# Supplementary material for: Phase Quantification of Heterogeneous Surfaces Using DFT-Simulated Valence Band Photoemission Spectra
Source: ACS Appl Mater Interfaces. 2023 Aug 8;15(33):39956–65. doi: 10.1021/acsami.3c06638 (PMC10450682; doi:10.1021/acsami.3c06638)
Supplement: Supplementary file 1 — am3c06638_si_001.zip [file am3c06638_si_001.zip]

Archive with 7 entries (7 files):
- Valence Band Paper XPS raw and processed data/anatase_processed.vms
- Valence Band Paper XPS raw and processed data/anatase_raw_data.vms
- Valence Band Paper XPS raw and processed data/centre_first_stage_processing_smooth_and_shirley_background.vms
- Valence Band Paper XPS raw and processed data/centre_raw_data.vms
- Valence Band Paper XPS raw and processed data/centre_second_stage_processing_VBM_calibration.vms
- Valence Band Paper XPS raw and processed data/rutile_processed.vms
- Valence Band Paper XPS raw and processed data/rutile_raw_data.vms
