# Supplementary material for: Phase Quantification of Heterogeneous Surfaces Using DFT-Simulated Valence Band Photoemission Spectra
Source: ACS Appl Mater Interfaces. 2023 Aug 8;15(33):39956–65. doi: 10.1021/acsami.3c06638 (PMC10450682; doi:10.1021/acsami.3c06638)
Supplement: Supplementary file 1 — am3c06638_si_001.zip [file am3c06638_si_001.zip › Valence Band Paper XPS raw and processed data/anatase_raw_data.vms]

VAMAS Surface Chemical Analysis Standard Data Transfer Format 1988 May 4
Not Specified
Alpha
Not Specified
Not Specified
8
Casa Info Follows CasaXPS Version 2.3.26rev1.1K
0
FileDesc:20181130 mapping for raul
SourceAnalyserAngle: Not Specified
CasaRowLabel:Pt #001
CasaRowLabel:Pt #002
CasaRowLabel:Pt #003
CasaRowLabel:Pt #004
NORM
REGULAR
4
2
Exp Variable 1
d
Exp Variable 2
d
0
0
0
0
16
C1s Scan
Pt #001
2018
11
30
20
20
55
0
10
Casa Info Follows
0
0
1
CASA region (*C 1s*) (*None*) 1198.6642 1205.3661 1 2 0 0 550.42584 -450 0 0 (*C 1s*) 12.011 0 1
0
Pt #001 X Y [19078.9 , 37592.6]
X-ray spot-size: 400 um by 400 um
20181130 mapping for raul
Standard  30/11/2018   20:20:55
XPS
0
0
KA1486
1486.68
36
1e+037
1e+037
1e+037
1e+037
FAT
50
1e+037
1e+037
1e+037
1e+037
1e+037
1e+037
1e+037
C 1s

-1
Kinetic Energy
eV
1188.6
0.1
2
Counts
d
Transmission
d
pulse counting
0.05
5
1e+037
1e+037
1e+037
1e+037
1
MFP Exponent
d
-0.6
382
0
1
0
1
328.554
0.95561
336.605
0.95555
335.643
0.955489
332.243
0.955429
331.279
0.955369
329.402
0.955309
358.265
0.955249
378.357
0.955189
340.531
0.955129
352.305
0.955069
308.703
0.955009
319.843
0.954949
353.168
0.954889
368.671
0.954829
316.977
0.954769
327.958
0.954709
325.875
0.954649
333.11
0.954589
345.524
0.954529
345.86
0.954469
341.742
0.954409
381.31
0.954349
350.758
0.954289
318.987
0.954229
305.613
0.954169
354.949
0.954109
370.115
0.95405
324.036
0.95399
337.674
0.95393
312.19
0.95387
314.854
0.95381
319.589
0.95375
326.789
0.95369
359.19
0.95363
331.727
0.953571
345.421
0.953511
313.859
0.953451
334.922
0.953391
327.752
0.953331
363.07
0.953271
340.484
0.953212
317.417
0.953152
312.083
0.953092
318.653
0.953032
357.032
0.952972
365.362
0.952913
326.734
0.952853
338.106
0.952793
319.426
0.952733
333.783
0.952674
359.552
0.952614
280.721
0.952554
336.33
0.952494
323.955
0.952435
313.364
0.952375
349.627
0.952315
356.313
0.952256
358.591
0.952196
345.582
0.952136
342.948
0.952077
325.851
0.952017
330.696
0.951957
314.008
0.951898
323.238
0.951838
317.655
0.951778
352.125
0.951719
336.944
0.951659
355.647
0.9516
340.136
0.95154
336.89
0.95148
327.928
0.951421
308.503
0.951361
321.255
0.951302
297.297
0.951242
308.551
0.951183
356.377
0.951123
342.502
0.951064
325.881
0.951004
346.581
0.950944
349.331
0.950885
330.087
0.950825
360.047
0.950766
369.027
0.950706
356.255
0.950647
347.833
0.950587
375.166
0.950528
406.372
0.950469
430.326
0.950409
435.001
0.95035
478.539
0.95029
470.706
0.950231
500.345
0.950171
496.59
0.950112
524.265
0.950053
555.397
0.949993
582.048
0.949934
538.325
0.949874
525.155
0.949815
545.792
0.949756
532.042
0.949696
526.187
0.949637
464.105
0.949577
505.894
0.949518
444.156
0.949459
434.082
0.949399
437.017
0.94934
403.539
0.949281
443.424
0.949222
439.248
0.949162
469.893
0.949103
444.624
0.949044
441.919
0.948984
469.814
0.948925
493.749
0.948866
507.963
0.948807
534.223
0.948747
557.169
0.948688
588.745
0.948629
595.912
0.94857
594.252
0.94851
607.175
0.948451
602.263
0.948392
676.919
0.948333
733.807
0.948274
702.967
0.948214
796.717
0.948155
870.872
0.948096
957.763
0.948037
966.72
0.947978
1029.62
0.947919
1094.5
0.947859
1134.34
0.9478
1189.72
0.947741
1225.82
0.947682
1254.8
0.947623
1258.38
0.947564
1147.64
0.947505
1174.01
0.947446
1032.08
0.947387
1004.61
0.947327
939.825
0.947268
816.964
0.947209
794.622
0.94715
741.819
0.947091
596.003
0.947032
567.349
0.946973
506.021
0.946914
457.972
0.946855
454.68
0.946796
410.548
0.946737
398.435
0.946678
391.381
0.946619
360.957
0.94656
395.062
0.946501
318.949
0.946442
299.169
0.946383
321.228
0.946324
322.304
0.946265
346.721
0.946206
268.58
0.946148
286.782
0.946089
317.754
0.94603
306.338
0.945971
296.618
0.945912
290.007
0.945853
280.861
0.945794
320.822
0.945735
269.781
0.945676
283.203
0.945618
320.391
0.945559
301.961
0.9455
284.162
0.945441
272.993
0.945382
281.159
0.945323
272.783
0.945265
273.703
0.945206
303.807
0.945147
279.777
0.945088
313.277
0.945029
276.485
0.944971
274.496
0.944912
273.931
0.944853
283.667
0.944794
306.754
0.944735
268.728
0.944677
317.474
0.944618
268.61
0.944559
273.735
0.944501
273.697
0.944442
275.675
0.944383
288.238
0.944324
C1s Scan
Pt #002
2018
11
30
20
20
55
0
10
Casa Info Follows
0
0
1
CASA region (*C 1s*) (*None*) 1198.6642 1205.3661 1 2 0 0 550.42584 -450 0 0 (*C 1s*) 12.011 0 1
0
Pt #002 X Y [15667.6 , 32953.2]
X-ray spot-size: 400 um by 400 um
20181130 mapping for raul
Standard  30/11/2018   20:20:55
XPS
0
1
KA1486
1486.68
36
1e+037
1e+037
1e+037
1e+037
FAT
50
1e+037
1e+037
1e+037
1e+037
1e+037
1e+037
1e+037
C 1s

-1
Kinetic Energy
eV
1188.6
0.1
2
Counts
d
Transmission
d
pulse counting
0.05
5
1e+037
1e+037
1e+037
1e+037
2
MFP Exponent
d
-0.6
ESCAPE DEPTH TYPE
d
1
382
0
1
0
1
339.896
0.95561
373.11
0.95555
348.799
0.955489
346.11
0.955429
336.921
0.955369
357.323
0.955309
359.7
0.955249
324.654
0.955189
337.446
0.955129
360.703
0.955069
312.616
0.955009
304.931
0.954949
370.639
0.954889
360.366
0.954829
349.23
0.954769
339.503
0.954709
316.761
0.954649
328.632
0.954589
331.799
0.954529
341.978
0.954469
338.062
0.954409
325.098
0.954349
335.289
0.954289
366.22
0.954229
342.21
0.954169
351.102
0.954109
337.065
0.95405
368.921
0.95399
347.49
0.95393
337.497
0.95387
312.885
0.95381
363.189
0.95375
340.697
0.95369
349.793
0.95363
366.695
0.953571
311.521
0.953511
327.505
0.953451
316.718
0.953391
318.43
0.953331
316.174
0.953271
316.064
0.953212
347.664
0.953152
322.256
0.953092
326.637
0.953032
351.746
0.952972
333.863
0.952913
320.018
0.952853
338.96
0.952793
349.852
0.952733
316.292
0.952674
312.541
0.952614
312.991
0.952554
363.891
0.952494
321.81
0.952435
338.868
0.952375
353.326
0.952315
306.462
0.952256
366.101
0.952196
344.475
0.952136
317.955
0.952077
301.091
0.952017
359.67
0.951957
350.181
0.951898
344.815
0.951838
341.262
0.951778
333.126
0.951719
354.898
0.951659
342.921
0.9516
326.991
0.95154
329.341
0.95148
330.873
0.951421
303.667
0.951361
320.397
0.951302
344.882
0.951242
345.796
0.951183
363.581
0.951123
336.57
0.951064
329.548
0.951004
324.934
0.950944
332.649
0.950885
361.291
0.950825
342.798
0.950766
341.983
0.950706
381.579
0.950647
355.289
0.950587
407.649
0.950528
436.837
0.950469
448.727
0.950409
444.997
0.95035
479.361
0.95029
480.02
0.950231
514.554
0.950171
535.031
0.950112
521.568
0.950053
593.325
0.949993
587.408
0.949934
524.735
0.949874
519.792
0.949815
533.149
0.949756
559.508
0.949696
535.708
0.949637
498.124
0.949577
483.817
0.949518
454.878
0.949459
477.109
0.949399
458.674
0.94934
448.145
0.949281
449.464
0.949222
436.518
0.949162
456.71
0.949103
453.578
0.949044
451.527
0.948984
434.029
0.948925
464.242
0.948866
530.215
0.948807
534.89
0.948747
531.783
0.948688
611.971
0.948629
602.444
0.94857
602.587
0.94851
649.378
0.948451
645.062
0.948392
679.018
0.948333
717.821
0.948274
725.116
0.948214
745.898
0.948155
882.286
0.948096
903.727
0.948037
1004.59
0.947978
1002.92
0.947919
1037.72
0.947859
1130.86
0.9478
1173.49
0.947741
1128.1
0.947682
1177.1
0.947623
1113.25
0.947564
1052.56
0.947505
1026.35
0.947446
1007.34
0.947387
920.946
0.947327
826.483
0.947268
803.307
0.947209
690.037
0.94715
702.2
0.947091
580.734
0.947032
548.849
0.946973
483.809
0.946914
444.66
0.946855
417.282
0.946796
364.156
0.946737
378.253
0.946678
357.702
0.946619
334.492
0.94656
303.485
0.946501
347.778
0.946442
347.965
0.946383
288.838
0.946324
298.679
0.946265
290.808
0.946206
317.434
0.946148
313.079
0.946089
301.949
0.94603
314.508
0.945971
296.335
0.945912
278.051
0.945853
274.824
0.945794
275.184
0.945735
293.745
0.945676
302.517
0.945618
294.523
0.945559
325.819
0.9455
307.507
0.945441
315.643
0.945382
287.337
0.945323
285.992
0.945265
325.846
0.945206
301.116
0.945147
292.372
0.945088
294.811
0.945029
286.673
0.944971
287.392
0.944912
297.786
0.944853
299.858
0.944794
286.155
0.944735
310.976
0.944677
287.679
0.944618
281.425
0.944559
309.349
0.944501
284.292
0.944442
295.235
0.944383
294.141
0.944324
C1s Scan
Pt #003
2018
11
30
20
20
55
0
10
Casa Info Follows
0
0
1
CASA region (*C 1s*) (*None*) 1198.6642 1205.3661 1 2 0 0 550.42584 -450 0 0 (*C 1s*) 12.011 0 1
0
Pt #003 X Y [24809.9 , 31315.8]
X-ray spot-size: 400 um by 400 um
20181130 mapping for raul
Standard  30/11/2018   20:20:55
XPS
0
2
KA1486
1486.68
36
1e+037
1e+037
1e+037
1e+037
FAT
50
1e+037
1e+037
1e+037
1e+037
1e+037
1e+037
1e+037
C 1s

-1
Kinetic Energy
eV
1188.6
0.1
2
Counts
d
Transmission
d
pulse counting
0.05
5
1e+037
1e+037
1e+037
1e+037
2
MFP Exponent
d
-0.6
ESCAPE DEPTH TYPE
d
1
382
0
1
0
1
350.239
0.95561
336.689
0.95555
364.713
0.955489
353.37
0.955429
350.982
0.955369
334.837
0.955309
374.608
0.955249
328.589
0.955189
360.786
0.955129
338.332
0.955069
353.96
0.955009
351.646
0.954949
319.673
0.954889
329.354
0.954829
324.624
0.954769
346.56
0.954709
348.834
0.954649
366.974
0.954589
330.271
0.954529
305.192
0.954469
349.489
0.954409
335.176
0.954349
350.545
0.954289
325.153
0.954229
320.189
0.954169
366.287
0.954109
315.235
0.95405
334.851
0.95399
326.19
0.95393
358.245
0.95387
328.614
0.95381
341.742
0.95375
336.305
0.95369
317.453
0.95363
357.493
0.953571
372.744
0.953511
357.247
0.953451
340.035
0.953391
313.845
0.953331
327.04
0.953271
325.373
0.953212
330.619
0.953152
322.483
0.953092
329.092
0.953032
316.735
0.952972
319.676
0.952913
316.609
0.952853
360.31
0.952793
324.401
0.952733
309.013
0.952674
314.395
0.952614
341.685
0.952554
296.386
0.952494
322.561
0.952435
329.202
0.952375
348.233
0.952315
368.305
0.952256
350.31
0.952196
300.618
0.952136
318.188
0.952077
326.146
0.952017
330.965
0.951957
345.291
0.951898
321.065
0.951838
329.999
0.951778
333.701
0.951719
327.459
0.951659
331.192
0.9516
343.706
0.95154
340.772
0.95148
319.593
0.951421
316.916
0.951361
343.113
0.951302
350.664
0.951242
347.491
0.951183
342.134
0.951123
354.082
0.951064
329.216
0.951004
353.553
0.950944
339.175
0.950885
336.381
0.950825
340.171
0.950766
378.256
0.950706
377.681
0.950647
367.117
0.950587
379.099
0.950528
407.995
0.950469
393.003
0.950409
396.897
0.95035
427.362
0.95029
433.725
0.950231
470.835
0.950171
475.989
0.950112
495.832
0.950053
500.815
0.949993
520.354
0.949934
523.206
0.949874
571.597
0.949815
513.222
0.949756
504.247
0.949696
466.858
0.949637
513.56
0.949577
490.681
0.949518
458.426
0.949459
461.57
0.949399
429.756
0.94934
436.284
0.949281
406.628
0.949222
439.451
0.949162
425.245
0.949103
417.809
0.949044
431.206
0.948984
444.205
0.948925
452.653
0.948866
495.169
0.948807
476.929
0.948747
517.792
0.948688
539.071
0.948629
540.486
0.94857
558.243
0.94851
574.623
0.948451
582.088
0.948392
652.916
0.948333
687.129
0.948274
674.293
0.948214
778.931
0.948155
825.853
0.948096
871.268
0.948037
856.696
0.947978
951.5
0.947919
1041.76
0.947859
1036.62
0.9478
1110.65
0.947741
1114.12
0.947682
1190.71
0.947623
1126.36
0.947564
1167.66
0.947505
1173.98
0.947446
1173.09
0.947387
1116.43
0.947327
1014.53
0.947268
939.463
0.947209
874.868
0.94715
776.924
0.947091
712.309
0.947032
625.32
0.946973
614.75
0.946914
583.23
0.946855
489.067
0.946796
439.063
0.946737
405.763
0.946678
403.919
0.946619
376.191
0.94656
370.12
0.946501
350.135
0.946442
315.338
0.946383
355.258
0.946324
297.059
0.946265
310.809
0.946206
285.024
0.946148
303.802
0.946089
324.38
0.94603
286.823
0.945971
298.077
0.945912
310.229
0.945853
305.239
0.945794
295.009
0.945735
335.301
0.945676
289.73
0.945618
309.387
0.945559
295.086
0.9455
292.052
0.945441
288.916
0.945382
276.508
0.945323
298.201
0.945265
272.762
0.945206
287.368
0.945147
279.844
0.945088
293.728
0.945029
322.16
0.944971
324.235
0.944912
300.13
0.944853
283.313
0.944794
302.979
0.944735
288.489
0.944677
300.431
0.944618
287.954
0.944559
295.178
0.944501
288.925
0.944442
310.568
0.944383
295.778
0.944324
C1s Scan
Pt #004
2018
11
30
20
20
55
0
10
Casa Info Follows
0
0
1
CASA region (*C 1s*) (*None*) 1198.6642 1205.3661 1 2 0 0 550.42584 -450 0 0 (*C 1s*) 12.011 0 1
0
Pt #004 X Y [19761.2 , 27768]
X-ray spot-size: 400 um by 400 um
20181130 mapping for raul
Standard  30/11/2018   20:20:55
XPS
0
3
KA1486
1486.68
36
1e+037
1e+037
1e+037
1e+037
FAT
50
1e+037
1e+037
1e+037
1e+037
1e+037
1e+037
1e+037
C 1s

-1
Kinetic Energy
eV
1188.6
0.1
2
Counts
d
Transmission
d
pulse counting
0.05
5
1e+037
1e+037
1e+037
1e+037
2
MFP Exponent
d
-0.6
ESCAPE DEPTH TYPE
d
1
382
0
1
0
1
347.975
0.95561
329.578
0.95555
353.073
0.955489
338.387
0.955429
336.476
0.955369
344.777
0.955309
369.372
0.955249
345.891
0.955189
370.268
0.955129
348.036
0.955069
346.837
0.955009
354.493
0.954949
347.347
0.954889
366.853
0.954829
364.017
0.954769
329.73
0.954709
308.869
0.954649
330.836
0.954589
328.326
0.954529
325.842
0.954469
319.669
0.954409
358.5
0.954349
340.582
0.954289
343.853
0.954229
300.567
0.954169
322.612
0.954109
348.865
0.95405
354.099
0.95399
336.465
0.95393
316.788
0.95387
320.11
0.95381
336.174
0.95375
315.408
0.95369
340.032
0.95363
337.287
0.953571
355.571
0.953511
363.191
0.953451
339.172
0.953391
318.343
0.953331
325.009
0.953271
312.562
0.953212
341.458
0.953152
325.778
0.953092
316.586
0.953032
335.634
0.952972
369.811
0.952913
336.329
0.952853
335.46
0.952793
330.344
0.952733
341.767
0.952674
321.325
0.952614
315.947
0.952554
341.727
0.952494
337.341
0.952435
327.934
0.952375
327.725
0.952315
309.225
0.952256
319.002
0.952196
303.376
0.952136
336.608
0.952077
335.473
0.952017
320.53
0.951957
356.442
0.951898
318.929
0.951838
327.893
0.951778
326.484
0.951719
293.669
0.951659
306.202
0.9516
334.85
0.95154
327.623
0.95148
300.893
0.951421
337.386
0.951361
340.096
0.951302
329.02
0.951242
305.216
0.951183
359.302
0.951123
331.734
0.951064
337.532
0.951004
334.593
0.950944
369.076
0.950885
373.721
0.950825
359.692
0.950766
370.284
0.950706
332.323
0.950647
378.739
0.950587
391.03
0.950528
384.855
0.950469
452.022
0.950409
445.523
0.95035
448.887
0.95029
463.817
0.950231
493.561
0.950171
545.274
0.950112
486.033
0.950053
533.169
0.949993
528.272
0.949934
525.38
0.949874
559.312
0.949815
538.428
0.949756
539.454
0.949696
502.867
0.949637
502.031
0.949577
493.098
0.949518
460.337
0.949459
443.125
0.949399
465.807
0.94934
436.177
0.949281
492.717
0.949222
432.474
0.949162
443.905
0.949103
437.235
0.949044
435.278
0.948984
491.853
0.948925
473.905
0.948866
473.942
0.948807
494.059
0.948747
535.905
0.948688
529.718
0.948629
569.709
0.94857
570.041
0.94851
641.199
0.948451
653.121
0.948392
645.215
0.948333
671.017
0.948274
701.108
0.948214
762.166
0.948155
771.372
0.948096
858.362
0.948037
853.516
0.947978
945.257
0.947919
1005.34
0.947859
1030.56
0.9478
1113.56
0.947741
1141.23
0.947682
1129.05
0.947623
1150.93
0.947564
1128.17
0.947505
1103.78
0.947446
1065.82
0.947387
990.118
0.947327
910.91
0.947268
881.467
0.947209
767.757
0.94715
718.902
0.947091
628.565
0.947032
567.193
0.946973
495.807
0.946914
485.03
0.946855
482.487
0.946796
385.534
0.946737
373.651
0.946678
374.056
0.946619
355.838
0.94656
366.361
0.946501
358.385
0.946442
344.757
0.946383
294.59
0.946324
282.714
0.946265
268.95
0.946206
296.848
0.946148
316.661
0.946089
347.989
0.94603
309.694
0.945971
311.359
0.945912
309.741
0.945853
273.055
0.945794
282.415
0.945735
313.842
0.945676
299.089
0.945618
300.925
0.945559
297.89
0.9455
287.67
0.945441
297.775
0.945382
275.179
0.945323
291.058
0.945265
305.668
0.945206
311.524
0.945147
288.851
0.945088
257.322
0.945029
289.678
0.944971
300.744
0.944912
271.551
0.944853
280.083
0.944794
324.054
0.944735
294.369
0.944677
287.73
0.944618
271.198
0.944559
320.094
0.944501
304.464
0.944442
307.382
0.944383
319.992
0.944324
Survey
Pt #001
2018
11
30
20
20
55
0
9
Casa Info Follows
0
0
0
0
Pt #001 X Y [19078.9 , 37592.6]
X-ray spot-size: 400 um by 400 um
20181130 mapping for raul
Standard  30/11/2018   20:20:55
XPS
0
0
KA1486
1486.68
36
1e+037
1e+037
1e+037
1e+037
FAT
200
1e+037
1e+037
1e+037
1e+037
1e+037
1e+037
1e+037
Survey

-1
Kinetic Energy
eV
136.6
1
2
Counts
d
Transmission
d
pulse counting
0.01
3
1e+037
1e+037
1e+037
1e+037
1
MFP Exponent
d
-0.6
2722
0
1
0
1
2200.06
0.710126
2256.58
0.714014
2265.63
0.717871
2298.03
0.721697
2382.82
0.725491
2329.63
0.729255
2210.13
0.732988
2194.92
0.736691
2237.29
0.740363
2322.12
0.744006
2281.22
0.747618
2399.08
0.751202
2235.98
0.754756
2319.43
0.75828
2299.27
0.761777
2231.11
0.765244
2313.3
0.768683
2263.3
0.772094
2269.78
0.775477
2256.54
0.778833
2245.35
0.78216
2315.05
0.785461
2268.17
0.788735
2317.56
0.791981
2327.69
0.795201
2300.66
0.798395
2290.64
0.801562
2347.8
0.804704
2297.88
0.807819
2210.03
0.81091
2336.08
0.813974
2331.05
0.817014
2257.86
0.820028
2342.21
0.823018
2266.39
0.825983
2334.59
0.828924
2322.58
0.831841
2294.65
0.834733
2360.74
0.837602
2315.22
0.840448
2357.75
0.84327
2328.83
0.846068
2419.76
0.848844
2359.94
0.851597
2381.06
0.854327
2331.87
0.857035
2396.24
0.85972
2451.41
0.862383
2394.06
0.865025
2390.83
0.867644
2310.55
0.870242
2407.87
0.872819
2408.55
0.875374
2336.3
0.877908
2415.02
0.880422
2392.59
0.882915
2433.67
0.885387
2400.94
0.887838
2464.71
0.89027
2542.49
0.892682
2453.62
0.895073
2388.76
0.897445
2448.67
0.899797
2283.67
0.90213
2529.57
0.904444
2443.97
0.906738
2475.77
0.909014
2430.61
0.911271
2464.06
0.913509
2411.65
0.915728
2596.37
0.91793
2481.41
0.920113
2446.66
0.922278
2567.76
0.924425
2550.48
0.926554
2570.54
0.928666
2511.56
0.93076
2508.77
0.932837
2628.88
0.934897
2523.11
0.936939
2672.73
0.938965
2595.47
0.940974
2578.14
0.942966
2581.75
0.944942
2558.79
0.946901
2552.82
0.948844
2606.93
0.950771
2591.32
0.952682
2504.81
0.954577
2577.96
0.956456
2651.28
0.95832
2669.16
0.960168
2577.6
0.962001
2589.89
0.963818
2617.54
0.965621
2745.39
0.967408
2633.21
0.96918
2710.11
0.970938
2644.38
0.972681
2662.77
0.974409
2680.28
0.976123
2755.54
0.977823
2747.2
0.979509
2724.73
0.98118
2805.45
0.982837
2839.19
0.984481
2762.61
0.98611
2801.11
0.987726
2696.55
0.989329
2692.49
0.990918
2734.83
0.992494
2818.97
0.994056
2777.7
0.995605
2748.98
0.997142
2812.11
0.998665
2926.1
1.00018
2891.75
1.00167
2926.82
1.00316
2945.28
1.00463
2841.8
1.00609
2875.06
1.00754
2963.64
1.00897
2960.05
1.0104
2909.23
1.01181
2945.37
1.01321
2931.85
1.0146
2952.25
1.01597
2978.7
1.01733
2999.23
1.01869
2959.61
1.02003
3056.59
1.02136
2870.15
1.02267
2947.27
1.02398
2852.26
1.02528
2936.36
1.02656
2856.77
1.02783
2842.3
1.0291
2816.37
1.03035
2883.13
1.03159
2765.69
1.03282
2904.15
1.03404
2846
1.03525
2901.61
1.03645
2930.29
1.03764
2953.02
1.03881
2940.21
1.03998
2855.37
1.04114
2909.08
1.04229
2942.82
1.04342
2860.62
1.04455
2984.84
1.04567
2944.42
1.04678
2891.36
1.04788
2922.75
1.04897
2903.6
1.05004
2993.41
1.05111
2910.54
1.05217
2918.17
1.05323
2995.94
1.05427
2942.55
1.0553
2938.28
1.05632
3034.41
1.05734
2952.82
1.05834
2946.48
1.05934
3022.83
1.06033
2952.21
1.06131
3039.76
1.06228
2976.32
1.06324
3076.68
1.06419
2945.22
1.06514
3096.37
1.06607
3046.94
1.067
2970.76
1.06792
3153.25
1.06883
3078.11
1.06973
3114.83
1.07063
3068.73
1.07151
3091.24
1.07239
3196.02
1.07326
3165.2
1.07412
3131.96
1.07498
3208.73
1.07582
3185.72
1.07666
3134.65
1.07749
3147.34
1.07832
3215.52
1.07913
3318.38
1.07994
3231.92
1.08074
3216.7
1.08154
3228.94
1.08232
3221.86
1.0831
3249.32
1.08387
3240.97
1.08464
3260.52
1.08539
3231.45
1.08614
3300.39
1.08689
3392.49
1.08762
3204.52
1.08835
3265.38
1.08907
3333.51
1.08979
3405.65
1.0905
3184.34
1.0912
3169.12
1.09189
3268.73
1.09258
3334.88
1.09326
3263.37
1.09394
3317.87
1.0946
3297.5
1.09527
3353.18
1.09592
3304.25
1.09657
3277.09
1.09721
3351.95
1.09785
3374.35
1.09848
3436.92
1.0991
3442.16
1.09972
3325
1.10033
3422.78
1.10094
3377
1.10154
3383.18
1.10213
3398.04
1.10272
3412.61
1.1033
3543.12
1.10387
3367.53
1.10444
3463.72
1.10501
3340.76
1.10556
3433.51
1.10612
3419.31
1.10666
3391.58
1.1072
3292.72
1.10774
3312.45
1.10827
3386.06
1.10879
3433.68
1.10931
3302.39
1.10983
3297.81
1.11033
3403.72
1.11084
3356.44
1.11133
3465.09
1.11183
3486.85
1.11231
3498.53
1.11279
3603.13
1.11327
3553.5
1.11374
3716.97
1.11421
3755.09
1.11467
3918.39
1.11512
3839.52
1.11557
3677.22
1.11602
3656.84
1.11646
3614.91
1.1169
3449.58
1.11733
3339.73
1.11775
3270.8
1.11817
3040.49
1.11859
3061.93
1.119
2912.36
1.11941
2899.5
1.11981
2873.54
1.12021
2917.14
1.1206
2835.25
1.12099
2879.81
1.12138
2896.03
1.12175
2772.47
1.12213
2830.24
1.1225
2838.8
1.12287
2785.63
1.12323
2742.03
1.12358
2731.11
1.12394
2765.08
1.12429
2786.05
1.12463
2654.55
1.12497
2754.38
1.1253
2792.13
1.12564
2804.48
1.12596
2896.9
1.12629
2889.38
1.12661
2996.27
1.12692
2900.46
1.12723
3100.14
1.12754
3081.83
1.12784
2994.64
1.12814
3016.27
1.12843
3040.3
1.12872
2786.73
1.12901
2837.34
1.12929
2792.51
1.12957
2739.76
1.12985
2635.98
1.13012
2751.08
1.13039
2645.6
1.13065
2658.83
1.13091
2706.01
1.13117
2638.02
1.13142
2671.35
1.13167
2542.98
1.13192
2679.33
1.13216
2607.4
1.1324
2590.43
1.13263
2591.35
1.13286
2637.69
1.13309
2602.82
1.13331
2695.99
1.13354
2641.22
1.13375
2652.94
1.13397
2648.04
1.13418
2627.29
1.13438
2611.47
1.13459
2658.34
1.13479
2695.47
1.13498
2680.89
1.13518
2733.35
1.13537
2764.12
1.13556
2713.62
1.13574
2698.66
1.13592
2787.46
1.1361
2662.38
1.13627
2733.44
1.13644
2787.38
1.13661
2700.85
1.13678
2795.45
1.13694
2799.75
1.1371
2753.4
1.13725
2802.56
1.13741
2648.5
1.13756
2712.28
1.1377
2744.96
1.13785
2758.54
1.13799
2810.81
1.13812
2696.6
1.13826
2812.11
1.13839
2738.27
1.13852
2766.48
1.13865
2736.13
1.13877
2777.57
1.13889
2744.7
1.13901
2839.56
1.13912
2797.57
1.13924
2801.31
1.13935
2864.44
1.13945
2877.82
1.13956
2865.93
1.13966
2837.59
1.13976
2908.34
1.13985
2831.26
1.13995
2890.83
1.14004
2891.23
1.14013
2894.22
1.14021
2871.22
1.14029
2898.78
1.14037
2818.21
1.14045
2919.75
1.14053
2959.55
1.1406
2971.91
1.14067
2930.28
1.14074
2945.94
1.1408
3011.74
1.14087
3163.6
1.14093
3038.19
1.14099
3159.32
1.14104
3082.67
1.14109
2975.73
1.14114
2956.34
1.14119
2858.08
1.14124
2924.62
1.14128
2771.94
1.14133
2775.03
1.14136
2793.61
1.1414
2758.19
1.14144
2827.33
1.14147
2901.42
1.1415
2913.36
1.14153
2916.72
1.14155
2949.68
1.14158
3111.03
1.1416
3307.71
1.14162
3714.52
1.14163
3865.62
1.14165
4074.24
1.14166
3746.28
1.14167
3308.92
1.14168
3081.02
1.14169
2873.74
1.14169
2764.73
1.14169
2656.04
1.14169
2434.98
1.14169
2522.09
1.14169
2364.15
1.14168
2329.19
1.14167
2188.53
1.14166
2107.85
1.14165
2125.6
1.14164
2134.5
1.14162
2104.26
1.14161
2167.13
1.14159
2147.45
1.14156
2159.57
1.14154
2146.4
1.14152
2152.02
1.14149
2118.94
1.14146
2087.73
1.14143
2092.8
1.1414
2111.72
1.14136
2055.3
1.14133
2157.28
1.14129
2116.83
1.14125
2123.45
1.14121
2090.7
1.14116
2154.37
1.14112
2215.77
1.14107
2182.03
1.14102
2166.84
1.14097
2200.71
1.14092
2162.26
1.14086
2227.36
1.14081
2209.24
1.14075
2154.6
1.14069
2227.68
1.14063
2169.1
1.14057
2268.71
1.1405
2196.28
1.14044
2271.32
1.14037
2276.55
1.1403
2273.84
1.14023
2236.42
1.14016
2279.73
1.14009
2242.42
1.14001
2331.13
1.13993
2247.01
1.13986
2285.53
1.13978
2265.84
1.1397
2314.85
1.13961
2205.35
1.13953
2203.38
1.13944
2201.79
1.13935
2139.4
1.13927
2225.96
1.13917
2200.98
1.13908
2335.12
1.13899
2215.35
1.13889
2229.02
1.1388
2290.62
1.1387
2255.17
1.1386
2251.71
1.1385
2313.46
1.1384
2312.33
1.1383
2251.82
1.13819
2275.39
1.13808
2274.6
1.13798
2318.46
1.13787
2356.39
1.13776
2270.97
1.13765
2289.97
1.13753
2343.16
1.13742
2371.99
1.1373
2312.91
1.13719
2287.06
1.13707
2352.61
1.13695
2379.35
1.13683
2312
1.13671
2393.46
1.13658
2322.72
1.13646
2367.01
1.13633
2256.2
1.13621
2405.26
1.13608
2311.26
1.13595
2350.52
1.13582
2388.5
1.13568
2300.14
1.13555
2344.89
1.13542
2345.1
1.13528
2476.83
1.13514
2359.28
1.13501
2442.39
1.13487
2367.77
1.13473
2437.24
1.13458
2421.48
1.13444
2304.88
1.1343
2316.5
1.13415
2395.23
1.13401
2363.26
1.13386
2454.53
1.13371
2503.36
1.13356
2436.73
1.13341
2377.69
1.13326
2376.84
1.13311
2427.63
1.13295
2426.23
1.1328
2425.34
1.13264
2489.01
1.13249
2410.39
1.13233
2361.29
1.13217
2488.01
1.13201
2494.05
1.13185
2451.81
1.13169
2446.08
1.13152
2420.95
1.13136
2496.68
1.13119
2380.65
1.13103
2559.19
1.13086
2476.97
1.13069
2552.57
1.13052
2572.69
1.13035
2479.6
1.13018
2575.78
1.13001
2489.76
1.12983
2517.27
1.12966
2518.5
1.12949
2525.13
1.12931
2495.96
1.12913
2567.65
1.12895
2543.06
1.12878
2551.79
1.1286
2618.69
1.12842
2654.63
1.12823
2501.75
1.12805
2529.78
1.12787
2510.3
1.12768
2615.49
1.1275
2494.75
1.12731
2537.31
1.12713
2590.9
1.12694
2552.23
1.12675
2593.77
1.12656
2645.32
1.12637
2620.76
1.12618
2511.2
1.12599
2533.74
1.1258
2645.41
1.1256
2601.47
1.12541
2551.67
1.12521
2614.32
1.12502
2622.26
1.12482
2668.59
1.12462
2605.89
1.12442
2616.58
1.12422
2602.42
1.12402
2584.85
1.12382
2601.86
1.12362
2633.47
1.12342
2614.73
1.12322
2676.3
1.12301
2762.42
1.12281
2689.45
1.1226
2616.72
1.1224
2658.54
1.12219
2677.23
1.12198
2697.94
1.12177
2708.51
1.12156
2612.89
1.12135
2837.7
1.12114
2649.54
1.12093
2649.59
1.12072
2648.83
1.12051
2656.45
1.12029
2692.16
1.12008
2769.59
1.11987
2764.93
1.11965
2708.97
1.11943
2583.52
1.11922
2682.95
1.119
2746.21
1.11878
2825.72
1.11856
2793.14
1.11834
2715.35
1.11812
2718.93
1.1179
2725.21
1.11768
2760.46
1.11746
2736.4
1.11724
2760.45
1.11701
2759.42
1.11679
2722.85
1.11656
2779.37
1.11634
2770.21
1.11611
2725.19
1.11589
2780.67
1.11566
2826.27
1.11543
2828.72
1.1152
2770.1
1.11497
2796.67
1.11474
2801.9
1.11451
2819.06
1.11428
2760.85
1.11405
2885.42
1.11382
2893.86
1.11359
2874.65
1.11336
2704.17
1.11312
2776.98
1.11289
2855.57
1.11265
2743.81
1.11242
2747.1
1.11218
2806.13
1.11195
2840.94
1.11171
2947.02
1.11147
2951.64
1.11123
2869
1.11099
2815.91
1.11076
2881.2
1.11052
2847.61
1.11028
2935.25
1.11004
2877.29
1.10979
2950.72
1.10955
3032.57
1.10931
2907.62
1.10907
2869.82
1.10882
2895.95
1.10858
2911.39
1.10834
2969.48
1.10809
2872.64
1.10785
2874.46
1.1076
2990.6
1.10736
2844.66
1.10711
2883.66
1.10686
2969.39
1.10661
2977.71
1.10637
2937.28
1.10612
2985.82
1.10587
2988.13
1.10562
2912.33
1.10537
2937.5
1.10512
2929.95
1.10487
2971.1
1.10462
2985.47
1.10437
2949.15
1.10411
2865.75
1.10386
3029.44
1.10361
3009.72
1.10335
2956.53
1.1031
2956.3
1.10285
3040.1
1.10259
3004.72
1.10234
3079.42
1.10208
3042.8
1.10182
3100.45
1.10157
3033.39
1.10131
3052.27
1.10105
3116.67
1.1008
2936.01
1.10054
2989.9
1.10028
3062.41
1.10002
3073.02
1.09976
3104.92
1.0995
3096.51
1.09924
3092.86
1.09898
3123.74
1.09872
2976.11
1.09846
3063.28
1.0982
3121.29
1.09794
3041.84
1.09768
3108.85
1.09741
3193.78
1.09715
3161.47
1.09689
3117.9
1.09662
3016.68
1.09636
3139.06
1.09609
3132.63
1.09583
3126.29
1.09557
3141.72
1.0953
3168.52
1.09503
3133.21
1.09477
3128.11
1.0945
3237.28
1.09423
3149.58
1.09397
3211.81
1.0937
3140.27
1.09343
3201.59
1.09316
3123.34
1.0929
3077.92
1.09263
3111.3
1.09236
3166.04
1.09209
3288.27
1.09182
3250.83
1.09155
3121.29
1.09128
3197.32
1.09101
3212.53
1.09074
3253.24
1.09047
3290.09
1.09019
3114.86
1.08992
3232.12
1.08965
3239.79
1.08938
3152.92
1.08911
3131.79
1.08883
3148.75
1.08856
3184.53
1.08829
3224.78
1.08801
3266.23
1.08774
3346.8
1.08746
3272.5
1.08719
3219.49
1.08691
3279.4
1.08664
3256.96
1.08636
3354.32
1.08609
3347.04
1.08581
3276.41
1.08553
3255.02
1.08526
3281.8
1.08498
3392.33
1.0847
3285.42
1.08443
3387.36
1.08415
3384.84
1.08387
3386.42
1.08359
3284.43
1.08332
3271.71
1.08304
3310.39
1.08276
3411.22
1.08248
3350.23
1.0822
3383.77
1.08192
3429.02
1.08164
3384.24
1.08136
3320.95
1.08108
3393.96
1.0808
3367.44
1.08052
3365.88
1.08024
3286.35
1.07996
3323.15
1.07968
3418.25
1.07939
3336.53
1.07911
3550.98
1.07883
3425.6
1.07855
3484.44
1.07827
3443.38
1.07798
3424.65
1.0777
3488.31
1.07742
3505.7
1.07713
3517.08
1.07685
3437.31
1.07657
3362.07
1.07628
3497.57
1.076
3402.89
1.07572
3518.01
1.07543
3429.06
1.07515
3500.7
1.07486
3456.96
1.07458
3551.68
1.07429
3322.44
1.07401
3472.59
1.07372
3603.27
1.07343
3554.51
1.07315
3557.31
1.07286
3536.72
1.07258
3553.09
1.07229
3578.51
1.072
3567.67
1.07172
3570.44
1.07143
3489.55
1.07114
3462.85
1.07085
3592.1
1.07057
3457.98
1.07028
3588.56
1.06999
3482.74
1.0697
3511.76
1.06942
3664.45
1.06913
3557.88
1.06884
3565.59
1.06855
3728.22
1.06826
3570.41
1.06797
3566.99
1.06768
3668.67
1.06739
3713.47
1.06711
3676.88
1.06682
3810.24
1.06653
3744.43
1.06624
3801.08
1.06595
3739.03
1.06566
3602.66
1.06537
3570
1.06508
3722.84
1.06479
3765.09
1.06449
3696.49
1.0642
3680.09
1.06391
3784.73
1.06362
3839.07
1.06333
3917.88
1.06304
3921.12
1.06275
3886.01
1.06246
3903.65
1.06216
3885.49
1.06187
3803.18
1.06158
3701.46
1.06129
3612.14
1.061
3579.64
1.0607
3581.68
1.06041
3639.03
1.06012
3798.91
1.05983
3911.02
1.05953
4048.96
1.05924
4286.35
1.05895
4270.91
1.05866
4317.05
1.05836
4061.32
1.05807
3846.27
1.05778
3618.44
1.05748
3416.23
1.05719
3447.23
1.0569
3403.84
1.0566
3317.32
1.05631
3356.29
1.05601
3267.13
1.05572
3225.29
1.05543
3120.52
1.05513
3250.79
1.05484
3143.87
1.05454
3163.07
1.05425
3126.36
1.05395
3196.95
1.05366
3298.96
1.05336
3322.36
1.05307
3242.03
1.05277
3294.8
1.05248
3372.86
1.05218
3395.53
1.05189
3239.84
1.05159
3096.46
1.0513
2963.03
1.051
2863.54
1.05071
2666.93
1.05041
2812.27
1.05012
2840.67
1.04982
2772.79
1.04953
3066.38
1.04923
3785.04
1.04893
5101.03
1.04864
7665.59
1.04834
9038.63
1.04805
5767.26
1.04775
3018.3
1.04745
2357.8
1.04716
2267.44
1.04686
2172.08
1.04656
2108.29
1.04627
2105.12
1.04597
2129.92
1.04567
2121.48
1.04538
2103.37
1.04508
2119.31
1.04478
2018.82
1.04449
2054.08
1.04419
2050.43
1.04389
2050.42
1.0436
2074.55
1.0433
2041.35
1.043
2102.73
1.04271
2122.12
1.04241
2095.96
1.04211
2047.04
1.04181
2149.65
1.04152
2000.34
1.04122
2097.85
1.04092
2082.39
1.04062
2122.08
1.04033
2168.55
1.04003
2053.06
1.03973
2051.72
1.03943
1988.3
1.03914
1970.41
1.03884
2005.96
1.03854
2004.89
1.03824
2040.12
1.03795
2059.88
1.03765
2054.71
1.03735
2062.58
1.03705
2117.89
1.03675
2107.26
1.03646
2191.01
1.03616
2038.79
1.03586
2172.68
1.03556
2196.42
1.03526
2264.1
1.03497
2246.46
1.03467
2267.61
1.03437
2173.03
1.03407
2244.87
1.03377
2283.87
1.03348
2337.35
1.03318
2339.92
1.03288
2406.87
1.03258
2333.89
1.03228
2339.5
1.03198
2344.32
1.03169
2340.55
1.03139
2582
1.03109
2509.5
1.03079
2156.1
1.03049
1977.14
1.03019
1747.09
1.0299
1740.91
1.0296
1927.04
1.0293
2710.65
1.029
3427.41
1.0287
3433.07
1.0284
2375.82
1.02811
1866.43
1.02781
2262.8
1.02751
4141.35
1.02721
6499.14
1.02691
4418.7
1.02661
1523.63
1.02632
714.127
1.02602
494.336
1.02572
452.393
1.02542
378.274
1.02512
388.355
1.02482
368.008
1.02452
359.231
1.02423
344.336
1.02393
316.317
1.02363
356.63
1.02333
343.121
1.02303
343.275
1.02273
340.005
1.02244
318.004
1.02214
331.758
1.02184
320.223
1.02154
327.343
1.02124
333.606
1.02094
291.066
1.02065
338.889
1.02035
356.698
1.02005
347.067
1.01975
335.611
1.01945
326.59
1.01915
321.028
1.01886
338.363
1.01856
325.482
1.01826
334.249
1.01796
333.433
1.01766
328.104
1.01736
293.315
1.01707
296.276
1.01677
339.985
1.01647
320.266
1.01617
299.061
1.01587
339.546
1.01558
325.805
1.01528
327.627
1.01498
304.194
1.01468
347.461
1.01438
331.935
1.01409
333.443
1.01379
316.555
1.01349
293.904
1.01319
347.751
1.01289
306.397
1.0126
319.889
1.0123
323.619
1.012
328.424
1.0117
328.913
1.01141
331.349
1.01111
338.446
1.01081
309.169
1.01051
337.267
1.01021
350.262
1.00992
388.97
1.00962
371.164
1.00932
341.945
1.00902
349.583
1.00873
323.731
1.00843
331.1
1.00813
315.803
1.00784
314.75
1.00754
347.491
1.00724
343.926
1.00694
316.969
1.00665
338.355
1.00635
338.981
1.00605
336.328
1.00575
351.227
1.00546
326.835
1.00516
299.395
1.00486
331.196
1.00457
333.246
1.00427
310.576
1.00397
363.606
1.00368
304.936
1.00338
348.548
1.00308
292.824
1.00279
362
1.00249
338.389
1.00219
329.82
1.0019
318.229
1.0016
331.165
1.0013
343.758
1.00101
321.089
1.00071
313.487
1.00041
316.505
1.00012
343.992
0.999822
335.178
0.999526
361.079
0.99923
345.507
0.998934
346.695
0.998638
329.729
0.998342
343.877
0.998046
321.511
0.99775
312.96
0.997455
333.624
0.997159
340.034
0.996863
343.554
0.996567
346.344
0.996272
354.301
0.995976
325.006
0.995681
348.459
0.995385
352.387
0.99509
374.508
0.994795
360.687
0.9945
348.135
0.994204
348.537
0.993909
356.066
0.993614
365.883
0.993319
356.566
0.993024
370.778
0.992729
350.118
0.992434
340.546
0.99214
354.39
0.991845
353.489
0.99155
365.973
0.991256
330.752
0.990961
391.47
0.990667
352.165
0.990372
398.003
0.990078
376.493
0.989783
389.391
0.989489
381.336
0.989195
354.772
0.988901
386.893
0.988607
346.343
0.988313
415.503
0.988019
367.749
0.987725
369.811
0.987431
368.882
0.987138
369.336
0.986844
357.339
0.98655
333.48
0.986257
352.157
0.985963
401.981
0.98567
374.491
0.985377
371.171
0.985083
398.259
0.98479
399.069
0.984497
392.327
0.984204
415.772
0.983911
406.859
0.983618
415.953
0.983325
426.995
0.983032
426.456
0.98274
419.35
0.982447
416.696
0.982154
416.527
0.981862
412.355
0.98157
393.568
0.981277
434.614
0.980985
398.146
0.980693
392.858
0.980401
375.036
0.980108
390.366
0.979816
347.177
0.979525
415.131
0.979233
378.49
0.978941
429.809
0.978649
405.092
0.978358
399.405
0.978066
382.758
0.977775
406.943
0.977483
383.985
0.977192
457.042
0.976901
593.235
0.97661
574.83
0.976318
643.515
0.976027
799.15
0.975736
1010.54
0.975446
771.783
0.975155
506.687
0.974864
381.181
0.974574
330.411
0.974283
360.116
0.973993
312.374
0.973702
298.991
0.973412
336.698
0.973122
346.035
0.972831
297.384
0.972541
357.836
0.972251
330.892
0.971962
318.446
0.971672
322.798
0.971382
352.156
0.971092
349.437
0.970803
351.048
0.970513
347.584
0.970224
355.044
0.969935
375.353
0.969645
341.124
0.969356
355.279
0.969067
324.301
0.968778
301.637
0.968489
370.345
0.9682
377.104
0.967912
343.398
0.967623
351.388
0.967334
345.49
0.967046
370.503
0.966757
350.88
0.966469
321.264
0.966181
326.777
0.965893
337.21
0.965605
362.061
0.965317
318.722
0.965029
385.46
0.964741
329.668
0.964453
349.131
0.964166
316.022
0.963878
371.842
0.963591
324.735
0.963303
332.628
0.963016
359.016
0.962729
363.855
0.962442
338.29
0.962155
338.292
0.961868
348.343
0.961581
391.593
0.961294
362.614
0.961008
353.978
0.960721
349.468
0.960435
316.674
0.960148
329.394
0.959862
323.071
0.959576
354.735
0.95929
345.508
0.959004
345.156
0.958718
331.732
0.958432
339.493
0.958146
342.453
0.957861
328.802
0.957575
365.945
0.95729
369.693
0.957004
370.232
0.956719
357.398
0.956434
321.893
0.956149
331.569
0.955864
345.801
0.955579
331.53
0.955294
390.21
0.955009
328.326
0.954725
374.911
0.95444
344.51
0.954156
325.042
0.953871
356.839
0.953587
345.341
0.953303
372.312
0.953019
350.631
0.952735
374.484
0.952451
356.759
0.952167
344.771
0.951884
348.73
0.9516
341.228
0.951317
371.951
0.951033
368.575
0.95075
388.169
0.950467
393.786
0.950184
351.415
0.949901
360.069
0.949618
388.303
0.949335
408.662
0.949052
363.636
0.94877
358.802
0.948487
365.615
0.948205
380.946
0.947923
385.849
0.94764
380.659
0.947358
392.409
0.947076
349.558
0.946794
340.839
0.946513
404.817
0.946231
363.249
0.945949
358.314
0.945668
385.612
0.945386
372.051
0.945105
368.847
0.944824
359.243
0.944543
359.259
0.944262
367.143
0.943981
341.908
0.9437
377.505
0.943419
389.225
0.943138
369.866
0.942858
368.749
0.942578
359.71
0.942297
385.282
0.942017
383.483
0.941737
359.613
0.941457
365.652
0.941177
388.99
0.940897
416.84
0.940617
414.446
0.940338
379.071
0.940058
351.165
0.939779
365.294
0.9395
380.203
0.93922
388.563
0.938941
361.851
0.938662
367.329
0.938383
395.149
0.938105
377.8
0.937826
421.232
0.937547
421.518
0.937269
371.048
0.936991
412.906
0.936712
389.626
0.936434
399.678
0.936156
382.074
0.935878
401.776
0.9356
396.135
0.935322
387.456
0.935045
398.276
0.934767
375.638
0.93449
387.835
0.934212
393.122
0.933935
400.564
0.933658
397.637
0.933381
411.952
0.933104
427.083
0.932827
381.695
0.932551
370.916
0.932274
384.334
0.931998
383.722
0.931721
428.468
0.931445
403.716
0.931169
424.914
0.930893
427.313
0.930617
384.43
0.930341
421.231
0.930065
390.817
0.929789
392.122
0.929514
380.09
0.929238
416.205
0.928963
436.577
0.928688
351.409
0.928413
415.055
0.928138
417.895
0.927863
424.839
0.927588
423.976
0.927313
399.014
0.927039
417.247
0.926764
396.431
0.92649
425.866
0.926216
416.705
0.925942
430.072
0.925667
408.961
0.925394
424.267
0.92512
437.589
0.924846
416.314
0.924572
381.217
0.924299
394.412
0.924025
456.75
0.923752
436.201
0.923479
402.552
0.923206
398.432
0.922933
438.035
0.92266
393.681
0.922387
396.352
0.922115
386.425
0.921842
435.071
0.92157
402.008
0.921297
431.772
0.921025
451.438
0.920753
458.154
0.920481
427.619
0.920209
463.042
0.919937
428.493
0.919666
476.935
0.919394
449.235
0.919123
431.069
0.918851
469.33
0.91858
422.87
0.918309
455.645
0.918038
457.307
0.917767
429.563
0.917496
412.94
0.917226
439.813
0.916955
450.959
0.916685
427.185
0.916414
440.535
0.916144
390.926
0.915874
394.349
0.915604
388.381
0.915334
439.838
0.915064
429.786
0.914795
428.231
0.914525
467.531
0.914256
480.531
0.913986
492.72
0.913717
552.848
0.913448
682.086
0.913179
738.726
0.91291
578.936
0.912641
461.957
0.912372
386.958
0.912104
384.652
0.911835
370.014
0.911567
342.7
0.911299
376.13
0.911031
363.09
0.910763
391.085
0.910495
390.453
0.910227
425.513
0.909959
407.137
0.909692
375.886
0.909424
343.791
0.909157
319.967
0.908889
293.597
0.908622
322.219
0.908355
332.619
0.908088
325.861
0.907822
325.456
0.907555
375.036
0.907288
480.981
0.907022
671.772
0.906756
947.438
0.906489
1033.46
0.906223
741.759
0.905957
345.464
0.905691
255.606
0.905425
198.789
0.90516
145.832
0.904894
122.292
0.904629
118.107
0.904363
117.046
0.904098
131.177
0.903833
130.811
0.903568
137.045
0.903303
162.401
0.903038
227.435
0.902774
340.859
0.902509
337.742
0.902245
281.789
0.90198
202.22
0.901716
145.129
0.901452
98.3576
0.901188
60.4218
0.900924
61.4757
0.90066
53.3107
0.900397
37.7738
0.900133
32.2436
0.89987
35.1912
0.899606
44.4387
0.899343
57.6717
0.89908
72.3887
0.898817
117.179
0.898554
127.778
0.898292
120.647
0.898029
121.262
0.897766
73.7756
0.897504
36.0986
0.897242
21.0517
0.89698
6.66942
0.896717
2.99135
0.896455
7.64571
0.896194
3.01262
0.895932
0.898604
0.89567
0.73238
0.895409
4.6623
0.895147
1.90155
0.894886
0.492731
0.894625
0.389627
0.894364
1.82882
0.894103
1.94047
0.893842
Survey
Pt #002
2018
11
30
20
20
55
0
9
Casa Info Follows
0
0
0
0
Pt #002 X Y [15667.6 , 32953.2]
X-ray spot-size: 400 um by 400 um
20181130 mapping for raul
Standard  30/11/2018   20:20:55
XPS
0
1
KA1486
1486.68
36
1e+037
1e+037
1e+037
1e+037
FAT
200
1e+037
1e+037
1e+037
1e+037
1e+037
1e+037
1e+037
Survey

-1
Kinetic Energy
eV
136.6
1
2
Counts
d
Transmission
d
pulse counting
0.01
3
1e+037
1e+037
1e+037
1e+037
1
MFP Exponent
d
-0.6
2722
0
1
0
1
2264.5
0.710126
2146.19
0.714014
2216.91
0.717871
2165.7
0.721697
2164.88
0.725491
2244.11
0.729255
2271.15
0.732988
2200.2
0.736691
2233.98
0.740363
2190.43
0.744006
2229.65
0.747618
2270.85
0.751202
2216.63
0.754756
2226.43
0.75828
2246.64
0.761777
2209.98
0.765244
2279.01
0.768683
2298.35
0.772094
2256.74
0.775477
2287.91
0.778833
2251.22
0.78216
2301.24
0.785461
2195.4
0.788735
2148.65
0.791981
2271.23
0.795201
2259.19
0.798395
2245.14
0.801562
2279.8
0.804704
2226.32
0.807819
2333.87
0.81091
2355.77
0.813974
2317.86
0.817014
2295.79
0.820028
2238.34
0.823018
2332.51
0.825983
2272.09
0.828924
2334.52
0.831841
2293.51
0.834733
2372.47
0.837602
2298.17
0.840448
2328.18
0.84327
2438.2
0.846068
2315.48
0.848844
2393.42
0.851597
2379.81
0.854327
2319.65
0.857035
2260.45
0.85972
2296.41
0.862383
2322.73
0.865025
2459.35
0.867644
2435.3
0.870242
2374.86
0.872819
2305.57
0.875374
2290.36
0.877908
2322.07
0.880422
2426.58
0.882915
2395.22
0.885387
2388.1
0.887838
2370.22
0.89027
2545.4
0.892682
2442.29
0.895073
2446.52
0.897445
2416.84
0.899797
2479.75
0.90213
2493.65
0.904444
2482.51
0.906738
2452.51
0.909014
2378.41
0.911271
2407.14
0.913509
2496.63
0.915728
2448.39
0.91793
2482.2
0.920113
2460.57
0.922278
2467.32
0.924425
2513.83
0.926554
2542.42
0.928666
2539.33
0.93076
2482.47
0.932837
2574.48
0.934897
2546.44
0.936939
2562.36
0.938965
2524.83
0.940974
2570.26
0.942966
2507.99
0.944942
2639.27
0.946901
2603.31
0.948844
2565.03
0.950771
2635.2
0.952682
2540.24
0.954577
2646.91
0.956456
2516.28
0.95832
2623.21
0.960168
2633.29
0.962001
2594.59
0.963818
2594.74
0.965621
2639.03
0.967408
2576.42
0.96918
2542.26
0.970938
2671.89
0.972681
2655.81
0.974409
2720
0.976123
2651.31
0.977823
2740.12
0.979509
2684.06
0.98118
2793.57
0.982837
2774.15
0.984481
2798.88
0.98611
2754.33
0.987726
2740.63
0.989329
2748.19
0.990918
2853.45
0.992494
2776.4
0.994056
2814.27
0.995605
2796.81
0.997142
2791.99
0.998665
2752.76
1.00018
2835.42
1.00167
2853.52
1.00316
2769.06
1.00463
2903.46
1.00609
2901.67
1.00754
2987.91
1.00897
2920.54
1.0104
2905.09
1.01181
2935.87
1.01321
3020.87
1.0146
2979.9
1.01597
2933.1
1.01733
2899.23
1.01869
2862.49
1.02003
2763.95
1.02136
2835.65
1.02267
2940.98
1.02398
2930.88
1.02528
2854.56
1.02656
2840.93
1.02783
2817.16
1.0291
2841.47
1.03035
2984.89
1.03159
2829.89
1.03282
2846.22
1.03404
2951.67
1.03525
2868.26
1.03645
2924.58
1.03764
3021.34
1.03881
3003.69
1.03998
2895.5
1.04114
2894.22
1.04229
2868.37
1.04342
2837.89
1.04455
2909.8
1.04567
2905
1.04678
2810.11
1.04788
3031.95
1.04897
2891.38
1.05004
2959.73
1.05111
3021.25
1.05217
2970.06
1.05323
3060.29
1.05427
3015.06
1.0553
2913.99
1.05632
3124.54
1.05734
2967.63
1.05834
2959.92
1.05934
3133.12
1.06033
3013.49
1.06131
2905.43
1.06228
3050.28
1.06324
2976.69
1.06419
3028.89
1.06514
3035.76
1.06607
3014.63
1.067
3061.38
1.06792
3083.67
1.06883
2997.11
1.06973
3164.12
1.07063
3099.02
1.07151
2995.22
1.07239
3020.38
1.07326
3019.84
1.07412
3111.67
1.07498
3145.29
1.07582
3118.32
1.07666
3207.43
1.07749
3270.57
1.07832
3151.23
1.07913
3217.33
1.07994
3097.4
1.08074
3144.55
1.08154
3208.54
1.08232
3228.1
1.0831
3257.76
1.08387
3267.06
1.08464
3291.85
1.08539
3144.17
1.08614
3278.92
1.08689
3262.55
1.08762
3206.58
1.08835
3182.84
1.08907
3249.59
1.08979
3387.32
1.0905
3292.92
1.0912
3247.24
1.09189
3258.1
1.09258
3239.39
1.09326
3221.01
1.09394
3367.08
1.0946
3283.38
1.09527
3164.66
1.09592
3354.32
1.09657
3371.72
1.09721
3313.81
1.09785
3331.83
1.09848
3338.67
1.0991
3388.58
1.09972
3462.19
1.10033
3390.27
1.10094
3338.31
1.10154
3441.83
1.10213
3425.36
1.10272
3380.33
1.1033
3346.71
1.10387
3419.68
1.10444
3369.92
1.10501
3371.96
1.10556
3498.95
1.10612
3402.77
1.10666
3430.77
1.1072
3401.16
1.10774
3447.97
1.10827
3401.25
1.10879
3310.45
1.10931
3410.93
1.10983
3447.1
1.11033
3398.67
1.11084
3422.77
1.11133
3464.31
1.11183
3550.28
1.11231
3529.37
1.11279
3489.11
1.11327
3558.33
1.11374
3743.57
1.11421
3806.42
1.11467
3698.63
1.11512
3874.63
1.11557
3708.78
1.11602
3640.52
1.11646
3581.21
1.1169
3419.71
1.11733
3323.78
1.11775
3163.26
1.11817
3204.52
1.11859
3108.46
1.119
2940.8
1.11941
2991.94
1.11981
2806.19
1.12021
2806.98
1.1206
2847.13
1.12099
2901.11
1.12138
2852.82
1.12175
2846.45
1.12213
2829.7
1.1225
2845.3
1.12287
2778.84
1.12323
2777.81
1.12358
2799.87
1.12394
2764.21
1.12429
2733.59
1.12463
2644.11
1.12497
2837.91
1.1253
2772.15
1.12564
2743.08
1.12596
2852.83
1.12629
2903.69
1.12661
2875.68
1.12692
2966.84
1.12723
3089.14
1.12754
3037.22
1.12784
3081.72
1.12814
2969.54
1.12843
2953.11
1.12872
2856.95
1.12901
2871.96
1.12929
2807.38
1.12957
2746.99
1.12985
2725.98
1.13012
2789.28
1.13039
2696.5
1.13065
2588.39
1.13091
2693.11
1.13117
2621.04
1.13142
2599.26
1.13167
2585.04
1.13192
2677.65
1.13216
2624.11
1.1324
2684
1.13263
2653.56
1.13286
2565.87
1.13309
2626.39
1.13331
2648.8
1.13354
2703.25
1.13375
2570.58
1.13397
2659.82
1.13418
2672.78
1.13438
2656.04
1.13459
2660.73
1.13479
2684.57
1.13498
2731.27
1.13518
2751.65
1.13537
2721.84
1.13556
2730.8
1.13574
2788.19
1.13592
2684.2
1.1361
2734.44
1.13627
2722.55
1.13644
2639.05
1.13661
2643.56
1.13678
2696.49
1.13694
2770.17
1.1371
2737.97
1.13725
2723.45
1.13741
2834.56
1.13756
2650.33
1.1377
2768.22
1.13785
2758.77
1.13799
2736.77
1.13812
2842.38
1.13826
2793.63
1.13839
2812.72
1.13852
2788.64
1.13865
2724.79
1.13877
2829.84
1.13889
2821.06
1.13901
2780.57
1.13912
2784.92
1.13924
2803.9
1.13935
2798.42
1.13945
2902.67
1.13956
2832.24
1.13966
2879.2
1.13976
2892.82
1.13985
2791.86
1.13995
2911.9
1.14004
2914.9
1.14013
2787.76
1.14021
2948.58
1.14029
2904.23
1.14037
2902.24
1.14045
2906.58
1.14053
2836.99
1.1406
2954.71
1.14067
2927.16
1.14074
2905.81
1.1408
3029.15
1.14087
3164.09
1.14093
3201.69
1.14099
3076.51
1.14104
2973.25
1.14109
2984.56
1.14114
2966.36
1.14119
2946.81
1.14124
2914.79
1.14128
2837.3
1.14133
2902.28
1.14136
2711.97
1.1414
2762.04
1.14144
2837.38
1.14147
2847.86
1.1415
2916.47
1.14153
2821.19
1.14155
2910.04
1.14158
3176.57
1.1416
3362.25
1.14162
3581.5
1.14163
4038.81
1.14165
4004.05
1.14166
3798.84
1.14167
3414.72
1.14168
3115.36
1.14169
2874.08
1.14169
2718.25
1.14169
2510.65
1.14169
2505.51
1.14169
2486.09
1.14169
2296.19
1.14168
2213.27
1.14167
2148.67
1.14166
2120.34
1.14165
2054.93
1.14164
2139.78
1.14162
2177.23
1.14161
2223.21
1.14159
2080.27
1.14156
2018.24
1.14154
2013.81
1.14152
2108.64
1.14149
2122.46
1.14146
2167.29
1.14143
2070.94
1.1414
2015.47
1.14136
2180.12
1.14133
2084.32
1.14129
2144.91
1.14125
2051.25
1.14121
2182.98
1.14116
2198.4
1.14112
2181.05
1.14107
2183.7
1.14102
2133.15
1.14097
2197.84
1.14092
2095.16
1.14086
2063.8
1.14081
2254.83
1.14075
2195.37
1.14069
2172.15
1.14063
2163.97
1.14057
2261.65
1.1405
2189.6
1.14044
2222.79
1.14037
2066.01
1.1403
2177.14
1.14023
2230.49
1.14016
2243.23
1.14009
2172.22
1.14001
2270.9
1.13993
2102.61
1.13986
2271.8
1.13978
2179.82
1.1397
2202.35
1.13961
2274.78
1.13953
2296.04
1.13944
2219.09
1.13935
2220.36
1.13927
2218.2
1.13917
2276.04
1.13908
2221.18
1.13899
2254.28
1.13889
2210.33
1.1388
2223.77
1.1387
2197.94
1.1386
2308.17
1.1385
2265.51
1.1384
2283.53
1.1383
2213.71
1.13819
2310.1
1.13808
2266.92
1.13798
2293.42
1.13787
2355.53
1.13776
2242.36
1.13765
2290.04
1.13753
2292.04
1.13742
2311.63
1.1373
2383.82
1.13719
2243.82
1.13707
2358.97
1.13695
2340.68
1.13683
2256.96
1.13671
2287.13
1.13658
2321.91
1.13646
2365.36
1.13633
2398.33
1.13621
2266.69
1.13608
2360.09
1.13595
2289.22
1.13582
2328.49
1.13568
2393.68
1.13555
2341.5
1.13542
2365.97
1.13528
2312.71
1.13514
2437.03
1.13501
2321.06
1.13487
2387.62
1.13473
2417.79
1.13458
2345.88
1.13444
2405.31
1.1343
2392.55
1.13415
2330.22
1.13401
2406.21
1.13386
2445.64
1.13371
2370.37
1.13356
2438.41
1.13341
2462
1.13326
2522.76
1.13311
2382.45
1.13295
2444.57
1.1328
2411.97
1.13264
2414.35
1.13249
2544.22
1.13233
2515.66
1.13217
2512.95
1.13201
2503.19
1.13185
2423.63
1.13169
2474.91
1.13152
2414.95
1.13136
2531.09
1.13119
2466.45
1.13103
2440.49
1.13086
2494.1
1.13069
2482
1.13052
2491.92
1.13035
2507.8
1.13018
2496
1.13001
2443.36
1.12983
2508.91
1.12966
2647.31
1.12949
2519.82
1.12931
2468.89
1.12913
2542.65
1.12895
2540.76
1.12878
2458.84
1.1286
2575.52
1.12842
2555.13
1.12823
2534.37
1.12805
2598.56
1.12787
2570.02
1.12768
2540.3
1.1275
2554.95
1.12731
2522.16
1.12713
2628.26
1.12694
2503.13
1.12675
2560.67
1.12656
2564.55
1.12637
2585.82
1.12618
2570.81
1.12599
2694.47
1.1258
2641.29
1.1256
2615.23
1.12541
2557.76
1.12521
2649.77
1.12502
2618.34
1.12482
2594.98
1.12462
2595.9
1.12442
2535.25
1.12422
2696.09
1.12402
2569.79
1.12382
2621.49
1.12362
2668.92
1.12342
2561.77
1.12322
2622.95
1.12301
2599.6
1.12281
2700.6
1.1226
2665.49
1.1224
2709.94
1.12219
2589.53
1.12198
2611.73
1.12177
2638.41
1.12156
2740.6
1.12135
2694.6
1.12114
2658.7
1.12093
2707.78
1.12072
2659.27
1.12051
2603.86
1.12029
2668.27
1.12008
2672.06
1.11987
2663.7
1.11965
2645.48
1.11943
2767.43
1.11922
2699.06
1.119
2689.42
1.11878
2709.42
1.11856
2683
1.11834
2701.37
1.11812
2755.91
1.1179
2770.77
1.11768
2702.26
1.11746
2716.33
1.11724
2700.81
1.11701
2719.33
1.11679
2767.14
1.11656
2714.14
1.11634
2720.14
1.11611
2725.05
1.11589
2744.82
1.11566
2817.34
1.11543
2762.1
1.1152
2859.89
1.11497
2841.53
1.11474
2810.31
1.11451
2780.72
1.11428
2786.64
1.11405
2928.02
1.11382
2865.45
1.11359
2800.33
1.11336
2897.09
1.11312
2769.25
1.11289
2732.39
1.11265
2856.12
1.11242
2938.4
1.11218
2768.2
1.11195
2832.19
1.11171
2911.15
1.11147
2836.23
1.11123
2756.3
1.11099
2827.76
1.11076
2917.82
1.11052
2947.63
1.11028
2844.58
1.11004
2832.13
1.10979
2887.82
1.10955
2949.53
1.10931
2920.38
1.10907
2912.08
1.10882
2873.61
1.10858
2876.48
1.10834
2899.55
1.10809
2940.37
1.10785
2876.74
1.1076
2897.09
1.10736
2851.37
1.10711
2998.21
1.10686
2775.22
1.10661
2845.73
1.10637
2933.25
1.10612
2964.3
1.10587
2888.53
1.10562
2926.46
1.10537
2901.09
1.10512
3050.61
1.10487
2923.98
1.10462
2934.5
1.10437
3050.37
1.10411
2925.85
1.10386
2891.23
1.10361
2990.3
1.10335
3003.47
1.1031
3078.56
1.10285
3079.18
1.10259
2964.56
1.10234
3037.8
1.10208
3067.62
1.10182
3047.41
1.10157
3029.33
1.10131
3098.82
1.10105
2989.14
1.1008
3024.36
1.10054
2959.34
1.10028
2958.9
1.10002
3128.34
1.09976
3014.18
1.0995
3108.43
1.09924
3140.47
1.09898
3014.77
1.09872
3072.02
1.09846
3126.5
1.0982
3064.91
1.09794
3100.18
1.09768
3062.02
1.09741
3033.1
1.09715
3123.8
1.09689
3138.55
1.09662
3112.18
1.09636
3028.78
1.09609
3029.4
1.09583
3224.24
1.09557
3137.56
1.0953
3208.69
1.09503
3065.4
1.09477
3115.92
1.0945
3217.14
1.09423
3172.47
1.09397
3157.42
1.0937
3040.78
1.09343
3157.04
1.09316
3184.18
1.0929
3240.83
1.09263
3225.1
1.09236
3187.03
1.09209
3072.48
1.09182
3244.53
1.09155
3268.68
1.09128
3190.56
1.09101
3268.32
1.09074
3184.83
1.09047
3200.43
1.09019
3210.23
1.08992
3183.25
1.08965
3235.99
1.08938
3330.02
1.08911
3164.94
1.08883
3225.71
1.08856
3246.44
1.08829
3280.41
1.08801
3278.16
1.08774
3316.33
1.08746
3376.61
1.08719
3336.52
1.08691
3342.11
1.08664
3292.32
1.08636
3224.47
1.08609
3327.32
1.08581
3275.32
1.08553
3451.26
1.08526
3303.52
1.08498
3320.14
1.0847
3321.24
1.08443
3314.8
1.08415
3296.11
1.08387
3277.74
1.08359
3266.94
1.08332
3322.04
1.08304
3310.57
1.08276
3257.19
1.08248
3355.39
1.0822
3288.86
1.08192
3505.11
1.08164
3452.2
1.08136
3306.42
1.08108
3511.71
1.0808
3358.23
1.08052
3434.95
1.08024
3469.47
1.07996
3338.84
1.07968
3329.2
1.07939
3438.85
1.07911
3442.45
1.07883
3351.6
1.07855
3400.95
1.07827
3385.69
1.07798
3414.65
1.0777
3473.34
1.07742
3507.76
1.07713
3443.37
1.07685
3447.05
1.07657
3446.53
1.07628
3485.43
1.076
3567.55
1.07572
3557.49
1.07543
3543.34
1.07515
3419.7
1.07486
3553.57
1.07458
3575.84
1.07429
3493.87
1.07401
3516.77
1.07372
3570.19
1.07343
3535.14
1.07315
3511.37
1.07286
3623.33
1.07258
3580.43
1.07229
3542.94
1.072
3585.48
1.07172
3581.43
1.07143
3623.29
1.07114
3691.15
1.07085
3531.01
1.07057
3572.81
1.07028
3556.78
1.06999
3602.22
1.0697
3633.19
1.06942
3624
1.06913
3714.85
1.06884
3673.08
1.06855
3550.03
1.06826
3635.61
1.06797
3620.47
1.06768
3708.94
1.06739
3678.85
1.06711
3810.14
1.06682
3730.88
1.06653
3744.49
1.06624
3522.12
1.06595
3820.33
1.06566
3687.18
1.06537
3634
1.06508
3696.89
1.06479
3701.49
1.06449
3761.12
1.0642
3819.86
1.06391
3691.35
1.06362
3882.4
1.06333
3874.01
1.06304
3942.41
1.06275
3913.56
1.06246
3955.16
1.06216
3903.75
1.06187
3733.22
1.06158
3748.45
1.06129
3739.12
1.061
3695.13
1.0607
3639.04
1.06041
3603.21
1.06012
3759.71
1.05983
3839.97
1.05953
3977.37
1.05924
4278.12
1.05895
4287.82
1.05866
4355.8
1.05836
4045.37
1.05807
3852.55
1.05778
3580.1
1.05748
3464.4
1.05719
3562.32
1.0569
3450.62
1.0566
3445.2
1.05631
3257.06
1.05601
3271.99
1.05572
3282.95
1.05543
3167.46
1.05513
3304.61
1.05484
3271.87
1.05454
3205.06
1.05425
3151.71
1.05395
3225.27
1.05366
3369.6
1.05336
3229.09
1.05307
3276.13
1.05277
3386.88
1.05248
3424.49
1.05218
3248.72
1.05189
3161.59
1.05159
3081.54
1.0513
2844.63
1.051
2732.15
1.05071
2723.18
1.05041
2713.4
1.05012
2778.1
1.04982
2854.06
1.04953
3071.24
1.04923
3832.76
1.04893
5276.28
1.04864
7869.59
1.04834
9066.66
1.04805
5437.7
1.04775
2854.91
1.04745
2358.09
1.04716
2153.89
1.04686
2246.66
1.04656
2117.56
1.04627
2119.28
1.04597
2085.56
1.04567
2097.48
1.04538
2169.35
1.04508
2062.35
1.04478
2000.41
1.04449
2095.9
1.04419
2023.37
1.04389
2091.66
1.0436
2087.59
1.0433
2083.54
1.043
2115.23
1.04271
2087.72
1.04241
2160.05
1.04211
2091.36
1.04181
2047.73
1.04152
2074.35
1.04122
2078.57
1.04092
2086.53
1.04062
2057.55
1.04033
2062.86
1.04003
2068.59
1.03973
1935
1.03943
2041.16
1.03914
1934.46
1.03884
2049.24
1.03854
2115.36
1.03824
1986.31
1.03795
2015.99
1.03765
2059.63
1.03735
2084.27
1.03705
2070.89
1.03675
2159.79
1.03646
2160.47
1.03616
2149.03
1.03586
2205.47
1.03556
2173.17
1.03526
2242.16
1.03497
2161.43
1.03467
2233.83
1.03437
2224.59
1.03407
2258.01
1.03377
2193.21
1.03348
2315.03
1.03318
2387.21
1.03288
2279.94
1.03258
2380.86
1.03228
2263.41
1.03198
2261.17
1.03169
2356.83
1.03139
2600.85
1.03109
2499.2
1.03079
2366.02
1.03049
1938.27
1.03019
1785.13
1.0299
1819.88
1.0296
2026.8
1.0293
2790.33
1.029
3517.32
1.0287
3266.34
1.0284
2349.06
1.02811
1791.82
1.02781
2294.26
1.02751
4337.52
1.02721
6513.04
1.02691
4238.43
1.02661
1461.46
1.02632
733.038
1.02602
517.192
1.02572
438.608
1.02542
389.865
1.02512
360.807
1.02482
351.294
1.02452
359.701
1.02423
365.533
1.02393
326.37
1.02363
354.86
1.02333
353.82
1.02303
321.959
1.02273
343.22
1.02244
334.731
1.02214
335.221
1.02184
328.81
1.02154
330.055
1.02124
318.885
1.02094
335.887
1.02065
339.952
1.02035
353.993
1.02005
333.174
1.01975
299.918
1.01945
323.746
1.01915
307.777
1.01886
320.527
1.01856
301.036
1.01826
326.077
1.01796
346.887
1.01766
314.932
1.01736
316.764
1.01707
330.233
1.01677
329.077
1.01647
318.14
1.01617
312.61
1.01587
321.048
1.01558
308.883
1.01528
338.744
1.01498
349.527
1.01468
337.064
1.01438
351.541
1.01409
332.755
1.01379
331.546
1.01349
338.617
1.01319
323.092
1.01289
318.83
1.0126
327.172
1.0123
341.099
1.012
328.745
1.0117
359.455
1.01141
337.207
1.01111
323.352
1.01081
341.124
1.01051
342.529
1.01021
341.803
1.00992
324.833
1.00962
356.487
1.00932
321.476
1.00902
314.13
1.00873
307.925
1.00843
308.76
1.00813
310.21
1.00784
314.512
1.00754
335.719
1.00724
319.031
1.00694
336.809
1.00665
300.506
1.00635
358.562
1.00605
305.999
1.00575
367.448
1.00546
323.368
1.00516
354.81
1.00486
321.405
1.00457
347.023
1.00427
314.214
1.00397
324.492
1.00368
319.617
1.00338
330.324
1.00308
320.097
1.00279
291.065
1.00249
308.07
1.00219
322.41
1.0019
321.844
1.0016
359.145
1.0013
332.495
1.00101
351.796
1.00071
330.041
1.00041
348.537
1.00012
324.611
0.999822
307.144
0.999526
353.062
0.99923
374.087
0.998934
365.728
0.998638
336.18
0.998342
371.509
0.998046
291.17
0.99775
349.445
0.997455
384.138
0.997159
343.703
0.996863
335.198
0.996567
347.185
0.996272
349.552
0.995976
359.907
0.995681
367.386
0.995385
361.434
0.99509
360.047
0.994795
362.263
0.9945
341.161
0.994204
362.785
0.993909
369.064
0.993614
331.786
0.993319
373.791
0.993024
380.255
0.992729
361.026
0.992434
351.28
0.99214
371.825
0.991845
371.993
0.99155
354.94
0.991256
325.623
0.990961
385.216
0.990667
367.689
0.990372
373.572
0.990078
409.675
0.989783
362.858
0.989489
368.544
0.989195
387.396
0.988901
384.803
0.988607
384.642
0.988313
356.188
0.988019
376.701
0.987725
418.393
0.987431
388.862
0.987138
388.91
0.986844
393.709
0.98655
360.703
0.986257
380.711
0.985963
388.71
0.98567
385.749
0.985377
396.39
0.985083
382.362
0.98479
403.465
0.984497
374.733
0.984204
380.421
0.983911
373.255
0.983618
419.01
0.983325
409.043
0.983032
416.7
0.98274
374.423
0.982447
405.964
0.982154
410.929
0.981862
423.567
0.98157
424.54
0.981277
384.253
0.980985
425.788
0.980693
412.829
0.980401
397.061
0.980108
410.258
0.979816
380.708
0.979525
379.317
0.979233
376.847
0.978941
386.658
0.978649
372.033
0.978358
407.841
0.978066
354.886
0.977775
365.42
0.977483
374.426
0.977192
474.892
0.976901
515.824
0.97661
572.119
0.976318
661.995
0.976027
887.951
0.975736
999.427
0.975446
713.309
0.975155
454.844
0.974864
347.656
0.974574
363.704
0.974283
328.06
0.973993
356.651
0.973702
329.106
0.973412
345.303
0.973122
360.618
0.972831
359.287
0.972541
340.105
0.972251
354.08
0.971962
329.969
0.971672
320.384
0.971382
372.779
0.971092
342.99
0.970803
342.944
0.970513
337.335
0.970224
377.123
0.969935
310.671
0.969645
334.304
0.969356
342.401
0.969067
332.744
0.968778
335.3
0.968489
343.54
0.9682
359.55
0.967912
305.328
0.967623
338.954
0.967334
306.633
0.967046
354.197
0.966757
358.387
0.966469
339.516
0.966181
327.785
0.965893
342.954
0.965605
333.196
0.965317
323.46
0.965029
369.23
0.964741
354.445
0.964453
334.493
0.964166
357.426
0.963878
341.061
0.963591
375.423
0.963303
351.29
0.963016
324.859
0.962729
333.146
0.962442
336.215
0.962155
356.807
0.961868
382.009
0.961581
344.09
0.961294
361.475
0.961008
354.367
0.960721
361.753
0.960435
359.336
0.960148
319.57
0.959862
356.836
0.959576
376.137
0.95929
360.157
0.959004
348.372
0.958718
328.863
0.958432
383.306
0.958146
329.698
0.957861
348.499
0.957575
342.863
0.95729
357.31
0.957004
336.265
0.956719
362.236
0.956434
359.397
0.956149
333.389
0.955864
359.745
0.955579
346.576
0.955294
364.517
0.955009
364.759
0.954725
354.378
0.95444
382.394
0.954156
349.244
0.953871
382.113
0.953587
351.188
0.953303
360.931
0.953019
368.388
0.952735
338.81
0.952451
353.105
0.952167
350.994
0.951884
345.139
0.9516
348.062
0.951317
412.945
0.951033
409.329
0.95075
384.799
0.950467
384.263
0.950184
346.881
0.949901
332.425
0.949618
380.009
0.949335
402.076
0.949052
383.484
0.94877
378.231
0.948487
361.242
0.948205
377.036
0.947923
327.374
0.94764
366.153
0.947358
370.278
0.947076
389.612
0.946794
366.87
0.946513
363.763
0.946231
342.772
0.945949
339.683
0.945668
389.283
0.945386
360.647
0.945105
383.608
0.944824
364.508
0.944543
381.285
0.944262
384.682
0.943981
363.918
0.9437
335.054
0.943419
376.243
0.943138
369.28
0.942858
409.666
0.942578
367.756
0.942297
375.775
0.942017
375.925
0.941737
371.232
0.941457
369.847
0.941177
367.859
0.940897
378.981
0.940617
382.197
0.940338
363.781
0.940058
387.175
0.939779
358.33
0.9395
393.314
0.93922
385.67
0.938941
400.251
0.938662
378.736
0.938383
405.251
0.938105
391.184
0.937826
389.999
0.937547
398.715
0.937269
379.085
0.936991
385.529
0.936712
394.425
0.936434
378.096
0.936156
415.848
0.935878
370.748
0.9356
327.837
0.935322
398.364
0.935045
379.75
0.934767
397.032
0.93449
399.793
0.934212
425.819
0.933935
395.339
0.933658
374.19
0.933381
401.014
0.933104
437.722
0.932827
386.762
0.932551
381.436
0.932274
399.55
0.931998
385.094
0.931721
361.769
0.931445
414.272
0.931169
441.674
0.930893
416.742
0.930617
436.275
0.930341
383.42
0.930065
410.527
0.929789
352.679
0.929514
402.732
0.929238
404.142
0.928963
423.021
0.928688
397.429
0.928413
417.349
0.928138
412.453
0.927863
414.692
0.927588
390.906
0.927313
398.76
0.927039
417.419
0.926764
420.49
0.92649
416.277
0.926216
420.749
0.925942
425.303
0.925667
420.083
0.925394
436.442
0.92512
420.684
0.924846
448.774
0.924572
408.243
0.924299
460.346
0.924025
428.519
0.923752
396.618
0.923479
437.747
0.923206
430.656
0.922933
423.336
0.92266
420.285
0.922387
443.019
0.922115
410.392
0.921842
435.142
0.92157
433.41
0.921297
436.577
0.921025
436.116
0.920753
489.68
0.920481
453.042
0.920209
449.134
0.919937
438.745
0.919666
452.833
0.919394
473.594
0.919123
440.682
0.918851
439.095
0.91858
449.694
0.918309
445.822
0.918038
416.871
0.917767
453.259
0.917496
424.317
0.917226
415.783
0.916955
441.423
0.916685
458.686
0.916414
456.423
0.916144
424.347
0.915874
435.309
0.915604
407.811
0.915334
411.997
0.915064
386.251
0.914795
406.716
0.914525
437.469
0.914256
476.514
0.913986
498.703
0.913717
582.133
0.913448
744.863
0.913179
768.093
0.91291
598.851
0.912641
498.018
0.912372
423.397
0.912104
372.317
0.911835
337.194
0.911567
344.688
0.911299
346.031
0.911031
374.409
0.910763
400.463
0.910495
411.861
0.910227
434.447
0.909959
424.197
0.909692
352.106
0.909424
336.819
0.909157
315.912
0.908889
326.831
0.908622
309.109
0.908355
299.484
0.908088
355.324
0.907822
332.973
0.907555
374.366
0.907288
453.909
0.907022
645.823
0.906756
981.693
0.906489
1044.99
0.906223
736.94
0.905957
396.371
0.905691
220.513
0.905425
183.817
0.90516
124.67
0.904894
128.925
0.904629
132.215
0.904363
114.191
0.904098
138.849
0.903833
133.042
0.903568
118.595
0.903303
189.549
0.903038
217.099
0.902774
330.824
0.902509
359.684
0.902245
282.881
0.90198
201.904
0.901716
117.162
0.901452
112.86
0.901188
91.2924
0.900924
50.3981
0.90066
49.9872
0.900397
40.3388
0.900133
37.7423
0.89987
45.0142
0.899606
52.269
0.899343
35.5795
0.89908
61.1166
0.898817
102.184
0.898554
112.124
0.898292
124.716
0.898029
115.397
0.897766
89.325
0.897504
40.1298
0.897242
19.0633
0.89698
5.49683
0.896717
6.39739
0.896455
2.5935
0.896194
2.60543
0.895932
4.09893
0.89567
2.90552
0.895409
3.97892
0.895147
4.23185
0.894886
0.193065
0.894625
0
0.894364
0.861529
0.894103
1.61325
0.893842
Survey
Pt #003
2018
11
30
20
20
55
0
9
Casa Info Follows
0
0
0
0
Pt #003 X Y [24809.9 , 31315.8]
X-ray spot-size: 400 um by 400 um
20181130 mapping for raul
Standard  30/11/2018   20:20:55
XPS
0
2
KA1486
1486.68
36
1e+037
1e+037
1e+037
1e+037
FAT
200
1e+037
1e+037
1e+037
1e+037
1e+037
1e+037
1e+037
Survey

-1
Kinetic Energy
eV
136.6
1
2
Counts
d
Transmission
d
pulse counting
0.01
3
1e+037
1e+037
1e+037
1e+037
1
MFP Exponent
d
-0.6
2722
0
1
0
1
2237.38
0.710126
2293.97
0.714014
2268.58
0.717871
2172.96
0.721697
2235.5
0.725491
2253.21
0.729255
2322.4
0.732988
2249.72
0.736691
2279.24
0.740363
2120.02
0.744006
2170.31
0.747618
2294.99
0.751202
2161.5
0.754756
2234.83
0.75828
2249.53
0.761777
2269.08
0.765244
2274.03
0.768683
2226.39
0.772094
2256.28
0.775477
2299.38
0.778833
2317.53
0.78216
2307.98
0.785461
2271.26
0.788735
2284.46
0.791981
2269.74
0.795201
2263.29
0.798395
2269.42
0.801562
2294.43
0.804704
2287.58
0.807819
2212.08
0.81091
2295.2
0.813974
2207.74
0.817014
2333
0.820028
2254.83
0.823018
2270.97
0.825983
2242.42
0.828924
2344.08
0.831841
2336.38
0.834733
2342.64
0.837602
2361.7
0.840448
2417.61
0.84327
2420.04
0.846068
2268.55
0.848844
2463.73
0.851597
2361.95
0.854327
2349.58
0.857035
2425.49
0.85972
2366.39
0.862383
2316.64
0.865025
2313.89
0.867644
2418.53
0.870242
2410.34
0.872819
2410.67
0.875374
2388.28
0.877908
2315.98
0.880422
2371.86
0.882915
2362.58
0.885387
2379.65
0.887838
2366
0.89027
2382.14
0.892682
2308.55
0.895073
2515.72
0.897445
2353.97
0.899797
2462.6
0.90213
2483.03
0.904444
2453.09
0.906738
2433.73
0.909014
2423.74
0.911271
2423.82
0.913509
2408.64
0.915728
2482.87
0.91793
2536.96
0.920113
2519.88
0.922278
2478.53
0.924425
2523.11
0.926554
2436.82
0.928666
2475.37
0.93076
2499.48
0.932837
2577.35
0.934897
2466.02
0.936939
2494.67
0.938965
2570.36
0.940974
2555.6
0.942966
2483.8
0.944942
2551.27
0.946901
2524.19
0.948844
2662.37
0.950771
2647.2
0.952682
2590.92
0.954577
2637.16
0.956456
2641.61
0.95832
2479.25
0.960168
2599.09
0.962001
2573.11
0.963818
2501.81
0.965621
2637.07
0.967408
2640.22
0.96918
2573.46
0.970938
2703.29
0.972681
2582.24
0.974409
2636.39
0.976123
2598.22
0.977823
2774.53
0.979509
2734.1
0.98118
2701.76
0.982837
2706.8
0.984481
2761.71
0.98611
2653
0.987726
2766.29
0.989329
2735.19
0.990918
2759.62
0.992494
2741.19
0.994056
2829.99
0.995605
2680.11
0.997142
2675.72
0.998665
2769.08
1.00018
2862.15
1.00167
2839.84
1.00316
2784.97
1.00463
2807.83
1.00609
2936.43
1.00754
2760.25
1.00897
2888.23
1.0104
2919.94
1.01181
2886.07
1.01321
2901.78
1.0146
2973.85
1.01597
2918.76
1.01733
2942.33
1.01869
2940.31
1.02003
2953.57
1.02136
2923.81
1.02267
2873.67
1.02398
2836.69
1.02528
2879.99
1.02656
2824.77
1.02783
2860.47
1.0291
2853.51
1.03035
2927.09
1.03159
2894.46
1.03282
2812.72
1.03404
2864.71
1.03525
2947.64
1.03645
2875.23
1.03764
2873.91
1.03881
2853.88
1.03998
2912.81
1.04114
2842.12
1.04229
2837.65
1.04342
2778.16
1.04455
2865.21
1.04567
2841.34
1.04678
2903.84
1.04788
2902.7
1.04897
2959.93
1.05004
3000.56
1.05111
2842.54
1.05217
2930.95
1.05323
2955.67
1.05427
2866.31
1.0553
3064.71
1.05632
3015.24
1.05734
2920.26
1.05834
3105.87
1.05934
2997.53
1.06033
2956.05
1.06131
3084.53
1.06228
3015.76
1.06324
2986.3
1.06419
3045.95
1.06514
3000.15
1.06607
2907.43
1.067
3005.78
1.06792
3130.48
1.06883
3007.21
1.06973
3009.94
1.07063
3112.26
1.07151
3132.94
1.07239
3047.53
1.07326
3071.14
1.07412
3099.19
1.07498
3189.91
1.07582
3036.68
1.07666
2999.4
1.07749
3173.42
1.07832
3194.09
1.07913
3191.03
1.07994
3129.34
1.08074
3229.24
1.08154
3236.86
1.08232
3200.55
1.0831
3183.14
1.08387
3234.81
1.08464
3119.21
1.08539
3253.27
1.08614
3232.75
1.08689
3229.14
1.08762
3166.65
1.08835
3201.15
1.08907
3238.5
1.08979
3243.76
1.0905
3278.61
1.0912
3230.26
1.09189
3208.96
1.09258
3168.13
1.09326
3299.57
1.09394
3260.16
1.0946
3338.92
1.09527
3340.49
1.09592
3367.21
1.09657
3237.76
1.09721
3289.94
1.09785
3283.18
1.09848
3389.01
1.0991
3423.52
1.09972
3398.04
1.10033
3286.58
1.10094
3363.75
1.10154
3511.93
1.10213
3455.53
1.10272
3360.84
1.1033
3444.7
1.10387
3401.44
1.10444
3504.14
1.10501
3492.7
1.10556
3358.23
1.10612
3288.43
1.10666
3297.37
1.1072
3338.05
1.10774
3356.22
1.10827
3322.86
1.10879
3341.3
1.10931
3339.11
1.10983
3439.51
1.11033
3301.29
1.11084
3468.82
1.11133
3426.57
1.11183
3447.53
1.11231
3534.2
1.11279
3489.66
1.11327
3566.49
1.11374
3651.23
1.11421
3750.89
1.11467
3830.57
1.11512
3754.15
1.11557
3745.05
1.11602
3675.08
1.11646
3656.99
1.1169
3493.84
1.11733
3310.95
1.11775
3216.67
1.11817
3153.21
1.11859
3013.01
1.119
2846.69
1.11941
2896.75
1.11981
2903.34
1.12021
2748.61
1.1206
2830.67
1.12099
2854.45
1.12138
2773.73
1.12175
2734.31
1.12213
2714.28
1.1225
2834.39
1.12287
2751.98
1.12323
2821.89
1.12358
2883.1
1.12394
2827.32
1.12429
2692.08
1.12463
2709.05
1.12497
2791.44
1.1253
2779.76
1.12564
2661.35
1.12596
2738.51
1.12629
2886.59
1.12661
2906.7
1.12692
2991.64
1.12723
2997.06
1.12754
3033.87
1.12784
3112.11
1.12814
3003.99
1.12843
2951.46
1.12872
2885.12
1.12901
2845.7
1.12929
2766.19
1.12957
2835.73
1.12985
2810.34
1.13012
2658.75
1.13039
2627.57
1.13065
2686.38
1.13091
2627.27
1.13117
2646.89
1.13142
2640.52
1.13167
2637.27
1.13192
2627.32
1.13216
2600.68
1.1324
2607.99
1.13263
2590.09
1.13286
2583.92
1.13309
2625.04
1.13331
2568.29
1.13354
2591.6
1.13375
2711.28
1.13397
2668.67
1.13418
2641.05
1.13438
2621.81
1.13459
2689.38
1.13479
2652.94
1.13498
2683.35
1.13518
2668.27
1.13537
2728.07
1.13556
2692.97
1.13574
2742.96
1.13592
2713.16
1.1361
2709.72
1.13627
2710.54
1.13644
2753.05
1.13661
2764.13
1.13678
2729.13
1.13694
2702.2
1.1371
2776.78
1.13725
2802.68
1.13741
2742.54
1.13756
2775.44
1.1377
2724.4
1.13785
2800.27
1.13799
2660.48
1.13812
2729.23
1.13826
2739.43
1.13839
2870.82
1.13852
2736.05
1.13865
2869.29
1.13877
2800.54
1.13889
2772.31
1.13901
2754.23
1.13912
2848.26
1.13924
2751.24
1.13935
2869.84
1.13945
2792.93
1.13956
2780.64
1.13966
2809.56
1.13976
2882.15
1.13985
2758.06
1.13995
2886.31
1.14004
2807.59
1.14013
2877.95
1.14021
2866.35
1.14029
2848.49
1.14037
2912.23
1.14045
2864.01
1.14053
2909.45
1.1406
2890.91
1.14067
3061.44
1.14074
2995.14
1.1408
2984.92
1.14087
3104.71
1.14093
3081.03
1.14099
3194.63
1.14104
2935.39
1.14109
3078.65
1.14114
2928.1
1.14119
2891.13
1.14124
2854.17
1.14128
2872.2
1.14133
2711.9
1.14136
2758.62
1.1414
2804.55
1.14144
2721.72
1.14147
2787.88
1.1415
2774.07
1.14153
2884.74
1.14155
3053.77
1.14158
3120.77
1.1416
3189.16
1.14162
3515.24
1.14163
3855.49
1.14165
4049.08
1.14166
3812.21
1.14167
3344.9
1.14168
3038.68
1.14169
2800
1.14169
2712.59
1.14169
2567.58
1.14169
2464.04
1.14169
2368.71
1.14169
2384.23
1.14168
2255.84
1.14167
2136.14
1.14166
2169.33
1.14165
2029.88
1.14164
2078.3
1.14162
2087.84
1.14161
2075.75
1.14159
2146.32
1.14156
2117.71
1.14154
2045.92
1.14152
2105.03
1.14149
2117.16
1.14146
2083.13
1.14143
2132.8
1.1414
2116.28
1.14136
2135.78
1.14133
2125.11
1.14129
2156.05
1.14125
2184.43
1.14121
2174.79
1.14116
2132.84
1.14112
2153.88
1.14107
2121.74
1.14102
2083.96
1.14097
2123.46
1.14092
2151.53
1.14086
2124.93
1.14081
2129.73
1.14075
2173.1
1.14069
2231.47
1.14063
2235.2
1.14057
2218.99
1.1405
2245.48
1.14044
2240.22
1.14037
2207.5
1.1403
2242.94
1.14023
2189.19
1.14016
2210.39
1.14009
2192.12
1.14001
2212.32
1.13993
2183.77
1.13986
2217.45
1.13978
2182.09
1.1397
2152.98
1.13961
2155.07
1.13953
2231.89
1.13944
2328.52
1.13935
2173.15
1.13927
2146.48
1.13917
2223.93
1.13908
2191.64
1.13899
2281.12
1.13889
2297.76
1.1388
2281.54
1.1387
2293.67
1.1386
2244.02
1.1385
2237.07
1.1384
2224.13
1.1383
2207.5
1.13819
2256.28
1.13808
2277.12
1.13798
2318.43
1.13787
2270.22
1.13776
2366.32
1.13765
2303.47
1.13753
2250.31
1.13742
2291.03
1.1373
2381.19
1.13719
2377.14
1.13707
2351.36
1.13695
2347.45
1.13683
2312.55
1.13671
2247.86
1.13658
2409.52
1.13646
2332.3
1.13633
2290.96
1.13621
2252.31
1.13608
2472.8
1.13595
2351.58
1.13582
2390.65
1.13568
2303.09
1.13555
2425.45
1.13542
2397.57
1.13528
2423.35
1.13514
2472.94
1.13501
2361.51
1.13487
2300.28
1.13473
2380.64
1.13458
2368.12
1.13444
2371.09
1.1343
2281.36
1.13415
2384.37
1.13401
2353.18
1.13386
2396.81
1.13371
2434.31
1.13356
2359.88
1.13341
2439.1
1.13326
2418.87
1.13311
2374.28
1.13295
2417.06
1.1328
2439.49
1.13264
2479.25
1.13249
2454.11
1.13233
2455.81
1.13217
2465.06
1.13201
2433.11
1.13185
2417.84
1.13169
2433.78
1.13152
2464.83
1.13136
2505.25
1.13119
2525.36
1.13103
2408.66
1.13086
2423.44
1.13069
2519.57
1.13052
2481.78
1.13035
2515.49
1.13018
2513.26
1.13001
2493.12
1.12983
2541
1.12966
2470.39
1.12949
2541.05
1.12931
2417.08
1.12913
2543.14
1.12895
2500.1
1.12878
2626.03
1.1286
2524.72
1.12842
2565.66
1.12823
2512.44
1.12805
2541.9
1.12787
2585.88
1.12768
2528.43
1.1275
2610.76
1.12731
2582.65
1.12713
2574.75
1.12694
2581.66
1.12675
2717.07
1.12656
2543.77
1.12637
2565.39
1.12618
2593.25
1.12599
2646.27
1.1258
2537.57
1.1256
2539.1
1.12541
2553.86
1.12521
2565.74
1.12502
2540.78
1.12482
2571.72
1.12462
2595.34
1.12442
2622.03
1.12422
2573.72
1.12402
2602.68
1.12382
2576.52
1.12362
2612.06
1.12342
2659.59
1.12322
2605.54
1.12301
2585.82
1.12281
2681.69
1.1226
2592.63
1.1224
2583.85
1.12219
2622.69
1.12198
2701.73
1.12177
2672.53
1.12156
2599.84
1.12135
2651.74
1.12114
2680.47
1.12093
2590.17
1.12072
2692.32
1.12051
2797.64
1.12029
2718.29
1.12008
2748.82
1.11987
2559.44
1.11965
2711
1.11943
2728.97
1.11922
2713.95
1.119
2494.76
1.11878
2766.37
1.11856
2763.07
1.11834
2756.85
1.11812
2740.14
1.1179
2732.31
1.11768
2698.96
1.11746
2613.85
1.11724
2648.63
1.11701
2777.32
1.11679
2762.5
1.11656
2767.66
1.11634
2765.55
1.11611
2736.13
1.11589
2733.79
1.11566
2827.4
1.11543
2726.02
1.1152
2778.95
1.11497
2788.71
1.11474
2753.45
1.11451
2758.02
1.11428
2864.87
1.11405
2827.5
1.11382
2730.36
1.11359
2846.28
1.11336
2905.82
1.11312
2759.49
1.11289
2763.16
1.11265
2765.56
1.11242
2835.97
1.11218
2816.13
1.11195
2898.9
1.11171
2809.95
1.11147
2890.44
1.11123
2848.62
1.11099
2862.61
1.11076
2849.16
1.11052
2919.21
1.11028
2883.85
1.11004
2912.19
1.10979
2888.9
1.10955
2836.85
1.10931
2833.4
1.10907
2887.7
1.10882
2867.14
1.10858
2881.78
1.10834
2858.14
1.10809
2881.53
1.10785
2824.32
1.1076
2915.59
1.10736
2877.79
1.10711
2951.44
1.10686
2865.41
1.10661
2960.33
1.10637
2951.33
1.10612
2871.32
1.10587
3015.37
1.10562
2961.08
1.10537
2941.8
1.10512
2932.34
1.10487
2932.42
1.10462
2904.24
1.10437
3041.77
1.10411
3023.52
1.10386
2913.8
1.10361
3008.16
1.10335
3055.27
1.1031
2945.84
1.10285
3022.25
1.10259
3057.02
1.10234
3070.77
1.10208
3009.02
1.10182
3098.71
1.10157
3018.69
1.10131
3020.2
1.10105
3055.55
1.1008
2915.55
1.10054
2945.67
1.10028
3133.36
1.10002
2980.11
1.09976
2972.82
1.0995
3140.7
1.09924
3064.71
1.09898
3059.78
1.09872
3190.57
1.09846
3126.63
1.0982
3087.27
1.09794
3007.24
1.09768
3121.78
1.09741
3026.34
1.09715
3053.74
1.09689
3082.45
1.09662
3131.95
1.09636
3095.68
1.09609
3003.09
1.09583
3171.05
1.09557
3117.55
1.0953
3207.03
1.09503
3203.64
1.09477
3183.38
1.0945
3169.22
1.09423
3113.04
1.09397
3131.63
1.0937
3195.23
1.09343
3246.92
1.09316
3139.15
1.0929
3227.01
1.09263
3223.4
1.09236
3221.06
1.09209
3135.34
1.09182
3187.41
1.09155
3199.19
1.09128
3229.57
1.09101
3165.77
1.09074
3274.75
1.09047
3220.96
1.09019
3207.14
1.08992
3194.12
1.08965
3251.28
1.08938
3223.51
1.08911
3163.08
1.08883
3187.96
1.08856
3284.59
1.08829
3254.94
1.08801
3198.58
1.08774
3197.61
1.08746
3238.66
1.08719
3283.13
1.08691
3284.53
1.08664
3353.78
1.08636
3312.31
1.08609
3298.75
1.08581
3253.98
1.08553
3297.24
1.08526
3341.96
1.08498
3236.36
1.0847
3323.24
1.08443
3350.3
1.08415
3237.74
1.08387
3410.39
1.08359
3327.31
1.08332
3405.23
1.08304
3310.57
1.08276
3297.61
1.08248
3448.06
1.0822
3467.35
1.08192
3433.35
1.08164
3430.78
1.08136
3303.75
1.08108
3471.84
1.0808
3402.65
1.08052
3307.3
1.08024
3515.69
1.07996
3454.71
1.07968
3333.51
1.07939
3399.73
1.07911
3484.3
1.07883
3395.85
1.07855
3437.01
1.07827
3399.99
1.07798
3411.83
1.0777
3490.14
1.07742
3394.64
1.07713
3455.74
1.07685
3386.67
1.07657
3429.67
1.07628
3470.48
1.076
3490.85
1.07572
3495.38
1.07543
3502.25
1.07515
3463.77
1.07486
3466.69
1.07458
3439.55
1.07429
3458.34
1.07401
3437.71
1.07372
3476.6
1.07343
3548.48
1.07315
3470.11
1.07286
3511.02
1.07258
3497.31
1.07229
3590.76
1.072
3527.26
1.07172
3484.39
1.07143
3599.66
1.07114
3519.14
1.07085
3579.62
1.07057
3634.62
1.07028
3556.5
1.06999
3613.68
1.0697
3601.53
1.06942
3569.02
1.06913
3595.91
1.06884
3638.89
1.06855
3607.02
1.06826
3683.59
1.06797
3715.33
1.06768
3722.03
1.06739
3629.14
1.06711
3695.35
1.06682
3791.23
1.06653
3743.62
1.06624
3662.82
1.06595
3648.85
1.06566
3677.09
1.06537
3681.8
1.06508
3683.71
1.06479
3814.9
1.06449
3661.42
1.0642
3713.63
1.06391
3895.93
1.06362
3886.11
1.06333
3862.03
1.06304
3868.1
1.06275
3999.83
1.06246
3903.56
1.06216
3867.55
1.06187
3809.43
1.06158
3670.92
1.06129
3768.38
1.061
3710.57
1.0607
3586.6
1.06041
3612.01
1.06012
3693.66
1.05983
3840.56
1.05953
3977.46
1.05924
4180.91
1.05895
4294.6
1.05866
4195.17
1.05836
4063
1.05807
3907.83
1.05778
3715.24
1.05748
3542.08
1.05719
3398.28
1.0569
3345.81
1.0566
3432.48
1.05631
3292.06
1.05601
3242.28
1.05572
3246.69
1.05543
3231.56
1.05513
3196.37
1.05484
3188.03
1.05454
3130.17
1.05425
3123.68
1.05395
3245.82
1.05366
3283.06
1.05336
3303.45
1.05307
3229.56
1.05277
3399.05
1.05248
3414.74
1.05218
3292.4
1.05189
3345.39
1.05159
3005.31
1.0513
2969.03
1.051
2723.43
1.05071
2825.55
1.05041
2798.72
1.05012
2790.27
1.04982
2790.15
1.04953
2963.09
1.04923
3570.91
1.04893
4821.49
1.04864
7398.14
1.04834
9364.87
1.04805
6312.27
1.04775
3194.35
1.04745
2429.56
1.04716
2230.34
1.04686
2168.29
1.04656
2149.26
1.04627
2122.64
1.04597
2080.12
1.04567
2170.13
1.04538
2051.68
1.04508
2058.66
1.04478
2020.15
1.04449
2031.95
1.04419
2022.3
1.04389
2149.78
1.0436
2117.57
1.0433
2028.2
1.043
2124.73
1.04271
2123.79
1.04241
2006.91
1.04211
2079.94
1.04181
2047.46
1.04152
2093.71
1.04122
2117.58
1.04092
2115.47
1.04062
2020.13
1.04033
2044.83
1.04003
1989.2
1.03973
2063.03
1.03943
2076.96
1.03914
2049.22
1.03884
2060.82
1.03854
2029.1
1.03824
2004.59
1.03795
2038.39
1.03765
2033.2
1.03735
1987.15
1.03705
2050.92
1.03675
2196.38
1.03646
2266.28
1.03616
2215.11
1.03586
2183.9
1.03556
2138.44
1.03526
2188.91
1.03497
2198.79
1.03467
2318.92
1.03437
2246.7
1.03407
2205.16
1.03377
2211.19
1.03348
2264.82
1.03318
2340.33
1.03288
2410.94
1.03258
2361.68
1.03228
2294.36
1.03198
2257.99
1.03169
2429.68
1.03139
2609.63
1.03109
2597.46
1.03079
2241.37
1.03049
2022.52
1.03019
1773.92
1.0299
1773.71
1.0296
1966.72
1.0293
2654.21
1.029
3566.96
1.0287
3493.91
1.0284
2498.35
1.02811
1874.25
1.02781
2177.09
1.02751
3976.14
1.02721
6342.12
1.02691
4900.35
1.02661
1794.08
1.02632
740.803
1.02602
539.254
1.02572
431.927
1.02542
408.78
1.02512
367.068
1.02482
344.403
1.02452
352.763
1.02423
362.419
1.02393
349.098
1.02363
305.392
1.02333
333.988
1.02303
341.767
1.02273
307.604
1.02244
356.292
1.02214
334.434
1.02184
330.663
1.02154
312.754
1.02124
303.414
1.02094
301.76
1.02065
297.74
1.02035
345.428
1.02005
306.858
1.01975
317.866
1.01945
332.58
1.01915
366.712
1.01886
304.451
1.01856
281.821
1.01826
346.514
1.01796
325.308
1.01766
311.56
1.01736
311.381
1.01707
302.914
1.01677
310.885
1.01647
289.046
1.01617
326.544
1.01587
339.967
1.01558
326.077
1.01528
320.094
1.01498
307.962
1.01468
312.188
1.01438
322.244
1.01409
304.185
1.01379
300.564
1.01349
339.705
1.01319
307.799
1.01289
318.692
1.0126
330.906
1.0123
350.726
1.012
296.249
1.0117
297.481
1.01141
321.968
1.01111
312.172
1.01081
317.95
1.01051
299.117
1.01021
353.102
1.00992
362.671
1.00962
388.462
1.00932
350.139
1.00902
317.633
1.00873
327.357
1.00843
310.487
1.00813
323.186
1.00784
322.631
1.00754
332.484
1.00724
338.75
1.00694
310.528
1.00665
310.145
1.00635
317.721
1.00605
328.65
1.00575
334.73
1.00546
309.029
1.00516
316.939
1.00486
315.305
1.00457
315.771
1.00427
355.96
1.00397
288.093
1.00368
293.627
1.00338
298.079
1.00308
328.331
1.00279
338.533
1.00249
354.076
1.00219
332.918
1.0019
332.804
1.0016
336.424
1.0013
351.556
1.00101
331.916
1.00071
327.475
1.00041
346.61
1.00012
367.318
0.999822
307.889
0.999526
340.104
0.99923
322.957
0.998934
326.057
0.998638
339.569
0.998342
339.142
0.998046
332.523
0.99775
363.157
0.997455
311.567
0.997159
373.772
0.996863
337.207
0.996567
351.323
0.996272
314.607
0.995976
372.736
0.995681
370.891
0.995385
324.542
0.99509
324.749
0.994795
337.886
0.9945
336.086
0.994204
368.833
0.993909
343.429
0.993614
335.67
0.993319
352.372
0.993024
377.188
0.992729
372.364
0.992434
392.155
0.99214
342.776
0.991845
362.557
0.99155
360.304
0.991256
338.213
0.990961
379.536
0.990667
345.129
0.990372
351.241
0.990078
395.534
0.989783
339.827
0.989489
354.434
0.989195
354.089
0.988901
366.237
0.988607
374.218
0.988313
377.235
0.988019
385.279
0.987725
399.298
0.987431
396.159
0.987138
390.667
0.986844
401.956
0.98655
397.18
0.986257
400.409
0.985963
433.246
0.98567
394.16
0.985377
395.118
0.985083
394.094
0.98479
387.467
0.984497
357.722
0.984204
409.358
0.983911
388.997
0.983618
379.788
0.983325
418.062
0.983032
403.108
0.98274
373.938
0.982447
390.491
0.982154
382.183
0.981862
381.586
0.98157
374.182
0.981277
422.273
0.980985
416.024
0.980693
411.131
0.980401
403.603
0.980108
393.304
0.979816
391.816
0.979525
405.426
0.979233
386.983
0.978941
357.412
0.978649
392.715
0.978358
393.253
0.978066
399.577
0.977775
331.043
0.977483
400.421
0.977192
480.548
0.976901
498.887
0.97661
577.242
0.976318
621.681
0.976027
908.825
0.975736
1010.14
0.975446
815.208
0.975155
500.325
0.974864
378.241
0.974574
368.75
0.974283
329.257
0.973993
341.108
0.973702
351.027
0.973412
343.578
0.973122
312.61
0.972831
324.827
0.972541
326.424
0.972251
355.94
0.971962
324.183
0.971672
346.39
0.971382
323.057
0.971092
329.82
0.970803
346.399
0.970513
332.285
0.970224
323.125
0.969935
312.507
0.969645
315.019
0.969356
348.199
0.969067
357.815
0.968778
330.646
0.968489
344.215
0.9682
334.554
0.967912
308.749
0.967623
352.786
0.967334
333.733
0.967046
360.471
0.966757
320.447
0.966469
368.962
0.966181
341.035
0.965893
339.233
0.965605
354.155
0.965317
340.288
0.965029
363.704
0.964741
355.516
0.964453
354.307
0.964166
344.738
0.963878
338.625
0.963591
349.987
0.963303
343.633
0.963016
324.378
0.962729
373.49
0.962442
338.773
0.962155
347.914
0.961868
312.687
0.961581
342.206
0.961294
371.227
0.961008
350.433
0.960721
336.735
0.960435
388.752
0.960148
355.835
0.959862
368.202
0.959576
333.252
0.95929
341.387
0.959004
313.936
0.958718
308.819
0.958432
366.548
0.958146
339.353
0.957861
331.301
0.957575
338.346
0.95729
356.261
0.957004
397.353
0.956719
362.808
0.956434
353.505
0.956149
360.56
0.955864
357.268
0.955579
311.785
0.955294
372.707
0.955009
353.372
0.954725
337.757
0.95444
377.979
0.954156
362.96
0.953871
363.631
0.953587
298.225
0.953303
355.735
0.953019
355.807
0.952735
335.239
0.952451
348.347
0.952167
357.311
0.951884
367.878
0.9516
355.188
0.951317
365.904
0.951033
362.733
0.95075
387.168
0.950467
392.318
0.950184
374.013
0.949901
351.864
0.949618
398.839
0.949335
361.524
0.949052
391.082
0.94877
347.682
0.948487
329.836
0.948205
391.884
0.947923
374.428
0.94764
360.888
0.947358
381.79
0.947076
317.031
0.946794
390.756
0.946513
386.217
0.946231
333.45
0.945949
366.674
0.945668
387.924
0.945386
361.859
0.945105
328.965
0.944824
389.634
0.944543
369.488
0.944262
352.784
0.943981
376.589
0.9437
392.643
0.943419
383.564
0.943138
372.079
0.942858
371.036
0.942578
362.654
0.942297
378.681
0.942017
391.94
0.941737
379.179
0.941457
398.195
0.941177
398.447
0.940897
376.29
0.940617
396.83
0.940338
399.355
0.940058
388.076
0.939779
382.832
0.9395
388.84
0.93922
387.415
0.938941
405.394
0.938662
377.332
0.938383
345.875
0.938105
395.293
0.937826
394.513
0.937547
378.524
0.937269
374.129
0.936991
388.957
0.936712
381.609
0.936434
401.201
0.936156
389.199
0.935878
375.991
0.9356
369.173
0.935322
415.112
0.935045
380.798
0.934767
394.12
0.93449
404.212
0.934212
394.61
0.933935
415.651
0.933658
377.886
0.933381
389.578
0.933104
431.897
0.932827
356.683
0.932551
391.683
0.932274
423.614
0.931998
402.646
0.931721
391.214
0.931445
366.609
0.931169
396.978
0.930893
357.19
0.930617
420.068
0.930341
426.631
0.930065
398.329
0.929789
398.029
0.929514
393.403
0.929238
379.149
0.928963
404.949
0.928688
423.771
0.928413
424.52
0.928138
403.182
0.927863
423.354
0.927588
394.067
0.927313
398.039
0.927039
416.807
0.926764
441.304
0.92649
421.475
0.926216
404.156
0.925942
403.494
0.925667
414.003
0.925394
438.811
0.92512
455.199
0.924846
460.361
0.924572
411.815
0.924299
421.051
0.924025
446.454
0.923752
394.391
0.923479
448.436
0.923206
448.325
0.922933
409.619
0.92266
408.975
0.922387
436.58
0.922115
425.488
0.921842
453.638
0.92157
384.553
0.921297
420.494
0.921025
430.784
0.920753
409.088
0.920481
476.301
0.920209
445.931
0.919937
484.197
0.919666
463.025
0.919394
435.154
0.919123
428.228
0.918851
411.75
0.91858
450.802
0.918309
445.328
0.918038
444.771
0.917767
437.836
0.917496
445.809
0.917226
460.208
0.916955
427.688
0.916685
421.783
0.916414
406.299
0.916144
439.867
0.915874
400.075
0.915604
441.879
0.915334
401.463
0.915064
386.724
0.914795
374.141
0.914525
402.476
0.914256
465.27
0.913986
510.463
0.913717
549.892
0.913448
691.297
0.913179
732.199
0.91291
607.575
0.912641
534.655
0.912372
395.467
0.912104
415.671
0.911835
348.103
0.911567
353.485
0.911299
378.369
0.911031
398.677
0.910763
375.319
0.910495
396.947
0.910227
441.36
0.909959
424.903
0.909692
379.75
0.909424
355.854
0.909157
322.136
0.908889
298.042
0.908622
303.782
0.908355
314.192
0.908088
303.993
0.907822
345.955
0.907555
387.266
0.907288
431.546
0.907022
646.854
0.906756
946.222
0.906489
1064.04
0.906223
764.285
0.905957
410.808
0.905691
261.988
0.905425
184.386
0.90516
151.205
0.904894
129.676
0.904629
127.323
0.904363
119.328
0.904098
108.913
0.903833
123.784
0.903568
141.866
0.903303
165.721
0.903038
220.81
0.902774
280.687
0.902509
344.162
0.902245
311.372
0.90198
223.803
0.901716
145.344
0.901452
110.427
0.901188
77.005
0.900924
47.4272
0.90066
51.792
0.900397
48.2408
0.900133
44.6288
0.89987
44.0442
0.899606
39.7717
0.899343
39.1799
0.89908
58.767
0.898817
103.248
0.898554
146.316
0.898292
140.496
0.898029
110.579
0.897766
107.254
0.897504
59.2187
0.897242
23.3802
0.89698
8.12839
0.896717
7.90121
0.896455
4.03735
0.896194
5.41608
0.895932
1.89895
0.89567
2.29076
0.895409
3.98273
0.895147
3.15008
0.894886
0
0.894625
0
0.894364
0.943658
0.894103
0.921554
0.893842
Survey
Pt #004
2018
11
30
20
20
55
0
9
Casa Info Follows
0
0
0
0
Pt #004 X Y [19761.2 , 27768]
X-ray spot-size: 400 um by 400 um
20181130 mapping for raul
Standard  30/11/2018   20:20:55
XPS
0
3
KA1486
1486.68
36
1e+037
1e+037
1e+037
1e+037
FAT
200
1e+037
1e+037
1e+037
1e+037
1e+037
1e+037
1e+037
Survey

-1
Kinetic Energy
eV
136.6
1
2
Counts
d
Transmission
d
pulse counting
0.01
3
1e+037
1e+037
1e+037
1e+037
1
MFP Exponent
d
-0.6
2722
0
1
0
1
2295.14
0.710126
2241.17
0.714014
2293.31
0.717871
2121.23
0.721697
2246.42
0.725491
2224.26
0.729255
2200.76
0.732988
2297.14
0.736691
2191.33
0.740363
2237.49
0.744006
2305.92
0.747618
2264.7
0.751202
2240.55
0.754756
2312.95
0.75828
2223.42
0.761777
2219.43
0.765244
2253.2
0.768683
2301.68
0.772094
2339.28
0.775477
2252.24
0.778833
2314.04
0.78216
2243.84
0.785461
2300.47
0.788735
2286.12
0.791981
2326.9
0.795201
2255.26
0.798395
2261.32
0.801562
2333.88
0.804704
2351.69
0.807819
2282.05
0.81091
2260.56
0.813974
2330.08
0.817014
2299.98
0.820028
2339.18
0.823018
2335.5
0.825983
2336.02
0.828924
2318.7
0.831841
2285.07
0.834733
2349.22
0.837602
2390.47
0.840448
2240.27
0.84327
2282.86
0.846068
2290.87
0.848844
2369.79
0.851597
2390.73
0.854327
2295.29
0.857035
2241.8
0.85972
2378.97
0.862383
2426.94
0.865025
2467.72
0.867644
2433.19
0.870242
2404.57
0.872819
2388.05
0.875374
2287.85
0.877908
2401.43
0.880422
2371.15
0.882915
2397.53
0.885387
2381.46
0.887838
2509.24
0.89027
2501.66
0.892682
2389.74
0.895073
2434.74
0.897445
2395.61
0.899797
2525.17
0.90213
2424.88
0.904444
2465.94
0.906738
2516.89
0.909014
2406.14
0.911271
2431.81
0.913509
2528.19
0.915728
2399.45
0.91793
2508.23
0.920113
2420.89
0.922278
2410.66
0.924425
2515.21
0.926554
2585.86
0.928666
2485.7
0.93076
2446.74
0.932837
2467.45
0.934897
2578.32
0.936939
2474.86
0.938965
2560.78
0.940974
2616.66
0.942966
2568.02
0.944942
2544.24
0.946901
2602.82
0.948844
2576.91
0.950771
2595.87
0.952682
2469.6
0.954577
2725.75
0.956456
2632.03
0.95832
2595.96
0.960168
2651.69
0.962001
2657.31
0.963818
2690.3
0.965621
2682.78
0.967408
2673.39
0.96918
2627.37
0.970938
2623.33
0.972681
2713.09
0.974409
2670.51
0.976123
2672.55
0.977823
2705.49
0.979509
2686.58
0.98118
2695.17
0.982837
2709.71
0.984481
2805.47
0.98611
2703.81
0.987726
2763.42
0.989329
2826.16
0.990918
2742.1
0.992494
2815.6
0.994056
2780.99
0.995605
2839.42
0.997142
2793.06
0.998665
2780.58
1.00018
2761.89
1.00167
2812.3
1.00316
2856
1.00463
2809.82
1.00609
2944.91
1.00754
2932.8
1.00897
2945.1
1.0104
2951.9
1.01181
2829.95
1.01321
2910.1
1.0146
2846.51
1.01597
2923.6
1.01733
2798.93
1.01869
2780.96
1.02003
2854.34
1.02136
2844.27
1.02267
2897.89
1.02398
2903.63
1.02528
2856.46
1.02656
2849.76
1.02783
2835.14
1.0291
2942.09
1.03035
2863.08
1.03159
2902.01
1.03282
2900.56
1.03404
2846.08
1.03525
2944.32
1.03645
2889.19
1.03764
2758.81
1.03881
2827.67
1.03998
2851.06
1.04114
2917.06
1.04229
2815.52
1.04342
2818.16
1.04455
2905.3
1.04567
2900.16
1.04678
2869.4
1.04788
2954.22
1.04897
2947.9
1.05004
3002.08
1.05111
2962.06
1.05217
2899.24
1.05323
2904.87
1.05427
2979.1
1.0553
2995.27
1.05632
2905.44
1.05734
3029.43
1.05834
2953.31
1.05934
2995.86
1.06033
3023.85
1.06131
3022.72
1.06228
2925.49
1.06324
3060.43
1.06419
3000.54
1.06514
2948.47
1.06607
3058.42
1.067
2960.3
1.06792
3041
1.06883
2995.06
1.06973
3112.02
1.07063
3058.52
1.07151
3093.19
1.07239
3123.55
1.07326
3089.66
1.07412
3111.67
1.07498
3037.67
1.07582
3190.92
1.07666
3133.37
1.07749
3158.52
1.07832
3188.01
1.07913
3167.82
1.07994
3212.71
1.08074
3214.93
1.08154
3196.98
1.08232
3141.54
1.0831
3182.66
1.08387
3229.06
1.08464
3292.48
1.08539
3112.87
1.08614
3237.73
1.08689
3296.31
1.08762
3292.91
1.08835
3358.92
1.08907
3144.74
1.08979
3179.3
1.0905
3264.44
1.0912
3226.91
1.09189
3291.3
1.09258
3272.21
1.09326
3228.6
1.09394
3197.65
1.0946
3323.48
1.09527
3345.89
1.09592
3297.57
1.09657
3301.1
1.09721
3297.38
1.09785
3367.01
1.09848
3465.68
1.0991
3278.45
1.09972
3396.2
1.10033
3485.13
1.10094
3427.78
1.10154
3347.38
1.10213
3328.26
1.10272
3380.64
1.1033
3459.11
1.10387
3572.7
1.10444
3450.32
1.10501
3510.15
1.10556
3469.07
1.10612
3401.91
1.10666
3222.51
1.1072
3442.77
1.10774
3425.6
1.10827
3214.06
1.10879
3329.51
1.10931
3389.36
1.10983
3378.65
1.11033
3335.56
1.11084
3470.74
1.11133
3385.56
1.11183
3488.95
1.11231
3531.48
1.11279
3518.13
1.11327
3667.72
1.11374
3636.48
1.11421
3890.9
1.11467
3804.41
1.11512
3765.62
1.11557
3757.57
1.11602
3608
1.11646
3563.31
1.1169
3525.01
1.11733
3383.33
1.11775
3290.44
1.11817
3106.51
1.11859
3015.39
1.119
2868.26
1.11941
2816.81
1.11981
2764.92
1.12021
2827.33
1.1206
2801.23
1.12099
2759.42
1.12138
2884.44
1.12175
2786.85
1.12213
2882.02
1.1225
2772.97
1.12287
2796.5
1.12323
2759.06
1.12358
2824.62
1.12394
2674.91
1.12429
2717.33
1.12463
2803.52
1.12497
2710.29
1.1253
2807.33
1.12564
2792.45
1.12596
2837.41
1.12629
2795.39
1.12661
2934.24
1.12692
3039.71
1.12723
3109.88
1.12754
2952.43
1.12784
3078.22
1.12814
3076.3
1.12843
2939.39
1.12872
2864.19
1.12901
2909.48
1.12929
2846.22
1.12957
2706.89
1.12985
2846.43
1.13012
2704.42
1.13039
2676.57
1.13065
2647.6
1.13091
2604.95
1.13117
2685.82
1.13142
2525.34
1.13167
2621.12
1.13192
2624.92
1.13216
2530.75
1.1324
2577.83
1.13263
2558.34
1.13286
2663.82
1.13309
2528.5
1.13331
2713.47
1.13354
2582.82
1.13375
2552.54
1.13397
2648.11
1.13418
2614.84
1.13438
2809.54
1.13459
2676.67
1.13479
2626.42
1.13498
2633.13
1.13518
2703.96
1.13537
2783.28
1.13556
2638.1
1.13574
2592.91
1.13592
2687.5
1.1361
2788.46
1.13627
2704.67
1.13644
2629.08
1.13661
2725.55
1.13678
2713.48
1.13694
2696.98
1.1371
2741.88
1.13725
2635.53
1.13741
2767.74
1.13756
2645.46
1.1377
2761.82
1.13785
2804.31
1.13799
2749.45
1.13812
2774.25
1.13826
2744.25
1.13839
2781.76
1.13852
2725.85
1.13865
2811.79
1.13877
2782.36
1.13889
2811.01
1.13901
2770.51
1.13912
2903.52
1.13924
2845.94
1.13935
2846.67
1.13945
2828.92
1.13956
2782.15
1.13966
2840.33
1.13976
2881.74
1.13985
2887.46
1.13995
2922.93
1.14004
2922.12
1.14013
2861.98
1.14021
2870.33
1.14029
2905.4
1.14037
2908.33
1.14045
2962.92
1.14053
2949.54
1.1406
2958.34
1.14067
2847.58
1.14074
2990.49
1.1408
3088.43
1.14087
3035.29
1.14093
3199.38
1.14099
3067.21
1.14104
3028.72
1.14109
3004.06
1.14114
2895.5
1.14119
2934.98
1.14124
2905.22
1.14128
2829.51
1.14133
2841.2
1.14136
2816.64
1.1414
2771.29
1.14144
2738.63
1.14147
2836.02
1.1415
2865.9
1.14153
2922.9
1.14155
3069.11
1.14158
3092.09
1.1416
3439.86
1.14162
3578.39
1.14163
3885.34
1.14165
4009.55
1.14166
3722.18
1.14167
3312.96
1.14168
3078.93
1.14169
2865.72
1.14169
2760.42
1.14169
2576.52
1.14169
2534.88
1.14169
2425.17
1.14169
2297.63
1.14168
2191.98
1.14167
2185.77
1.14166
2114.99
1.14165
2127.55
1.14164
2080.66
1.14162
2120.64
1.14161
2145.57
1.14159
2130.77
1.14156
2091.5
1.14154
2107.26
1.14152
2122.07
1.14149
2096.33
1.14146
2152.11
1.14143
2102.9
1.1414
2178.53
1.14136
2017.06
1.14133
2204.04
1.14129
2012.42
1.14125
2212.4
1.14121
2122.12
1.14116
2209.49
1.14112
2115.03
1.14107
2176.53
1.14102
2127.53
1.14097
2201.42
1.14092
2181.31
1.14086
2266
1.14081
2206.19
1.14075
2119.14
1.14069
2204.31
1.14063
2123.37
1.14057
2162.84
1.1405
2131.1
1.14044
2218.77
1.14037
2147.77
1.1403
2195.67
1.14023
2251.73
1.14016
2204.04
1.14009
2206.66
1.14001
2187.67
1.13993
2207.81
1.13986
2157.07
1.13978
2292.12
1.1397
2142.31
1.13961
2280.28
1.13953
2213.36
1.13944
2268.87
1.13935
2200.18
1.13927
2245.72
1.13917
2252.84
1.13908
2263.49
1.13899
2222.7
1.13889
2218.32
1.1388
2192.64
1.1387
2217.84
1.1386
2309.09
1.1385
2309.75
1.1384
2286.17
1.1383
2250.84
1.13819
2281.87
1.13808
2289.35
1.13798
2339.31
1.13787
2239.24
1.13776
2248.55
1.13765
2378.11
1.13753
2256.27
1.13742
2300.14
1.1373
2375.35
1.13719
2303.69
1.13707
2338.57
1.13695
2295.89
1.13683
2388.49
1.13671
2341.5
1.13658
2285.71
1.13646
2331.71
1.13633
2360.79
1.13621
2400.19
1.13608
2515.11
1.13595
2304.24
1.13582
2334.93
1.13568
2439.35
1.13555
2316.97
1.13542
2325.77
1.13528
2390.76
1.13514
2300.84
1.13501
2405.12
1.13487
2412.73
1.13473
2412.93
1.13458
2441.77
1.13444
2346.74
1.1343
2420.11
1.13415
2414.64
1.13401
2363.69
1.13386
2456.81
1.13371
2413.41
1.13356
2396.61
1.13341
2408.94
1.13326
2485.5
1.13311
2413.78
1.13295
2398.45
1.1328
2414.25
1.13264
2484.33
1.13249
2461.46
1.13233
2467.62
1.13217
2484.09
1.13201
2435.46
1.13185
2463.83
1.13169
2459.89
1.13152
2475.8
1.13136
2427.04
1.13119
2532.29
1.13103
2452.42
1.13086
2520.25
1.13069
2545.86
1.13052
2501.75
1.13035
2428.89
1.13018
2513.66
1.13001
2445.52
1.12983
2399.25
1.12966
2512.93
1.12949
2544.74
1.12931
2501.23
1.12913
2505.1
1.12895
2551.91
1.12878
2477.04
1.1286
2522.32
1.12842
2568.23
1.12823
2589.95
1.12805
2528.22
1.12787
2574.23
1.12768
2550.12
1.1275
2516.77
1.12731
2557.41
1.12713
2537.97
1.12694
2542.25
1.12675
2517.38
1.12656
2552.79
1.12637
2555.76
1.12618
2650.83
1.12599
2583.57
1.1258
2615.74
1.1256
2601.41
1.12541
2626.46
1.12521
2596.43
1.12502
2609.33
1.12482
2654.42
1.12462
2652.61
1.12442
2634.39
1.12422
2684.46
1.12402
2672.45
1.12382
2611.13
1.12362
2581.39
1.12342
2645.65
1.12322
2657.62
1.12301
2609.93
1.12281
2635.5
1.1226
2612.56
1.1224
2670.05
1.12219
2688.07
1.12198
2796.28
1.12177
2500.45
1.12156
2705.45
1.12135
2697.48
1.12114
2590.34
1.12093
2664.51
1.12072
2757.13
1.12051
2581.85
1.12029
2691.9
1.12008
2560.61
1.11987
2743.34
1.11965
2703.8
1.11943
2752.56
1.11922
2671.26
1.119
2792.74
1.11878
2773.34
1.11856
2782.4
1.11834
2795.36
1.11812
2703.85
1.1179
2685.56
1.11768
2794.44
1.11746
2682.55
1.11724
2618.98
1.11701
2744.96
1.11679
2760.82
1.11656
2743.79
1.11634
2843.7
1.11611
2733.87
1.11589
2789.49
1.11566
2739.27
1.11543
2842.95
1.1152
2760.59
1.11497
2729.42
1.11474
2825.33
1.11451
2860.6
1.11428
2818.66
1.11405
2722.76
1.11382
2792.61
1.11359
2876.73
1.11336
2840.64
1.11312
2904.4
1.11289
2858.73
1.11265
2921.98
1.11242
2744.33
1.11218
2830.93
1.11195
2867.07
1.11171
2884.65
1.11147
2829.37
1.11123
2901.64
1.11099
2894.07
1.11076
2860.17
1.11052
2822.95
1.11028
2817.33
1.11004
2906.26
1.10979
2879.32
1.10955
2963.13
1.10931
2899.02
1.10907
2839.18
1.10882
2906.04
1.10858
2892.57
1.10834
2849.88
1.10809
3026.13
1.10785
2954.82
1.1076
2944.35
1.10736
2902.51
1.10711
2923.69
1.10686
2956.17
1.10661
2917
1.10637
2963.33
1.10612
2997.6
1.10587
2893.59
1.10562
2979.39
1.10537
2886.08
1.10512
3054.92
1.10487
2982.6
1.10462
3006.27
1.10437
2960.3
1.10411
3012.34
1.10386
2985.39
1.10361
2936.81
1.10335
3058.91
1.1031
3062.75
1.10285
3054.4
1.10259
2971.01
1.10234
3011.07
1.10208
3019.29
1.10182
2942
1.10157
3040.36
1.10131
3000.56
1.10105
3125.23
1.1008
3013.63
1.10054
3054.71
1.10028
3068.29
1.10002
2914.53
1.09976
3100.86
1.0995
3159.74
1.09924
3071.82
1.09898
3015.77
1.09872
3062.98
1.09846
3088.36
1.0982
3033.91
1.09794
3039.59
1.09768
3008.79
1.09741
3164.86
1.09715
3132.09
1.09689
3222.45
1.09662
3119.23
1.09636
3121.07
1.09609
3090.99
1.09583
3093.82
1.09557
3210.8
1.0953
3128.73
1.09503
3158.42
1.09477
3170.83
1.0945
3115.89
1.09423
3103.11
1.09397
3180.63
1.0937
3137.88
1.09343
3081.71
1.09316
3141.11
1.0929
3200.16
1.09263
3205.3
1.09236
3235.36
1.09209
3245.18
1.09182
3210.96
1.09155
3150.72
1.09128
3181.46
1.09101
3182.53
1.09074
3155.8
1.09047
3218.72
1.09019
3196.97
1.08992
3154.11
1.08965
3184.57
1.08938
3197.76
1.08911
3192.57
1.08883
3168.56
1.08856
3215.48
1.08829
3370.99
1.08801
3229.6
1.08774
3281.39
1.08746
3341.13
1.08719
3367.24
1.08691
3308.05
1.08664
3298.62
1.08636
3226.34
1.08609
3333.3
1.08581
3265.22
1.08553
3379.45
1.08526
3317.06
1.08498
3283.92
1.0847
3433.27
1.08443
3299.02
1.08415
3253.5
1.08387
3319.18
1.08359
3345.53
1.08332
3325.83
1.08304
3293.76
1.08276
3447.04
1.08248
3325.18
1.0822
3447.22
1.08192
3454.71
1.08164
3376.95
1.08136
3398.45
1.08108
3367.27
1.0808
3395.02
1.08052
3376.88
1.08024
3486.4
1.07996
3393.03
1.07968
3358.59
1.07939
3472.19
1.07911
3537.7
1.07883
3468.91
1.07855
3404.11
1.07827
3347.91
1.07798
3450.17
1.0777
3478.83
1.07742
3447.33
1.07713
3434.53
1.07685
3454.72
1.07657
3503.07
1.07628
3431.64
1.076
3630.11
1.07572
3486.76
1.07543
3541.81
1.07515
3536.08
1.07486
3389.12
1.07458
3477.44
1.07429
3506.49
1.07401
3548.1
1.07372
3488.64
1.07343
3515.91
1.07315
3391.59
1.07286
3592.18
1.07258
3516.98
1.07229
3547.83
1.072
3458.12
1.07172
3564.32
1.07143
3651.33
1.07114
3674.34
1.07085
3511.94
1.07057
3594.19
1.07028
3623.41
1.06999
3562.02
1.0697
3517.82
1.06942
3691.33
1.06913
3635.66
1.06884
3627.84
1.06855
3617.31
1.06826
3653.8
1.06797
3583.46
1.06768
3698.78
1.06739
3609.31
1.06711
3690.25
1.06682
3761.66
1.06653
3737.41
1.06624
3752.92
1.06595
3564.86
1.06566
3704.82
1.06537
3677.89
1.06508
3642.5
1.06479
3677.03
1.06449
3748.64
1.0642
3814.13
1.06391
3816.49
1.06362
3819.98
1.06333
3903.42
1.06304
3968.3
1.06275
3914.67
1.06246
4022.23
1.06216
3890.33
1.06187
3758.61
1.06158
3747.32
1.06129
3569.15
1.061
3651.09
1.0607
3700.57
1.06041
3569.68
1.06012
3675.78
1.05983
3845.41
1.05953
3850.67
1.05924
4134.37
1.05895
4227.05
1.05866
4398.18
1.05836
4130.26
1.05807
3891.68
1.05778
3720.95
1.05748
3562.24
1.05719
3502.08
1.0569
3449.49
1.0566
3411.56
1.05631
3354.88
1.05601
3313.61
1.05572
3256.17
1.05543
3232.28
1.05513
3088.2
1.05484
3162.67
1.05454
3207.62
1.05425
3184.83
1.05395
3301.81
1.05366
3220.59
1.05336
3230.88
1.05307
3201.19
1.05277
3162.02
1.05248
3400.46
1.05218
3249.62
1.05189
3215.58
1.05159
3045.49
1.0513
2779.13
1.051
2829.69
1.05071
2845.58
1.05041
2642.44
1.05012
2731.7
1.04982
2774.3
1.04953
2980.94
1.04923
3645.59
1.04893
4938.81
1.04864
7599.34
1.04834
9000.13
1.04805
5918.84
1.04775
3072.75
1.04745
2384.29
1.04716
2231.88
1.04686
2201.09
1.04656
2139.64
1.04627
2134.61
1.04597
2093.96
1.04567
2110.3
1.04538
2093.65
1.04508
2191.84
1.04478
2088.26
1.04449
2091.63
1.04419
1990.43
1.04389
2098.74
1.0436
2087.17
1.0433
2111.42
1.043
2090.21
1.04271
2042.96
1.04241
2075.02
1.04211
2100.66
1.04181
2140.23
1.04152
2104.34
1.04122
2067.17
1.04092
2046.72
1.04062
2134.83
1.04033
2055.85
1.04003
2101.56
1.03973
2099.15
1.03943
2035.86
1.03914
1983.71
1.03884
2036.82
1.03854
2055.69
1.03824
2001.97
1.03795
2055.51
1.03765
2099.86
1.03735
2070.31
1.03705
2084.45
1.03675
2190.16
1.03646
2202.82
1.03616
2267.36
1.03586
2205.2
1.03556
2193.96
1.03526
2263.56
1.03497
2182.64
1.03467
2249.17
1.03437
2186.03
1.03407
2228.17
1.03377
2212.75
1.03348
2345.97
1.03318
2396.37
1.03288
2395.07
1.03258
2406.9
1.03228
2247.76
1.03198
2301.29
1.03169
2371.32
1.03139
2588.99
1.03109
2565.83
1.03079
2259.18
1.03049
1980.89
1.03019
1786.29
1.0299
1825.3
1.0296
1965.13
1.0293
2697.99
1.029
3589.23
1.0287
3449.86
1.0284
2404.42
1.02811
1891.8
1.02781
2226.31
1.02751
4129.43
1.02721
6485.66
1.02691
4784.3
1.02661
1585.52
1.02632
741.504
1.02602
580.071
1.02572
413.15
1.02542
398.026
1.02512
369.277
1.02482
346.434
1.02452
348.971
1.02423
349.423
1.02393
329.081
1.02363
334.715
1.02333
324.838
1.02303
337.344
1.02273
321.814
1.02244
341.916
1.02214
327.513
1.02184
350.458
1.02154
318.401
1.02124
342.204
1.02094
327.705
1.02065
347.177
1.02035
323.524
1.02005
301.957
1.01975
313.882
1.01945
335.725
1.01915
332.669
1.01886
349.257
1.01856
357.877
1.01826
311.176
1.01796
321.91
1.01766
296.21
1.01736
317.834
1.01707
297.288
1.01677
310.706
1.01647
309.82
1.01617
351.326
1.01587
297.271
1.01558
331.398
1.01528
331.466
1.01498
306.742
1.01468
328.583
1.01438
313.632
1.01409
322.297
1.01379
329.712
1.01349
297.624
1.01319
325.675
1.01289
311.789
1.0126
319.38
1.0123
360.429
1.012
329.416
1.0117
349.485
1.01141
318.225
1.01111
334.47
1.01081
354.187
1.01051
346.882
1.01021
376.524
1.00992
350.791
1.00962
361.186
1.00932
365.931
1.00902
325.791
1.00873
321.971
1.00843
343.01
1.00813
322.683
1.00784
303.933
1.00754
294.233
1.00724
339.026
1.00694
337.526
1.00665
318.417
1.00635
325.255
1.00605
329.333
1.00575
343.976
1.00546
331.131
1.00516
319.044
1.00486
347.522
1.00457
327.819
1.00427
329.841
1.00397
316.233
1.00368
331.125
1.00338
334.498
1.00308
328.979
1.00279
366.524
1.00249
312.531
1.00219
325.123
1.0019
370.691
1.0016
357.651
1.0013
344.295
1.00101
328.297
1.00071
318.617
1.00041
342.299
1.00012
316.007
0.999822
368.534
0.999526
355.484
0.99923
336.471
0.998934
325.108
0.998638
333.858
0.998342
367.189
0.998046
343.733
0.99775
349.507
0.997455
352.354
0.997159
327.475
0.996863
322.591
0.996567
323.505
0.996272
341.841
0.995976
365.81
0.995681
356.327
0.995385
349.105
0.99509
357.009
0.994795
368.85
0.9945
350.977
0.994204
379.982
0.993909
350.194
0.993614
358.357
0.993319
380.422
0.993024
369.349
0.992729
346.894
0.992434
362.69
0.99214
373.737
0.991845
358.127
0.99155
371.216
0.991256
346.61
0.990961
364.866
0.990667
360.822
0.990372
383.274
0.990078
335.892
0.989783
379.917
0.989489
351.545
0.989195
369.977
0.988901
417.017
0.988607
347.443
0.988313
358.894
0.988019
376.57
0.987725
389.768
0.987431
374.534
0.987138
398.861
0.986844
357.542
0.98655
359.669
0.986257
353.956
0.985963
392.012
0.98567
399.124
0.985377
365.695
0.985083
380.693
0.98479
382.883
0.984497
442.289
0.984204
425.19
0.983911
410.009
0.983618
404.744
0.983325
362.011
0.983032
430.333
0.98274
411.555
0.982447
386.729
0.982154
445.755
0.981862
412.018
0.98157
384.901
0.981277
401.323
0.980985
368.147
0.980693
388.668
0.980401
422.935
0.980108
383.964
0.979816
387.108
0.979525
391.521
0.979233
402.314
0.978941
374.199
0.978649
403.041
0.978358
351.815
0.978066
380.714
0.977775
401.906
0.977483
436.587
0.977192
514.34
0.976901
558.132
0.97661
573.563
0.976318
635.354
0.976027
836.73
0.975736
1010.27
0.975446
774.363
0.975155
497.08
0.974864
363.277
0.974574
366.858
0.974283
330.538
0.973993
299.726
0.973702
326.788
0.973412
307.9
0.973122
364.629
0.972831
323.051
0.972541
341.651
0.972251
318.815
0.971962
347.859
0.971672
348.674
0.971382
376.049
0.971092
346.03
0.970803
337.506
0.970513
323.43
0.970224
359.21
0.969935
353.125
0.969645
312.867
0.969356
336.413
0.969067
336.229
0.968778
355.903
0.968489
346.239
0.9682
374.015
0.967912
340.831
0.967623
347.206
0.967334
314.099
0.967046
329.666
0.966757
343.405
0.966469
324.987
0.966181
360.152
0.965893
338.363
0.965605
344.951
0.965317
321.048
0.965029
363.609
0.964741
343.4
0.964453
351.762
0.964166
370.722
0.963878
348.922
0.963591
350.171
0.963303
317.037
0.963016
339.021
0.962729
355.633
0.962442
357.497
0.962155
360.602
0.961868
348.238
0.961581
370.695
0.961294
346.542
0.961008
306.62
0.960721
305.318
0.960435
376.471
0.960148
365.48
0.959862
339.279
0.959576
337.846
0.95929
334.887
0.959004
331.24
0.958718
331.469
0.958432
338.649
0.958146
366.615
0.957861
374.552
0.957575
355.654
0.95729
348.512
0.957004
365.761
0.956719
360.038
0.956434
351.978
0.956149
359.822
0.955864
364.878
0.955579
337.78
0.955294
395.41
0.955009
344.521
0.954725
350.528
0.95444
318.339
0.954156
358.335
0.953871
350.571
0.953587
348.102
0.953303
343.074
0.953019
352.103
0.952735
344.151
0.952451
388.077
0.952167
357.674
0.951884
384.359
0.9516
333.157
0.951317
363.688
0.951033
347.055
0.95075
397.215
0.950467
340.841
0.950184
362.903
0.949901
367.648
0.949618
353.707
0.949335
390.056
0.949052
385.737
0.94877
376.157
0.948487
345.261
0.948205
379.62
0.947923
391.906
0.94764
364.851
0.947358
369.856
0.947076
367.522
0.946794
371.077
0.946513
338.396
0.946231
386.028
0.945949
414.451
0.945668
369.433
0.945386
385.302
0.945105
366.389
0.944824
347.428
0.944543
399.162
0.944262
355.832
0.943981
350.057
0.9437
375.913
0.943419
327.724
0.943138
392.985
0.942858
389.833
0.942578
331.799
0.942297
328.939
0.942017
397.031
0.941737
328.203
0.941457
402.625
0.941177
346.481
0.940897
402.33
0.940617
387.557
0.940338
390.35
0.940058
378.384
0.939779
416.758
0.9395
351.12
0.93922
378.177
0.938941
355.228
0.938662
382.098
0.938383
375.975
0.938105
383.688
0.937826
411.178
0.937547
399.977
0.937269
422.235
0.936991
392.324
0.936712
397.116
0.936434
392.127
0.936156
361.908
0.935878
366.376
0.9356
390.863
0.935322
381.432
0.935045
410.444
0.934767
418.218
0.93449
394.217
0.934212
369.01
0.933935
423.67
0.933658
404.051
0.933381
381.889
0.933104
400.556
0.932827
399.548
0.932551
415.385
0.932274
384.066
0.931998
424.761
0.931721
373.538
0.931445
365.044
0.931169
392.579
0.930893
381.797
0.930617
388.807
0.930341
409.62
0.930065
415.337
0.929789
382.512
0.929514
420.977
0.929238
433.677
0.928963
400.553
0.928688
414.918
0.928413
392.906
0.928138
409.086
0.927863
390.911
0.927588
394.04
0.927313
429.063
0.927039
424.78
0.926764
423.647
0.92649
433.057
0.926216
413.331
0.925942
424.04
0.925667
403.28
0.925394
400.688
0.92512
402.628
0.924846
452.488
0.924572
396.777
0.924299
425.365
0.924025
434.079
0.923752
414.615
0.923479
419.88
0.923206
441.279
0.922933
431.404
0.92266
381.293
0.922387
404.086
0.922115
425.299
0.921842
382.249
0.92157
416.124
0.921297
441.537
0.921025
447.447
0.920753
455.393
0.920481
449.992
0.920209
470.026
0.919937
452.911
0.919666
481.017
0.919394
441.355
0.919123
477.214
0.918851
410.621
0.91858
447.943
0.918309
457.563
0.918038
452.65
0.917767
404.169
0.917496
438.79
0.917226
425.846
0.916955
531.56
0.916685
417.29
0.916414
414.082
0.916144
424.68
0.915874
422.149
0.915604
384.974
0.915334
405.571
0.915064
396.43
0.914795
410.055
0.914525
394.991
0.914256
447.555
0.913986
484.764
0.913717
523.141
0.913448
673.565
0.913179
710.942
0.91291
625.166
0.912641
515.825
0.912372
412.848
0.912104
377.515
0.911835
365.713
0.911567
354.423
0.911299
365.074
0.911031
375.375
0.910763
387.969
0.910495
429.832
0.910227
445.748
0.909959
410.886
0.909692
365.816
0.909424
362.879
0.909157
363.632
0.908889
314.189
0.908622
299.699
0.908355
307.11
0.908088
321.95
0.907822
354.341
0.907555
372.174
0.907288
400.17
0.907022
601.673
0.906756
979.31
0.906489
1053.16
0.906223
748.565
0.905957
373.955
0.905691
232.526
0.905425
192.957
0.90516
162.976
0.904894
126.978
0.904629
109.491
0.904363
119.525
0.904098
125.556
0.903833
112.695
0.903568
141.895
0.903303
172.335
0.903038
222.922
0.902774
336.329
0.902509
352.277
0.902245
294.948
0.90198
192.747
0.901716
159.722
0.901452
125.537
0.901188
75.3871
0.900924
61.4796
0.90066
58.0968
0.900397
44.8747
0.900133
32.8716
0.89987
44.9419
0.899606
39.9791
0.899343
35.4974
0.89908
64.8455
0.898817
102.414
0.898554
122.835
0.898292
115.648
0.898029
134.168
0.897766
89.7817
0.897504
42.938
0.897242
20.4285
0.89698
3.60579
0.896717
4.59056
0.896455
7.49794
0.896194
5.83155
0.895932
3.27556
0.89567
2.78434
0.895409
0
0.895147
0.864105
0.894886
2.82455
0.894625
2.21425
0.894364
1.915
0.894103
0.864105
0.893842
Ti2p Scan
Pt #001
2018
11
30
20
20
55
0
10
Casa Info Follows
0
0
1
CASA region (*Ti 2p*) (*None*) 1024.6418 1031.6945 7.81 2 0 0 550.42584 -450 0 0 (*Ti 2p*) 47.8784 0 7.81
0
Pt #001 X Y [19078.9 , 37592.6]
X-ray spot-size: 400 um by 400 um
20181130 mapping for raul
Standard  30/11/2018   20:20:55
XPS
0
0
KA1486
1486.68
36
1e+037
1e+037
1e+037
1e+037
FAT
50
1e+037
1e+037
1e+037
1e+037
1e+037
1e+037
1e+037
Ti 2p

-1
Kinetic Energy
eV
1011.6
0.1
2
Counts
d
Transmission
d
pulse counting
0.05
5
1e+037
1e+037
1e+037
1e+037
1
MFP Exponent
d
-0.6
542
0
1
0
1
2134.25
1.0752
2125.66
1.07512
2050.73
1.07505
2088.15
1.07497
2121.37
1.0749
2206.55
1.07482
2157.93
1.07475
2110.16
1.07467
2215.82
1.07459
2138.23
1.07452
2196.2
1.07444
2244.18
1.07437
2208.78
1.07429
2218.77
1.07421
2291.2
1.07414
2274.42
1.07406
2254.15
1.07399
2317.37
1.07391
2366.58
1.07384
2411.76
1.07376
2473.54
1.07368
2556.83
1.07361
2450.66
1.07353
2519.81
1.07346
2622.8
1.07338
2550.87
1.07331
2569.52
1.07323
2592.35
1.07315
2651.31
1.07308
2648.62
1.073
2612.31
1.07293
2629.34
1.07285
2571.83
1.07278
2690.78
1.0727
2578.6
1.07262
2589.58
1.07255
2509.64
1.07247
2464.34
1.0724
2490.14
1.07232
2456.52
1.07225
2400.95
1.07217
2277.01
1.0721
2282.01
1.07202
2255.56
1.07195
2165.23
1.07187
2155.1
1.07179
2050.86
1.07172
2052.29
1.07164
1986.86
1.07157
1945.6
1.07149
1852.2
1.07142
1881.93
1.07134
1928.07
1.07127
1782.33
1.07119
1811.49
1.07112
1801.13
1.07104
1770.79
1.07096
1686.21
1.07089
1680.76
1.07081
1653.32
1.07074
1657.33
1.07066
1667.92
1.07059
1603.65
1.07051
1598.79
1.07044
1660.52
1.07036
1635.11
1.07029
1624.71
1.07021
1582.34
1.07014
1626.7
1.07006
1547.91
1.06999
1501.11
1.06991
1566.67
1.06984
1556.64
1.06976
1532.68
1.06969
1537.26
1.06961
1458.55
1.06954
1556.89
1.06946
1526.44
1.06938
1581.22
1.06931
1526.75
1.06923
1568.06
1.06916
1567.77
1.06908
1640.58
1.06901
1676.58
1.06893
1729.54
1.06886
1754.48
1.06878
1762.39
1.06871
1808.53
1.06863
1854.87
1.06856
1919.46
1.06848
1944.71
1.06841
2041.73
1.06833
2196.47
1.06826
2230.7
1.06818
2421.28
1.06811
2569.2
1.06803
2685.22
1.06796
2829.43
1.06788
3099.2
1.06781
3261.23
1.06773
3648.53
1.06766
3699.58
1.06758
3969.37
1.06751
4182.24
1.06743
4195.19
1.06736
4172.73
1.06729
4412.51
1.06721
4353.55
1.06714
4417.1
1.06706
4376.43
1.06699
4402.36
1.06691
4181.67
1.06684
4135.93
1.06676
3850.87
1.06669
3648.44
1.06661
3438.85
1.06654
3274.86
1.06646
2909.32
1.06639
2740.65
1.06631
2571.76
1.06624
2375.26
1.06616
2341.48
1.06609
2154.1
1.06601
2010.87
1.06594
1871.73
1.06587
1828.94
1.06579
1823.82
1.06572
1665.34
1.06564
1581.5
1.06557
1606.19
1.06549
1514.68
1.06542
1517.85
1.06534
1479.04
1.06527
1434.09
1.06519
1392.05
1.06512
1391.42
1.06504
1393.01
1.06497
1421.21
1.0649
1446.34
1.06482
1458.44
1.06475
1438.27
1.06467
1473.6
1.0646
1514.46
1.06452
1477.95
1.06445
1487.4
1.06437
1467.32
1.0643
1497.11
1.06423
1578.69
1.06415
1650.94
1.06408
1622.52
1.064
1716.77
1.06393
1768.9
1.06385
1969.92
1.06378
2108.25
1.06371
2482.69
1.06363
2843.11
1.06356
3478.59
1.06348
4164.69
1.06341
5143.11
1.06333
6233.67
1.06326
7555.19
1.06319
8959.14
1.06311
10169.4
1.06304
11222.5
1.06296
11856.7
1.06289
11761.4
1.06281
11521.8
1.06274
10392.5
1.06267
9529.8
1.06259
8023.35
1.06252
6795.97
1.06244
5536.25
1.06237
4441.79
1.06229
3561.94
1.06222
2846.07
1.06215
2429.37
1.06207
1949.74
1.062
1633.97
1.06192
1361.46
1.06185
1255.66
1.06178
1033.23
1.0617
962.355
1.06163
844.405
1.06155
772.922
1.06148
700.597
1.06141
657.684
1.06133
627.081
1.06126
577.379
1.06118
514.899
1.06111
522.726
1.06104
522.191
1.06096
492.77
1.06089
498.799
1.06081
439.911
1.06074
423.733
1.06067
450.869
1.06059
429.004
1.06052
437.755
1.06044
437.651
1.06037
410.492
1.0603
412.385
1.06022
438.124
1.06015
372.198
1.06007
391.219
1.06
375.684
1.05993
361.984
1.05985
352.305
1.05978
369.048
1.05971
357.352
1.05963
354.359
1.05956
338.353
1.05948
357.285
1.05941
353.481
1.05934
357.342
1.05926
363.833
1.05919
328.874
1.05912
375.753
1.05904
363.681
1.05897
326.767
1.05889
327.186
1.05882
308.531
1.05875
325.299
1.05867
321.572
1.0586
365.879
1.05853
340.529
1.05845
329.365
1.05838
349.507
1.05831
342.453
1.05823
318.713
1.05816
352.873
1.05808
327.249
1.05801
336.526
1.05794
321.19
1.05786
321.56
1.05779
362.915
1.05772
330.308
1.05764
352.12
1.05757
322.398
1.0575
345.239
1.05742
322.712
1.05735
314.321
1.05728
304.333
1.0572
331.216
1.05713
319.002
1.05706
314.17
1.05698
311.966
1.05691
334.453
1.05684
295.645
1.05676
315.165
1.05669
341.189
1.05662
313.929
1.05654
287.976
1.05647
317.669
1.0564
321.861
1.05632
314.733
1.05625
335.239
1.05618
314.268
1.0561
291.22
1.05603
323.399
1.05596
302.241
1.05588
315.321
1.05581
296.5
1.05574
283.273
1.05566
318.901
1.05559
301.791
1.05552
294.097
1.05544
302.621
1.05537
303.063
1.0553
286.952
1.05522
280.96
1.05515
321.547
1.05508
Ti2p Scan
Pt #002
2018
11
30
20
20
55
0
10
Casa Info Follows
0
0
1
CASA region (*Ti 2p*) (*None*) 1024.6418 1031.6945 7.81 2 0 0 550.42584 -450 0 0 (*Ti 2p*) 47.8784 0 7.81
0
Pt #002 X Y [15667.6 , 32953.2]
X-ray spot-size: 400 um by 400 um
20181130 mapping for raul
Standard  30/11/2018   20:20:55
XPS
0
1
KA1486
1486.68
36
1e+037
1e+037
1e+037
1e+037
FAT
50
1e+037
1e+037
1e+037
1e+037
1e+037
1e+037
1e+037
Ti 2p

-1
Kinetic Energy
eV
1011.6
0.1
2
Counts
d
Transmission
d
pulse counting
0.05
5
1e+037
1e+037
1e+037
1e+037
2
MFP Exponent
d
-0.6
ESCAPE DEPTH TYPE
d
1
542
0
1
0
1
2092.89
1.0752
2202.38
1.07512
2194.11
1.07505
2139.44
1.07497
2116.63
1.0749
2134.6
1.07482
2062.14
1.07475
2124.38
1.07467
2162.22
1.07459
2066.01
1.07452
2162.35
1.07444
2220.2
1.07437
2215.12
1.07429
2239.04
1.07421
2297.78
1.07414
2278.42
1.07406
2316.05
1.07399
2376.85
1.07391
2373.01
1.07384
2450.98
1.07376
2482.05
1.07368
2522.58
1.07361
2561.7
1.07353
2520.31
1.07346
2624.19
1.07338
2651
1.07331
2675.41
1.07323
2676.59
1.07315
2665.33
1.07308
2671.41
1.073
2657.39
1.07293
2595.34
1.07285
2614.15
1.07278
2664.21
1.0727
2631.67
1.07262
2678.24
1.07255
2605.82
1.07247
2490.02
1.0724
2347.23
1.07232
2356.28
1.07225
2372.01
1.07217
2318.61
1.0721
2191.44
1.07202
2226.73
1.07195
2256.66
1.07187
2105.36
1.07179
2047.5
1.07172
2001.91
1.07164
1975.84
1.07157
1958.06
1.07149
1976.19
1.07142
1899.26
1.07134
1915.81
1.07127
1890.6
1.07119
1846.76
1.07112
1827.88
1.07104
1737.15
1.07096
1709.42
1.07089
1694.15
1.07081
1682.04
1.07074
1649.74
1.07066
1646.82
1.07059
1605.37
1.07051
1605.17
1.07044
1635.54
1.07036
1606.62
1.07029
1560.84
1.07021
1621.7
1.07014
1442.04
1.07006
1492.51
1.06999
1514.95
1.06991
1576.85
1.06984
1563.32
1.06976
1505.07
1.06969
1545.8
1.06961
1532.8
1.06954
1579.1
1.06946
1522.63
1.06938
1656.81
1.06931
1606
1.06923
1580.9
1.06916
1644.96
1.06908
1645.05
1.06901
1668.91
1.06893
1708.26
1.06886
1818.48
1.06878
1806.09
1.06871
1923.66
1.06863
1856.42
1.06856
1939.95
1.06848
2035.56
1.06841
2093.78
1.06833
2281.07
1.06826
2380.93
1.06818
2455.08
1.06811
2722.94
1.06803
2804.71
1.06796
3011.6
1.06788
3151.62
1.06781
3426.87
1.06773
3692.26
1.06766
3800.06
1.06758
3990.18
1.06751
4280.83
1.06743
4231.79
1.06736
4431.93
1.06729
4526.73
1.06721
4393.5
1.06714
4432.69
1.06706
4406.35
1.06699
4329.62
1.06691
4224.16
1.06684
3931.68
1.06676
3807.28
1.06669
3614.09
1.06661
3324.89
1.06654
3231.51
1.06646
2883.44
1.06639
2675.76
1.06631
2543.6
1.06624
2378.1
1.06616
2229.31
1.06609
2150.15
1.06601
2024.3
1.06594
1840.06
1.06587
1817.92
1.06579
1713.12
1.06572
1636.89
1.06564
1593.51
1.06557
1559.95
1.06549
1565.33
1.06542
1428.2
1.06534
1459.62
1.06527
1401.3
1.06519
1432.4
1.06512
1431.61
1.06504
1316.85
1.06497
1409.19
1.0649
1372.27
1.06482
1391.98
1.06475
1371.45
1.06467
1449.37
1.0646
1455.32
1.06452
1422.02
1.06445
1523
1.06437
1501.19
1.0643
1572.72
1.06423
1553.66
1.06415
1629.52
1.06408
1701.88
1.064
1790.18
1.06393
1934.87
1.06385
2103.66
1.06378
2433.34
1.06371
2738.72
1.06363
3287.37
1.06356
3885.12
1.06348
4790.18
1.06341
5759.53
1.06333
7032.39
1.06326
8346.09
1.06319
9591.6
1.06311
10783
1.06304
11475.4
1.06296
11889.7
1.06289
12018.5
1.06281
11295.2
1.06274
10132.1
1.06267
8888.06
1.06259
7570.53
1.06252
6221.58
1.06244
5042.88
1.06237
4108.65
1.06229
3314.91
1.06222
2666.72
1.06215
2298.09
1.06207
1788.77
1.062
1546.69
1.06192
1285.18
1.06185
1152.91
1.06178
1023.43
1.0617
901.169
1.06163
796.36
1.06155
722.099
1.06148
703.612
1.06141
587.395
1.06133
622.353
1.06126
576.014
1.06118
559.621
1.06111
568.296
1.06104
541.348
1.06096
508.819
1.06089
493.7
1.06081
478.274
1.06074
495.791
1.06067
471.957
1.06059
418.858
1.06052
421.298
1.06044
394.356
1.06037
409.084
1.0603
390.354
1.06022
393.446
1.06015
380.393
1.06007
362.726
1.06
382.533
1.05993
399.385
1.05985
387.801
1.05978
377.968
1.05971
390.168
1.05963
371.633
1.05956
386.369
1.05948
361.077
1.05941
353.132
1.05934
358.402
1.05926
323.272
1.05919
333.754
1.05912
346.418
1.05904
368.821
1.05897
341.906
1.05889
352.995
1.05882
329.373
1.05875
350.835
1.05867
376.087
1.0586
351.057
1.05853
346.432
1.05845
343.65
1.05838
356.682
1.05831
313.418
1.05823
304.291
1.05816
335.338
1.05808
333.362
1.05801
326.898
1.05794
307.24
1.05786
360.441
1.05779
334.596
1.05772
344.854
1.05764
312.272
1.05757
314.548
1.0575
328.34
1.05742
311.182
1.05735
316.981
1.05728
331.957
1.0572
317.361
1.05713
315.117
1.05706
337.539
1.05698
351.696
1.05691
305.619
1.05684
316.511
1.05676
324.874
1.05669
306.171
1.05662
298.231
1.05654
335.589
1.05647
308.412
1.0564
303.725
1.05632
331.606
1.05625
308.943
1.05618
284.318
1.0561
322.001
1.05603
309.577
1.05596
323.954
1.05588
318.881
1.05581
296.238
1.05574
322.033
1.05566
311.037
1.05559
311.986
1.05552
258.587
1.05544
301.638
1.05537
295.586
1.0553
292.175
1.05522
307.582
1.05515
279.624
1.05508
Ti2p Scan
Pt #003
2018
11
30
20
20
55
0
10
Casa Info Follows
0
0
1
CASA region (*Ti 2p*) (*None*) 1024.6418 1031.6945 7.81 2 0 0 550.42584 -450 0 0 (*Ti 2p*) 47.8784 0 7.81
0
Pt #003 X Y [24809.9 , 31315.8]
X-ray spot-size: 400 um by 400 um
20181130 mapping for raul
Standard  30/11/2018   20:20:55
XPS
0
2
KA1486
1486.68
36
1e+037
1e+037
1e+037
1e+037
FAT
50
1e+037
1e+037
1e+037
1e+037
1e+037
1e+037
1e+037
Ti 2p

-1
Kinetic Energy
eV
1011.6
0.1
2
Counts
d
Transmission
d
pulse counting
0.05
5
1e+037
1e+037
1e+037
1e+037
2
MFP Exponent
d
-0.6
ESCAPE DEPTH TYPE
d
1
542
0
1
0
1
2181.79
1.0752
2115.55
1.07512
2226.87
1.07505
2136.35
1.07497
2181.52
1.0749
2114.07
1.07482
2106.44
1.07475
2106.62
1.07467
2155.93
1.07459
2252.53
1.07452
2123.28
1.07444
2124.36
1.07437
2158.08
1.07429
2260.89
1.07421
2264.81
1.07414
2339.27
1.07406
2294.54
1.07399
2484.29
1.07391
2342.7
1.07384
2327.57
1.07376
2329.09
1.07368
2417.83
1.07361
2407.12
1.07353
2466.9
1.07346
2562.91
1.07338
2538.25
1.07331
2551.39
1.07323
2655.41
1.07315
2633.63
1.07308
2674.46
1.073
2616.19
1.07293
2648.3
1.07285
2711.21
1.07278
2565.13
1.0727
2646.76
1.07262
2646.05
1.07255
2688.42
1.07247
2627.37
1.0724
2559.3
1.07232
2428.23
1.07225
2345.23
1.07217
2323.81
1.0721
2318.42
1.07202
2260.65
1.07195
2271
1.07187
2204.73
1.07179
2173.55
1.07172
2036.78
1.07164
2051
1.07157
2007.51
1.07149
1944.11
1.07142
1984.44
1.07134
1948.45
1.07127
1855.28
1.07119
1864.54
1.07112
1786.59
1.07104
1713.28
1.07096
1758.38
1.07089
1716.1
1.07081
1700.25
1.07074
1692.55
1.07066
1707.52
1.07059
1655.22
1.07051
1663.47
1.07044
1664.98
1.07036
1645.92
1.07029
1643.12
1.07021
1638.63
1.07014
1534.79
1.07006
1594.5
1.06999
1653.21
1.06991
1548.52
1.06984
1547.02
1.06976
1571.25
1.06969
1608.27
1.06961
1601.15
1.06954
1484.37
1.06946
1537.02
1.06938
1605.01
1.06931
1563.04
1.06923
1536.87
1.06916
1565.72
1.06908
1627.04
1.06901
1637.39
1.06893
1682.57
1.06886
1645.73
1.06878
1730.16
1.06871
1718.2
1.06863
1742.83
1.06856
1826.97
1.06848
1874.82
1.06841
2017.42
1.06833
2052.55
1.06826
2181.94
1.06818
2251.92
1.06811
2404.09
1.06803
2559.09
1.06796
2673.17
1.06788
2938.67
1.06781
3127.49
1.06773
3258.83
1.06766
3527.75
1.06758
3746.14
1.06751
3895.01
1.06743
4091.37
1.06736
4247.49
1.06729
4368.09
1.06721
4377.07
1.06714
4390.13
1.06706
4536.85
1.06699
4357.26
1.06691
4325.32
1.06684
4157.5
1.06676
4121.97
1.06669
3915.74
1.06661
3793.98
1.06654
3419.25
1.06646
3235.1
1.06639
2988.37
1.06631
2828.14
1.06624
2636.65
1.06616
2433.38
1.06609
2352.39
1.06601
2196.03
1.06594
2031.51
1.06587
1968.33
1.06579
1842.64
1.06572
1747.93
1.06564
1671.84
1.06557
1645.78
1.06549
1566.96
1.06542
1518.51
1.06534
1540.66
1.06527
1442.17
1.06519
1458.6
1.06512
1406.52
1.06504
1410.15
1.06497
1472.96
1.0649
1377.71
1.06482
1465.13
1.06475
1540.03
1.06467
1394.47
1.0646
1365.29
1.06452
1454.44
1.06445
1506.05
1.06437
1503.88
1.0643
1497.02
1.06423
1500.9
1.06415
1599.52
1.06408
1647.98
1.064
1561.44
1.06393
1763.74
1.06385
1872.9
1.06378
1956.81
1.06371
2166.17
1.06363
2448.39
1.06356
3016.45
1.06348
3594.32
1.06341
4249.66
1.06333
5221.15
1.06326
6342.36
1.06319
7658.84
1.06311
8947.52
1.06304
10025.7
1.06296
11041.7
1.06289
11899.4
1.06281
11722.3
1.06274
11516
1.06267
10965.1
1.06259
9487.77
1.06252
8175.41
1.06244
6914.22
1.06237
5716.38
1.06229
4556.91
1.06222
3763.97
1.06215
3050.81
1.06207
2550.44
1.062
2018.73
1.06192
1627.77
1.06185
1455.7
1.06178
1230.43
1.0617
1117.82
1.06163
991.251
1.06155
889.08
1.06148
778.728
1.06141
766.328
1.06133
704.718
1.06126
654.634
1.06118
645.335
1.06111
590.056
1.06104
531.72
1.06096
556.452
1.06089
510.944
1.06081
482.686
1.06074
484.604
1.06067
491.485
1.06059
469.886
1.06052
443.697
1.06044
389.908
1.06037
388.428
1.0603
408.896
1.06022
398.852
1.06015
421.146
1.06007
397.684
1.06
393.909
1.05993
391.054
1.05985
406.739
1.05978
397.422
1.05971
356.816
1.05963
376.901
1.05956
337.18
1.05948
363.042
1.05941
372.693
1.05934
381.212
1.05926
350.603
1.05919
336.115
1.05912
362.594
1.05904
350.405
1.05897
333.59
1.05889
360.819
1.05882
354.022
1.05875
322.313
1.05867
345.929
1.0586
350.177
1.05853
344.542
1.05845
325.452
1.05838
298.32
1.05831
295.505
1.05823
317.624
1.05816
344.648
1.05808
314.709
1.05801
326.913
1.05794
365.959
1.05786
342.829
1.05779
342.615
1.05772
299.072
1.05764
315.81
1.05757
324.346
1.0575
330.928
1.05742
313.41
1.05735
335.654
1.05728
343.389
1.0572
337.961
1.05713
336.727
1.05706
318.309
1.05698
293.145
1.05691
315.195
1.05684
325.76
1.05676
298.091
1.05669
293.665
1.05662
303.357
1.05654
325.812
1.05647
308.744
1.0564
335.478
1.05632
326.578
1.05625
309.926
1.05618
327.728
1.0561
312.564
1.05603
323.868
1.05596
327.861
1.05588
326.763
1.05581
307.652
1.05574
289.8
1.05566
328.965
1.05559
305.719
1.05552
301.406
1.05544
313.634
1.05537
293.398
1.0553
278.634
1.05522
317.524
1.05515
319.347
1.05508
Ti2p Scan
Pt #004
2018
11
30
20
20
55
0
10
Casa Info Follows
0
0
1
CASA region (*Ti 2p*) (*None*) 1024.6418 1031.6945 7.81 2 0 0 550.42584 -450 0 0 (*Ti 2p*) 47.8784 0 7.81
0
Pt #004 X Y [19761.2 , 27768]
X-ray spot-size: 400 um by 400 um
20181130 mapping for raul
Standard  30/11/2018   20:20:55
XPS
0
3
KA1486
1486.68
36
1e+037
1e+037
1e+037
1e+037
FAT
50
1e+037
1e+037
1e+037
1e+037
1e+037
1e+037
1e+037
Ti 2p

-1
Kinetic Energy
eV
1011.6
0.1
2
Counts
d
Transmission
d
pulse counting
0.05
5
1e+037
1e+037
1e+037
1e+037
2
MFP Exponent
d
-0.6
ESCAPE DEPTH TYPE
d
1
542
0
1
0
1
2105.45
1.0752
2008.71
1.07512
2077.28
1.07505
2133.73
1.07497
2048.02
1.0749
2100.73
1.07482
2209.6
1.07475
2144.89
1.07467
2183.04
1.07459
2156.44
1.07452
2126.38
1.07444
2130.16
1.07437
2153.14
1.07429
2224.46
1.07421
2281.39
1.07414
2275.72
1.07406
2338.1
1.07399
2321.77
1.07391
2447.95
1.07384
2466.77
1.07376
2354.31
1.07368
2432.38
1.07361
2471.97
1.07353
2589.29
1.07346
2589.22
1.07338
2713.95
1.07331
2663.57
1.07323
2665.72
1.07315
2695.92
1.07308
2592.65
1.073
2692.16
1.07293
2651.81
1.07285
2638.06
1.07278
2634.78
1.0727
2543.43
1.07262
2609.31
1.07255
2553.31
1.07247
2475.23
1.0724
2449.7
1.07232
2418.11
1.07225
2359.89
1.07217
2374.84
1.0721
2356.36
1.07202
2246.43
1.07195
2320.29
1.07187
2216.18
1.07179
2102.75
1.07172
2125.28
1.07164
2064.59
1.07157
1949.79
1.07149
1935.53
1.07142
1987.01
1.07134
1871.34
1.07127
1827.39
1.07119
1882.84
1.07112
1809.77
1.07104
1731.55
1.07096
1758.03
1.07089
1793.43
1.07081
1641.54
1.07074
1641.78
1.07066
1680.39
1.07059
1620.18
1.07051
1613.02
1.07044
1570.39
1.07036
1642.4
1.07029
1645.01
1.07021
1564.82
1.07014
1594.04
1.07006
1561.79
1.06999
1585.68
1.06991
1562.62
1.06984
1474.23
1.06976
1568.97
1.06969
1548.06
1.06961
1515.49
1.06954
1546.77
1.06946
1548.59
1.06938
1582.93
1.06931
1645.72
1.06923
1576.68
1.06916
1583.48
1.06908
1642.36
1.06901
1637.39
1.06893
1691.1
1.06886
1691.52
1.06878
1841.17
1.06871
1809.17
1.06863
1931.88
1.06856
1819.77
1.06848
1970.85
1.06841
2020.45
1.06833
2093.25
1.06826
2137.13
1.06818
2279.5
1.06811
2443.85
1.06803
2610.69
1.06796
2844.6
1.06788
3030.42
1.06781
3255.72
1.06773
3471.35
1.06766
3556.14
1.06758
3867.23
1.06751
4164.3
1.06743
4166.88
1.06736
4300.78
1.06729
4352.58
1.06721
4460.49
1.06714
4415.31
1.06706
4444.25
1.06699
4303.95
1.06691
4243.28
1.06684
4075.39
1.06676
3906.77
1.06669
3799.76
1.06661
3622.04
1.06654
3424.88
1.06646
3172.85
1.06639
2917.28
1.06631
2678.5
1.06624
2553.64
1.06616
2346.61
1.06609
2267.75
1.06601
2162
1.06594
1894.76
1.06587
1883.99
1.06579
1857.24
1.06572
1732.55
1.06564
1613.79
1.06557
1617.44
1.06549
1493.96
1.06542
1457.37
1.06534
1441.05
1.06527
1438.42
1.06519
1412.48
1.06512
1376.9
1.06504
1407.93
1.06497
1388.69
1.0649
1389.35
1.06482
1377.07
1.06475
1464.88
1.06467
1483.1
1.0646
1515.92
1.06452
1532.09
1.06445
1458.1
1.06437
1458.22
1.0643
1558.99
1.06423
1512.72
1.06415
1557.2
1.06408
1628.14
1.064
1724.12
1.06393
1737.52
1.06385
1948.45
1.06378
2103.33
1.06371
2386.06
1.06363
2781.86
1.06356
3201.34
1.06348
3798.74
1.06341
4675.07
1.06333
5812.36
1.06326
6950.69
1.06319
8368.66
1.06311
9760.07
1.06304
10740.8
1.06296
11469.5
1.06289
12004
1.06281
11817.2
1.06274
11183.3
1.06267
10191.2
1.06259
8896.49
1.06252
7614.52
1.06244
6296.07
1.06237
5047.82
1.06229
4066.79
1.06222
3329.45
1.06215
2693.55
1.06207
2190.6
1.062
1840.95
1.06192
1502.35
1.06185
1336.74
1.06178
1163.41
1.0617
1016.24
1.06163
888.324
1.06155
781.172
1.06148
785.229
1.06141
690.765
1.06133
641.138
1.06126
600.081
1.06118
590.505
1.06111
575.15
1.06104
542.624
1.06096
511.021
1.06089
473.115
1.06081
496.43
1.06074
463.361
1.06067
465.9
1.06059
465.244
1.06052
434.445
1.06044
433.141
1.06037
439.777
1.0603
399.161
1.06022
433.089
1.06015
427.158
1.06007
368.437
1.06
377.637
1.05993
422.04
1.05985
397.212
1.05978
364.949
1.05971
380.266
1.05963
405.525
1.05956
348.238
1.05948
360.108
1.05941
369.995
1.05934
377.703
1.05926
371.876
1.05919
326.477
1.05912
348.793
1.05904
337.999
1.05897
353.812
1.05889
336.523
1.05882
333.856
1.05875
362.517
1.05867
339.479
1.0586
354.367
1.05853
334.965
1.05845
318.671
1.05838
346.439
1.05831
307.571
1.05823
338.853
1.05816
329.612
1.05808
308.191
1.05801
316.157
1.05794
335.985
1.05786
298.864
1.05779
322.217
1.05772
332.973
1.05764
330.944
1.05757
339.51
1.0575
296.104
1.05742
319.417
1.05735
344.479
1.05728
327.184
1.0572
301.68
1.05713
333.778
1.05706
336.463
1.05698
313.991
1.05691
314.21
1.05684
293.175
1.05676
346.424
1.05669
365.87
1.05662
304.19
1.05654
342.344
1.05647
340.055
1.0564
297.213
1.05632
315.23
1.05625
294.867
1.05618
306.093
1.0561
325.051
1.05603
307.849
1.05596
320.386
1.05588
318.404
1.05581
306.357
1.05574
342.995
1.05566
329.14
1.05559
304.907
1.05552
329.169
1.05544
281.189
1.05537
306.951
1.0553
295.751
1.05522
303.907
1.05515
352.773
1.05508
Valence
Pt #001
2018
11
30
20
20
55
0
10
Casa Info Follows
0
0
1
CASA region (*V.B.*) (*None*) 1481.8504 1486.6805 1 2 0 0 2464.1558 1480.6 0.5 7.74424 (*C 1s*) 12.011 0 1
0
Pt #001 X Y [19078.9 , 37592.6]
X-ray spot-size: 400 um by 400 um
20181130 mapping for raul
Standard  30/11/2018   20:20:55
XPS
0
0
KA1486
1486.68
36
1e+037
1e+037
1e+037
1e+037
FAT
50
1e+037
1e+037
1e+037
1e+037
1e+037
1e+037
1e+037
V.B.

-1
Kinetic Energy
eV
1471.6
0.1
2
Counts
d
Transmission
d
pulse counting
0.05
100
1e+037
1e+037
1e+037
1e+037
1
MFP Exponent
d
-0.6
362
0
1
0
1
659.614
0.811148
680.756
0.811105
659.862
0.811061
641.027
0.811018
657.933
0.810975
628.33
0.810931
638.405
0.810888
609.322
0.810845
635.826
0.810801
623.26
0.810758
633.213
0.810715
618.091
0.810672
569.827
0.810628
591.641
0.810585
576.787
0.810542
581.616
0.810498
553.043
0.810455
566.045
0.810412
571.087
0.810369
534.646
0.810325
602.346
0.810282
612.556
0.810239
555.247
0.810196
603.955
0.810152
534.424
0.810109
557.324
0.810066
493.827
0.810023
527.497
0.809979
536.409
0.809936
548.489
0.809893
555.193
0.80985
526.622
0.809807
573.737
0.809763
529.649
0.80972
528.243
0.809677
523.056
0.809634
521.653
0.809591
533.034
0.809548
484.678
0.809504
460.464
0.809461
502.006
0.809418
459.521
0.809375
449.999
0.809332
480.781
0.809289
466.572
0.809245
507.684
0.809202
485.814
0.809159
499.725
0.809116
472.281
0.809073
503.143
0.80903
477.903
0.808987
493.703
0.808944
526.601
0.808901
474.282
0.808857
476.433
0.808814
474.39
0.808771
479.404
0.808728
493.655
0.808685
444.128
0.808642
464.878
0.808599
456.902
0.808556
459.206
0.808513
478.177
0.80847
517.069
0.808427
538.053
0.808384
598.051
0.808341
720.992
0.808298
799.121
0.808255
893.995
0.808211
1096.3
0.808168
1283.05
0.808125
1411.1
0.808082
1587.45
0.808039
1790.26
0.807996
1948.85
0.807953
2034.22
0.80791
2133.87
0.807867
2235.56
0.807824
2252.23
0.807781
2456.4
0.807738
2425.63
0.807695
2445.85
0.807653
2449.5
0.80761
2471.9
0.807567
2330.21
0.807524
2281.66
0.807481
2198.26
0.807438
2140.59
0.807395
2065.37
0.807352
2017.22
0.807309
1945.24
0.807266
1990.91
0.807223
1910.05
0.80718
1915.21
0.807137
1917.65
0.807094
1970.84
0.807051
2087.03
0.807009
1938.6
0.806966
2038.29
0.806923
2092.19
0.80688
2041.11
0.806837
2084.79
0.806794
2036.25
0.806751
1982.12
0.806708
2016.48
0.806665
2004.21
0.806623
1898.84
0.80658
1929.79
0.806537
1848.65
0.806494
1858.81
0.806451
1857.93
0.806408
1793.03
0.806366
1752.13
0.806323
1715.38
0.80628
1657.47
0.806237
1504.59
0.806194
1348.82
0.806151
1237.44
0.806109
1139.57
0.806066
1006.89
0.806023
887.538
0.80598
741.692
0.805937
599.479
0.805895
516.171
0.805852
426.615
0.805809
379.297
0.805766
278.259
0.805724
208.811
0.805681
177.53
0.805638
161.316
0.805595
110.15
0.805553
112.007
0.80551
75.0905
0.805467
69.6705
0.805424
63.0743
0.805382
67.2085
0.805339
55.6269
0.805296
49.6387
0.805253
46.413
0.805211
35.9416
0.805168
42.8205
0.805125
31.2042
0.805083
36.7472
0.80504
29.1713
0.804997
28.8425
0.804955
29.1068
0.804912
27.586
0.804869
20.3393
0.804827
30.4579
0.804784
23.4717
0.804741
21.8742
0.804699
17.32
0.804656
21.9318
0.804613
22.7318
0.804571
11.4274
0.804528
19.8329
0.804485
12.3126
0.804443
15.0254
0.8044
15.4819
0.804358
11.7449
0.804315
14.4529
0.804272
8.19774
0.80423
8.52068
0.804187
10.195
0.804144
9.94102
0.804102
12.2063
0.804059
10.4865
0.804017
10.731
0.803974
11.6671
0.803932
10.1935
0.803889
7.74424
0.803846
8.82723
0.803804
5.80479
0.803761
10.0139
0.803719
7.49404
0.803676
4.02651
0.803634
2.66779
0.803591
6.0985
0.803549
5.38326
0.803506
4.048
0.803464
4.4163
0.803421
Valence
Pt #002
2018
11
30
20
20
55
0
10
Casa Info Follows
0
0
1
CASA region (*V.B.*) (*None*) 1481.8504 1486.6805 1 2 0 0 2464.1558 1480.6 0.5 7.74424 (*C 1s*) 12.011 0 1
0
Pt #002 X Y [15667.6 , 32953.2]
X-ray spot-size: 400 um by 400 um
20181130 mapping for raul
Standard  30/11/2018   20:20:55
XPS
0
1
KA1486
1486.68
36
1e+037
1e+037
1e+037
1e+037
FAT
50
1e+037
1e+037
1e+037
1e+037
1e+037
1e+037
1e+037
V.B.

-1
Kinetic Energy
eV
1471.6
0.1
2
Counts
d
Transmission
d
pulse counting
0.05
100
1e+037
1e+037
1e+037
1e+037
2
MFP Exponent
d
-0.6
ESCAPE DEPTH TYPE
d
1
362
0
1
0
1
690.42
0.811148
646.639
0.811105
670.203
0.811061
673.877
0.811018
641.328
0.810975
607.782
0.810931
645.234
0.810888
595.258
0.810845
671.333
0.810801
625.39
0.810758
579.604
0.810715
574.957
0.810672
601.738
0.810628
567.864
0.810585
586.43
0.810542
591.24
0.810498
581.064
0.810455
547.824
0.810412
532.583
0.810369
522.514
0.810325
526.833
0.810282
541.947
0.810239
577.175
0.810196
555
0.810152
556.588
0.810109
573.932
0.810066
548.127
0.810023
553.409
0.809979
565.937
0.809936
521.869
0.809893
557.714
0.80985
531.334
0.809807
551.652
0.809763
521.952
0.80972
545.585
0.809677
511.553
0.809634
577.929
0.809591
507.192
0.809548
502.275
0.809504
500.151
0.809461
480.711
0.809418
472.608
0.809375
505.475
0.809332
488.926
0.809289
496.618
0.809245
507.822
0.809202
482.679
0.809159
528.208
0.809116
482.245
0.809073
509.986
0.80903
486.561
0.808987
531.442
0.808944
501.09
0.808901
487.665
0.808857
528.002
0.808814
461.341
0.808771
492.5
0.808728
479.155
0.808685
481.02
0.808642
471.548
0.808599
482.538
0.808556
502.093
0.808513
579.525
0.80847
519.824
0.808427
573.523
0.808384
603.479
0.808341
738.869
0.808298
810.004
0.808255
929.604
0.808211
1088.54
0.808168
1338.52
0.808125
1419.72
0.808082
1574.76
0.808039
1783.33
0.807996
1905.7
0.807953
2014.67
0.80791
2159.68
0.807867
2203
0.807824
2329.02
0.807781
2418.35
0.807738
2459.68
0.807695
2446.96
0.807653
2450.99
0.80761
2439.35
0.807567
2426.86
0.807524
2322.83
0.807481
2213.6
0.807438
2129.48
0.807395
2096.83
0.807352
2001.3
0.807309
1970.36
0.807266
1978.67
0.807223
1969.5
0.80718
1978.23
0.807137
2015.95
0.807094
1980.6
0.807051
2000.53
0.807009
2045.61
0.806966
2059.25
0.806923
1984.67
0.80688
2060.66
0.806837
2015.06
0.806794
2137.89
0.806751
2030.71
0.806708
2055.53
0.806665
1944.39
0.806623
1908.82
0.80658
1926.21
0.806537
1918.78
0.806494
1834.83
0.806451
1836.95
0.806408
1866.02
0.806366
1727.51
0.806323
1708.72
0.80628
1680.12
0.806237
1477.93
0.806194
1387.89
0.806151
1257.77
0.806109
1101.77
0.806066
996.378
0.806023
866.594
0.80598
721.327
0.805937
560.258
0.805895
505.994
0.805852
400.919
0.805809
301.904
0.805766
264.82
0.805724
190.106
0.805681
147.787
0.805638
138.949
0.805595
107.635
0.805553
119.571
0.80551
84.919
0.805467
71.2423
0.805424
66.9181
0.805382
61.0606
0.805339
46.2509
0.805296
51.6689
0.805253
52.7395
0.805211
45.6483
0.805168
32.3182
0.805125
35.6449
0.805083
28.7744
0.80504
35.1908
0.804997
30.046
0.804955
26.9989
0.804912
30.4642
0.804869
18.3542
0.804827
22.23
0.804784
24.6513
0.804741
22.6824
0.804699
17.482
0.804656
20.1975
0.804613
17.594
0.804571
15.1131
0.804528
24.2
0.804485
17.1779
0.804443
15.1242
0.8044
15.9917
0.804358
20.2263
0.804315
17.3432
0.804272
11.8947
0.80423
11.668
0.804187
14.708
0.804144
9.73912
0.804102
10.2092
0.804059
10.7126
0.804017
6.94234
0.803974
5.71258
0.803932
9.32457
0.803889
12.4363
0.803846
10.9931
0.803804
8.03636
0.803761
14.5833
0.803719
5.36877
0.803676
8.23863
0.803634
4.20955
0.803591
6.70979
0.803549
2.77009
0.803506
3.29544
0.803464
2.9786
0.803421
Valence
Pt #003
2018
11
30
20
20
55
0
10
Casa Info Follows
0
0
1
CASA region (*V.B.*) (*None*) 1481.8504 1486.6805 1 2 0 0 2464.1558 1480.6 0.5 7.74424 (*C 1s*) 12.011 0 1
0
Pt #003 X Y [24809.9 , 31315.8]
X-ray spot-size: 400 um by 400 um
20181130 mapping for raul
Standard  30/11/2018   20:20:55
XPS
0
2
KA1486
1486.68
36
1e+037
1e+037
1e+037
1e+037
FAT
50
1e+037
1e+037
1e+037
1e+037
1e+037
1e+037
1e+037
V.B.

-1
Kinetic Energy
eV
1471.6
0.1
2
Counts
d
Transmission
d
pulse counting
0.05
100
1e+037
1e+037
1e+037
1e+037
2
MFP Exponent
d
-0.6
ESCAPE DEPTH TYPE
d
1
362
0
1
0
1
675.634
0.811148
681.453
0.811105
646.463
0.811061
618.141
0.811018
655.321
0.810975
633.986
0.810931
641.817
0.810888
676.679
0.810845
602.404
0.810801
625.816
0.810758
600.69
0.810715
629.825
0.810672
578.644
0.810628
624.678
0.810585
615.39
0.810542
569.552
0.810498
594.658
0.810455
567.974
0.810412
568.64
0.810369
546.914
0.810325
584.093
0.810282
523.287
0.810239
523.179
0.810196
534.945
0.810152
522.029
0.810109
563.887
0.810066
564.482
0.810023
548.898
0.809979
538.53
0.809936
568.509
0.809893
567.374
0.80985
548.036
0.809807
548.584
0.809763
543.934
0.80972
499.208
0.809677
498.247
0.809634
531.833
0.809591
492.74
0.809548
504.521
0.809504
550.103
0.809461
482.482
0.809418
495.625
0.809375
483.775
0.809332
496.289
0.809289
494.871
0.809245
468.274
0.809202
443.987
0.809159
489.935
0.809116
474.26
0.809073
469.177
0.80903
475.076
0.808987
469.4
0.808944
460.529
0.808901
479.749
0.808857
443.134
0.808814
415.373
0.808771
464.53
0.808728
476.243
0.808685
489.141
0.808642
452.786
0.808599
476.149
0.808556
477.985
0.808513
439.508
0.80847
476.622
0.808427
507.795
0.808384
555.97
0.808341
639.574
0.808298
676.436
0.808255
763.804
0.808211
890.545
0.808168
1077.48
0.808125
1228.26
0.808082
1396.27
0.808039
1638.57
0.807996
1788.56
0.807953
1904.08
0.80791
2051.36
0.807867
2185.54
0.807824
2157.89
0.807781
2315.41
0.807738
2474.47
0.807695
2509.96
0.807653
2510.69
0.80761
2507.5
0.807567
2391.4
0.807524
2385.35
0.807481
2380.8
0.807438
2231.02
0.807395
2186.76
0.807352
2168.21
0.807309
2058.54
0.807266
2056.2
0.807223
1998.72
0.80718
1924.71
0.807137
1956.84
0.807094
2018.98
0.807051
1984.02
0.807009
2011.81
0.806966
2065.67
0.806923
2034.69
0.80688
2109.3
0.806837
2075.13
0.806794
2003.94
0.806751
2066.7
0.806708
2016.15
0.806665
1994.38
0.806623
2004.49
0.80658
1935.84
0.806537
1929.86
0.806494
1933.35
0.806451
1961.12
0.806408
1861.04
0.806366
1773.64
0.806323
1806.74
0.80628
1710.49
0.806237
1702.35
0.806194
1493.9
0.806151
1425.32
0.806109
1339.07
0.806066
1171.62
0.806023
1024.28
0.80598
896.954
0.805937
771.768
0.805895
636.767
0.805852
527.36
0.805809
393.938
0.805766
327.645
0.805724
284.315
0.805681
219.265
0.805638
202.374
0.805595
135.364
0.805553
120.424
0.80551
104.707
0.805467
95.1444
0.805424
75.7677
0.805382
68.0167
0.805339
58.6305
0.805296
57.3349
0.805253
48.236
0.805211
41.2832
0.805168
45.9871
0.805125
52.492
0.805083
39.3738
0.80504
36.2733
0.804997
41.4066
0.804955
29.7053
0.804912
26.0655
0.804869
29.5552
0.804827
24.0766
0.804784
27.938
0.804741
28.2852
0.804699
23.7524
0.804656
27.9198
0.804613
19.6396
0.804571
14.8787
0.804528
12.8141
0.804485
19.2137
0.804443
20.693
0.8044
13.6851
0.804358
8.54634
0.804315
10.6413
0.804272
9.34608
0.80423
12.0977
0.804187
9.76345
0.804144
12.8385
0.804102
16.6877
0.804059
7.58891
0.804017
12.3467
0.803974
7.65512
0.803932
8.97031
0.803889
10.1356
0.803846
4.35544
0.803804
5.72859
0.803761
7.46058
0.803719
8.15537
0.803676
5.00544
0.803634
3.21709
0.803591
6.33152
0.803549
1.11156
0.803506
6.42106
0.803464
1.50539
0.803421
Valence
Pt #004
2018
11
30
20
20
55
0
10
Casa Info Follows
0
0
1
CASA region (*V.B.*) (*None*) 1481.8504 1486.6805 1 2 0 0 2464.1558 1480.6 0.5 7.74424 (*C 1s*) 12.011 0 1
0
Pt #004 X Y [19761.2 , 27768]
X-ray spot-size: 400 um by 400 um
20181130 mapping for raul
Standard  30/11/2018   20:20:55
XPS
0
3
KA1486
1486.68
36
1e+037
1e+037
1e+037
1e+037
FAT
50
1e+037
1e+037
1e+037
1e+037
1e+037
1e+037
1e+037
V.B.

-1
Kinetic Energy
eV
1471.6
0.1
2
Counts
d
Transmission
d
pulse counting
0.05
100
1e+037
1e+037
1e+037
1e+037
2
MFP Exponent
d
-0.6
ESCAPE DEPTH TYPE
d
1
362
0
1
0
1
709.998
0.811148
663.298
0.811105
665.082
0.811061
629.068
0.811018
627.671
0.810975
637.146
0.810931
637.171
0.810888
599.424
0.810845
650.563
0.810801
593.421
0.810758
578.173
0.810715
628.943
0.810672
590.113
0.810628
594.981
0.810585
640.43
0.810542
612.048
0.810498
584.242
0.810455
575.666
0.810412
561.58
0.810369
566.624
0.810325
609.093
0.810282
569.458
0.810239
596.979
0.810196
560.127
0.810152
578.669
0.810109
550.141
0.810066
594.863
0.810023
560.952
0.809979
568.652
0.809936
534.682
0.809893
552.99
0.80985
531.045
0.809807
514.888
0.809763
529.538
0.80972
553.69
0.809677
510.31
0.809634
522.819
0.809591
528.025
0.809548
523.944
0.809504
529.701
0.809461
494.6
0.809418
509.23
0.809375
459.448
0.809332
498.471
0.809289
465.984
0.809245
507.079
0.809202
467.351
0.809159
463.191
0.809116
537.398
0.809073
491.404
0.80903
489.347
0.808987
475.75
0.808944
479.904
0.808901
478.216
0.808857
480.388
0.808814
479.575
0.808771
462.791
0.808728
475.674
0.808685
469.947
0.808642
465.545
0.808599
488.923
0.808556
474.73
0.808513
470.991
0.80847
475.37
0.808427
499.465
0.808384
597.583
0.808341
604.143
0.808298
751.014
0.808255
877.321
0.808211
976.996
0.808168
1108.02
0.808125
1320.52
0.808082
1538.39
0.808039
1689.52
0.807996
1878.64
0.807953
2015.32
0.80791
2089.8
0.807867
2165.15
0.807824
2319.14
0.807781
2393.13
0.807738
2393.04
0.807695
2462.9
0.807653
2459.04
0.80761
2482.29
0.807567
2420.81
0.807524
2341.56
0.807481
2226.28
0.807438
2208.79
0.807395
2125.28
0.807352
2034.61
0.807309
2001.14
0.807266
2030.11
0.807223
1907.3
0.80718
2036.95
0.807137
1940.47
0.807094
1943.97
0.807051
2005.54
0.807009
1958.63
0.806966
2049.37
0.806923
2057.73
0.80688
2005.49
0.806837
2011
0.806794
2038.13
0.806751
2038.33
0.806708
1997.4
0.806665
2004.39
0.806623
2043.08
0.80658
1948.94
0.806537
1948
0.806494
1889.76
0.806451
1925.51
0.806408
1837.13
0.806366
1813.79
0.806323
1788.31
0.80628
1671.89
0.806237
1557.99
0.806194
1466.62
0.806151
1394.06
0.806109
1197.23
0.806066
1115.14
0.806023
926.555
0.80598
870.367
0.805937
701.2
0.805895
557.542
0.805852
460.211
0.805809
326.975
0.805766
271.561
0.805724
259.011
0.805681
184.025
0.805638
142.314
0.805595
123.294
0.805553
99.7091
0.80551
91.728
0.805467
88.8435
0.805424
73.6991
0.805382
59.2832
0.805339
68.3337
0.805296
62.8414
0.805253
57.7145
0.805211
44.3994
0.805168
42.3149
0.805125
32.0719
0.805083
35.731
0.80504
37.0441
0.804997
24.7635
0.804955
31.2233
0.804912
31.605
0.804869
22.0275
0.804827
23.594
0.804784
31.3666
0.804741
25.3897
0.804699
17.9898
0.804656
20.8993
0.804613
16.1885
0.804571
17.3674
0.804528
15.1582
0.804485
16.5929
0.804443
19.5112
0.8044
15.1642
0.804358
9.51294
0.804315
10.2682
0.804272
12.6513
0.80423
11.4965
0.804187
9.67336
0.804144
14.8336
0.804102
14.8928
0.804059
7.61676
0.804017
8.47624
0.803974
5.68417
0.803932
11.1599
0.803889
12.2003
0.803846
8.58
0.803804
6.27796
0.803761
6.46117
0.803719
6.20739
0.803676
5.89468
0.803634
7.52656
0.803591
4.49676
0.803549
4.13812
0.803506
3.31357
0.803464
5.72679
0.803421
end of experiment
