# Supplementary material for: Phase Quantification of Heterogeneous Surfaces Using DFT-Simulated Valence Band Photoemission Spectra
Source: ACS Appl Mater Interfaces. 2023 Aug 8;15(33):39956–65. doi: 10.1021/acsami.3c06638 (PMC10450682; doi:10.1021/acsami.3c06638)
Supplement: Supplementary file 1 — am3c06638_si_001.zip [file am3c06638_si_001.zip › Valence Band Paper XPS raw and processed data/centre_raw_data.vms]

VAMAS Surface Chemical Analysis Standard Data Transfer Format 1988 May 4
Not Specified
Alpha
Not Specified
Not Specified
148
Casa Info Follows CasaXPS Version 2.3.26rev1.1K
0
FileDesc:20181026
SourceAnalyserAngle: Not Specified
CasaRowLabel:VB MAPPING DATA X Y [0 , 0]
CasaRowLabel:VB MAPPING DATA X Y [2165.54 , 0]
CasaRowLabel:VB MAPPING DATA X Y [4331.07 , 0]
CasaRowLabel:VB MAPPING DATA X Y [6496.61 , 0]
CasaRowLabel:VB MAPPING DATA X Y [8662.14 , 0]
CasaRowLabel:VB MAPPING DATA X Y [10827.7 , 0]
CasaRowLabel:VB MAPPING DATA X Y [12993.2 , 0]
CasaRowLabel:VB MAPPING DATA X Y [15158.8 , 0]
CasaRowLabel:VB MAPPING DATA X Y [17324.3 , 0]
CasaRowLabel:VB MAPPING DATA X Y [19489.8 , 0]
CasaRowLabel:VB MAPPING DATA X Y [21655.4 , 0]
CasaRowLabel:VB MAPPING DATA X Y [23820.9 , 0]
CasaRowLabel:VB MAPPING DATA X Y [0 , 2203.53]
CasaRowLabel:VB MAPPING DATA X Y [2165.54 , 2203.53]
CasaRowLabel:VB MAPPING DATA X Y [4331.07 , 2203.53]
CasaRowLabel:VB MAPPING DATA X Y [6496.61 , 2203.53]
CasaRowLabel:VB MAPPING DATA X Y [8662.14 , 2203.53]
CasaRowLabel:VB MAPPING DATA X Y [10827.7 , 2203.53]
CasaRowLabel:VB MAPPING DATA X Y [12993.2 , 2203.53]
CasaRowLabel:VB MAPPING DATA X Y [15158.8 , 2203.53]
CasaRowLabel:VB MAPPING DATA X Y [17324.3 , 2203.53]
CasaRowLabel:VB MAPPING DATA X Y [19489.8 , 2203.53]
CasaRowLabel:VB MAPPING DATA X Y [21655.4 , 2203.53]
CasaRowLabel:VB MAPPING DATA X Y [23820.9 , 2203.53]
CasaRowLabel:VB MAPPING DATA X Y [0 , 4407.05]
CasaRowLabel:VB MAPPING DATA X Y [2165.54 , 4407.05]
CasaRowLabel:VB MAPPING DATA X Y [4331.07 , 4407.05]
CasaRowLabel:VB MAPPING DATA X Y [6496.61 , 4407.05]
CasaRowLabel:VB MAPPING DATA X Y [8662.14 , 4407.05]
CasaRowLabel:VB MAPPING DATA X Y [10827.7 , 4407.05]
CasaRowLabel:VB MAPPING DATA X Y [12993.2 , 4407.05]
CasaRowLabel:VB MAPPING DATA X Y [15158.8 , 4407.05]
CasaRowLabel:VB MAPPING DATA X Y [17324.3 , 4407.05]
CasaRowLabel:VB MAPPING DATA X Y [19489.8 , 4407.05]
CasaRowLabel:VB MAPPING DATA X Y [21655.4 , 4407.05]
CasaRowLabel:VB MAPPING DATA X Y [23820.9 , 4407.05]
CasaRowLabel:VB MAPPING DATA X Y [0 , 6610.58]
CasaRowLabel:VB MAPPING DATA X Y [2165.54 , 6610.58]
CasaRowLabel:VB MAPPING DATA X Y [4331.07 , 6610.58]
CasaRowLabel:VB MAPPING DATA X Y [6496.61 , 6610.58]
CasaRowLabel:VB MAPPING DATA X Y [8662.14 , 6610.58]
CasaRowLabel:VB MAPPING DATA X Y [10827.7 , 6610.58]
CasaRowLabel:VB MAPPING DATA X Y [12993.2 , 6610.58]
CasaRowLabel:VB MAPPING DATA X Y [15158.8 , 6610.58]
CasaRowLabel:VB MAPPING DATA X Y [17324.3 , 6610.58]
CasaRowLabel:VB MAPPING DATA X Y [19489.8 , 6610.58]
CasaRowLabel:VB MAPPING DATA X Y [21655.4 , 6610.58]
CasaRowLabel:VB MAPPING DATA X Y [23820.9 , 6610.58]
CasaRowLabel:VB MAPPING DATA X Y [0 , 8814.11]
CasaRowLabel:VB MAPPING DATA X Y [2165.54 , 8814.11]
CasaRowLabel:VB MAPPING DATA X Y [4331.07 , 8814.11]
CasaRowLabel:VB MAPPING DATA X Y [6496.61 , 8814.11]
CasaRowLabel:VB MAPPING DATA X Y [8662.14 , 8814.11]
CasaRowLabel:VB MAPPING DATA X Y [10827.7 , 8814.11]
CasaRowLabel:VB MAPPING DATA X Y [12993.2 , 8814.11]
CasaRowLabel:VB MAPPING DATA X Y [15158.8 , 8814.11]
CasaRowLabel:VB MAPPING DATA X Y [17324.3 , 8814.11]
CasaRowLabel:VB MAPPING DATA X Y [19489.8 , 8814.11]
CasaRowLabel:VB MAPPING DATA X Y [21655.4 , 8814.11]
CasaRowLabel:VB MAPPING DATA X Y [23820.9 , 8814.11]
CasaRowLabel:VB MAPPING DATA X Y [0 , 11017.6]
CasaRowLabel:VB MAPPING DATA X Y [2165.54 , 11017.6]
CasaRowLabel:VB MAPPING DATA X Y [4331.07 , 11017.6]
CasaRowLabel:VB MAPPING DATA X Y [6496.61 , 11017.6]
CasaRowLabel:VB MAPPING DATA X Y [8662.14 , 11017.6]
CasaRowLabel:VB MAPPING DATA X Y [10827.7 , 11017.6]
CasaRowLabel:VB MAPPING DATA X Y [12993.2 , 11017.6]
CasaRowLabel:VB MAPPING DATA X Y [15158.8 , 11017.6]
CasaRowLabel:VB MAPPING DATA X Y [17324.3 , 11017.6]
CasaRowLabel:VB MAPPING DATA X Y [19489.8 , 11017.6]
CasaRowLabel:VB MAPPING DATA X Y [21655.4 , 11017.6]
CasaRowLabel:VB MAPPING DATA X Y [23820.9 , 11017.6]
CasaRowLabel:VB MAPPING DATA X Y [0 , 13221.2]
CasaRowLabel:VB MAPPING DATA X Y [2165.54 , 13221.2]
CasaRowLabel:VB MAPPING DATA X Y [4331.07 , 13221.2]
CasaRowLabel:VB MAPPING DATA X Y [6496.61 , 13221.2]
CasaRowLabel:VB MAPPING DATA X Y [8662.14 , 13221.2]
CasaRowLabel:VB MAPPING DATA X Y [10827.7 , 13221.2]
CasaRowLabel:VB MAPPING DATA X Y [12993.2 , 13221.2]
CasaRowLabel:VB MAPPING DATA X Y [15158.8 , 13221.2]
CasaRowLabel:VB MAPPING DATA X Y [17324.3 , 13221.2]
CasaRowLabel:VB MAPPING DATA X Y [19489.8 , 13221.2]
CasaRowLabel:VB MAPPING DATA X Y [21655.4 , 13221.2]
CasaRowLabel:VB MAPPING DATA X Y [23820.9 , 13221.2]
CasaRowLabel:VB MAPPING DATA X Y [0 , 15424.7]
CasaRowLabel:VB MAPPING DATA X Y [2165.54 , 15424.7]
CasaRowLabel:VB MAPPING DATA X Y [4331.07 , 15424.7]
CasaRowLabel:VB MAPPING DATA X Y [6496.61 , 15424.7]
CasaRowLabel:VB MAPPING DATA X Y [8662.14 , 15424.7]
CasaRowLabel:VB MAPPING DATA X Y [10827.7 , 15424.7]
CasaRowLabel:VB MAPPING DATA X Y [12993.2 , 15424.7]
CasaRowLabel:VB MAPPING DATA X Y [15158.8 , 15424.7]
CasaRowLabel:VB MAPPING DATA X Y [17324.3 , 15424.7]
CasaRowLabel:VB MAPPING DATA X Y [19489.8 , 15424.7]
CasaRowLabel:VB MAPPING DATA X Y [21655.4 , 15424.7]
CasaRowLabel:VB MAPPING DATA X Y [23820.9 , 15424.7]
CasaRowLabel:VB MAPPING DATA X Y [0 , 17628.2]
CasaRowLabel:VB MAPPING DATA X Y [2165.54 , 17628.2]
CasaRowLabel:VB MAPPING DATA X Y [4331.07 , 17628.2]
CasaRowLabel:VB MAPPING DATA X Y [6496.61 , 17628.2]
CasaRowLabel:VB MAPPING DATA X Y [8662.14 , 17628.2]
CasaRowLabel:VB MAPPING DATA X Y [10827.7 , 17628.2]
CasaRowLabel:VB MAPPING DATA X Y [12993.2 , 17628.2]
CasaRowLabel:VB MAPPING DATA X Y [15158.8 , 17628.2]
CasaRowLabel:VB MAPPING DATA X Y [17324.3 , 17628.2]
CasaRowLabel:VB MAPPING DATA X Y [19489.8 , 17628.2]
CasaRowLabel:VB MAPPING DATA X Y [21655.4 , 17628.2]
CasaRowLabel:VB MAPPING DATA X Y [23820.9 , 17628.2]
CasaRowLabel:VB MAPPING DATA X Y [0 , 19831.7]
CasaRowLabel:VB MAPPING DATA X Y [2165.54 , 19831.7]
CasaRowLabel:VB MAPPING DATA X Y [4331.07 , 19831.7]
CasaRowLabel:VB MAPPING DATA X Y [6496.61 , 19831.7]
CasaRowLabel:VB MAPPING DATA X Y [8662.14 , 19831.7]
CasaRowLabel:VB MAPPING DATA X Y [10827.7 , 19831.7]
CasaRowLabel:VB MAPPING DATA X Y [12993.2 , 19831.7]
CasaRowLabel:VB MAPPING DATA X Y [15158.8 , 19831.7]
CasaRowLabel:VB MAPPING DATA X Y [17324.3 , 19831.7]
CasaRowLabel:VB MAPPING DATA X Y [19489.8 , 19831.7]
CasaRowLabel:VB MAPPING DATA X Y [21655.4 , 19831.7]
CasaRowLabel:VB MAPPING DATA X Y [23820.9 , 19831.7]
CasaRowLabel:VB MAPPING DATA X Y [0 , 22035.3]
CasaRowLabel:VB MAPPING DATA X Y [2165.54 , 22035.3]
CasaRowLabel:VB MAPPING DATA X Y [4331.07 , 22035.3]
CasaRowLabel:VB MAPPING DATA X Y [6496.61 , 22035.3]
CasaRowLabel:VB MAPPING DATA X Y [8662.14 , 22035.3]
CasaRowLabel:VB MAPPING DATA X Y [10827.7 , 22035.3]
CasaRowLabel:VB MAPPING DATA X Y [12993.2 , 22035.3]
CasaRowLabel:VB MAPPING DATA X Y [15158.8 , 22035.3]
CasaRowLabel:VB MAPPING DATA X Y [17324.3 , 22035.3]
CasaRowLabel:VB MAPPING DATA X Y [19489.8 , 22035.3]
CasaRowLabel:VB MAPPING DATA X Y [21655.4 , 22035.3]
CasaRowLabel:VB MAPPING DATA X Y [23820.9 , 22035.3]
CasaRowLabel:VB MAPPING DATA X Y [0 , 24238.8]
CasaRowLabel:VB MAPPING DATA X Y [2165.54 , 24238.8]
CasaRowLabel:VB MAPPING DATA X Y [4331.07 , 24238.8]
CasaRowLabel:VB MAPPING DATA X Y [6496.61 , 24238.8]
CasaRowLabel:VB MAPPING DATA X Y [8662.14 , 24238.8]
CasaRowLabel:VB MAPPING DATA X Y [10827.7 , 24238.8]
CasaRowLabel:VB MAPPING DATA X Y [12993.2 , 24238.8]
CasaRowLabel:VB MAPPING DATA X Y [15158.8 , 24238.8]
CasaRowLabel:VB MAPPING DATA X Y [17324.3 , 24238.8]
CasaRowLabel:VB MAPPING DATA X Y [19489.8 , 24238.8]
CasaRowLabel:VB MAPPING DATA X Y [21655.4 , 24238.8]
CasaRowLabel:VB MAPPING DATA X Y [23820.9 , 24238.8]
NORM
REGULAR
3
2
Exp Variable 1
d
Exp Variable 2
d
0
0
0
0
432
C1s Snap
VB MAPPING DATA X Y [0 , 0]
2018
10
27
0
0
51
0
9
Casa Info Follows
0
0
0
0
VB MAPPING DATA X Y [0 , 0]
X-ray spot-size: 400 um by 400 um
20181026
Standard  27/10/2018   00:00:51
XPS
0
0
KA1486
1486.68
36
1e+037
1e+037
1e+037
1e+037
FAT
151.181
1e+037
1e+037
1e+037
1e+037
1e+037
1e+037
1e+037
C 1s

-1
Kinetic Energy
eV
1188.393935
0.158343
2
Counts
d
Transmission
d
pulse counting
1
5
1e+037
1e+037
1e+037
1e+037
1
MFP Exponent
d
-0.6
256
0
1
0
1
776.589
0.973313
858.57
0.973254
824.869
0.973195
773.386
0.973136
764.93
0.973078
871.598
0.973019
804.688
0.97296
808.964
0.972901
788.495
0.972843
831.062
0.972784
888.13
0.972725
895.421
0.972666
976.922
0.972608
936.967
0.972549
964.577
0.97249
1032.71
0.972431
962.704
0.972373
952.928
0.972314
952.847
0.972255
958.027
0.972197
934.667
0.972138
880.845
0.972079
914.457
0.972021
879.39
0.971962
914.465
0.971903
890.777
0.971845
942.821
0.971786
949.73
0.971727
947.768
0.971669
1015.92
0.97161
1061.31
0.971551
1132.91
0.971493
1157.2
0.971434
1248.85
0.971376
1145.41
0.971317
1242.68
0.971258
1182
0.9712
1076.15
0.971141
1058.43
0.971083
977.209
0.971024
924.442
0.970965
872.558
0.970907
752.937
0.970848
806.01
0.97079
640.23
0.970731
617.471
0.970673
641.386
0.970614
612.879
0.970556
636.953
0.970497
597.131
0.970438
590.72
0.97038
635.31
0.970321
605.745
0.970263
653.258
0.970204
656.11
0.970146
681.722
0.970087
720.448
0.970029
722.729
0.969971
760.524
0.969912
757.303
0.969854
759.326
0.969795
768.334
0.969737
817.862
0.969678
805.676
0.96962
840.9
0.969561
795.517
0.969503
822.887
0.969444
777.415
0.969386
809.09
0.969328
765.191
0.969269
795.426
0.969211
811.409
0.969152
815.901
0.969094
855.311
0.969036
920.314
0.968977
989.509
0.968919
1045.5
0.96886
1147.86
0.968802
1261.44
0.968744
1312.76
0.968685
1363.86
0.968627
1643.47
0.968569
1804.31
0.96851
2066.71
0.968452
2180.22
0.968394
2198.36
0.968335
2334.85
0.968277
2263.67
0.968219
2199.09
0.96816
2114.66
0.968102
2056.88
0.968044
1873.12
0.967986
1643.28
0.967927
1434.69
0.967869
1212.53
0.967811
1045.03
0.967752
943.752
0.967694
803.7
0.967636
790.804
0.967578
646.284
0.967519
638.945
0.967461
642.077
0.967403
550.249
0.967345
559.519
0.967286
522.716
0.967228
498.774
0.96717
459.948
0.967112
501.413
0.967054
511.618
0.966995
473.197
0.966937
462.471
0.966879
448.044
0.966821
464.26
0.966763
453.266
0.966705
435.232
0.966646
426.235
0.966588
429.459
0.96653
423.83
0.966472
439.5
0.966414
422.007
0.966356
426.512
0.966298
428.105
0.966239
439.984
0.966181
382.347
0.966123
435.524
0.966065
406.819
0.966007
438.464
0.965949
424.987
0.965891
C1s Snap
VB MAPPING DATA X Y [2165.54 , 0]
2018
10
27
0
0
51
0
9
Casa Info Follows
0
0
0
0
VB MAPPING DATA X Y [2165.54 , 0]
X-ray spot-size: 400 um by 400 um
20181026
Standard  27/10/2018   00:00:51
XPS
2165.54
0
KA1486
1486.68
36
1e+037
1e+037
1e+037
1e+037
FAT
151.181
1e+037
1e+037
1e+037
1e+037
1e+037
1e+037
1e+037
C 1s

-1
Kinetic Energy
eV
1188.393935
0.158343
2
Counts
d
Transmission
d
pulse counting
1
5
1e+037
1e+037
1e+037
1e+037
2
MFP Exponent
d
-0.6
ESCAPE DEPTH TYPE
d
1
256
0
1
0
1
759.621
0.973313
853.359
0.973254
815.889
0.973195
765.742
0.973136
744.964
0.973078
798.03
0.973019
730.064
0.97296
822.613
0.972901
859.051
0.972843
848.453
0.972784
886.895
0.972725
830.411
0.972666
934.984
0.972608
920.982
0.972549
963.344
0.97249
964.104
0.972431
904.651
0.972373
941.933
0.972314
984.088
0.972255
1003.65
0.972197
902.313
0.972138
928.588
0.972079
906.218
0.972021
830.21
0.971962
935.595
0.971903
884.909
0.971845
883.311
0.971786
938.091
0.971727
975.44
0.971669
1028.64
0.97161
1045.25
0.971551
1103.25
0.971493
1130.11
0.971434
1183.12
0.971376
1164.5
0.971317
1226.95
0.971258
1204.35
0.9712
1146.41
0.971141
1109.69
0.971083
1001.75
0.971024
1003.87
0.970965
910.303
0.970907
824.698
0.970848
761.11
0.97079
714.145
0.970731
633.778
0.970673
715.89
0.970614
610.739
0.970556
623.129
0.970497
596.068
0.970438
620.522
0.97038
677.664
0.970321
619.463
0.970263
611.966
0.970204
661.342
0.970146
698.425
0.970087
719.404
0.970029
713.343
0.969971
752.269
0.969912
785.084
0.969854
805.377
0.969795
839.288
0.969737
811.811
0.969678
795.717
0.96962
883.723
0.969561
886.146
0.969503
788.518
0.969444
799.092
0.969386
771.164
0.969328
760.36
0.969269
841.018
0.969211
787.144
0.969152
867.319
0.969094
850.451
0.969036
872.695
0.968977
943.825
0.968919
974.633
0.96886
1077.88
0.968802
1176.7
0.968744
1319.43
0.968685
1426.41
0.968627
1538.2
0.968569
1702.81
0.96851
1884
0.968452
1931.7
0.968394
2008.18
0.968335
2177.51
0.968277
2200.46
0.968219
2213.82
0.96816
2033.69
0.968102
1929.25
0.968044
1746.09
0.967986
1557.66
0.967927
1367.89
0.967869
1226.25
0.967811
1030.49
0.967752
880.299
0.967694
788.383
0.967636
726.757
0.967578
708.172
0.967519
596.643
0.967461
587.768
0.967403
602.571
0.967345
538.892
0.967286
533.783
0.967228
494.503
0.96717
510.864
0.967112
464.02
0.967054
429.318
0.966995
477.43
0.966937
464.156
0.966879
461.443
0.966821
441.088
0.966763
467.589
0.966705
433.568
0.966646
470.669
0.966588
455.16
0.96653
443.62
0.966472
455.961
0.966414
437.607
0.966356
409.353
0.966298
428.105
0.966239
407.572
0.966181
441.733
0.966123
439.579
0.966065
406.007
0.966007
410.098
0.965949
451.751
0.965891
C1s Snap
VB MAPPING DATA X Y [4331.07 , 0]
2018
10
27
0
0
51
0
9
Casa Info Follows
0
0
0
0
VB MAPPING DATA X Y [4331.07 , 0]
X-ray spot-size: 400 um by 400 um
20181026
Standard  27/10/2018   00:00:51
XPS
4331.07
0
KA1486
1486.68
36
1e+037
1e+037
1e+037
1e+037
FAT
151.181
1e+037
1e+037
1e+037
1e+037
1e+037
1e+037
1e+037
C 1s

-1
Kinetic Energy
eV
1188.393935
0.158343
2
Counts
d
Transmission
d
pulse counting
1
5
1e+037
1e+037
1e+037
1e+037
2
MFP Exponent
d
-0.6
ESCAPE DEPTH TYPE
d
1
256
0
1
0
1
798.777
0.973313
698.321
0.973254
722.241
0.973195
755.549
0.973136
706.281
0.973078
707.004
0.973019
741.258
0.97296
745.687
0.972901
795.922
0.972843
788.826
0.972784
877.013
0.972725
885.608
0.972666
791.899
0.972608
799.25
0.972549
880.701
0.97249
850.175
0.972431
861.112
0.972373
885.734
0.972314
821.876
0.972255
771.944
0.972197
736.949
0.972138
775.812
0.972079
734.39
0.972021
717.798
0.971962
784.162
0.971903
818.013
0.971845
784.128
0.971786
772.82
0.971727
903.954
0.971669
888.789
0.97161
932.806
0.971551
846.546
0.971493
883.99
0.971434
992.733
0.971376
906.219
0.971317
943.806
0.971258
912.757
0.9712
868.728
0.971141
825.579
0.971083
780.875
0.971024
770.001
0.970965
703.819
0.970907
661.304
0.970848
596.841
0.97079
550.011
0.970731
638.126
0.970673
589.556
0.970614
564.747
0.970556
595.482
0.970497
595.006
0.970438
612.007
0.97038
624.721
0.970321
671.173
0.970263
715.725
0.970204
611.114
0.970146
641.006
0.970087
689.125
0.970029
725.858
0.969971
750.205
0.969912
714.087
0.969854
757.279
0.969795
816.988
0.969737
802.735
0.969678
773.808
0.96962
787.37
0.969561
758.259
0.969503
751.204
0.969444
698.589
0.969386
757.549
0.969328
744.902
0.969269
750.805
0.969211
831.791
0.969152
830.453
0.969094
866.974
0.969036
955.3
0.968977
1001.17
0.968919
1119.27
0.96886
1112.87
0.968802
1227.74
0.968744
1356.58
0.968685
1504.13
0.968627
1652
0.968569
1884.94
0.96851
1920.92
0.968452
2007.95
0.968394
2171.05
0.968335
2220.59
0.968277
2198.6
0.968219
2095.07
0.96816
1967.61
0.968102
1820.12
0.968044
1615.34
0.967986
1371.7
0.967927
1189.47
0.967869
1029.64
0.967811
920.538
0.967752
822.209
0.967694
718.104
0.967636
674.274
0.967578
641.864
0.967519
541.121
0.967461
543.094
0.967403
530.193
0.967345
487.323
0.967286
504.838
0.967228
515.855
0.96717
489.649
0.967112
497.164
0.967054
487.013
0.966995
489.281
0.966937
464.998
0.966879
443.857
0.966821
440.261
0.966763
445.684
0.966705
436.897
0.966646
430.349
0.966588
427.801
0.96653
410.637
0.966472
438.677
0.966414
443.354
0.966356
454.292
0.966298
406.089
0.966239
430.26
0.966181
406.752
0.966123
401.461
0.966065
417.376
0.966007
401.993
0.965949
405.522
0.965891
C1s Snap
VB MAPPING DATA X Y [6496.61 , 0]
2018
10
27
0
0
51
0
9
Casa Info Follows
0
0
0
0
VB MAPPING DATA X Y [6496.61 , 0]
X-ray spot-size: 400 um by 400 um
20181026
Standard  27/10/2018   00:00:51
XPS
6496.61
0
KA1486
1486.68
36
1e+037
1e+037
1e+037
1e+037
FAT
151.181
1e+037
1e+037
1e+037
1e+037
1e+037
1e+037
1e+037
C 1s

-1
Kinetic Energy
eV
1188.393935
0.158343
2
Counts
d
Transmission
d
pulse counting
1
5
1e+037
1e+037
1e+037
1e+037
2
MFP Exponent
d
-0.6
ESCAPE DEPTH TYPE
d
1
256
0
1
0
1
717.855
0.973313
682.687
0.973254
665.796
0.973195
645.975
0.973136
695.051
0.973078
675.831
0.973019
667.878
0.97296
697.298
0.972901
631.291
0.972843
683.235
0.972784
694.199
0.972725
629.248
0.972666
636.48
0.972608
662.762
0.972549
683.345
0.97249
684.795
0.972431
634.949
0.972373
690.262
0.972314
576.755
0.972255
631.482
0.972197
666.25
0.972138
630.198
0.972079
573.154
0.972021
603.044
0.971962
631.556
0.971903
602.067
0.971845
614.934
0.971786
627.334
0.971727
592.643
0.971669
649.544
0.97161
609.25
0.971551
588.703
0.971493
627.712
0.971434
610.826
0.971376
625.482
0.971317
647.181
0.971258
565.306
0.9712
586.586
0.971141
629.49
0.971083
593.465
0.971024
580.258
0.970965
538.411
0.970907
550.903
0.970848
561.797
0.97079
559.794
0.970731
523.981
0.970673
545.286
0.970614
543.355
0.970556
528.49
0.970497
549.318
0.970438
568.368
0.97038
610.956
0.970321
586.749
0.970263
619.377
0.970204
688.549
0.970146
645.182
0.970087
633.786
0.970029
716.472
0.969971
708.928
0.969912
731.579
0.969854
728.626
0.969795
784.552
0.969737
717.016
0.969678
690.153
0.96962
670.579
0.969561
728.05
0.969503
736.474
0.969444
705.487
0.969386
722.54
0.969328
705.29
0.969269
746.925
0.969211
803.644
0.969152
792.617
0.969094
842.675
0.969036
853.259
0.968977
929.244
0.968919
938.715
0.96886
1101.21
0.968802
1132.41
0.968744
1269.89
0.968685
1332.58
0.968627
1469.92
0.968569
1674.35
0.96851
1724.94
0.968452
1862.04
0.968394
1968.64
0.968335
2050.14
0.968277
1970.83
0.968219
2021.43
0.96816
2008.56
0.968102
1835.84
0.968044
1732.18
0.967986
1473.88
0.967927
1279.14
0.967869
1133.89
0.967811
1026.86
0.967752
903.536
0.967694
817.215
0.967636
720.53
0.967578
671.039
0.967519
591.355
0.967461
577.256
0.967403
579.898
0.967345
497.637
0.967286
538.891
0.967228
524.396
0.96717
454.007
0.967112
490.365
0.967054
453.075
0.966995
446.956
0.966937
481.846
0.966879
429.62
0.966821
450.191
0.966763
450.739
0.966705
450.212
0.966646
440.224
0.966588
452.673
0.96653
435.374
0.966472
427.978
0.966414
396.556
0.966356
404.451
0.966298
412.612
0.966239
416.485
0.966181
415.7
0.966123
403.894
0.966065
429.556
0.966007
373.626
0.965949
436.341
0.965891
C1s Snap
VB MAPPING DATA X Y [8662.14 , 0]
2018
10
27
0
0
51
0
9
Casa Info Follows
0
0
0
0
VB MAPPING DATA X Y [8662.14 , 0]
X-ray spot-size: 400 um by 400 um
20181026
Standard  27/10/2018   00:00:51
XPS
8662.139999999999
0
KA1486
1486.68
36
1e+037
1e+037
1e+037
1e+037
FAT
151.181
1e+037
1e+037
1e+037
1e+037
1e+037
1e+037
1e+037
C 1s

-1
Kinetic Energy
eV
1188.393935
0.158343
2
Counts
d
Transmission
d
pulse counting
1
5
1e+037
1e+037
1e+037
1e+037
2
MFP Exponent
d
-0.6
ESCAPE DEPTH TYPE
d
1
256
0
1
0
1
686.531
0.973313
676.173
0.973254
650.402
0.973195
677.828
0.973136
656.367
0.973078
688.301
0.973019
691.509
0.97296
660.075
0.972901
690.707
0.972843
694.415
0.972784
733.726
0.972725
708.977
0.972666
637.713
0.972608
699.651
0.972549
722.816
0.97249
692.146
0.972431
674.86
0.972373
712.253
0.972314
665.671
0.972255
602.669
0.972197
659.06
0.972138
646.908
0.972079
680.252
0.972021
638.173
0.971962
633.904
0.971903
664.268
0.971845
697.781
0.971786
679.709
0.971727
687.19
0.971669
694.619
0.97161
730.87
0.971551
732.456
0.971493
782.382
0.971434
692.42
0.971376
677.138
0.971317
674.147
0.971258
710.543
0.9712
623.388
0.971141
593.838
0.971083
586.772
0.971024
601.218
0.970965
601.688
0.970907
612.727
0.970848
555.227
0.97079
561.968
0.970731
572.9
0.970673
572.28
0.970614
533.728
0.970556
576.341
0.970497
587.568
0.970438
586.462
0.97038
639.545
0.970321
650.067
0.970263
621.495
0.970204
642.506
0.970146
628.479
0.970087
666.154
0.970029
715.429
0.969971
698.609
0.969912
704.827
0.969854
712.252
0.969795
711.571
0.969737
694.829
0.969678
727.001
0.96962
680.311
0.969561
717.98
0.969503
707.015
0.969444
732.09
0.969386
675.862
0.969328
688.865
0.969269
776.026
0.969211
726.968
0.969152
730.527
0.969094
813.517
0.969036
871.723
0.968977
887.448
0.968919
997.931
0.96886
1032.2
0.968802
1131.44
0.968744
1279.41
0.968685
1317.42
0.968627
1428.2
0.968569
1555.77
0.96851
1652.05
0.968452
1711.42
0.968394
1818.94
0.968335
1906.84
0.968277
1841.61
0.968219
1755.41
0.96816
1688.38
0.968102
1523.24
0.968044
1369.61
0.967986
1207.83
0.967927
1131.83
0.967869
1007.7
0.967811
877.828
0.967752
743.563
0.967694
687.47
0.967636
633.355
0.967578
640.095
0.967519
593.999
0.967461
530.83
0.967403
503.16
0.967345
500.215
0.967286
454.61
0.967228
485.963
0.96717
469.282
0.967112
475.918
0.967054
481.922
0.966995
452.881
0.966937
467.526
0.966879
437.157
0.966821
428.675
0.966763
441.471
0.966705
431.904
0.966646
394.967
0.966588
430.288
0.96653
422.181
0.966472
442.793
0.966414
426.112
0.966356
395.463
0.966298
421.582
0.966239
431.071
0.966181
418.141
0.966123
406.327
0.966065
384.083
0.966007
424.686
0.965949
399.033
0.965891
C1s Snap
VB MAPPING DATA X Y [10827.7 , 0]
2018
10
27
0
0
51
0
9
Casa Info Follows
0
0
0
0
VB MAPPING DATA X Y [10827.7 , 0]
X-ray spot-size: 400 um by 400 um
20181026
Standard  27/10/2018   00:00:51
XPS
10827.7
0
KA1486
1486.68
36
1e+037
1e+037
1e+037
1e+037
FAT
151.181
1e+037
1e+037
1e+037
1e+037
1e+037
1e+037
1e+037
C 1s

-1
Kinetic Energy
eV
1188.393935
0.158343
2
Counts
d
Transmission
d
pulse counting
1
5
1e+037
1e+037
1e+037
1e+037
2
MFP Exponent
d
-0.6
ESCAPE DEPTH TYPE
d
1
256
0
1
0
1
687.836
0.973313
650.116
0.973254
688.887
0.973195
625.589
0.973136
677.581
0.973078
654.634
0.973019
690.265
0.97296
712.187
0.972901
675.853
0.972843
653.421
0.972784
690.493
0.972725
702.844
0.972666
695.687
0.972608
677.518
0.972549
678.411
0.97249
652.945
0.972431
649.462
0.972373
701.257
0.972314
645.245
0.972255
637.484
0.972197
689.017
0.972138
663.618
0.972079
613.169
0.972021
680.327
0.971962
697.294
0.971903
684.22
0.971845
716.451
0.971786
713.462
0.971727
687.19
0.971669
703.866
0.97161
743.491
0.971551
733.597
0.971493
680.774
0.971434
719.618
0.971376
646.818
0.971317
669.653
0.971258
656.917
0.9712
608.89
0.971141
638.403
0.971083
595.696
0.971024
605.631
0.970965
551.732
0.970907
538.758
0.970848
542.085
0.97079
559.794
0.970731
528.329
0.970673
547.445
0.970614
532.659
0.970556
551.884
0.970497
579.068
0.970438
593.913
0.97038
595.073
0.970321
585.694
0.970263
614.084
0.970204
627.856
0.970146
638.918
0.970087
675.551
0.970029
622.611
0.969971
665.587
0.969912
633.829
0.969854
667.224
0.969795
705.489
0.969737
622.22
0.969678
592.556
0.96962
619.969
0.969561
609.225
0.969503
611.765
0.969444
637.5
0.969386
658.358
0.969328
705.29
0.969269
673.202
0.969211
740.556
0.969152
790.677
0.969094
831.012
0.969036
827.991
0.968977
885.504
0.968919
946.481
0.96886
1004.99
0.968802
1091.96
0.968744
1148.9
0.968685
1240.65
0.968627
1383.62
0.968569
1437.19
0.96851
1543.17
0.968452
1550.44
0.968394
1580.75
0.968335
1513.49
0.968277
1479.99
0.968219
1468.21
0.96816
1338.42
0.968102
1305.9
0.968044
1131.29
0.967986
1055.93
0.967927
935.108
0.967869
801.038
0.967811
737.885
0.967752
632.743
0.967694
581.151
0.967636
616.454
0.967578
560.526
0.967519
521.732
0.967461
487.032
0.967403
497.928
0.967345
489.902
0.967286
447.799
0.967228
480.838
0.96717
451.462
0.967112
452.972
0.967054
427.621
0.966995
457.114
0.966937
438.884
0.966879
440.507
0.966821
441.916
0.966763
464.219
0.966705
404.441
0.966646
424.589
0.966588
415.365
0.96653
420.532
0.966472
434.562
0.966414
403.945
0.966356
389.744
0.966298
384.072
0.966239
382.454
0.966181
438.479
0.966123
416.87
0.966065
422.248
0.966007
403.614
0.965949
429.042
0.965891
C1s Snap
VB MAPPING DATA X Y [12993.2 , 0]
2018
10
27
0
0
51
0
9
Casa Info Follows
0
0
0
0
VB MAPPING DATA X Y [12993.2 , 0]
X-ray spot-size: 400 um by 400 um
20181026
Standard  27/10/2018   00:00:51
XPS
12993.2
0
KA1486
1486.68
36
1e+037
1e+037
1e+037
1e+037
FAT
151.181
1e+037
1e+037
1e+037
1e+037
1e+037
1e+037
1e+037
C 1s

-1
Kinetic Energy
eV
1188.393935
0.158343
2
Counts
d
Transmission
d
pulse counting
1
5
1e+037
1e+037
1e+037
1e+037
2
MFP Exponent
d
-0.6
ESCAPE DEPTH TYPE
d
1
256
0
1
0
1
717.855
0.973313
642.299
0.973254
649.119
0.973195
656.168
0.973136
635.154
0.973078
687.054
0.973019
701.459
0.97296
713.427
0.972901
653.572
0.972843
688.204
0.972784
662.083
0.972725
715.11
0.972666
726.524
0.972608
727.932
0.972549
663.61
0.97249
682.345
0.972431
686.954
0.972373
709.809
0.972314
700.517
0.972255
647.089
0.972197
681.828
0.972138
706.586
0.972079
702.614
0.972021
717.798
0.971962
752.467
0.971903
712.387
0.971845
742.121
0.971786
791.442
0.971727
835.927
0.971669
757.031
0.97161
741.197
0.971551
782.656
0.971493
781.253
0.971434
729.818
0.971376
742.269
0.971317
651.676
0.971258
680.379
0.9712
660.189
0.971141
594.952
0.971083
582.31
0.971024
580.258
0.970965
588.366
0.970907
572.983
0.970848
556.322
0.97079
556.533
0.970731
523.981
0.970673
574.44
0.970614
558.329
0.970556
577.404
0.970497
555.693
0.970438
588.591
0.97038
603.544
0.970321
631.072
0.970263
614.084
0.970204
622.624
0.970146
637.874
0.970087
679.727
0.970029
653.898
0.969971
642.885
0.969912
649.264
0.969854
658.014
0.969795
648.725
0.969737
635.33
0.969678
612.473
0.96962
592.718
0.969561
609.225
0.969503
637.296
0.969444
642.426
0.969386
657.385
0.969328
682.102
0.969269
689.693
0.969211
782.291
0.969152
768.363
0.969094
822.265
0.969036
847.428
0.968977
873.84
0.968919
971.72
0.96886
1040.95
0.968802
1089.07
0.968744
1113.65
0.968685
1195.15
0.968627
1303.96
0.968569
1422.96
0.96851
1432.4
0.968452
1498.67
0.968394
1563.8
0.968335
1512.55
0.968277
1366.57
0.968219
1304.36
0.96816
1214.63
0.968102
1070.99
0.968044
1004.25
0.967986
922.444
0.967927
788.712
0.967869
732.456
0.967811
657.917
0.967752
609.507
0.967694
579.349
0.967636
567.529
0.967578
541.075
0.967519
512.038
0.967461
494.04
0.967403
472.639
0.967345
462.398
0.967286
469.082
0.967228
482.547
0.96717
485.406
0.967112
440.224
0.967054
419.985
0.966995
433.412
0.966937
419.51
0.966879
438.832
0.966821
386.47
0.966763
392.606
0.966705
431.904
0.966646
416.361
0.966588
412.049
0.96653
432.901
0.966472
427.155
0.966414
447.459
0.966356
406.902
0.966298
387.333
0.966239
412.434
0.966181
430.344
0.966123
451.745
0.966065
378.399
0.966007
419.823
0.965949
399.033
0.965891
C1s Snap
VB MAPPING DATA X Y [15158.8 , 0]
2018
10
27
0
0
51
0
9
Casa Info Follows
0
0
0
0
VB MAPPING DATA X Y [15158.8 , 0]
X-ray spot-size: 400 um by 400 um
20181026
Standard  27/10/2018   00:00:51
XPS
15158.8
0
KA1486
1486.68
36
1e+037
1e+037
1e+037
1e+037
FAT
151.181
1e+037
1e+037
1e+037
1e+037
1e+037
1e+037
1e+037
C 1s

-1
Kinetic Energy
eV
1188.393935
0.158343
2
Counts
d
Transmission
d
pulse counting
1
5
1e+037
1e+037
1e+037
1e+037
2
MFP Exponent
d
-0.6
ESCAPE DEPTH TYPE
d
1
256
0
1
0
1
668.258
0.973313
716.561
0.973254
643.988
0.973195
682.924
0.973136
682.572
0.973078
645.905
0.973019
665.391
0.97296
730.798
0.972901
643.669
0.972843
726.713
0.972784
681.847
0.972725
767.854
0.972666
756.128
0.972608
713.177
0.972549
748.719
0.97249
758.298
0.972431
724.447
0.972373
670.715
0.972314
683.695
0.972255
720.321
0.972197
665.051
0.972138
751.941
0.972079
723.798
0.972021
741.217
0.971962
673.816
0.971903
792.193
0.971845
774.793
0.971786
778.639
0.971727
778.277
0.971669
736.227
0.97161
735.46
0.971551
802.051
0.971493
747.384
0.971434
695.82
0.971376
717.564
0.971317
739.315
0.971258
658.034
0.9712
661.304
0.971141
640.632
0.971083
601.274
0.971024
571.433
0.970965
565.054
0.970907
550.903
0.970848
567.273
0.97079
571.751
0.970731
530.504
0.970673
563.642
0.970614
591.487
0.970556
582.721
0.970497
582.256
0.970438
632.23
0.97038
596.132
0.970321
588.86
0.970263
619.377
0.970204
664.481
0.970146
625.347
0.970087
678.683
0.970029
648.683
0.969971
662.492
0.969912
621.482
0.969854
667.224
0.969795
651.766
0.969737
633.313
0.969678
642.35
0.96962
624.835
0.969561
625.337
0.969503
677.556
0.969444
680.854
0.969386
681.697
0.969328
668.576
0.969269
728.494
0.969211
774.526
0.969152
803.289
0.969094
840.732
0.969036
878.526
0.968977
942.853
0.968919
1032.88
0.96886
1060.39
0.968802
1164.18
0.968744
1259.41
0.968685
1248.23
0.968627
1320.09
0.968569
1459.01
0.96851
1497.73
0.968452
1578.68
0.968394
1526.14
0.968335
1502.25
0.968277
1379.58
0.968219
1326.45
0.96816
1236.04
0.968102
1107.05
0.968044
1015.38
0.967986
976.759
0.967927
777.732
0.967869
726.97
0.967811
659.734
0.967752
632.743
0.967694
561.328
0.967636
544.401
0.967578
527.814
0.967519
536.714
0.967461
486.157
0.967403
494.439
0.967345
461.539
0.967286
475.893
0.967228
420.2
0.96717
442.975
0.967112
447.873
0.967054
428.47
0.966995
465.579
0.966937
432.988
0.966879
432.132
0.966821
437.778
0.966763
439.786
0.966705
438.561
0.966646
426.235
0.966588
450.186
0.96653
422.181
0.966472
435.385
0.966414
428.576
0.966356
428.146
0.966298
394.672
0.966239
401.9
0.966181
396.99
0.966123
432.28
0.966065
410.068
0.966007
444.948
0.965949
411.199
0.965891
C1s Snap
VB MAPPING DATA X Y [17324.3 , 0]
2018
10
27
0
0
51
0
9
Casa Info Follows
0
0
0
0
VB MAPPING DATA X Y [17324.3 , 0]
X-ray spot-size: 400 um by 400 um
20181026
Standard  27/10/2018   00:00:51
XPS
17324.3
0
KA1486
1486.68
36
1e+037
1e+037
1e+037
1e+037
FAT
151.181
1e+037
1e+037
1e+037
1e+037
1e+037
1e+037
1e+037
C 1s

-1
Kinetic Energy
eV
1188.393935
0.158343
2
Counts
d
Transmission
d
pulse counting
1
5
1e+037
1e+037
1e+037
1e+037
2
MFP Exponent
d
-0.6
ESCAPE DEPTH TYPE
d
1
256
0
1
0
1
693.057
0.973313
694.413
0.973254
605.502
0.973195
691.843
0.973136
661.359
0.973078
629.695
0.973019
604.449
0.97296
665.038
0.972901
694.42
0.972843
685.719
0.972784
700.375
0.972725
727.376
0.972666
701.854
0.972608
721.784
0.972549
659.909
0.97249
686.021
0.972431
674.86
0.972373
680.488
0.972314
623.616
0.972255
660.295
0.972197
660.258
0.972138
642.134
0.972079
631.999
0.972021
666.276
0.971962
730.163
0.971903
644.317
0.971845
704.782
0.971786
750.706
0.971727
736.769
0.971669
752.408
0.97161
721.691
0.971551
735.879
0.971493
728.191
0.971434
678.821
0.971376
738.9
0.971317
702.237
0.971258
659.152
0.9712
645.691
0.971141
656.23
0.971083
556.652
0.971024
640.932
0.970965
588.366
0.970907
564.151
0.970848
528.944
0.97079
516.315
0.970731
522.894
0.970673
562.562
0.970614
592.556
0.970556
580.595
0.970497
573.755
0.970438
610.943
0.97038
587.661
0.970321
571.975
0.970263
578.086
0.970204
585.999
0.970146
612.819
0.970087
630.653
0.970029
633.04
0.969971
620.183
0.969912
611.193
0.969854
606.847
0.969795
642.644
0.969737
647.432
0.969678
674.219
0.96962
606.343
0.969561
642.456
0.969503
576.414
0.969444
652.28
0.969386
636.964
0.969328
668.576
0.969269
663.502
0.969211
723.085
0.969152
788.736
0.969094
847.535
0.969036
817.301
0.968977
837.875
0.968919
915.417
0.96886
969.998
0.968802
976.411
0.968744
1117.46
0.968685
1123.12
0.968627
1224.3
0.968569
1329.99
0.96851
1398.32
0.968452
1523.14
0.968394
1435.76
0.968335
1543.46
0.968277
1415.84
0.968219
1345.78
0.96816
1347.73
0.968102
1227.29
0.968044
1089.56
0.967986
998.854
0.967927
845.44
0.967869
775.434
0.967811
701.536
0.967752
626.487
0.967694
635.211
0.967636
622.681
0.967578
545.496
0.967519
516.444
0.967461
557.109
0.967403
505.776
0.967345
446.928
0.967286
496.325
0.967228
465.465
0.96717
450.613
0.967112
462.32
0.967054
470.892
0.966995
468.118
0.966937
427.933
0.966879
461.443
0.966821
445.226
0.966763
459.164
0.966705
406.938
0.966646
420.475
0.966588
446.04
0.96653
433.725
0.966472
408.225
0.966414
425.291
0.966356
414.256
0.966298
436.26
0.966239
452.138
0.966181
410.006
0.966123
389.295
0.966065
392.203
0.966007
415.771
0.965949
398.222
0.965891
C1s Snap
VB MAPPING DATA X Y [19489.8 , 0]
2018
10
27
0
0
51
0
9
Casa Info Follows
0
0
0
0
VB MAPPING DATA X Y [19489.8 , 0]
X-ray spot-size: 400 um by 400 um
20181026
Standard  27/10/2018   00:00:51
XPS
19489.8
0
KA1486
1486.68
36
1e+037
1e+037
1e+037
1e+037
FAT
151.181
1e+037
1e+037
1e+037
1e+037
1e+037
1e+037
1e+037
C 1s

-1
Kinetic Energy
eV
1188.393935
0.158343
2
Counts
d
Transmission
d
pulse counting
1
5
1e+037
1e+037
1e+037
1e+037
2
MFP Exponent
d
-0.6
ESCAPE DEPTH TYPE
d
1
256
0
1
0
1
597.778
0.973313
706.138
0.973254
628.594
0.973195
670.183
0.973136
686.316
0.973078
663.362
0.973019
651.71
0.97296
734.52
0.972901
693.182
0.972843
688.204
0.972784
725.08
0.972725
686.898
0.972666
701.854
0.972608
672.599
0.972549
726.517
0.97249
710.521
0.972431
731.703
0.972373
631.62
0.972314
694.509
0.972255
603.869
0.972197
736.949
0.972138
625.424
0.972079
676.722
0.972021
667.447
0.971962
710.207
0.971903
688.914
0.971845
674.444
0.971786
721.609
0.971727
752.911
0.971669
750.096
0.97161
796.27
0.971551
737.02
0.971493
803.833
0.971434
749.083
0.971376
679.383
0.971317
778.64
0.971258
694.902
0.9712
686.953
0.971141
667.371
0.971083
658.166
0.971024
579.155
0.970965
607.238
0.970907
592.855
0.970848
563.988
0.97079
495.662
0.970731
539.2
0.970673
551.764
0.970614
531.589
0.970556
541.25
0.970497
579.068
0.970438
554.532
0.97038
590.838
0.970321
588.86
0.970263
546.323
0.970204
591.231
0.970146
626.391
0.970087
676.595
0.970029
654.941
0.969971
657.332
0.969912
695.566
0.969854
649.828
0.969795
645.684
0.969737
615.161
0.969678
628.408
0.96962
601.477
0.969561
589.086
0.969503
623.548
0.969444
612.867
0.969386
666.137
0.969328
662.779
0.969269
596.57
0.969211
655.145
0.969152
668.437
0.969094
777.555
0.969036
764.823
0.968977
801.911
0.968919
843.581
0.96886
943.756
0.968802
989.892
0.968744
1027.91
0.968685
1136.39
0.968627
1202.49
0.968569
1262.64
0.96851
1264.83
0.968452
1354.64
0.968394
1456.47
0.968335
1475.09
0.968277
1400.97
0.968219
1331.97
0.96816
1317.94
0.968102
1223.59
0.968044
1113.67
0.967986
1010.82
0.967927
925.043
0.967869
853.16
0.967811
720.619
0.967752
723.007
0.967694
647.825
0.967636
620.012
0.967578
570.251
0.967519
543.765
0.967461
504.552
0.967403
497.056
0.967345
481.307
0.967286
476.744
0.967228
481.692
0.96717
473.526
0.967112
457.221
0.967054
453.923
0.966995
428.332
0.966937
491.955
0.966879
421.245
0.966821
427.847
0.966763
413.669
0.966705
422.75
0.966646
427.881
0.966588
452.673
0.96653
427.953
0.966472
437.854
0.966414
412.976
0.966356
464.097
0.966298
412.612
0.966239
423.778
0.966181
414.073
0.966123
399.027
0.966065
426.308
0.966007
433.601
0.965949
450.94
0.965891
C1s Snap
VB MAPPING DATA X Y [21655.4 , 0]
2018
10
27
0
0
51
0
9
Casa Info Follows
0
0
0
0
VB MAPPING DATA X Y [21655.4 , 0]
X-ray spot-size: 400 um by 400 um
20181026
Standard  27/10/2018   00:00:51
XPS
21655.4
0
KA1486
1486.68
36
1e+037
1e+037
1e+037
1e+037
FAT
151.181
1e+037
1e+037
1e+037
1e+037
1e+037
1e+037
1e+037
C 1s

-1
Kinetic Energy
eV
1188.393935
0.158343
2
Counts
d
Transmission
d
pulse counting
1
5
1e+037
1e+037
1e+037
1e+037
2
MFP Exponent
d
-0.6
ESCAPE DEPTH TYPE
d
1
256
0
1
0
1
790.946
0.973313
723.075
0.973254
688.887
0.973195
753
0.973136
705.033
0.973078
740.671
0.973019
679.072
0.97296
780.427
0.972901
721.652
0.972843
757.77
0.972784
753.49
0.972725
734.736
0.972666
746.26
0.972608
732.851
0.972549
749.953
0.97249
791.374
0.972431
701.468
0.972373
700.036
0.972314
674.082
0.972255
698.712
0.972197
732.156
0.972138
642.134
0.972079
684.96
0.972021
687.353
0.971962
646.817
0.971903
692.435
0.971845
697.781
0.971786
666.906
0.971727
749.452
0.971669
707.333
0.97161
689.565
0.971551
723.329
0.971493
759.803
0.971434
709.419
0.971376
761.359
0.971317
666.282
0.971258
700.488
0.9712
645.691
0.971141
617.235
0.971083
634.74
0.971024
572.536
0.970965
598.357
0.970907
527.718
0.970848
542.085
0.97079
551.098
0.970731
563.117
0.970673
494.536
0.970614
492.014
0.970556
516.793
0.970497
522.755
0.970438
531.116
0.97038
637.427
0.970321
573.03
0.970263
679.727
0.970204
700.06
0.970146
682.766
0.970087
734.022
0.970029
737.33
0.969971
790.45
0.969912
760.39
0.969854
771.606
0.969795
804.825
0.969737
779.54
0.969678
783.767
0.96962
773.745
0.969561
771.35
0.969503
780.663
0.969444
701.545
0.969386
859.658
0.969328
802.871
0.969269
934.141
0.969211
992.908
0.969152
999.26
0.969094
1193.55
0.969036
1236.16
0.968977
1330.69
0.968919
1561.94
0.96886
1830.17
0.968802
2002.89
0.968744
2360.68
0.968685
2720.13
0.968627
3136.15
0.968569
3620.95
0.96851
4092.72
0.968452
4251.24
0.968394
4418.37
0.968335
4378.44
0.968277
4344.2
0.968219
4124.79
0.96816
3718.35
0.968102
3239.78
0.968044
2598.26
0.967986
2330.04
0.967927
1841.85
0.967869
1642.31
0.967811
1332.19
0.967752
1137.69
0.967694
955.97
0.967636
858.41
0.967578
774.48
0.967519
742.058
0.967461
669.232
0.967403
609.547
0.967345
565.536
0.967286
501.433
0.967228
524.396
0.96717
497.287
0.967112
492.065
0.967054
435.257
0.966995
451.188
0.966937
445.624
0.966879
420.407
0.966821
422.055
0.966763
447.369
0.966705
419.421
0.966646
438.578
0.966588
402.929
0.96653
380.952
0.966472
407.402
0.966414
403.945
0.966356
402.817
0.966298
392.226
0.966239
389.746
0.966181
392.109
0.966123
388.484
0.966065
408.443
0.966007
382.542
0.965949
393.356
0.965891
C1s Snap
VB MAPPING DATA X Y [23820.9 , 0]
2018
10
27
0
0
51
0
9
Casa Info Follows
0
0
0
0
VB MAPPING DATA X Y [23820.9 , 0]
X-ray spot-size: 400 um by 400 um
20181026
Standard  27/10/2018   00:00:51
XPS
23820.9
0
KA1486
1486.68
36
1e+037
1e+037
1e+037
1e+037
FAT
151.181
1e+037
1e+037
1e+037
1e+037
1e+037
1e+037
1e+037
C 1s

-1
Kinetic Energy
eV
1188.393935
0.158343
2
Counts
d
Transmission
d
pulse counting
1
5
1e+037
1e+037
1e+037
1e+037
2
MFP Exponent
d
-0.6
ESCAPE DEPTH TYPE
d
1
256
0
1
0
1
643.459
0.973313
670.962
0.973254
645.271
0.973195
634.508
0.973136
660.111
0.973078
623.461
0.973019
625.592
0.97296
665.038
0.972901
637.48
0.972843
647.21
0.972784
663.318
0.972725
598.583
0.972666
694.454
0.972608
704.569
0.972549
600.702
0.97249
633.344
0.972431
639.787
0.972373
608.408
0.972314
678.889
0.972255
639.885
0.972197
595.551
0.972138
676.747
0.972079
596.692
0.972021
626.463
0.971962
563.47
0.971903
634.928
0.971845
625.436
0.971786
645.956
0.971727
626.08
0.971669
637.986
0.97161
662.028
0.971551
664.003
0.971493
693.193
0.971434
576.828
0.971376
577.195
0.971317
548.306
0.971258
555.251
0.9712
527.482
0.971141
528.103
0.971083
538.804
0.971024
490.903
0.970965
478.464
0.970907
474.726
0.970848
412.861
0.97079
456.531
0.970731
447.884
0.970673
452.425
0.970614
439.604
0.970556
423.217
0.970497
416.504
0.970438
480.026
0.97038
471.188
0.970321
491.772
0.970263
506.09
0.970204
500.192
0.970146
510.508
0.970087
555.476
0.970029
588.195
0.969971
596.449
0.969912
609.135
0.969854
581.263
0.969795
652.78
0.969737
650.457
0.969678
630.399
0.96962
632.621
0.969561
637.421
0.969503
663.809
0.969444
658.191
0.969386
670.027
0.969328
666.644
0.969269
751.775
0.969211
781.321
0.969152
812.99
0.969094
921.403
0.969036
1064.14
0.968977
1156.7
0.968919
1331.87
0.96886
1447.22
0.968802
1667.79
0.968744
1903.4
0.968685
2266.15
0.968627
2587.06
0.968569
2987.26
0.96851
3381.72
0.968452
3694.89
0.968394
4038.95
0.968335
4161.15
0.968277
4064.38
0.968219
3721.61
0.96816
3543.37
0.968102
3207.41
0.968044
2702.12
0.967986
2266.52
0.967927
1837.28
0.967869
1556.35
0.967811
1276.76
0.967752
1090.32
0.967694
967.683
0.967636
858.41
0.967578
710.824
0.967519
616.031
0.967461
600.907
0.967403
579.026
0.967345
548.346
0.967286
463.123
0.967228
491.087
0.96717
461.645
0.967112
406.23
0.967054
460.711
0.966995
435.951
0.966937
419.51
0.966879
414.545
0.966821
395.573
0.966763
390.921
0.966705
372.818
0.966646
362.876
0.966588
388.835
0.96653
361.163
0.966472
349.79
0.966414
382.598
0.966356
348.073
0.966298
371.025
0.966239
342.75
0.966181
363.636
0.966123
375.508
0.966065
341.046
0.966007
351.744
0.965949
355.237
0.965891
C1s Snap
VB MAPPING DATA X Y [0 , 2203.53]
2018
10
27
0
0
51
0
9
Casa Info Follows
0
0
0
0
VB MAPPING DATA X Y [0 , 2203.53]
X-ray spot-size: 400 um by 400 um
20181026
Standard  27/10/2018   00:00:51
XPS
0
2203.53
KA1486
1486.68
36
1e+037
1e+037
1e+037
1e+037
FAT
151.181
1e+037
1e+037
1e+037
1e+037
1e+037
1e+037
1e+037
C 1s

-1
Kinetic Energy
eV
1188.393935
0.158343
2
Counts
d
Transmission
d
pulse counting
1
5
1e+037
1e+037
1e+037
1e+037
2
MFP Exponent
d
-0.6
ESCAPE DEPTH TYPE
d
1
256
0
1
0
1
809.219
0.973313
743.92
0.973254
758.161
0.973195
858.752
0.973136
799.87
0.973078
815.487
0.973019
716.384
0.97296
730.798
0.972901
756.312
0.972843
853.422
0.972784
898.012
0.972725
878.248
0.972666
934.984
0.972608
898.849
0.972549
928.807
0.97249
959.204
0.972431
990.521
0.972373
1038.45
0.972314
988.894
0.972255
962.829
0.972197
939.46
0.972138
934.555
0.972079
923.872
0.972021
928.571
0.971962
875.726
0.971903
877.867
0.971845
897.313
0.971786
864.767
0.971727
906.26
0.971669
940.799
0.97161
956.901
0.971551
1008.55
0.971493
1098.5
0.971434
1034.66
0.971376
1120.7
0.971317
1150.54
0.971258
1136.2
0.9712
1160.91
0.971141
1087.4
0.971083
1084.3
0.971024
980.703
0.970965
910.303
0.970907
899.771
0.970848
831.197
0.97079
767.407
0.970731
718.571
0.970673
661.901
0.970614
619.296
0.970556
640.143
0.970497
634.318
0.970438
636.487
0.97038
630.015
0.970321
596.247
0.970263
685.021
0.970204
564.024
0.970146
646.226
0.970087
650.492
0.970029
685.185
0.969971
689.322
0.969912
756.274
0.969854
730.672
0.969795
782.525
0.969737
807.777
0.969678
789.742
0.96962
736.761
0.969561
780.413
0.969503
809.14
0.969444
793.18
0.969386
828.539
0.969328
809.634
0.969269
807.067
0.969211
840.526
0.969152
853.737
0.969094
896.132
0.969036
900.878
0.968977
990.481
0.968919
1016.37
0.96886
1106.07
0.968802
1163.22
0.968744
1249.88
0.968685
1414.09
0.968627
1677.61
0.968569
1825.18
0.96851
1913.34
0.968452
2130.33
0.968394
2394.19
0.968335
2572.74
0.968277
2752.66
0.968219
2763.36
0.96816
2708.48
0.968102
2579.43
0.968044
2431.35
0.967986
2226.02
0.967927
2046.81
0.967869
1705.41
0.967811
1482.13
0.967752
1294.08
0.967694
1109.14
0.967636
948.254
0.967578
821.338
0.967519
816.087
0.967461
702.518
0.967403
614.779
0.967345
668.673
0.967286
559.323
0.967228
549.164
0.96717
519.351
0.967112
557.504
0.967054
498.043
0.966995
490.127
0.966937
472.58
0.966879
476.518
0.966821
460.122
0.966763
476.856
0.966705
478.506
0.966646
436.932
0.966588
461.793
0.96653
423.006
0.966472
460.899
0.966414
417.081
0.966356
439.585
0.966298
417.505
0.966239
392.987
0.966181
468.578
0.966123
471.209
0.966065
423.06
0.966007
402.803
0.965949
421.742
0.965891
C1s Snap
VB MAPPING DATA X Y [2165.54 , 2203.53]
2018
10
27
0
0
51
0
9
Casa Info Follows
0
0
0
0
VB MAPPING DATA X Y [2165.54 , 2203.53]
X-ray spot-size: 400 um by 400 um
20181026
Standard  27/10/2018   00:00:51
XPS
2165.54
2203.53
KA1486
1486.68
36
1e+037
1e+037
1e+037
1e+037
FAT
151.181
1e+037
1e+037
1e+037
1e+037
1e+037
1e+037
1e+037
C 1s

-1
Kinetic Energy
eV
1188.393935
0.158343
2
Counts
d
Transmission
d
pulse counting
1
5
1e+037
1e+037
1e+037
1e+037
2
MFP Exponent
d
-0.6
ESCAPE DEPTH TYPE
d
1
256
0
1
0
1
773.979
0.973313
768.674
0.973254
768.424
0.973195
816.706
0.973136
738.725
0.973078
793.042
0.973019
795.982
0.97296
802.761
0.972901
792.209
0.972843
786.341
0.972784
810.311
0.972725
935.899
0.972666
938.684
0.972608
924.67
0.972549
918.939
0.97249
890.602
0.972431
953.028
0.972373
935.824
0.972314
896.373
0.972255
983.239
0.972197
938.262
0.972138
889.2
0.972079
887.388
0.972021
923.887
0.971962
906.248
0.971903
902.513
0.971845
954.489
0.971786
943.911
0.971727
929.32
0.971669
1049.44
0.97161
1099.17
0.971551
1126.07
0.971493
1138.01
0.971434
1178.59
0.971376
1156.64
0.971317
1168.52
0.971258
1091.51
0.9712
1051.62
0.971141
1032.81
0.971083
1075.38
0.971024
865.975
0.970965
864.787
0.970907
822.49
0.970848
760.014
0.97079
692.405
0.970731
646.823
0.970673
702.933
0.970614
625.714
0.970556
567.834
0.970497
578.005
0.970438
649.26
0.97038
627.898
0.970321
645.846
0.970263
632.083
0.970204
681.224
0.970146
673.37
0.970087
775.787
0.970029
740.459
0.969971
747.109
0.969912
749.071
0.969854
775.7
0.969795
768.334
0.969737
838.031
0.969678
793.726
0.96962
832.14
0.969561
833.783
0.969503
780.663
0.969444
826.681
0.969386
744.907
0.969328
845.381
0.969269
762.445
0.969211
823.056
0.969152
846.946
0.969094
847.535
0.969036
864.92
0.968977
953.545
0.968919
1040.64
0.96886
1139.12
0.968802
1194.03
0.968744
1383.25
0.968685
1513.61
0.968627
1597.95
0.968569
1829.92
0.96851
1972.04
0.968452
2181.16
0.968394
2186.12
0.968335
2362.01
0.968277
2266.46
0.968219
2284.7
0.96816
2137.93
0.968102
1993.07
0.968044
1813.78
0.967986
1541.09
0.967927
1318.48
0.967869
1178.7
0.967811
966.883
0.967752
885.662
0.967694
749.639
0.967636
714.304
0.967578
650.705
0.967519
632.776
0.967461
567.621
0.967403
526.704
0.967345
565.536
0.967286
532.932
0.967228
492.795
0.96717
525.291
0.967112
471.669
0.967054
488.71
0.966995
460.5
0.966937
460.787
0.966879
447.206
0.966821
475.018
0.966763
435.574
0.966705
442.722
0.966646
440.224
0.966588
464.28
0.96653
417.234
0.966472
441.969
0.966414
435.144
0.966356
442.036
0.966298
435.444
0.966239
446.466
0.966181
427.09
0.966123
418.492
0.966065
407.631
0.966007
411.719
0.965949
428.231
0.965891
C1s Snap
VB MAPPING DATA X Y [4331.07 , 2203.53]
2018
10
27
0
0
51
0
9
Casa Info Follows
0
0
0
0
VB MAPPING DATA X Y [4331.07 , 2203.53]
X-ray spot-size: 400 um by 400 um
20181026
Standard  27/10/2018   00:00:51
XPS
4331.07
2203.53
KA1486
1486.68
36
1e+037
1e+037
1e+037
1e+037
FAT
151.181
1e+037
1e+037
1e+037
1e+037
1e+037
1e+037
1e+037
C 1s

-1
Kinetic Energy
eV
1188.393935
0.158343
2
Counts
d
Transmission
d
pulse counting
1
5
1e+037
1e+037
1e+037
1e+037
2
MFP Exponent
d
-0.6
ESCAPE DEPTH TYPE
d
1
256
0
1
0
1
708.719
0.973313
695.715
0.973254
699.15
0.973195
624.315
0.973136
656.367
0.973078
679.572
0.973019
610.667
0.97296
683.649
0.972901
615.199
0.972843
638.514
0.972784
610.203
0.972725
690.578
0.972666
674.718
0.972608
657.844
0.972549
627.839
0.97249
592.918
0.972431
639.787
0.972373
635.285
0.972314
650.051
0.972255
623.078
0.972197
618.318
0.972138
586.037
0.972079
624.938
0.972021
706.088
0.971962
655.034
0.971903
639.622
0.971845
688.446
0.971786
630.826
0.971727
634.151
0.971669
625.273
0.97161
631.05
0.971551
595.549
0.971493
590.456
0.971434
594.96
0.971376
615.375
0.971317
588.755
0.971258
611.112
0.9712
547.555
0.971141
597.18
0.971083
571.154
0.971024
561.505
0.970965
585.036
0.970907
579.607
0.970848
591.366
0.97079
559.794
0.970731
555.507
0.970673
623.029
0.970614
543.355
0.970556
552.947
0.970497
525.942
0.970438
559.853
0.97038
540.013
0.970321
521.32
0.970263
628.906
0.970204
638.321
0.970146
618.039
0.970087
618.124
0.970029
691.442
0.969971
715.12
0.969912
717.174
0.969854
684.621
0.969795
730.83
0.969737
730.126
0.969678
807.668
0.96962
726.055
0.969561
711.938
0.969503
743.348
0.969444
676.912
0.969386
720.595
0.969328
730.409
0.969269
737.224
0.969211
751.232
0.969152
742.169
0.969094
754.229
0.969036
840.625
0.968977
923.412
0.968919
958.13
0.96886
969.026
0.968802
1065
0.968744
1176.53
0.968685
1322.16
0.968627
1413.97
0.968569
1583.28
0.96851
1670.03
0.968452
1798.02
0.968394
1925.33
0.968335
2010.8
0.968277
2131.66
0.968219
2185.28
0.96816
2031.83
0.968102
1935.73
0.968044
1887.03
0.967986
1588.04
0.967927
1507.88
0.967869
1437.48
0.967811
1226.78
0.967752
1023.29
0.967694
855.057
0.967636
786.357
0.967578
709.94
0.967519
671.554
0.967461
635.069
0.967403
602.571
0.967345
513.967
0.967286
572.944
0.967228
496.212
0.96717
504.076
0.967112
464.87
0.967054
459.014
0.966995
459.653
0.966937
495.324
0.966879
452.231
0.966821
431.985
0.966763
454.951
0.966705
418.589
0.966646
404.018
0.966588
387.176
0.96653
450.217
0.966472
437.031
0.966414
445.817
0.966356
403.634
0.966298
433.813
0.966239
425.399
0.966181
397.803
0.966123
424.981
0.966065
410.88
0.966007
423.065
0.965949
402.277
0.965891
C1s Snap
VB MAPPING DATA X Y [6496.61 , 2203.53]
2018
10
27
0
0
51
0
9
Casa Info Follows
0
0
0
0
VB MAPPING DATA X Y [6496.61 , 2203.53]
X-ray spot-size: 400 um by 400 um
20181026
Standard  27/10/2018   00:00:51
XPS
6496.61
2203.53
KA1486
1486.68
36
1e+037
1e+037
1e+037
1e+037
FAT
151.181
1e+037
1e+037
1e+037
1e+037
1e+037
1e+037
1e+037
C 1s

-1
Kinetic Energy
eV
1188.393935
0.158343
2
Counts
d
Transmission
d
pulse counting
1
5
1e+037
1e+037
1e+037
1e+037
2
MFP Exponent
d
-0.6
ESCAPE DEPTH TYPE
d
1
256
0
1
0
1
663.037
0.973313
681.384
0.973254
686.322
0.973195
684.198
0.973136
672.589
0.973078
633.436
0.973019
646.735
0.97296
696.057
0.972901
686.993
0.972843
624.849
0.972784
663.318
0.972725
680.765
0.972666
669.784
0.972608
645.548
0.972549
650.041
0.97249
655.395
0.972431
625.274
0.972373
649.946
0.972314
630.826
0.972255
618.276
0.972197
638.689
0.972138
618.263
0.972079
573.154
0.972021
567.915
0.971962
618.643
0.971903
571.552
0.971845
647.606
0.971786
611.04
0.971727
632.998
0.971669
635.675
0.97161
580.566
0.971551
611.521
0.971493
594.972
0.971434
609.692
0.971376
615.375
0.971317
579.766
0.971258
595.471
0.9712
567.628
0.971141
531.446
0.971083
581.194
0.971024
544.957
0.970965
559.503
0.970907
552.007
0.970848
543.18
0.97079
541.315
0.970731
514.197
0.970673
573.36
0.970614
523.032
0.970556
550.82
0.970497
618.381
0.970438
625.844
0.97038
538.954
0.970321
561.422
0.970263
645.847
0.970204
625.764
0.970146
618.039
0.970087
711.051
0.970029
643.469
0.969971
698.609
0.969912
687.335
0.969854
719.415
0.969795
714.611
0.969737
725.083
0.969678
711.067
0.96962
715.349
0.969561
666.623
0.969503
696.214
0.969444
723.222
0.969386
663.22
0.969328
685.967
0.969269
729.464
0.969211
765.791
0.969152
743.139
0.969094
798.938
0.969036
786.203
0.968977
868.98
0.968919
909.592
0.96886
1033.17
0.968802
1102.55
0.968744
1175.57
0.968685
1306.99
0.968627
1381.73
0.968569
1561.46
0.96851
1642.58
0.968452
1804.61
0.968394
1961.1
0.968335
2057.63
0.968277
2089.83
0.968219
2099.68
0.96816
2016.94
0.968102
1969.95
0.968044
1900.94
0.967986
1681.02
0.967927
1514.29
0.967869
1324.09
0.967811
1108.64
0.967752
983.075
0.967694
891.097
0.967636
763.228
0.967578
700.215
0.967519
666.266
0.967461
614.922
0.967403
566.818
0.967345
541.47
0.967286
503.987
0.967228
489.379
0.96717
483.709
0.967112
475.068
0.967054
450.529
0.966995
451.188
0.966937
433.83
0.966879
474.005
0.966821
439.433
0.966763
440.629
0.966705
390.294
0.966646
422.944
0.966588
441.895
0.96653
416.409
0.966472
426.332
0.966414
435.965
0.966356
392.195
0.966298
443.599
0.966239
418.916
0.966181
401.871
0.966123
418.492
0.966065
393.827
0.966007
413.339
0.965949
409.577
0.965891
C1s Snap
VB MAPPING DATA X Y [8662.14 , 2203.53]
2018
10
27
0
0
51
0
9
Casa Info Follows
0
0
0
0
VB MAPPING DATA X Y [8662.14 , 2203.53]
X-ray spot-size: 400 um by 400 um
20181026
Standard  27/10/2018   00:00:51
XPS
8662.139999999999
2203.53
KA1486
1486.68
36
1e+037
1e+037
1e+037
1e+037
FAT
151.181
1e+037
1e+037
1e+037
1e+037
1e+037
1e+037
1e+037
C 1s

-1
Kinetic Energy
eV
1188.393935
0.158343
2
Counts
d
Transmission
d
pulse counting
1
5
1e+037
1e+037
1e+037
1e+037
2
MFP Exponent
d
-0.6
ESCAPE DEPTH TYPE
d
1
256
0
1
0
1
633.018
0.973313
626.665
0.973254
646.553
0.973195
677.828
0.973136
625.171
0.973078
657.128
0.973019
640.517
0.97296
627.816
0.972901
653.572
0.972843
639.756
0.972784
617.615
0.972725
626.794
0.972666
617.977
0.972608
635.711
0.972549
611.804
0.97249
596.593
0.972431
636.159
0.972373
612.073
0.972314
601.988
0.972255
641.086
0.972197
551.214
0.972138
624.23
0.972079
654.36
0.972021
627.634
0.971962
612.774
0.971903
552.775
0.971845
578.761
0.971786
629.662
0.971727
570.736
0.971669
628.74
0.97161
601.218
0.971551
541.927
0.971493
556.586
0.971434
571.162
0.971376
564.843
0.971317
555.048
0.971258
637.925
0.9712
565.398
0.971141
552.614
0.971083
562.23
0.971024
517.379
0.970965
520.649
0.970907
572.983
0.970848
536.61
0.97079
573.925
0.970731
564.204
0.970673
553.924
0.970614
586.139
0.970556
552.947
0.970497
585.443
0.970438
604.556
0.97038
556.955
0.970321
599.413
0.970263
624.671
0.970204
581.814
0.970146
641.006
0.970087
658.845
0.970029
642.426
0.969971
696.545
0.969912
688.364
0.969854
656.991
0.969795
673.053
0.969737
647.432
0.969678
690.153
0.96962
692.964
0.969561
635.407
0.969503
674.61
0.969444
690.707
0.969386
611.68
0.969328
673.407
0.969269
714.914
0.969211
691.056
0.969152
769.333
0.969094
763.948
0.969036
782.316
0.968977
883.56
0.968919
876.587
0.96886
918.485
0.968802
1036.11
0.968744
1052.68
0.968685
1181.88
0.968627
1270.77
0.968569
1389.75
0.96851
1538.44
0.968452
1633.28
0.968394
1681.48
0.968335
1801.95
0.968277
1800.71
0.968219
1787.62
0.96816
1809.38
0.968102
1691.56
0.968044
1629.25
0.967986
1495.98
0.967927
1237.05
0.967869
1185.1
0.967811
1068.66
0.967752
840.976
0.967694
763.154
0.967636
735.653
0.967578
652.473
0.967519
631.014
0.967461
599.155
0.967403
574.666
0.967345
524.281
0.967286
508.243
0.967228
512.439
0.96717
475.223
0.967112
469.119
0.967054
460.711
0.966995
479.123
0.966937
457.417
0.966879
453.906
0.966821
468.398
0.966763
431.361
0.966705
401.945
0.966646
407.31
0.966588
436.092
0.96653
431.251
0.966472
423.863
0.966414
422.828
0.966356
411.805
0.966298
410.981
0.966239
415.675
0.966181
431.971
0.966123
418.492
0.966065
414.94
0.966007
399.561
0.965949
407.955
0.965891
C1s Snap
VB MAPPING DATA X Y [10827.7 , 2203.53]
2018
10
27
0
0
51
0
9
Casa Info Follows
0
0
0
0
VB MAPPING DATA X Y [10827.7 , 2203.53]
X-ray spot-size: 400 um by 400 um
20181026
Standard  27/10/2018   00:00:51
XPS
10827.7
2203.53
KA1486
1486.68
36
1e+037
1e+037
1e+037
1e+037
FAT
151.181
1e+037
1e+037
1e+037
1e+037
1e+037
1e+037
1e+037
C 1s

-1
Kinetic Energy
eV
1188.393935
0.158343
2
Counts
d
Transmission
d
pulse counting
1
5
1e+037
1e+037
1e+037
1e+037
2
MFP Exponent
d
-0.6
ESCAPE DEPTH TYPE
d
1
256
0
1
0
1
673.479
0.973313
630.574
0.973254
563.169
0.973195
609.026
0.973136
616.436
0.973078
589.794
0.973019
621.861
0.97296
656.353
0.972901
581.778
0.972843
590.066
0.972784
587.969
0.972725
561.784
0.972666
642.647
0.972608
650.466
0.972549
592.068
0.97249
567.192
0.972431
557.546
0.972373
656.054
0.972314
568.344
0.972255
594.265
0.972197
569.188
0.972138
590.811
0.972079
537.847
0.972021
607.728
0.971962
599.861
0.971903
619.671
0.971845
577.594
0.971786
573.795
0.971727
584.572
0.971669
590.6
0.97161
547.292
0.971551
598.971
0.971493
570.134
0.971434
576.828
0.971376
570.457
0.971317
622.462
0.971258
573.127
0.9712
569.859
0.971141
531.446
0.971083
485.258
0.971024
519.585
0.970965
538.411
0.970907
510.054
0.970848
546.466
0.97079
565.229
0.970731
546.81
0.970673
581.998
0.970614
570.095
0.970556
569.961
0.970497
550.38
0.970438
535.373
0.97038
547.425
0.970321
613.132
0.970263
575.968
0.970204
575.535
0.970146
622.215
0.970087
621.256
0.970029
621.568
0.969971
608.832
0.969912
626.627
0.969854
630.384
0.969795
656.834
0.969737
588.941
0.969678
648.326
0.96962
581.038
0.969561
586.065
0.969503
620.602
0.969444
625.676
0.969386
615.569
0.969328
686.933
0.969269
659.622
0.969211
651.262
0.969152
755.751
0.969094
721.182
0.969036
788.147
0.968977
813.575
0.968919
823.196
0.96886
919.457
0.968802
1031.3
0.968744
990.76
0.968685
1070.99
0.968627
1221.46
0.968569
1250.31
0.96851
1319.74
0.968452
1382.88
0.968394
1424.46
0.968335
1517.23
0.968277
1437.22
0.968219
1529.88
0.96816
1438.94
0.968102
1410.41
0.968044
1277.8
0.967986
1247.42
0.967927
1073.27
0.967869
965.635
0.967811
846.023
0.967752
819.527
0.967694
681.162
0.967636
659.152
0.967578
580.86
0.967519
564.916
0.967461
562.365
0.967403
510.136
0.967345
494.199
0.967286
486.96
0.967228
471.444
0.96717
499.833
0.967112
464.02
0.967054
416.591
0.966995
452.035
0.966937
466.683
0.966879
487.405
0.966821
437.778
0.966763
412.826
0.966705
431.071
0.966646
450.921
0.966588
448.528
0.96653
421.357
0.966472
426.332
0.966414
392.45
0.966356
460.012
0.966298
455.015
0.966239
403.521
0.966181
437.665
0.966123
425.792
0.966065
408.443
0.966007
386.594
0.965949
403.088
0.965891
C1s Snap
VB MAPPING DATA X Y [12993.2 , 2203.53]
2018
10
27
0
0
51
0
9
Casa Info Follows
0
0
0
0
VB MAPPING DATA X Y [12993.2 , 2203.53]
X-ray spot-size: 400 um by 400 um
20181026
Standard  27/10/2018   00:00:51
XPS
12993.2
2203.53
KA1486
1486.68
36
1e+037
1e+037
1e+037
1e+037
FAT
151.181
1e+037
1e+037
1e+037
1e+037
1e+037
1e+037
1e+037
C 1s

-1
Kinetic Energy
eV
1188.393935
0.158343
2
Counts
d
Transmission
d
pulse counting
1
5
1e+037
1e+037
1e+037
1e+037
2
MFP Exponent
d
-0.6
ESCAPE DEPTH TYPE
d
1
256
0
1
0
1
647.375
0.973313
669.659
0.973254
606.785
0.973195
676.554
0.973136
677.581
0.973078
662.115
0.973019
710.165
0.97296
667.52
0.972901
738.982
0.972843
742.863
0.972784
699.14
0.972725
675.859
0.972666
684.586
0.972608
759.902
0.972549
695.68
0.97249
643.144
0.972431
660.347
0.972373
713.474
0.972314
654.857
0.972255
657.893
0.972197
677.034
0.972138
651.682
0.972079
739.098
0.972021
682.669
0.971962
679.686
0.971903
726.47
0.971845
736.287
0.971786
755.361
0.971727
728.698
0.971669
732.76
0.97161
768.733
0.971551
706.216
0.971493
684.161
0.971434
727.551
0.971376
655.802
0.971317
697.742
0.971258
637.925
0.9712
652.382
0.971141
598.294
0.971083
639.202
0.971024
583.568
0.970965
569.494
0.970907
561.943
0.970848
588.08
0.97079
556.533
0.970731
559.855
0.970673
553.924
0.970614
578.651
0.970556
543.377
0.970497
563.13
0.970438
544.952
0.97038
569.661
0.970321
574.085
0.970263
578.086
0.970204
574.489
0.970146
633.698
0.970087
563.829
0.970029
597.581
0.969971
607.8
0.969912
608.106
0.969854
605.823
0.969795
587.907
0.969737
602.051
0.969678
610.482
0.96962
586.878
0.969561
574.988
0.969503
565.612
0.969444
597.102
0.969386
609.735
0.969328
627.031
0.969269
603.36
0.969211
657.086
0.969152
680.079
0.969094
740.621
0.969036
619.05
0.968977
784.414
0.968919
772.717
0.96886
812.544
0.968802
892.636
0.968744
907.879
0.968685
1021.71
0.968627
1056.45
0.968569
1106.11
0.96851
1206.14
0.968452
1172.01
0.968394
1199.45
0.968335
1287.78
0.968277
1214.11
0.968219
1252.81
0.96816
1154.13
0.968102
1068.21
0.968044
966.235
0.967986
858.922
0.967927
830.801
0.967869
710.51
0.967811
682.452
0.967752
591.633
0.967694
607.28
0.967636
599.552
0.967578
556.105
0.967519
499.699
0.967461
522.071
0.967403
517.984
0.967345
488.183
0.967286
451.204
0.967228
452.654
0.96717
485.406
0.967112
459.771
0.967054
464.953
0.966995
446.109
0.966937
480.161
0.966879
407.008
0.966821
440.261
0.966763
455.794
0.966705
451.044
0.966646
445.161
0.966588
431.117
0.96653
419.707
0.966472
419.748
0.966414
421.186
0.966356
427.329
0.966298
428.921
0.966239
410.813
0.966181
437.665
0.966123
409.571
0.966065
399.511
0.966007
434.412
0.965949
415.254
0.965891
C1s Snap
VB MAPPING DATA X Y [15158.8 , 2203.53]
2018
10
27
0
0
51
0
9
Casa Info Follows
0
0
0
0
VB MAPPING DATA X Y [15158.8 , 2203.53]
X-ray spot-size: 400 um by 400 um
20181026
Standard  27/10/2018   00:00:51
XPS
15158.8
2203.53
KA1486
1486.68
36
1e+037
1e+037
1e+037
1e+037
FAT
151.181
1e+037
1e+037
1e+037
1e+037
1e+037
1e+037
1e+037
C 1s

-1
Kinetic Energy
eV
1188.393935
0.158343
2
Counts
d
Transmission
d
pulse counting
1
5
1e+037
1e+037
1e+037
1e+037
2
MFP Exponent
d
-0.6
ESCAPE DEPTH TYPE
d
1
256
0
1
0
1
639.544
0.973313
708.744
0.973254
701.716
0.973195
656.168
0.973136
607.701
0.973078
607.251
0.973019
722.602
0.97296
662.557
0.972901
701.847
0.972843
700.626
0.972784
712.728
0.972725
662.366
0.972666
626.612
0.972608
699.651
0.972549
725.283
0.97249
698.271
0.972431
634.949
0.972373
723.248
0.972314
620.012
0.972255
668.698
0.972197
656.663
0.972138
660.037
0.972079
637.884
0.972021
676.814
0.971962
679.686
0.971903
671.31
0.971845
747.956
0.971786
656.431
0.971727
686.037
0.971669
696.931
0.97161
777.912
0.971551
727.893
0.971493
740.61
0.971434
677.688
0.971376
671.523
0.971317
655.046
0.971258
641.276
0.9712
603.314
0.971141
600.523
0.971083
561.114
0.971024
542.751
0.970965
561.723
0.970907
571.879
0.970848
570.558
0.97079
532.619
0.970731
554.42
0.970673
538.807
0.970614
575.443
0.970556
586.975
0.970497
555.693
0.970438
559.853
0.97038
592.956
0.970321
620.519
0.970263
548.44
0.970204
592.278
0.970146
653.534
0.970087
649.448
0.970029
664.327
0.969971
586.13
0.969912
668.814
0.969854
614.01
0.969795
574.73
0.969737
652.474
0.969678
598.531
0.96962
543.081
0.969561
646.484
0.969503
559.72
0.969444
566.557
0.969386
574.726
0.969328
599.013
0.969269
658.652
0.969211
626.027
0.969152
686.87
0.969094
680.361
0.969036
723.035
0.968977
786.359
0.968919
791.161
0.96886
871.832
0.968802
887.822
0.968744
893.589
0.968685
1000.86
0.968627
1093.43
0.968569
1136.47
0.96851
1127.56
0.968452
1188.01
0.968394
1222.98
0.968335
1263.42
0.968277
1279.18
0.968219
1182.85
0.96816
1129
0.968102
1056.19
0.968044
1042.27
0.967986
948.221
0.967927
834.461
0.967869
767.204
0.967811
695.175
0.967752
658.661
0.967694
600.072
0.967636
558.633
0.967578
558.757
0.967519
545.527
0.967461
506.304
0.967403
505.776
0.967345
482.166
0.967286
492.068
0.967228
463.757
0.96717
451.462
0.967112
437.674
0.967054
448.832
0.966995
463.039
0.966937
425.406
0.966879
469.818
0.966821
413.779
0.966763
422.936
0.966705
490.989
0.966646
454.212
0.966588
436.921
0.96653
441.971
0.966472
428.801
0.966414
449.922
0.966356
439.585
0.966298
461.538
0.966239
409.193
0.966181
397.803
0.966123
459.855
0.966065
418.188
0.966007
441.706
0.965949
433.097
0.965891
C1s Snap
VB MAPPING DATA X Y [17324.3 , 2203.53]
2018
10
27
0
0
51
0
9
Casa Info Follows
0
0
0
0
VB MAPPING DATA X Y [17324.3 , 2203.53]
X-ray spot-size: 400 um by 400 um
20181026
Standard  27/10/2018   00:00:51
XPS
17324.3
2203.53
KA1486
1486.68
36
1e+037
1e+037
1e+037
1e+037
FAT
151.181
1e+037
1e+037
1e+037
1e+037
1e+037
1e+037
1e+037
C 1s

-1
Kinetic Energy
eV
1188.393935
0.158343
2
Counts
d
Transmission
d
pulse counting
1
5
1e+037
1e+037
1e+037
1e+037
2
MFP Exponent
d
-0.6
ESCAPE DEPTH TYPE
d
1
256
0
1
0
1
660.427
0.973313
647.51
0.973254
667.079
0.973195
600.107
0.973136
595.223
0.973078
629.695
0.973019
631.81
0.97296
620.372
0.972901
617.675
0.972843
617.396
0.972784
664.554
0.972725
605.942
0.972666
632.779
0.972608
570.541
0.972549
698.147
0.97249
666.42
0.972431
633.74
0.972373
630.399
0.972314
615.205
0.972255
608.671
0.972197
615.922
0.972138
654.069
0.972079
611.992
0.972021
622.95
0.971962
633.904
0.971903
614.976
0.971845
625.436
0.971786
619.187
0.971727
604.173
0.971669
662.258
0.97161
657.439
0.971551
634.339
0.971493
583.682
0.971434
597.226
0.971376
560.351
0.971317
607.856
0.971258
557.486
0.9712
577.665
0.971141
615.006
0.971083
543.266
0.971024
525.101
0.970965
580.595
0.970907
528.822
0.970848
555.227
0.97079
528.272
0.970731
531.591
0.970673
560.403
0.970614
569.025
0.970556
531.68
0.970497
570.568
0.970438
583.269
0.97038
558.014
0.970321
524.486
0.970263
618.319
0.970204
593.324
0.970146
582.543
0.970087
646.315
0.970029
597.581
0.969971
618.119
0.969912
629.714
0.969854
594.567
0.969795
610.207
0.969737
572.806
0.969678
590.564
0.96962
576.172
0.969561
602.177
0.969503
580.342
0.969444
577.395
0.969386
563.056
0.969328
639.591
0.969269
660.592
0.969211
634.762
0.969152
705.303
0.969094
736.734
0.969036
758.02
0.968977
782.47
0.968919
830.962
0.96886
883.496
0.968802
888.785
0.968744
967.896
0.968685
1022.66
0.968627
1094.38
0.968569
1149.75
0.96851
1202.35
0.968452
1328.28
0.968394
1387.74
0.968335
1370.19
0.968277
1427
0.968219
1412.06
0.96816
1363.55
0.968102
1292.95
0.968044
1194.35
0.967986
1090.91
0.967927
981.772
0.967869
965.635
0.967811
836.027
0.967752
753.393
0.967694
643.32
0.967636
663.6
0.967578
570.251
0.967519
586.067
0.967461
542.218
0.967403
524.96
0.967345
488.183
0.967286
501.433
0.967228
466.319
0.96717
465.888
0.967112
457.221
0.967054
431.015
0.966995
424.946
0.966937
443.096
0.966879
415.383
0.966821
420.399
0.966763
455.794
0.966705
463.527
0.966646
462.44
0.966588
393.809
0.96653
394.97
0.966472
421.394
0.966414
406.408
0.966356
398.731
0.966298
413.427
0.966239
402.711
0.966181
433.598
0.966123
391.728
0.966065
400.323
0.966007
399.561
0.965949
395.789
0.965891
C1s Snap
VB MAPPING DATA X Y [19489.8 , 2203.53]
2018
10
27
0
0
51
0
9
Casa Info Follows
0
0
0
0
VB MAPPING DATA X Y [19489.8 , 2203.53]
X-ray spot-size: 400 um by 400 um
20181026
Standard  27/10/2018   00:00:51
XPS
19489.8
2203.53
KA1486
1486.68
36
1e+037
1e+037
1e+037
1e+037
FAT
151.181
1e+037
1e+037
1e+037
1e+037
1e+037
1e+037
1e+037
C 1s

-1
Kinetic Energy
eV
1188.393935
0.158343
2
Counts
d
Transmission
d
pulse counting
1
5
1e+037
1e+037
1e+037
1e+037
2
MFP Exponent
d
-0.6
ESCAPE DEPTH TYPE
d
1
256
0
1
0
1
600.388
0.973313
600.608
0.973254
579.846
0.973195
578.447
0.973136
575.257
0.973078
562.362
0.973019
609.424
0.97296
564.538
0.972901
575.589
0.972843
559.01
0.972784
566.97
0.972725
585.09
0.972666
566.171
0.972608
604.971
0.972549
569.865
0.97249
608.843
0.972431
572.059
0.972373
563.205
0.972314
575.553
0.972255
541.442
0.972197
540.429
0.972138
586.037
0.972079
588.454
0.972021
559.719
0.971962
561.122
0.971903
526.955
0.971845
541.422
0.971786
566.812
0.971727
609.938
0.971669
544.369
0.97161
561.061
0.971551
535.081
0.971493
574.65
0.971434
534.897
0.971376
545.753
0.971317
541.565
0.971258
521.735
0.9712
565.398
0.971141
574.897
0.971083
564.461
0.971024
552.68
0.970965
486.235
0.970907
564.151
0.970848
522.373
0.97079
531.532
0.970731
550.071
0.970673
521.531
0.970614
536.937
0.970556
544.44
0.970497
572.693
0.970438
519.408
0.97038
552.719
0.970321
554.035
0.970263
581.262
0.970204
574.489
0.970146
641.006
0.970087
594.109
0.970029
586.109
0.969971
630.502
0.969912
610.164
0.969854
612.987
0.969795
613.248
0.969737
592.975
0.969678
599.527
0.96962
595.637
0.969561
580.023
0.969503
554.811
0.969444
591.19
0.969386
581.533
0.969328
613.505
0.969269
622.761
0.969211
652.233
0.969152
658.736
0.969094
707.575
0.969036
739.556
0.968977
775.666
0.968919
800.868
0.96886
837.814
0.968802
856.045
0.968744
850.72
0.968685
1026.45
0.968627
1019.46
0.968569
1136.47
0.96851
1161.64
0.968452
1206.84
0.968394
1318.07
0.968335
1368.32
0.968277
1395.39
0.968219
1315.4
0.96816
1440.8
0.968102
1377.11
0.968044
1288
0.967986
1220.72
0.967927
1109.87
0.967869
951.919
0.967811
876.011
0.967752
829.358
0.967694
716.302
0.967636
643.14
0.967578
605.615
0.967519
554.34
0.967461
510.683
0.967403
538.041
0.967345
503.653
0.967286
487.811
0.967228
470.59
0.96717
479.466
0.967112
452.122
0.967054
476.831
0.966995
440.184
0.966937
471.738
0.966879
459.768
0.966821
450.191
0.966763
453.266
0.966705
430.239
0.966646
421.298
0.966588
428.63
0.96653
428.778
0.966472
453.492
0.966414
427.755
0.966356
418.341
0.966298
428.105
0.966239
410.003
0.966181
403.498
0.966123
426.603
0.966065
405.195
0.966007
376.058
0.965949
442.83
0.965891
C1s Snap
VB MAPPING DATA X Y [21655.4 , 2203.53]
2018
10
27
0
0
51
0
9
Casa Info Follows
0
0
0
0
VB MAPPING DATA X Y [21655.4 , 2203.53]
X-ray spot-size: 400 um by 400 um
20181026
Standard  27/10/2018   00:00:51
XPS
21655.4
2203.53
KA1486
1486.68
36
1e+037
1e+037
1e+037
1e+037
FAT
151.181
1e+037
1e+037
1e+037
1e+037
1e+037
1e+037
1e+037
C 1s

-1
Kinetic Energy
eV
1188.393935
0.158343
2
Counts
d
Transmission
d
pulse counting
1
5
1e+037
1e+037
1e+037
1e+037
2
MFP Exponent
d
-0.6
ESCAPE DEPTH TYPE
d
1
256
0
1
0
1
677.394
0.973313
638.391
0.973254
668.362
0.973195
684.198
0.973136
700.042
0.973078
678.325
0.973019
593.255
0.97296
662.557
0.972901
660.999
0.972843
654.663
0.972784
665.789
0.972725
623.115
0.972666
638.947
0.972608
597.593
0.972549
609.337
0.97249
634.569
0.972431
622.855
0.972373
652.389
0.972314
600.786
0.972255
609.872
0.972197
569.188
0.972138
606.327
0.972079
573.154
0.972021
587.822
0.971962
559.948
0.971903
556.295
0.971845
574.094
0.971786
585.434
0.971727
591.49
0.971669
587.132
0.97161
527.787
0.971551
537.363
0.971493
575.779
0.971434
571.162
0.971376
527.785
0.971317
566.284
0.971258
550.783
0.9712
546.44
0.971141
496.907
0.971083
529.879
0.971024
542.751
0.970965
487.345
0.970907
513.366
0.970848
509.232
0.97079
468.488
0.970731
479.41
0.970673
526.93
0.970614
559.399
0.970556
518.92
0.970497
486.63
0.970438
538.566
0.97038
500.836
0.970321
501.269
0.970263
593.967
0.970204
567.164
0.970146
574.191
0.970087
572.182
0.970029
611.139
0.969971
644.949
0.969912
671.9
0.969854
690.762
0.969795
685.216
0.969737
672.643
0.969678
674.219
0.96962
695.883
0.969561
672.665
0.969503
600.963
0.969444
680.854
0.969386
673.917
0.969328
689.831
0.969269
713.944
0.969211
786.173
0.969152
784.856
0.969094
818.377
0.969036
825.076
0.968977
923.412
0.968919
995.989
0.96886
1119.68
0.968802
1239.29
0.968744
1445.18
0.968685
1615.02
0.968627
1900.47
0.968569
2269.14
0.96851
2451.09
0.968452
2724.34
0.968394
3175.62
0.968335
3477.46
0.968277
3665.57
0.968219
3749.22
0.96816
3801.18
0.968102
3688.33
0.968044
3419.84
0.967986
3049.96
0.967927
2701.02
0.967869
2289.73
0.967811
1922.86
0.967752
1580.96
0.967694
1351.51
0.967636
1119.05
0.967578
949.534
0.967519
856.627
0.967461
771.719
0.967403
755.176
0.967345
619.683
0.967286
614.659
0.967228
602.116
0.96717
526.988
0.967112
543.056
0.967054
501.437
0.966995
508.751
0.966937
507.118
0.966879
486.567
0.966821
455.157
0.966763
389.236
0.966705
465.191
0.966646
427.881
0.966588
433.604
0.96653
397.444
0.966472
410.694
0.966414
391.629
0.966356
400.366
0.966298
432.183
0.966239
416.485
0.966181
397.803
0.966123
435.524
0.966065
384.895
0.966007
384.163
0.965949
399.844
0.965891
C1s Snap
VB MAPPING DATA X Y [23820.9 , 2203.53]
2018
10
27
0
0
51
0
9
Casa Info Follows
0
0
0
0
VB MAPPING DATA X Y [23820.9 , 2203.53]
X-ray spot-size: 400 um by 400 um
20181026
Standard  27/10/2018   00:00:51
XPS
23820.9
2203.53
KA1486
1486.68
36
1e+037
1e+037
1e+037
1e+037
FAT
151.181
1e+037
1e+037
1e+037
1e+037
1e+037
1e+037
1e+037
C 1s

-1
Kinetic Energy
eV
1188.393935
0.158343
2
Counts
d
Transmission
d
pulse counting
1
5
1e+037
1e+037
1e+037
1e+037
2
MFP Exponent
d
-0.6
ESCAPE DEPTH TYPE
d
1
256
0
1
0
1
592.557
0.973313
581.066
0.973254
622.179
0.973195
603.929
0.973136
592.727
0.973078
608.498
0.973019
599.474
0.97296
575.705
0.972901
584.254
0.972843
593.793
0.972784
622.556
0.972725
616.982
0.972666
611.81
0.972608
581.608
0.972549
619.204
0.97249
603.943
0.972431
647.043
0.972373
587.639
0.972314
523.886
0.972255
535.439
0.972197
579.973
0.972138
594.392
0.972079
515.485
0.972021
577.283
0.971962
497.732
0.971903
514.045
0.971845
557.758
0.971786
534.223
0.971727
529.228
0.971669
542.057
0.97161
563.355
0.971551
554.476
0.971493
622.067
0.971434
506.566
0.971376
535.646
0.971317
587.632
0.971258
517.266
0.9712
544.209
0.971141
514.734
0.971083
506.453
0.971024
487.594
0.970965
462.922
0.970907
449.333
0.970848
429.288
0.97079
431.53
0.970731
428.316
0.970673
434.069
0.970614
410.725
0.970556
443.421
0.970497
448.379
0.970438
439.581
0.97038
446.834
0.970321
505.491
0.970263
455.269
0.970204
505.424
0.970146
538.696
0.970087
528.329
0.970029
548.565
0.969971
625.343
0.969912
600.903
0.969854
604.8
0.969795
574.73
0.969737
594.992
0.969678
620.441
0.96962
613.156
0.969561
591.1
0.969503
616.674
0.969444
639.47
0.969386
661.275
0.969328
680.17
0.969269
679.022
0.969211
752.203
0.969152
787.766
0.969094
857.255
0.969036
931.004
0.968977
1012.84
0.968919
1179.46
0.96886
1367.52
0.968802
1576.32
0.968744
1872.92
0.968685
2122.08
0.968627
2445.76
0.968569
2829.79
0.96851
3093.92
0.968452
3385.18
0.968394
3721.67
0.968335
3807.13
0.968277
3888.68
0.968219
3771.32
0.96816
3535.92
0.968102
3174.11
0.968044
2821.74
0.967986
2480.1
0.967927
1991.91
0.967869
1763.02
0.967811
1397.62
0.967752
1181.48
0.967694
982.099
0.967636
824.607
0.967578
707.288
0.967519
688.298
0.967461
640.325
0.967403
560.714
0.967345
519.983
0.967286
508.243
0.967228
475.714
0.96717
463.342
0.967112
393.482
0.967054
424.227
0.966995
411.402
0.966937
412.77
0.966879
381.884
0.966821
385.642
0.966763
395.976
0.966705
387.798
0.966646
362.053
0.966588
367.279
0.96653
357.04
0.966472
337.444
0.966414
365.357
0.966356
377.488
0.966298
345.746
0.966239
332.216
0.966181
323.775
0.966123
323.602
0.966065
323.182
0.966007
350.123
0.965949
353.615
0.965891
C1s Snap
VB MAPPING DATA X Y [0 , 4407.05]
2018
10
27
0
0
51
0
9
Casa Info Follows
0
0
0
0
VB MAPPING DATA X Y [0 , 4407.05]
X-ray spot-size: 400 um by 400 um
20181026
Standard  27/10/2018   00:00:51
XPS
0
4407.05
KA1486
1486.68
36
1e+037
1e+037
1e+037
1e+037
FAT
151.181
1e+037
1e+037
1e+037
1e+037
1e+037
1e+037
1e+037
C 1s

-1
Kinetic Energy
eV
1188.393935
0.158343
2
Counts
d
Transmission
d
pulse counting
1
5
1e+037
1e+037
1e+037
1e+037
2
MFP Exponent
d
-0.6
ESCAPE DEPTH TYPE
d
1
256
0
1
0
1
687.836
0.973313
713.955
0.973254
765.858
0.973195
737.711
0.973136
727.495
0.973078
724.461
0.973019
740.014
0.97296
744.446
0.972901
776.117
0.972843
816.155
0.972784
760.901
0.972725
803.425
0.972666
800.533
0.972608
839.827
0.972549
869.6
0.97249
885.701
0.972431
898.604
0.972373
853.97
0.972314
873.543
0.972255
794.754
0.972197
838.804
0.972138
812.813
0.972079
815.597
0.972021
722.482
0.971962
754.815
0.971903
829.749
0.971845
809.799
0.971786
885.717
0.971727
856.681
0.971669
902.658
0.97161
930.511
0.971551
913.859
0.971493
915.602
0.971434
984.8
0.971376
1035.36
0.971317
996.614
0.971258
960.797
0.9712
914.45
0.971141
881.286
0.971083
813.225
0.971024
794.27
0.970965
787.079
0.970907
675.656
0.970848
678.975
0.97079
698.927
0.970731
606.6
0.970673
581.998
0.970614
555.12
0.970556
589.101
0.970497
600.318
0.970438
632.23
0.97038
589.779
0.970321
633.182
0.970263
642.67
0.970204
662.389
0.970146
683.81
0.970087
625.433
0.970029
766.531
0.969971
746.077
0.969912
791.258
0.969854
751.139
0.969795
761.239
0.969737
769.456
0.969678
745.923
0.96962
808.782
0.969561
765.308
0.969503
768.879
0.969444
736.031
0.969386
733.237
0.969328
793.209
0.969269
745.955
0.969211
828.879
0.969152
801.348
0.969094
823.237
0.969036
903.793
0.968977
938.965
0.968919
1011.52
0.96886
1147.86
0.968802
1195.96
0.968744
1306.09
0.968685
1424.52
0.968627
1629.24
0.968569
1774.9
0.96851
1924.7
0.968452
2131.27
0.968394
2254.85
0.968335
2339.54
0.968277
2333.39
0.968219
2319.68
0.96816
2171.44
0.968102
1985.67
0.968044
1732.18
0.967986
1589.88
0.967927
1356
0.967869
1179.61
0.967811
1046.85
0.967752
903.536
0.967694
821.72
0.967636
755.223
0.967578
694.026
0.967519
633.658
0.967461
602.659
0.967403
563.33
0.967345
549.206
0.967286
475.042
0.967228
471.444
0.96717
481.163
0.967112
461.47
0.967054
461.559
0.966995
485.048
0.966937
461.629
0.966879
438.832
0.966821
431.985
0.966763
448.211
0.966705
447.715
0.966646
421.298
0.966588
421.997
0.96653
451.041
0.966472
457.607
0.966414
424.47
0.966356
398.731
0.966298
414.243
0.966239
438.363
0.966181
442.546
0.966123
417.681
0.966065
434.428
0.966007
432.791
0.965949
405.522
0.965891
C1s Snap
VB MAPPING DATA X Y [2165.54 , 4407.05]
2018
10
27
0
0
51
0
9
Casa Info Follows
0
0
0
0
VB MAPPING DATA X Y [2165.54 , 4407.05]
X-ray spot-size: 400 um by 400 um
20181026
Standard  27/10/2018   00:00:51
XPS
2165.54
4407.05
KA1486
1486.68
36
1e+037
1e+037
1e+037
1e+037
FAT
151.181
1e+037
1e+037
1e+037
1e+037
1e+037
1e+037
1e+037
C 1s

-1
Kinetic Energy
eV
1188.393935
0.158343
2
Counts
d
Transmission
d
pulse counting
1
5
1e+037
1e+037
1e+037
1e+037
2
MFP Exponent
d
-0.6
ESCAPE DEPTH TYPE
d
1
256
0
1
0
1
699.583
0.973313
698.321
0.973254
714.544
0.973195
676.554
0.973136
588.984
0.973078
604.757
0.973019
631.81
0.97296
643.946
0.972901
657.286
0.972843
703.111
0.972784
636.143
0.972725
630.474
0.972666
715.423
0.972608
673.829
0.972549
703.081
0.97249
679.895
0.972431
634.949
0.972373
657.276
0.972314
659.663
0.972255
566.653
0.972197
601.542
0.972138
666.005
0.972079
663.776
0.972021
627.634
0.971962
584.6
0.971903
616.15
0.971845
599.765
0.971786
590.09
0.971727
631.845
0.971669
634.519
0.97161
592.039
0.971551
625.212
0.971493
675.129
0.971434
601.76
0.971376
596.285
0.971317
647.181
0.971258
627.87
0.9712
564.283
0.971141
607.207
0.971083
583.425
0.971024
606.734
0.970965
601.688
0.970907
592.855
0.970848
591.366
0.97079
591.316
0.970731
557.681
0.970673
530.169
0.970614
545.494
0.970556
534.87
0.970497
554.63
0.970438
627.972
0.97038
552.719
0.970321
592.026
0.970263
561.145
0.970204
634.135
0.970146
668.15
0.970087
660.933
0.970029
691.442
0.969971
676.939
0.969912
747.013
0.969854
763.419
0.969795
724.748
0.969737
778.532
0.969678
748.911
0.96962
792.237
0.969561
717.98
0.969503
663.809
0.969444
712.384
0.969386
687.532
0.969328
755.529
0.969269
732.374
0.969211
695.909
0.969152
786.796
0.969094
774.639
0.969036
825.076
0.968977
864.12
0.968919
998.901
0.96886
1067.19
0.968802
1149.74
0.968744
1155.57
0.968685
1292.77
0.968627
1440.52
0.968569
1545.33
0.96851
1652.99
0.968452
1831.91
0.968394
2036.42
0.968335
2055.76
0.968277
2152.11
0.968219
2144.78
0.96816
2109.08
0.968102
2002.32
0.968044
1915.78
0.967986
1775.84
0.967927
1620.43
0.967869
1451.2
0.967811
1263.13
0.967752
1089.43
0.967694
938.851
0.967636
824.607
0.967578
768.291
0.967519
658.334
0.967461
649.961
0.967403
568.562
0.967345
551.784
0.967286
577.201
0.967228
528.666
0.96717
510.016
0.967112
474.218
0.967054
476.831
0.966995
484.202
0.966937
480.161
0.966879
458.931
0.966821
437.778
0.966763
456.636
0.966705
428.575
0.966646
401.55
0.966588
458.477
0.96653
446.094
0.966472
436.208
0.966414
418.723
0.966356
430.597
0.966298
432.998
0.966239
421.347
0.966181
446.614
0.966123
421.736
0.966065
406.007
0.966007
409.287
0.965949
414.443
0.965891
C1s Snap
VB MAPPING DATA X Y [4331.07 , 4407.05]
2018
10
27
0
0
51
0
9
Casa Info Follows
0
0
0
0
VB MAPPING DATA X Y [4331.07 , 4407.05]
X-ray spot-size: 400 um by 400 um
20181026
Standard  27/10/2018   00:00:51
XPS
4331.07
4407.05
KA1486
1486.68
36
1e+037
1e+037
1e+037
1e+037
FAT
151.181
1e+037
1e+037
1e+037
1e+037
1e+037
1e+037
1e+037
C 1s

-1
Kinetic Energy
eV
1188.393935
0.158343
2
Counts
d
Transmission
d
pulse counting
1
5
1e+037
1e+037
1e+037
1e+037
2
MFP Exponent
d
-0.6
ESCAPE DEPTH TYPE
d
1
256
0
1
0
1
751.79
0.973313
690.504
0.973254
708.13
0.973195
616.67
0.973136
601.462
0.973078
716.98
0.973019
698.971
0.97296
709.705
0.972901
653.572
0.972843
657.148
0.972784
653.436
0.972725
643.967
0.972666
624.145
0.972608
668.911
0.972549
656.209
0.97249
662.745
0.972431
678.488
0.972373
603.521
0.972314
623.616
0.972255
672.3
0.972197
623.111
0.972138
607.521
0.972079
594.338
0.972021
599.531
0.971962
555.253
0.971903
606.761
0.971845
577.594
0.971786
652.94
0.971727
574.195
0.971669
605.625
0.97161
580.566
0.971551
635.48
0.971493
637.873
0.971434
555.296
0.971376
587.302
0.971317
622.462
0.971258
594.354
0.9712
570.974
0.971141
617.235
0.971083
566.692
0.971024
578.052
0.970965
562.833
0.970907
591.751
0.970848
562.893
0.97079
552.185
0.970731
585.946
0.970673
559.323
0.970614
529.45
0.970556
546.567
0.970497
584.381
0.970438
632.23
0.97038
589.779
0.970321
624.74
0.970263
621.495
0.970204
652.971
0.970146
638.918
0.970087
642.139
0.970029
674.756
0.969971
679.002
0.969912
771.708
0.969854
777.746
0.969795
731.843
0.969737
759.371
0.969678
735.964
0.96962
718.269
0.969561
726.036
0.969503
663.809
0.969444
746.87
0.969386
690.449
0.969328
710.12
0.969269
683.873
0.969211
689.115
0.969152
732.467
0.969094
762.976
0.969036
782.316
0.968977
871.896
0.968919
921.241
0.96886
1001.1
0.968802
1056.33
0.968744
1140.33
0.968685
1309.83
0.968627
1391.21
0.968569
1568.1
0.96851
1779.85
0.968452
1793.32
0.968394
2018.54
0.968335
2056.69
0.968277
2192.09
0.968219
2190.81
0.96816
2186.33
0.968102
2133.65
0.968044
1943.6
0.967986
1779.52
0.967927
1652.45
0.967869
1419.19
0.967811
1238.59
0.967752
1057.25
0.967694
938.851
0.967636
829.055
0.967578
736.463
0.967519
708.568
0.967461
631.565
0.967403
618.267
0.967345
545.768
0.967286
564.431
0.967228
512.439
0.96717
527.837
0.967112
464.02
0.967054
468.347
0.966995
483.355
0.966937
489.428
0.966879
478.193
0.966821
463.432
0.966763
487.809
0.966705
431.071
0.966646
435.286
0.966588
451.015
0.96653
461.761
0.966472
432.916
0.966414
422.007
0.966356
422.427
0.966298
425.659
0.966239
418.916
0.966181
417.328
0.966123
409.571
0.966065
411.692
0.966007
396.32
0.965949
430.664
0.965891
C1s Snap
VB MAPPING DATA X Y [6496.61 , 4407.05]
2018
10
27
0
0
51
0
9
Casa Info Follows
0
0
0
0
VB MAPPING DATA X Y [6496.61 , 4407.05]
X-ray spot-size: 400 um by 400 um
20181026
Standard  27/10/2018   00:00:51
XPS
6496.61
4407.05
KA1486
1486.68
36
1e+037
1e+037
1e+037
1e+037
FAT
151.181
1e+037
1e+037
1e+037
1e+037
1e+037
1e+037
1e+037
C 1s

-1
Kinetic Energy
eV
1188.393935
0.158343
2
Counts
d
Transmission
d
pulse counting
1
5
1e+037
1e+037
1e+037
1e+037
2
MFP Exponent
d
-0.6
ESCAPE DEPTH TYPE
d
1
256
0
1
0
1
703.498
0.973313
633.179
0.973254
664.513
0.973195
668.909
0.973136
645.137
0.973078
675.831
0.973019
594.499
0.97296
631.538
0.972901
609.01
0.972843
657.148
0.972784
608.968
0.972725
625.568
0.972666
620.444
0.972608
602.511
0.972549
635.24
0.97249
623.544
0.972431
621.645
0.972373
657.276
0.972314
571.949
0.972255
612.273
0.972197
607.533
0.972138
637.36
0.972079
621.407
0.972021
591.334
0.971962
625.686
0.971903
606.761
0.971845
605.599
0.971786
609.876
0.971727
552.288
0.971669
569.796
0.97161
585.155
0.971551
587.562
0.971493
555.457
0.971434
616.492
0.971376
563.72
0.971317
617.968
0.971258
531.79
0.9712
576.55
0.971141
551.5
0.971083
562.23
0.971024
599.012
0.970965
526.199
0.970907
590.647
0.970848
593.556
0.97079
564.142
0.970731
556.594
0.970673
563.642
0.970614
514.476
0.970556
543.377
0.970497
619.443
0.970438
553.467
0.97038
591.897
0.970321
577.251
0.970263
600.32
0.970204
623.671
0.970146
591.939
0.970087
704.786
0.970029
642.426
0.969971
704.8
0.969912
741.869
0.969854
757.279
0.969795
688.257
0.969737
695.838
0.969678
676.21
0.96962
711.456
0.969561
709.924
0.969503
664.791
0.969444
693.663
0.969386
691.422
0.969328
677.271
0.969269
634.401
0.969211
681.35
0.969152
691.721
0.969094
749.369
0.969036
810.498
0.968977
868.98
0.968919
924.154
0.96886
977.774
0.968802
980.263
0.968744
1055.54
0.968685
1148.71
0.968627
1323.88
0.968569
1415.37
0.96851
1475.95
0.968452
1687.88
0.968394
1734.21
0.968335
1953.67
0.968277
1966.19
0.968219
2058.25
0.96816
2032.76
0.968102
2044.86
0.968044
1910.22
0.967986
1777.68
0.967927
1522.52
0.967869
1446.62
0.967811
1204.06
0.967752
1121.6
0.967694
971.287
0.967636
838.84
0.967578
709.056
0.967519
684.773
0.967461
602.659
0.967403
592.979
0.967345
538.032
0.967286
532.081
0.967228
526.958
0.96717
519.351
0.967112
469.119
0.967054
498.043
0.966995
444.416
0.966937
501.221
0.966879
473.168
0.966821
491.569
0.966763
429.676
0.966705
443.554
0.966646
430.349
0.966588
435.263
0.96653
427.129
0.966472
448.554
0.966414
403.945
0.966356
396.28
0.966298
445.23
0.966239
410.813
0.966181
416.514
0.966123
367.397
0.966065
406.819
0.966007
444.137
0.965949
404.71
0.965891
C1s Snap
VB MAPPING DATA X Y [8662.14 , 4407.05]
2018
10
27
0
0
51
0
9
Casa Info Follows
0
0
0
0
VB MAPPING DATA X Y [8662.14 , 4407.05]
X-ray spot-size: 400 um by 400 um
20181026
Standard  27/10/2018   00:00:51
XPS
8662.139999999999
4407.05
KA1486
1486.68
36
1e+037
1e+037
1e+037
1e+037
FAT
151.181
1e+037
1e+037
1e+037
1e+037
1e+037
1e+037
1e+037
C 1s

-1
Kinetic Energy
eV
1188.393935
0.158343
2
Counts
d
Transmission
d
pulse counting
1
5
1e+037
1e+037
1e+037
1e+037
2
MFP Exponent
d
-0.6
ESCAPE DEPTH TYPE
d
1
256
0
1
0
1
651.291
0.973313
633.179
0.973254
622.179
0.973195
684.198
0.973136
645.137
0.973078
629.695
0.973019
645.491
0.97296
615.409
0.972901
644.907
0.972843
616.154
0.972784
620.085
0.972725
640.287
0.972666
632.779
0.972608
648.007
0.972549
632.773
0.97249
605.168
0.972431
648.253
0.972373
615.738
0.972314
585.166
0.972255
629.081
0.972197
593.154
0.972138
570.52
0.972079
582.569
0.972021
562.06
0.971962
589.296
0.971903
593.851
0.971845
530.92
0.971786
619.187
0.971727
559.206
0.971669
584.821
0.97161
580.566
0.971551
560.181
0.971493
588.198
0.971434
560.962
0.971376
596.285
0.971317
592.126
0.971258
554.134
0.9712
572.089
0.971141
590.495
0.971083
544.381
0.971024
565.917
0.970965
536.19
0.970907
579.607
0.970848
550.846
0.97079
560.881
0.970731
531.591
0.970673
535.568
0.970614
539.076
0.970556
505.096
0.970497
590.756
0.970438
593.913
0.97038
612.015
0.970321
593.081
0.970263
617.26
0.970204
580.767
0.970146
605.511
0.970087
613.947
0.970029
626.783
0.969971
696.545
0.969912
642.061
0.969854
672.341
0.969795
688.257
0.969737
687.77
0.969678
635.379
0.96962
643.327
0.969561
626.344
0.969503
698.178
0.969444
606.955
0.969386
611.68
0.969328
674.373
0.969269
627.611
0.969211
720.174
0.969152
716.945
0.969094
731.874
0.969036
761.907
0.968977
809.687
0.968919
842.611
0.96886
925.289
0.968802
964.856
0.968744
1082.21
0.968685
1126.91
0.968627
1208.18
0.968569
1297.74
0.96851
1384.12
0.968452
1596.57
0.968394
1654.18
0.968335
1803.82
0.968277
1875.08
0.968219
1825.36
0.96816
1825.2
0.968102
1850.64
0.968044
1619.05
0.967986
1501.5
0.967927
1404.49
0.967869
1309.46
0.967811
1095.92
0.967752
1023.29
0.967694
883.889
0.967636
813.043
0.967578
714.361
0.967519
644.233
0.967461
611.418
0.967403
573.794
0.967345
551.784
0.967286
512.5
0.967228
481.692
0.96717
489.649
0.967112
452.122
0.967054
485.316
0.966995
454.574
0.966937
454.047
0.966879
460.606
0.966821
446.881
0.966763
408.614
0.966705
431.904
0.966646
414.715
0.966588
454.331
0.96653
451.866
0.966472
453.492
0.966414
431.039
0.966356
413.439
0.966298
416.689
0.966239
419.727
0.966181
406.752
0.966123
407.138
0.966065
430.368
0.966007
411.719
0.965949
424.176
0.965891
C1s Snap
VB MAPPING DATA X Y [10827.7 , 4407.05]
2018
10
27
0
0
51
0
9
Casa Info Follows
0
0
0
0
VB MAPPING DATA X Y [10827.7 , 4407.05]
X-ray spot-size: 400 um by 400 um
20181026
Standard  27/10/2018   00:00:51
XPS
10827.7
4407.05
KA1486
1486.68
36
1e+037
1e+037
1e+037
1e+037
FAT
151.181
1e+037
1e+037
1e+037
1e+037
1e+037
1e+037
1e+037
C 1s

-1
Kinetic Energy
eV
1188.393935
0.158343
2
Counts
d
Transmission
d
pulse counting
1
5
1e+037
1e+037
1e+037
1e+037
2
MFP Exponent
d
-0.6
ESCAPE DEPTH TYPE
d
1
256
0
1
0
1
606.914
0.973313
635.785
0.973254
631.159
0.973195
621.767
0.973136
611.445
0.973078
629.695
0.973019
563.406
0.97296
596.797
0.972901
599.108
0.972843
628.576
0.972784
678.141
0.972725
565.464
0.972666
574.805
0.972608
608.659
0.972549
630.306
0.97249
672.545
0.972431
580.525
0.972373
629.177
0.972314
601.988
0.972255
594.265
0.972197
570.386
0.972138
597.972
0.972079
596.692
0.972021
556.206
0.971962
618.643
0.971903
538.691
0.971845
555.424
0.971786
594.745
0.971727
547.676
0.971669
602.158
0.97161
579.418
0.971551
573.872
0.971493
548.684
0.971434
522.432
0.971376
561.474
0.971317
593.249
0.971258
601.057
0.9712
541.979
0.971141
580.468
0.971083
545.497
0.971024
570.33
0.970965
551.732
0.970907
578.503
0.970848
542.085
0.97079
540.228
0.970731
518.546
0.970673
517.212
0.970614
520.893
0.970556
522.11
0.970497
533.38
0.970438
544.952
0.97038
618.368
0.970321
579.362
0.970263
593.967
0.970204
620.531
0.970146
580.455
0.970087
595.153
0.970029
665.37
0.969971
582.002
0.969912
649.264
0.969854
651.874
0.969795
589.935
0.969737
612.136
0.969678
597.535
0.96962
599.53
0.969561
608.218
0.969503
530.261
0.969444
655.235
0.969386
617.514
0.969328
592.25
0.969269
652.832
0.969211
680.38
0.969152
683.96
0.969094
712.435
0.969036
678.331
0.968977
762.058
0.968919
836.786
0.96886
857.253
0.968802
871.452
0.968744
948.843
0.968685
961.051
0.968627
1037.48
0.968569
1112.75
0.96851
1215.6
0.968452
1319.81
0.968394
1362.32
0.968335
1432.01
0.968277
1497.65
0.968219
1392.73
0.96816
1397.06
0.968102
1458.5
0.968044
1364.04
0.967986
1235.45
0.967927
1130.91
0.967869
1003.13
0.967811
952.344
0.967752
856.169
0.967694
765.857
0.967636
686.728
0.967578
633.023
0.967519
606.337
0.967461
547.474
0.967403
517.984
0.967345
547.487
0.967286
508.243
0.967228
491.941
0.96717
475.223
0.967112
471.669
0.967054
495.497
0.966995
434.258
0.966937
459.944
0.966879
481.542
0.966821
469.225
0.966763
438.101
0.966705
409.435
0.966646
442.692
0.966588
446.87
0.96653
443.62
0.966472
407.402
0.966414
417.902
0.966356
460.829
0.966298
437.891
0.966239
448.897
0.966181
432.784
0.966123
426.603
0.966065
453.104
0.966007
397.13
0.965949
415.254
0.965891
C1s Snap
VB MAPPING DATA X Y [12993.2 , 4407.05]
2018
10
27
0
0
51
0
9
Casa Info Follows
0
0
0
0
VB MAPPING DATA X Y [12993.2 , 4407.05]
X-ray spot-size: 400 um by 400 um
20181026
Standard  27/10/2018   00:00:51
XPS
12993.2
4407.05
KA1486
1486.68
36
1e+037
1e+037
1e+037
1e+037
FAT
151.181
1e+037
1e+037
1e+037
1e+037
1e+037
1e+037
1e+037
C 1s

-1
Kinetic Energy
eV
1188.393935
0.158343
2
Counts
d
Transmission
d
pulse counting
1
5
1e+037
1e+037
1e+037
1e+037
2
MFP Exponent
d
-0.6
ESCAPE DEPTH TYPE
d
1
256
0
1
0
1
706.109
0.973313
582.369
0.973254
595.24
0.973195
686.747
0.973136
618.932
0.973078
557.374
0.973019
596.986
0.97296
586.871
0.972901
583.016
0.972843
616.154
0.972784
621.321
0.972725
559.331
0.972666
609.343
0.972608
648.007
0.972549
647.574
0.97249
629.669
0.972431
609.551
0.972373
596.191
0.972314
585.166
0.972255
579.859
0.972197
544.024
0.972138
549.036
0.972079
547.262
0.972021
537.47
0.971962
582.252
0.971903
548.08
0.971845
579.928
0.971786
541.207
0.971727
623.774
0.971669
538.59
0.97161
621.871
0.971551
577.294
0.971493
589.327
0.971434
536.031
0.971376
486.236
0.971317
517.97
0.971258
576.478
0.9712
554.246
0.971141
589.381
0.971083
509.8
0.971024
554.886
0.970965
522.869
0.970907
544.278
0.970848
557.417
0.97079
520.663
0.970731
553.333
0.970673
546.366
0.970614
559.399
0.970556
593.355
0.970497
582.256
0.970438
510.893
0.97038
545.307
0.970321
587.804
0.970263
562.204
0.970204
568.21
0.970146
580.455
0.970087
570.094
0.970029
645.555
0.969971
640.821
0.969912
614.28
0.969854
610.94
0.969795
574.73
0.969737
554.653
0.969678
595.543
0.96962
512.91
0.969561
612.246
0.969503
554.811
0.969444
630.603
0.969386
606.817
0.969328
603.844
0.969269
595.6
0.969211
680.38
0.969152
619.929
0.969094
683.277
0.969036
747.33
0.968977
759.142
0.968919
772.717
0.96886
809.628
0.968802
855.082
0.968744
906.926
0.968685
924.088
0.968627
978.684
0.968569
1054.89
0.96851
1105.78
0.968452
1119.29
0.968394
1165.55
0.968335
1291.52
0.968277
1363.78
0.968219
1324.61
0.96816
1313.29
0.968102
1265.21
0.968044
1250.91
0.967986
1052.25
0.967927
1011.97
0.967869
956.491
0.967811
829.666
0.967752
758.755
0.967694
748.738
0.967636
661.82
0.967578
597.658
0.967519
553.459
0.967461
541.342
0.967403
528.449
0.967345
526
0.967286
480.149
0.967228
481.692
0.96717
461.645
0.967112
474.218
0.967054
492.952
0.966995
467.272
0.966937
467.526
0.966879
440.507
0.966821
460.95
0.966763
465.904
0.966705
436.897
0.966646
436.932
0.966588
437.75
0.96653
411.462
0.966472
412.34
0.966414
423.649
0.966356
428.146
0.966298
441.152
0.966239
403.521
0.966181
393.736
0.966123
404.705
0.966065
399.511
0.966007
427.928
0.965949
437.152
0.965891
C1s Snap
VB MAPPING DATA X Y [15158.8 , 4407.05]
2018
10
27
0
0
51
0
9
Casa Info Follows
0
0
0
0
VB MAPPING DATA X Y [15158.8 , 4407.05]
X-ray spot-size: 400 um by 400 um
20181026
Standard  27/10/2018   00:00:51
XPS
15158.8
4407.05
KA1486
1486.68
36
1e+037
1e+037
1e+037
1e+037
FAT
151.181
1e+037
1e+037
1e+037
1e+037
1e+037
1e+037
1e+037
C 1s

-1
Kinetic Energy
eV
1188.393935
0.158343
2
Counts
d
Transmission
d
pulse counting
1
5
1e+037
1e+037
1e+037
1e+037
2
MFP Exponent
d
-0.6
ESCAPE DEPTH TYPE
d
1
256
0
1
0
1
665.648
0.973313
614.939
0.973254
685.039
0.973195
619.219
0.973136
633.906
0.973078
586.053
0.973019
618.13
0.97296
603.001
0.972901
600.346
0.972843
570.191
0.972784
602.792
0.972725
578.957
0.972666
595.775
0.972608
614.808
0.972549
603.169
0.97249
617.418
0.972431
574.478
0.972373
549.766
0.972314
599.585
0.972255
565.452
0.972197
625.508
0.972138
625.424
0.972079
589.63
0.972021
635.831
0.971962
576.383
0.971903
624.365
0.971845
632.437
0.971786
560.993
0.971727
556.9
0.971669
612.559
0.97161
546.145
0.971551
517.968
0.971493
529.491
0.971434
564.362
0.971376
583.933
0.971317
591.002
0.971258
540.728
0.9712
547.555
0.971141
558.185
0.971083
574.501
0.971024
549.37
0.970965
530.64
0.970907
548.695
0.970848
563.988
0.97079
546.75
0.970731
548.984
0.970673
542.046
0.970614
529.45
0.970556
573.151
0.970497
489.817
0.970438
558.789
0.97038
576.014
0.970321
567.754
0.970263
539.97
0.970204
620.531
0.970146
586.719
0.970087
556.52
0.970029
599.667
0.969971
597.481
0.969912
645.148
0.969854
589.45
0.969795
567.635
0.969737
580.873
0.969678
570.646
0.96962
574.226
0.969561
611.239
0.969503
542.045
0.969444
593.161
0.969386
622.377
0.969328
621.234
0.969269
600.45
0.969211
621.174
0.969152
649.034
0.969094
651.203
0.969036
698.739
0.968977
734.842
0.968919
784.366
0.96886
765.89
0.968802
855.082
0.968744
907.879
0.968685
938.304
0.968627
1032.74
0.968569
1081.45
0.96851
1128.5
0.968452
1172.01
0.968394
1323.72
0.968335
1366.45
0.968277
1297.78
0.968219
1308.04
0.96816
1248.14
0.968102
1271.68
0.968044
1198.06
0.967986
1167.32
0.967927
1011.05
0.967869
972.95
0.967811
876.92
0.967752
826.677
0.967694
715.401
0.967636
629.797
0.967578
589.701
0.967519
544.646
0.967461
573.752
0.967403
517.112
0.967345
493.34
0.967286
515.905
0.967228
475.714
0.96717
481.163
0.967112
454.672
0.967054
499.74
0.966995
487.588
0.966937
454.89
0.966879
443.857
0.966821
453.502
0.966763
466.746
0.966705
433.568
0.966646
434.464
0.966588
403.758
0.96653
419.707
0.966472
455.138
0.966414
435.144
0.966356
442.853
0.966298
435.444
0.966239
431.071
0.966181
414.887
0.966123
436.335
0.966065
419
0.966007
415.771
0.965949
445.263
0.965891
C1s Snap
VB MAPPING DATA X Y [17324.3 , 4407.05]
2018
10
27
0
0
51
0
9
Casa Info Follows
0
0
0
0
VB MAPPING DATA X Y [17324.3 , 4407.05]
X-ray spot-size: 400 um by 400 um
20181026
Standard  27/10/2018   00:00:51
XPS
17324.3
4407.05
KA1486
1486.68
36
1e+037
1e+037
1e+037
1e+037
FAT
151.181
1e+037
1e+037
1e+037
1e+037
1e+037
1e+037
1e+037
C 1s

-1
Kinetic Energy
eV
1188.393935
0.158343
2
Counts
d
Transmission
d
pulse counting
1
5
1e+037
1e+037
1e+037
1e+037
2
MFP Exponent
d
-0.6
ESCAPE DEPTH TYPE
d
1
256
0
1
0
1
631.713
0.973313
640.996
0.973254
631.159
0.973195
600.107
0.973136
608.949
0.973078
612.238
0.973019
578.33
0.97296
588.112
0.972901
618.913
0.972843
621.123
0.972784
622.556
0.972725
566.691
0.972666
585.907
0.972608
596.363
0.972549
568.632
0.97249
611.293
0.972431
597.457
0.972373
610.851
0.972314
555.127
0.972255
595.466
0.972197
564.395
0.972138
535.907
0.972079
568.446
0.972021
611.241
0.971962
564.644
0.971903
596.199
0.971845
525.086
0.971786
598.237
0.971727
568.43
0.971669
560.55
0.97161
554.176
0.971551
562.463
0.971493
541.91
0.971434
524.698
0.971376
585.056
0.971317
539.318
0.971258
549.665
0.9712
578.78
0.971141
545.93
0.971083
510.915
0.971024
581.361
0.970965
585.036
0.970907
554.215
0.970848
561.797
0.97079
514.141
0.970731
572.9
0.970673
545.286
0.970614
504.849
0.970556
521.046
0.970497
562.068
0.970438
577.947
0.97038
543.19
0.970321
587.804
0.970263
600.32
0.970204
613.206
0.970146
652.49
0.970087
611.859
0.970029
628.868
0.969971
642.885
0.969912
656.466
0.969854
641.641
0.969795
610.207
0.969737
650.457
0.969678
609.486
0.96962
607.316
0.969561
567.939
0.969503
593.107
0.969444
571.484
0.969386
634.046
0.969328
590.318
0.969269
647.011
0.969211
664.85
0.969152
695.601
0.969094
699.8
0.969036
725.95
0.968977
788.303
0.968919
788.249
0.96886
896.131
0.968802
903.228
0.968744
914.547
0.968685
1001.81
0.968627
1103.86
0.968569
1176.31
0.96851
1239.27
0.968452
1294.39
0.968394
1377.39
0.968335
1458.23
0.968277
1433.5
0.968219
1538.17
0.96816
1451.97
0.968102
1378.04
0.968044
1338.08
0.967986
1254.78
0.967927
1139.15
0.967869
1004.04
0.967811
909.634
0.967752
846.339
0.967694
731.619
0.967636
690.286
0.967578
613.572
0.967519
644.233
0.967461
556.233
0.967403
518.856
0.967345
516.545
0.967286
520.162
0.967228
488.525
0.96717
454.856
0.967112
455.521
0.967054
419.985
0.966995
474.89
0.966937
471.738
0.966879
433.807
0.966821
417.089
0.966763
454.109
0.966705
428.575
0.966646
438.578
0.966588
401.271
0.96653
433.725
0.966472
456.784
0.966414
431.86
0.966356
465.731
0.966298
450.938
0.966239
427.019
0.966181
441.733
0.966123
434.713
0.966065
417.376
0.966007
436.843
0.965949
422.553
0.965891
C1s Snap
VB MAPPING DATA X Y [19489.8 , 4407.05]
2018
10
27
0
0
51
0
9
Casa Info Follows
0
0
0
0
VB MAPPING DATA X Y [19489.8 , 4407.05]
X-ray spot-size: 400 um by 400 um
20181026
Standard  27/10/2018   00:00:51
XPS
19489.8
4407.05
KA1486
1486.68
36
1e+037
1e+037
1e+037
1e+037
FAT
151.181
1e+037
1e+037
1e+037
1e+037
1e+037
1e+037
1e+037
C 1s

-1
Kinetic Energy
eV
1188.393935
0.158343
2
Counts
d
Transmission
d
pulse counting
1
5
1e+037
1e+037
1e+037
1e+037
2
MFP Exponent
d
-0.6
ESCAPE DEPTH TYPE
d
1
256
0
1
0
1
593.862
0.973313
591.488
0.973254
579.846
0.973195
582.269
0.973136
552.796
0.973078
653.387
0.973019
593.255
0.97296
609.205
0.972901
612.724
0.972843
624.849
0.972784
601.557
0.972725
571.597
0.972666
589.607
0.972608
568.082
0.972549
567.399
0.97249
651.719
0.972431
613.179
0.972373
568.092
0.972314
580.36
0.972255
558.249
0.972197
532.041
0.972138
560.972
0.972079
555.5
0.972021
587.822
0.971962
583.426
0.971903
532.823
0.971845
536.754
0.971786
543.534
0.971727
505.015
0.971669
567.484
0.97161
541.555
0.971551
578.435
0.971493
570.134
0.971434
542.83
0.971376
518.802
0.971317
535.947
0.971258
539.611
0.9712
582.126
0.971141
543.701
0.971083
556.652
0.971024
551.576
0.970965
576.155
0.970907
548.695
0.970848
531.134
0.97079
547.837
0.970731
527.242
0.970673
589.556
0.970614
516.615
0.970556
540.187
0.970497
538.693
0.970438
525.794
0.97038
585.544
0.970321
537.15
0.970263
559.028
0.970204
572.396
0.970146
541.828
0.970087
636.918
0.970029
595.496
0.969971
631.534
0.969912
656.466
0.969854
636.524
0.969795
649.739
0.969737
658.525
0.969678
616.457
0.96962
596.611
0.969561
593.114
0.969503
629.44
0.969444
612.867
0.969386
580.561
0.969328
581.622
0.969269
640.221
0.969211
629.909
0.969152
651.944
0.969094
687.164
0.969036
733.725
0.968977
767.89
0.968919
840.669
0.96886
875.72
0.968802
909.969
0.968744
934.553
0.968685
1034.03
0.968627
1119.04
0.968569
1213.31
0.96851
1255.37
0.968452
1410.18
0.968394
1532.73
0.968335
1505.06
0.968277
1490.21
0.968219
1533.56
0.96816
1502.23
0.968102
1460.35
0.968044
1426.17
0.967986
1241.89
0.967927
1214.18
0.967869
1096.4
0.967811
961.431
0.967752
840.083
0.967694
766.758
0.967636
692.065
0.967578
639.211
0.967519
624.844
0.967461
575.504
0.967403
567.69
0.967345
525.14
0.967286
518.459
0.967228
462.903
0.96717
456.553
0.967112
484.416
0.967054
475.135
0.966995
454.574
0.966937
460.787
0.966879
488.242
0.966821
440.261
0.966763
430.519
0.966705
446.051
0.966646
442.692
0.966588
393.809
0.96653
465.883
0.966472
434.562
0.966414
402.303
0.966356
424.878
0.966298
490.079
0.966239
407.572
0.966181
449.868
0.966123
449.311
0.966065
406.819
0.966007
406.856
0.965949
413.632
0.965891
C1s Snap
VB MAPPING DATA X Y [21655.4 , 4407.05]
2018
10
27
0
0
51
0
9
Casa Info Follows
0
0
0
0
VB MAPPING DATA X Y [21655.4 , 4407.05]
X-ray spot-size: 400 um by 400 um
20181026
Standard  27/10/2018   00:00:51
XPS
21655.4
4407.05
KA1486
1486.68
36
1e+037
1e+037
1e+037
1e+037
FAT
151.181
1e+037
1e+037
1e+037
1e+037
1e+037
1e+037
1e+037
C 1s

-1
Kinetic Energy
eV
1188.393935
0.158343
2
Counts
d
Transmission
d
pulse counting
1
5
1e+037
1e+037
1e+037
1e+037
2
MFP Exponent
d
-0.6
ESCAPE DEPTH TYPE
d
1
256
0
1
0
1
559.927
0.973313
578.46
0.973254
600.371
0.973195
541.498
0.973136
547.805
0.973078
537.423
0.973019
507.438
0.97296
610.446
0.972901
573.113
0.972843
506.836
0.972784
591.675
0.972725
608.395
0.972666
519.298
0.972608
541.031
0.972549
551.363
0.97249
607.618
0.972431
595.038
0.972373
637.729
0.972314
535.901
0.972255
578.658
0.972197
557.205
0.972138
551.423
0.972079
567.269
0.972021
588.992
0.971962
568.166
0.971903
550.427
0.971845
575.261
0.971786
604.056
0.971727
566.124
0.971669
582.509
0.97161
532.376
0.971551
571.59
0.971493
600.617
0.971434
523.565
0.971376
571.58
0.971317
579.766
0.971258
521.735
0.9712
526.367
0.971141
535.902
0.971083
501.991
0.971024
510.76
0.970965
549.512
0.970907
493.494
0.970848
499.375
0.97079
506.532
0.970731
475.062
0.970673
531.249
0.970614
511.267
0.970556
523.173
0.970497
502.567
0.970438
511.957
0.97038
529.425
0.970321
518.154
0.970263
536.794
0.970204
530.539
0.970146
563.752
0.970087
584.712
0.970029
591.324
0.969971
567.555
0.969912
607.077
0.969854
581.263
0.969795
615.275
0.969737
573.814
0.969678
602.515
0.96962
622.889
0.969561
549.813
0.969503
605.873
0.969444
603.014
0.969386
596.12
0.969328
580.656
0.969269
577.169
0.969211
602.733
0.969152
628.661
0.969094
689.108
0.969036
738.584
0.968977
732.898
0.968919
812.517
0.96886
838.786
0.968802
842.564
0.968744
913.595
0.968685
996.119
0.968627
1001.44
0.968569
1096.63
0.96851
1235.48
0.968452
1222.84
0.968394
1364.21
0.968335
1416.08
0.968277
1488.35
0.968219
1435.99
0.96816
1432.42
0.968102
1405.78
0.968044
1402.99
0.967986
1212.43
0.967927
1183.98
0.967869
1084.51
0.967811
893.277
0.967752
873.15
0.967694
726.213
0.967636
703.629
0.967578
562.294
0.967519
580.779
0.967461
562.365
0.967403
504.032
0.967345
495.059
0.967286
493.771
0.967228
469.736
0.96717
467.585
0.967112
446.173
0.967054
453.075
0.966995
460.5
0.966937
433.83
0.966879
416.22
0.966821
417.917
0.966763
427.149
0.966705
431.071
0.966646
411.424
0.966588
388.005
0.96653
421.357
0.966472
390.941
0.966414
397.377
0.966356
352.975
0.966298
406.089
0.966239
380.833
0.966181
405.938
0.966123
397.405
0.966065
431.992
0.966007
392.267
0.965949
351.993
0.965891
C1s Snap
VB MAPPING DATA X Y [23820.9 , 4407.05]
2018
10
27
0
0
51
0
9
Casa Info Follows
0
0
0
0
VB MAPPING DATA X Y [23820.9 , 4407.05]
X-ray spot-size: 400 um by 400 um
20181026
Standard  27/10/2018   00:00:51
XPS
23820.9
4407.05
KA1486
1486.68
36
1e+037
1e+037
1e+037
1e+037
FAT
151.181
1e+037
1e+037
1e+037
1e+037
1e+037
1e+037
1e+037
C 1s

-1
Kinetic Energy
eV
1188.393935
0.158343
2
Counts
d
Transmission
d
pulse counting
1
5
1e+037
1e+037
1e+037
1e+037
2
MFP Exponent
d
-0.6
ESCAPE DEPTH TYPE
d
1
256
0
1
0
1
572.979
0.973313
612.334
0.973254
601.654
0.973195
586.092
0.973136
574.009
0.973078
563.608
0.973019
567.137
0.97296
552.131
0.972901
557.022
0.972843
544.103
0.972784
622.556
0.972725
578.957
0.972666
509.43
0.972608
590.215
0.972549
526.694
0.97249
532.891
0.972431
536.986
0.972373
541.214
0.972314
489.04
0.972255
529.436
0.972197
502.084
0.972138
506.068
0.972079
481.355
0.972021
563.231
0.971962
484.819
0.971903
462.406
0.971845
444.573
0.971786
481.848
0.971727
511.933
0.971669
473.867
0.97161
458.945
0.971551
488.304
0.971493
499.009
0.971434
456.703
0.971376
515.433
0.971317
523.588
0.971258
434.593
0.9712
462.801
0.971141
481.309
0.971083
461.832
0.971024
418.095
0.970965
420.737
0.970907
430.565
0.970848
430.383
0.97079
429.357
0.970731
410.923
0.970673
398.437
0.970614
422.49
0.970556
432.788
0.970497
415.441
0.970438
428.937
0.97038
416.128
0.970321
448.504
0.970263
451.034
0.970204
478.217
0.970146
521.992
0.970087
497.005
0.970029
555.865
0.969971
623.279
0.969912
571.064
0.969854
666.201
0.969795
627.439
0.969737
605.076
0.969678
606.498
0.96962
552.814
0.969561
613.253
0.969503
627.476
0.969444
588.234
0.969386
603.9
0.969328
622.201
0.969269
682.903
0.969211
718.233
0.969152
725.676
0.969094
802.826
0.969036
878.526
0.968977
968.125
0.968919
1061.03
0.96886
1155.64
0.968802
1304.77
0.968744
1500.43
0.968685
1774.25
0.968627
1948.83
0.968569
2213.17
0.96851
2529.67
0.968452
2782.7
0.968394
3054.16
0.968335
3287.34
0.968277
3599.56
0.968219
3520.02
0.96816
3505.21
0.968102
3470.99
0.968044
3060.05
0.967986
2760.89
0.967927
2284.7
0.967869
2045.57
0.967811
1667.51
0.967752
1402.22
0.967694
1128.96
0.967636
973.161
0.967578
839.02
0.967519
690.942
0.967461
643.829
0.967403
592.107
0.967345
549.206
0.967286
488.663
0.967228
503.044
0.96717
405.637
0.967112
418.128
0.967054
433.56
0.966995
402.091
0.966937
403.504
0.966879
371.835
0.966821
391.435
0.966763
357.221
0.966705
386.966
0.966646
343.95
0.966588
369.766
0.96653
366.11
0.966472
362.958
0.966414
355.504
0.966356
338.268
0.966298
352.27
0.966239
320.872
0.966181
324.588
0.966123
318.735
0.966065
347.542
0.966007
344.45
0.965949
334.15
0.965891
C1s Snap
VB MAPPING DATA X Y [0 , 6610.58]
2018
10
27
0
0
51
0
9
Casa Info Follows
0
0
0
0
VB MAPPING DATA X Y [0 , 6610.58]
X-ray spot-size: 400 um by 400 um
20181026
Standard  27/10/2018   00:00:51
XPS
0
6610.58
KA1486
1486.68
36
1e+037
1e+037
1e+037
1e+037
FAT
151.181
1e+037
1e+037
1e+037
1e+037
1e+037
1e+037
1e+037
C 1s

-1
Kinetic Energy
eV
1188.393935
0.158343
2
Counts
d
Transmission
d
pulse counting
1
5
1e+037
1e+037
1e+037
1e+037
2
MFP Exponent
d
-0.6
ESCAPE DEPTH TYPE
d
1
256
0
1
0
1
691.752
0.973313
673.567
0.973254
656.816
0.973195
644.701
0.973136
670.094
0.973078
721.967
0.973019
654.197
0.97296
662.557
0.972901
694.42
0.972843
667.086
0.972784
713.963
0.972725
667.272
0.972666
671.017
0.972608
677.518
0.972549
716.649
0.97249
667.645
0.972431
740.169
0.972373
665.828
0.972314
648.849
0.972255
653.091
0.972197
687.819
0.972138
664.811
0.972079
687.314
0.972021
669.789
0.971962
669.121
0.971903
639.622
0.971845
627.769
0.971786
625.006
0.971727
692.955
0.971669
701.554
0.97161
639.081
0.971551
666.284
0.971493
687.548
0.971434
695.82
0.971376
719.81
0.971317
702.237
0.971258
670.324
0.9712
634.539
0.971141
654.001
0.971083
673.783
0.971024
591.29
0.970965
607.238
0.970907
569.671
0.970848
573.844
0.97079
604.36
0.970731
541.375
0.970673
561.482
0.970614
579.721
0.970556
564.644
0.970497
601.381
0.970438
635.423
0.97038
602.485
0.970321
625.795
0.970263
568.557
0.970204
605.881
0.970146
641.006
0.970087
644.227
0.970029
709.172
0.969971
672.811
0.969912
696.595
0.969854
718.392
0.969795
749.075
0.969737
759.371
0.969678
725.009
0.96962
670.579
0.969561
725.029
0.969503
675.592
0.969444
723.222
0.969386
707.953
0.969328
694.662
0.969269
695.513
0.969211
692.027
0.969152
741.199
0.969094
789.219
0.969036
848.399
0.968977
869.952
0.968919
906.68
0.96886
963.195
0.968802
1015.89
0.968744
1129.85
0.968685
1167.67
0.968627
1301.12
0.968569
1436.24
0.96851
1558.32
0.968452
1680.35
0.968394
1819.88
0.968335
1934
0.968277
1995
0.968219
1910.97
0.96816
1857.78
0.968102
1846.94
0.968044
1745.16
0.967986
1576.99
0.967927
1442.01
0.967869
1227.16
0.967811
1059.57
0.967752
948.221
0.967694
868.572
0.967636
819.27
0.967578
697.563
0.967519
638.945
0.967461
587.768
0.967403
553.737
0.967345
532.016
0.967286
529.527
0.967228
479.984
0.96717
490.498
0.967112
503.963
0.967054
436.954
0.966995
453.728
0.966937
439.727
0.966879
448.881
0.966821
444.399
0.966763
443.156
0.966705
429.407
0.966646
403.195
0.966588
397.954
0.96653
432.901
0.966472
407.402
0.966414
394.092
0.966356
442.853
0.966298
406.904
0.966239
392.177
0.966181
404.311
0.966123
429.847
0.966065
421.436
0.966007
378.489
0.965949
403.899
0.965891
C1s Snap
VB MAPPING DATA X Y [2165.54 , 6610.58]
2018
10
27
0
0
51
0
9
Casa Info Follows
0
0
0
0
VB MAPPING DATA X Y [2165.54 , 6610.58]
X-ray spot-size: 400 um by 400 um
20181026
Standard  27/10/2018   00:00:51
XPS
2165.54
6610.58
KA1486
1486.68
36
1e+037
1e+037
1e+037
1e+037
FAT
151.181
1e+037
1e+037
1e+037
1e+037
1e+037
1e+037
1e+037
C 1s

-1
Kinetic Energy
eV
1188.393935
0.158343
2
Counts
d
Transmission
d
pulse counting
1
5
1e+037
1e+037
1e+037
1e+037
2
MFP Exponent
d
-0.6
ESCAPE DEPTH TYPE
d
1
256
0
1
0
1
749.18
0.973313
668.356
0.973254
647.836
0.973195
602.655
0.973136
682.572
0.973078
650.893
0.973019
629.323
0.97296
655.112
0.972901
628.816
0.972843
645.968
0.972784
691.729
0.972725
635.381
0.972666
640.18
0.972608
604.971
0.972549
640.174
0.97249
683.57
0.972431
618.017
0.972373
620.625
0.972314
640.438
0.972255
643.487
0.972197
624.31
0.972138
611.101
0.972079
613.169
0.972021
600.702
0.971962
583.426
0.971903
531.649
0.971845
606.766
0.971786
600.565
0.971727
567.277
0.971669
595.223
0.97161
613.839
0.971551
665.144
0.971493
609.648
0.971434
621.025
0.971376
568.212
0.971317
586.508
0.971258
564.189
0.9712
570.974
0.971141
608.322
0.971083
586.772
0.971024
563.711
0.970965
570.604
0.970907
539.862
0.970848
561.797
0.97079
564.142
0.970731
502.239
0.970673
580.918
0.970614
615.018
0.970556
576.341
0.970497
602.443
0.970438
607.75
0.97038
528.366
0.970321
595.191
0.970263
675.492
0.970204
601.696
0.970146
667.106
0.970087
656.757
0.970029
636.169
0.969971
710.992
0.969912
717.174
0.969854
671.318
0.969795
741.98
0.969737
731.134
0.969678
682.186
0.96962
707.563
0.969561
778.399
0.969503
735.492
0.969444
753.767
0.969386
689.477
0.969328
717.849
0.969269
668.352
0.969211
700.762
0.969152
761.572
0.969094
796.022
0.969036
789.118
0.968977
873.84
0.968919
943.569
0.96886
967.083
0.968802
1051.52
0.968744
1141.28
0.968685
1261.5
0.968627
1357.07
0.968569
1568.1
0.96851
1625.54
0.968452
1899.69
0.968394
1989.35
0.968335
2046.39
0.968277
2111.21
0.968219
2141.1
0.96816
2181.68
0.968102
2077.23
0.968044
1888.89
0.967986
1764.8
0.967927
1618.6
0.967869
1422.85
0.967811
1182.25
0.967752
1076.02
0.967694
974.891
0.967636
828.165
0.967578
758.566
0.967519
728.838
0.967461
614.922
0.967403
576.41
0.967345
550.925
0.967286
521.013
0.967228
502.19
0.96717
474.374
0.967112
486.966
0.967054
471.741
0.966995
496.053
0.966937
459.102
0.966879
457.256
0.966821
438.606
0.966763
469.274
0.966705
416.924
0.966646
412.247
0.966588
431.946
0.96653
422.181
0.966472
417.278
0.966414
421.186
0.966356
428.146
0.966298
407.719
0.966239
439.984
0.966181
401.871
0.966123
416.87
0.966065
416.564
0.966007
451.432
0.965949
441.207
0.965891
C1s Snap
VB MAPPING DATA X Y [4331.07 , 6610.58]
2018
10
27
0
0
51
0
9
Casa Info Follows
0
0
0
0
VB MAPPING DATA X Y [4331.07 , 6610.58]
X-ray spot-size: 400 um by 400 um
20181026
Standard  27/10/2018   00:00:51
XPS
4331.07
6610.58
KA1486
1486.68
36
1e+037
1e+037
1e+037
1e+037
FAT
151.181
1e+037
1e+037
1e+037
1e+037
1e+037
1e+037
1e+037
C 1s

-1
Kinetic Energy
eV
1188.393935
0.158343
2
Counts
d
Transmission
d
pulse counting
1
5
1e+037
1e+037
1e+037
1e+037
2
MFP Exponent
d
-0.6
ESCAPE DEPTH TYPE
d
1
256
0
1
0
1
622.576
0.973313
729.589
0.973254
632.442
0.973195
667.635
0.973136
660.111
0.973078
664.609
0.973019
609.424
0.97296
637.742
0.972901
638.718
0.972843
657.148
0.972784
653.436
0.972725
621.888
0.972666
651.281
0.972608
663.992
0.972549
662.376
0.97249
663.97
0.972431
621.645
0.972373
641.394
0.972314
702.92
0.972255
578.658
0.972197
614.723
0.972138
588.424
0.972079
608.461
0.972021
581.967
0.971962
585.774
0.971903
640.796
0.971845
605.599
0.971786
594.745
0.971727
605.326
0.971669
595.223
0.97161
603.513
0.971551
613.803
0.971493
563.36
0.971434
596.093
0.971376
610.884
0.971317
517.97
0.971258
582.064
0.9712
562.052
0.971141
567.098
0.971083
592.349
0.971024
616.662
0.970965
630.551
0.970907
593.959
0.970848
554.132
0.97079
554.359
0.970731
583.771
0.970673
559.323
0.970614
567.955
0.970556
562.517
0.970497
525.942
0.970438
620.522
0.97038
525.189
0.970321
661.676
0.970263
608.79
0.970204
619.485
0.970146
616.995
0.970087
701.654
0.970029
670.584
0.969971
701.705
0.969912
684.248
0.969854
697.925
0.969795
727.789
0.969737
749.286
0.969678
698.12
0.96962
697.83
0.969561
732.077
0.969503
686.394
0.969444
755.738
0.969386
676.835
0.969328
672.44
0.969269
632.461
0.969211
672.615
0.969152
713.064
0.969094
758.116
0.969036
797.865
0.968977
882.588
0.968919
902.797
0.96886
943.756
0.968802
1060.19
0.968744
1139.37
0.968685
1180.94
0.968627
1286.89
0.968569
1419.16
0.96851
1671.93
0.968452
1725.54
0.968394
1868.84
0.968335
1946.18
0.968277
2008.02
0.968219
2065.62
0.96816
2079.3
0.968102
1985.67
0.968044
1947.31
0.967986
1780.45
0.967927
1593.89
0.967869
1348.78
0.967811
1244.95
0.967752
1148.41
0.967694
915.425
0.967636
860.189
0.967578
742.652
0.967519
649.521
0.967461
660.472
0.967403
599.955
0.967345
550.925
0.967286
526.121
0.967228
509.023
0.96717
506.621
0.967112
503.113
0.967054
465.802
0.966995
504.518
0.966937
456.575
0.966879
495.779
0.966821
477.501
0.966763
443.999
0.966705
422.75
0.966646
411.424
0.966588
429.459
0.96653
438.673
0.966472
446.085
0.966414
436.786
0.966356
397.097
0.966298
405.273
0.966239
422.157
0.966181
419.768
0.966123
424.981
0.966065
423.06
0.966007
407.666
0.965949
429.853
0.965891
C1s Snap
VB MAPPING DATA X Y [6496.61 , 6610.58]
2018
10
27
0
0
51
0
9
Casa Info Follows
0
0
0
0
VB MAPPING DATA X Y [6496.61 , 6610.58]
X-ray spot-size: 400 um by 400 um
20181026
Standard  27/10/2018   00:00:51
XPS
6496.61
6610.58
KA1486
1486.68
36
1e+037
1e+037
1e+037
1e+037
FAT
151.181
1e+037
1e+037
1e+037
1e+037
1e+037
1e+037
1e+037
C 1s

-1
Kinetic Energy
eV
1188.393935
0.158343
2
Counts
d
Transmission
d
pulse counting
1
5
1e+037
1e+037
1e+037
1e+037
2
MFP Exponent
d
-0.6
ESCAPE DEPTH TYPE
d
1
256
0
1
0
1
652.596
0.973313
691.807
0.973254
640.139
0.973195
659.99
0.973136
650.128
0.973078
639.671
0.973019
670.366
0.97296
671.242
0.972901
618.913
0.972843
604.973
0.972784
571.911
0.972725
624.341
0.972666
650.048
0.972608
611.119
0.972549
600.702
0.97249
618.643
0.972431
631.321
0.972373
625.512
0.972314
606.794
0.972255
600.268
0.972197
587.163
0.972138
621.843
0.972079
597.869
0.972021
599.531
0.971962
602.209
0.971903
631.407
0.971845
597.431
0.971786
600.565
0.971727
577.654
0.971669
601.002
0.97161
563.355
0.971551
604.676
0.971493
552.07
0.971434
571.162
0.971376
556.982
0.971317
625.833
0.971258
527.321
0.9712
597.738
0.971141
611.664
0.971083
551.075
0.971024
580.258
0.970965
558.393
0.970907
558.631
0.970848
533.324
0.97079
542.402
0.970731
580.51
0.970673
544.206
0.970614
539.076
0.970556
599.735
0.970497
588.631
0.970438
612.007
0.97038
540.013
0.970321
557.201
0.970263
616.201
0.970204
594.371
0.970146
671.282
0.970087
623.344
0.970029
672.67
0.969971
645.981
0.969912
703.798
0.969854
704.065
0.969795
708.53
0.969737
688.779
0.969678
723.017
0.96962
716.322
0.969561
685.756
0.969503
671.664
0.969444
688.736
0.969386
664.193
0.969328
680.17
0.969269
725.584
0.969211
709.497
0.969152
712.094
0.969094
714.379
0.969036
782.316
0.968977
815.519
0.968919
912.505
0.96886
947.644
0.968802
921.524
0.968744
1044.11
0.968685
1100.38
0.968627
1176.89
0.968569
1271.18
0.96851
1414.42
0.968452
1519.38
0.968394
1702.2
0.968335
1718.6
0.968277
1851.84
0.968219
1842.85
0.96816
1772.15
0.968102
1839.54
0.968044
1815.63
0.967986
1650.64
0.967927
1607.62
0.967869
1396.33
0.967811
1262.22
0.967752
1127.86
0.967694
992.911
0.967636
867.305
0.967578
753.262
0.967519
712.094
0.967461
600.031
0.967403
596.467
0.967345
557.8
0.967286
554.215
0.967228
493.649
0.96717
501.53
0.967112
471.669
0.967054
464.953
0.966995
488.434
0.966937
491.955
0.966879
487.405
0.966821
428.675
0.966763
440.629
0.966705
426.91
0.966646
436.109
0.966588
433.604
0.96653
458.462
0.966472
433.739
0.966414
455.669
0.966356
413.439
0.966298
442.783
0.966239
437.553
0.966181
395.363
0.966123
408.76
0.966065
423.872
0.966007
386.594
0.965949
469.594
0.965891
C1s Snap
VB MAPPING DATA X Y [8662.14 , 6610.58]
2018
10
27
0
0
51
0
9
Casa Info Follows
0
0
0
0
VB MAPPING DATA X Y [8662.14 , 6610.58]
X-ray spot-size: 400 um by 400 um
20181026
Standard  27/10/2018   00:00:51
XPS
8662.139999999999
6610.58
KA1486
1486.68
36
1e+037
1e+037
1e+037
1e+037
FAT
151.181
1e+037
1e+037
1e+037
1e+037
1e+037
1e+037
1e+037
C 1s

-1
Kinetic Energy
eV
1188.393935
0.158343
2
Counts
d
Transmission
d
pulse counting
1
5
1e+037
1e+037
1e+037
1e+037
2
MFP Exponent
d
-0.6
ESCAPE DEPTH TYPE
d
1
256
0
1
0
1
639.544
0.973313
674.87
0.973254
637.574
0.973195
597.559
0.973136
641.393
0.973078
598.522
0.973019
609.424
0.97296
629.057
0.972901
626.34
0.972843
648.452
0.972784
608.968
0.972725
582.637
0.972666
585.907
0.972608
648.007
0.972549
625.372
0.97249
580.667
0.972431
588.991
0.972373
586.417
0.972314
600.786
0.972255
559.45
0.972197
590.757
0.972138
607.521
0.972079
587.277
0.972021
593.676
0.971962
579.905
0.971903
566.858
0.971845
589.263
0.971786
580.779
0.971727
537.299
0.971669
567.484
0.97161
653.997
0.971551
519.109
0.971493
594.972
0.971434
546.23
0.971376
534.523
0.971317
561.789
0.971258
547.431
0.9712
553.131
0.971141
560.413
0.971083
567.808
0.971024
608.94
0.970965
539.521
0.970907
519.99
0.970848
543.18
0.97079
533.706
0.970731
545.723
0.970673
535.568
0.970614
552.981
0.970556
580.595
0.970497
521.692
0.970438
614.136
0.97038
544.249
0.970321
584.638
0.970263
587.614
0.970204
550.421
0.970146
575.235
0.970087
627.521
0.970029
621.568
0.969971
645.981
0.969912
649.264
0.969854
687.691
0.969795
616.289
0.969737
680.711
0.969678
619.445
0.96962
629.702
0.969561
688.777
0.969503
634.35
0.969444
634.544
0.969386
685.587
0.969328
647.321
0.969269
627.611
0.969211
711.438
0.969152
755.751
0.969094
726.042
0.969036
750.246
0.968977
803.855
0.968919
815.43
0.96886
884.467
0.968802
894.562
0.968744
945.985
0.968685
1007.49
0.968627
1105.76
0.968569
1149.75
0.96851
1320.69
0.968452
1340.52
0.968394
1354.79
0.968335
1557.51
0.968277
1657.55
0.968219
1584.19
0.96816
1644.64
0.968102
1598.15
0.968044
1683.96
0.967986
1532.8
0.967927
1370.64
0.967869
1331.41
0.967811
1125
0.967752
971.457
0.967694
901.91
0.967636
761.449
0.967578
702.867
0.967519
698.874
0.967461
590.395
0.967403
599.083
0.967345
581.866
0.967286
538.04
0.967228
520.979
0.96717
498.135
0.967112
451.272
0.967054
467.498
0.966995
457.114
0.966937
443.939
0.966879
455.581
0.966821
437.778
0.966763
405.244
0.966705
441.89
0.966646
423.767
0.966588
451.015
0.96653
434.55
0.966472
432.916
0.966414
419.544
0.966356
438.768
0.966298
431.367
0.966239
416.485
0.966181
427.903
0.966123
400.65
0.966065
423.872
0.966007
432.791
0.965949
432.286
0.965891
C1s Snap
VB MAPPING DATA X Y [10827.7 , 6610.58]
2018
10
27
0
0
51
0
9
Casa Info Follows
0
0
0
0
VB MAPPING DATA X Y [10827.7 , 6610.58]
X-ray spot-size: 400 um by 400 um
20181026
Standard  27/10/2018   00:00:51
XPS
10827.7
6610.58
KA1486
1486.68
36
1e+037
1e+037
1e+037
1e+037
FAT
151.181
1e+037
1e+037
1e+037
1e+037
1e+037
1e+037
1e+037
C 1s

-1
Kinetic Energy
eV
1188.393935
0.158343
2
Counts
d
Transmission
d
pulse counting
1
5
1e+037
1e+037
1e+037
1e+037
2
MFP Exponent
d
-0.6
ESCAPE DEPTH TYPE
d
1
256
0
1
0
1
626.492
0.973313
664.447
0.973254
678.625
0.973195
598.833
0.973136
626.419
0.973078
639.671
0.973019
593.255
0.97296
599.279
0.972901
585.492
0.972843
650.936
0.972784
571.911
0.972725
561.784
0.972666
616.744
0.972608
549.638
0.972549
597.002
0.97249
648.044
0.972431
585.363
0.972373
627.955
0.972314
615.205
0.972255
593.065
0.972197
566.792
0.972138
599.166
0.972079
594.338
0.972021
551.522
0.971962
616.295
0.971903
610.282
0.971845
617.268
0.971786
536.551
0.971727
586.878
0.971669
553.615
0.97161
569.092
0.971551
544.208
0.971493
579.166
0.971434
536.031
0.971376
586.179
0.971317
571.901
0.971258
553.017
0.9712
538.634
0.971141
570.441
0.971083
583.425
0.971024
551.576
0.970965
527.309
0.970907
579.607
0.970848
566.178
0.97079
544.576
0.970731
535.939
0.970673
550.685
0.970614
538.007
0.970556
512.54
0.970497
563.13
0.970438
585.398
0.97038
569.661
0.970321
608.91
0.970263
579.144
0.970204
570.303
0.970146
573.147
0.970087
600.374
0.970029
606.967
0.969971
607.8
0.969912
598.845
0.969854
633.454
0.969795
633.521
0.969737
631.296
0.969678
606.498
0.96962
637.488
0.969561
595.128
0.969503
599.981
0.969444
596.116
0.969386
600.982
0.969328
572.927
0.969269
647.981
0.969211
704.644
0.969152
654.855
0.969094
658.978
0.969036
655.979
0.968977
748.45
0.968919
747.477
0.96886
815.46
0.968802
844.49
0.968744
878.346
0.968685
960.103
0.968627
1006.19
0.968569
1121.29
0.96851
1069.81
0.968452
1216.26
0.968394
1294.54
0.968335
1346.78
0.968277
1402.83
0.968219
1351.3
0.96816
1427.77
0.968102
1383.59
0.968044
1339.93
0.967986
1281.48
0.967927
1174.83
0.967869
1100.06
0.967811
944.165
0.967752
892.811
0.967694
776.669
0.967636
716.083
0.967578
671.923
0.967519
629.251
0.967461
559.737
0.967403
542.401
0.967345
564.676
0.967286
552.512
0.967228
491.941
0.96717
482.012
0.967112
452.122
0.967054
487.861
0.966995
468.965
0.966937
479.319
0.966879
478.193
0.966821
448.536
0.966763
456.636
0.966705
466.023
0.966646
425.412
0.966588
422.826
0.96653
413.935
0.966472
450.2
0.966414
462.238
0.966356
424.061
0.966298
431.367
0.966239
427.829
0.966181
391.295
0.966123
414.437
0.966065
375.963
0.966007
441.706
0.965949
439.585
0.965891
C1s Snap
VB MAPPING DATA X Y [12993.2 , 6610.58]
2018
10
27
0
0
51
0
9
Casa Info Follows
0
0
0
0
VB MAPPING DATA X Y [12993.2 , 6610.58]
X-ray spot-size: 400 um by 400 um
20181026
Standard  27/10/2018   00:00:51
XPS
12993.2
6610.58
KA1486
1486.68
36
1e+037
1e+037
1e+037
1e+037
FAT
151.181
1e+037
1e+037
1e+037
1e+037
1e+037
1e+037
1e+037
C 1s

-1
Kinetic Energy
eV
1188.393935
0.158343
2
Counts
d
Transmission
d
pulse counting
1
5
1e+037
1e+037
1e+037
1e+037
2
MFP Exponent
d
-0.6
ESCAPE DEPTH TYPE
d
1
256
0
1
0
1
609.524
0.973313
603.214
0.973254
636.291
0.973195
634.508
0.973136
598.966
0.973078
566.102
0.973019
640.517
0.97296
611.686
0.972901
644.907
0.972843
566.464
0.972784
570.676
0.972725
615.755
0.972666
599.475
0.972608
588.986
0.972549
605.636
0.97249
640.694
0.972431
567.221
0.972373
603.521
0.972314
609.197
0.972255
579.859
0.972197
599.145
0.972138
609.908
0.972079
536.67
0.972021
578.454
0.971962
586.948
0.971903
584.462
0.971845
561.258
0.971786
538.879
0.971727
536.146
0.971669
582.509
0.97161
581.713
0.971551
611.521
0.971493
557.715
0.971434
522.432
0.971376
550.244
0.971317
571.901
0.971258
517.266
0.9712
576.55
0.971141
601.637
0.971083
517.608
0.971024
573.639
0.970965
540.631
0.970907
500.118
0.970848
551.941
0.97079
526.098
0.970731
556.594
0.970673
559.323
0.970614
539.076
0.970556
530.617
0.970497
531.255
0.970438
572.626
0.97038
591.897
0.970321
554.035
0.970263
579.144
0.970204
612.16
0.970146
597.159
0.970087
623.344
0.970029
594.453
0.969971
595.417
0.969912
590.614
0.969854
589.45
0.969795
581.826
0.969737
635.33
0.969678
613.469
0.96962
594.664
0.969561
629.365
0.969503
590.161
0.969444
631.588
0.969386
627.239
0.969328
593.216
0.969269
636.341
0.969211
669.703
0.969152
654.855
0.969094
710.491
0.969036
683.19
0.968977
691.101
0.968919
755.243
0.96886
768.806
0.968802
857.971
0.968744
851.672
0.968685
961.999
0.968627
994.806
0.968569
1048.25
0.96851
1081.17
0.968452
1149.42
0.968394
1207.92
0.968335
1362.7
0.968277
1342.4
0.968219
1416.66
0.96816
1342.14
0.968102
1337.34
0.968044
1238.86
0.967986
1180.21
0.967927
1130
0.967869
1029.64
0.967811
906.908
0.967752
849.913
0.967694
777.57
0.967636
638.692
0.967578
610.92
0.967519
575.491
0.967461
585.14
0.967403
599.083
0.967345
525.14
0.967286
483.555
0.967228
465.465
0.96717
456.553
0.967112
459.771
0.967054
463.256
0.966995
486.741
0.966937
436.357
0.966879
442.182
0.966821
456.812
0.966763
446.526
0.966705
415.26
0.966646
426.235
0.966588
428.63
0.96653
413.111
0.966472
409.871
0.966414
410.513
0.966356
456.744
0.966298
429.736
0.966239
439.984
0.966181
421.395
0.966123
392.539
0.966065
410.88
0.966007
406.856
0.965949
398.222
0.965891
C1s Snap
VB MAPPING DATA X Y [15158.8 , 6610.58]
2018
10
27
0
0
51
0
9
Casa Info Follows
0
0
0
0
VB MAPPING DATA X Y [15158.8 , 6610.58]
X-ray spot-size: 400 um by 400 um
20181026
Standard  27/10/2018   00:00:51
XPS
15158.8
6610.58
KA1486
1486.68
36
1e+037
1e+037
1e+037
1e+037
FAT
151.181
1e+037
1e+037
1e+037
1e+037
1e+037
1e+037
1e+037
C 1s

-1
Kinetic Energy
eV
1188.393935
0.158343
2
Counts
d
Transmission
d
pulse counting
1
5
1e+037
1e+037
1e+037
1e+037
2
MFP Exponent
d
-0.6
ESCAPE DEPTH TYPE
d
1
256
0
1
0
1
580.81
0.973313
604.517
0.973254
655.533
0.973195
634.508
0.973136
600.214
0.973078
572.337
0.973019
611.911
0.97296
640.223
0.972901
584.254
0.972843
608.7
0.972784
586.734
0.972725
645.193
0.972666
643.881
0.972608
652.926
0.972549
583.434
0.97249
570.867
0.972431
668.813
0.972373
576.644
0.972314
531.095
0.972255
617.075
0.972197
582.369
0.972138
578.875
0.972079
555.5
0.972021
562.06
0.971962
569.339
0.971903
565.684
0.971845
591.597
0.971786
535.387
0.971727
607.632
0.971669
581.354
0.97161
550.734
0.971551
595.549
0.971493
613.035
0.971434
536.031
0.971376
555.859
0.971317
592.126
0.971258
582.064
0.9712
562.052
0.971141
633.947
0.971083
494.182
0.971024
535.029
0.970965
568.384
0.970907
576.295
0.970848
512.517
0.97079
535.88
0.970731
538.113
0.970673
497.776
0.970614
585.069
0.970556
545.504
0.970497
607.756
0.970438
556.66
0.97038
546.366
0.970321
592.026
0.970263
569.615
0.970204
594.371
0.970146
619.083
0.970087
569.05
0.970029
579.852
0.969971
576.842
0.969912
617.366
0.969854
564.889
0.969795
626.425
0.969737
604.068
0.969678
587.576
0.96962
580.065
0.969561
582.037
0.969503
576.414
0.969444
598.087
0.969386
592.23
0.969328
595.148
0.969269
663.502
0.969211
621.174
0.969152
711.124
0.969094
707.575
0.969036
687.077
0.968977
694.989
0.968919
753.302
0.96886
840.73
0.968802
811.75
0.968744
923.121
0.968685
870.064
0.968627
997.651
0.968569
1089.04
0.96851
1173.95
0.968452
1235.08
0.968394
1243.7
0.968335
1337.41
0.968277
1349.84
0.968219
1338.42
0.96816
1332.83
0.968102
1367.86
0.968044
1229.59
0.967986
1179.29
0.967927
1065.95
0.967869
993.068
0.967811
918.721
0.967752
775.736
0.967694
707.292
0.967636
699.181
0.967578
614.456
0.967519
612.506
0.967461
527.327
0.967403
527.576
0.967345
487.323
0.967286
498.879
0.967228
526.958
0.96717
446.37
0.967112
477.618
0.967054
493.801
0.966995
460.5
0.966937
450.678
0.966879
435.482
0.966821
441.916
0.966763
429.676
0.966705
441.058
0.966646
431.995
0.966588
421.168
0.96653
446.918
0.966472
451.846
0.966414
399.019
0.966356
403.634
0.966298
428.921
0.966239
382.454
0.966181
401.057
0.966123
404.705
0.966065
414.94
0.966007
423.876
0.965949
371.458
0.965891
C1s Snap
VB MAPPING DATA X Y [17324.3 , 6610.58]
2018
10
27
0
0
51
0
9
Casa Info Follows
0
0
0
0
VB MAPPING DATA X Y [17324.3 , 6610.58]
X-ray spot-size: 400 um by 400 um
20181026
Standard  27/10/2018   00:00:51
XPS
17324.3
6610.58
KA1486
1486.68
36
1e+037
1e+037
1e+037
1e+037
FAT
151.181
1e+037
1e+037
1e+037
1e+037
1e+037
1e+037
1e+037
C 1s

-1
Kinetic Energy
eV
1188.393935
0.158343
2
Counts
d
Transmission
d
pulse counting
1
5
1e+037
1e+037
1e+037
1e+037
2
MFP Exponent
d
-0.6
ESCAPE DEPTH TYPE
d
1
256
0
1
0
1
636.933
0.973313
587.58
0.973254
591.391
0.973195
639.604
0.973136
601.462
0.973078
572.337
0.973019
592.011
0.97296
527.316
0.972901
665.95
0.972843
598.762
0.972784
594.145
0.972725
604.716
0.972666
677.185
0.972608
602.511
0.972549
593.301
0.97249
622.319
0.972431
574.478
0.972373
626.733
0.972314
571.949
0.972255
569.054
0.972197
576.378
0.972138
590.811
0.972079
587.277
0.972021
543.325
0.971962
592.817
0.971903
557.469
0.971845
527.42
0.971786
512.109
0.971727
564.971
0.971669
558.238
0.97161
541.555
0.971551
577.294
0.971493
554.328
0.971434
559.829
0.971376
546.876
0.971317
595.497
0.971258
542.962
0.9712
554.246
0.971141
552.614
0.971083
590.118
0.971024
603.425
0.970965
548.402
0.970907
544.278
0.970848
553.036
0.97079
547.837
0.970731
580.51
0.970673
529.089
0.970614
520.893
0.970556
516.793
0.970497
579.068
0.970438
566.239
0.97038
533.66
0.970321
582.528
0.970263
574.909
0.970204
547.282
0.970146
626.391
0.970087
602.462
0.970029
617.396
0.969971
629.47
0.969912
600.903
0.969854
675.411
0.969795
645.684
0.969737
630.288
0.969678
614.465
0.96962
621.915
0.969561
602.177
0.969503
592.125
0.969444
579.366
0.969386
553.332
0.969328
612.539
0.969269
597.54
0.969211
647.38
0.969152
693.661
0.969094
673.557
0.969036
740.527
0.968977
751.366
0.968919
826.108
0.96886
859.197
0.968802
852.193
0.968744
959.322
0.968685
1017.92
0.968627
1044.12
0.968569
1131.73
0.96851
1160.69
0.968452
1332.04
0.968394
1296.42
0.968335
1440.44
0.968277
1468.83
0.968219
1458.08
0.96816
1508.75
0.968102
1353.99
0.968044
1385.37
0.967986
1322.91
0.967927
1096.14
0.967869
1113.77
0.967811
937.804
0.967752
904.429
0.967694
759.55
0.967636
774.793
0.967578
642.748
0.967519
627.488
0.967461
568.497
0.967403
537.169
0.967345
564.676
0.967286
517.608
0.967228
495.357
0.96717
491.346
0.967112
461.47
0.967054
468.347
0.966995
482.509
0.966937
458.259
0.966879
414.545
0.966821
454.329
0.966763
440.629
0.966705
406.938
0.966646
447.629
0.966588
388.005
0.96653
413.111
0.966472
415.632
0.966414
458.132
0.966356
403.634
0.966298
413.427
0.966239
459.43
0.966181
435.225
0.966123
424.981
0.966065
437.676
0.966007
402.803
0.965949
429.042
0.965891
C1s Snap
VB MAPPING DATA X Y [19489.8 , 6610.58]
2018
10
27
0
0
51
0
9
Casa Info Follows
0
0
0
0
VB MAPPING DATA X Y [19489.8 , 6610.58]
X-ray spot-size: 400 um by 400 um
20181026
Standard  27/10/2018   00:00:51
XPS
19489.8
6610.58
KA1486
1486.68
36
1e+037
1e+037
1e+037
1e+037
FAT
151.181
1e+037
1e+037
1e+037
1e+037
1e+037
1e+037
1e+037
C 1s

-1
Kinetic Energy
eV
1188.393935
0.158343
2
Counts
d
Transmission
d
pulse counting
1
5
1e+037
1e+037
1e+037
1e+037
2
MFP Exponent
d
-0.6
ESCAPE DEPTH TYPE
d
1
256
0
1
0
1
576.895
0.973313
571.946
0.973254
574.714
0.973195
589.914
0.973136
617.684
0.973078
578.571
0.973019
593.255
0.97296
615.409
0.972901
579.302
0.972843
580.129
0.972784
545.972
0.972725
566.691
0.972666
584.673
0.972608
560.704
0.972549
605.636
0.97249
616.193
0.972431
584.153
0.972373
531.441
0.972314
617.608
0.972255
587.062
0.972197
594.352
0.972138
558.585
0.972079
537.847
0.972021
556.206
0.971962
516.514
0.971903
519.913
0.971845
575.261
0.971786
545.862
0.971727
546.523
0.971669
546.68
0.97161
534.671
0.971551
575.013
0.971493
526.104
0.971434
496.367
0.971376
586.179
0.971317
577.519
0.971258
496.04
0.9712
586.586
0.971141
550.386
0.971083
552.19
0.971024
561.505
0.970965
540.631
0.970907
539.862
0.970848
558.512
0.97079
513.054
0.970731
505.5
0.970673
519.371
0.970614
560.468
0.970556
534.87
0.970497
548.255
0.970438
543.888
0.97038
522.013
0.970321
560.366
0.970263
603.496
0.970204
593.324
0.970146
601.335
0.970087
655.712
0.970029
638.254
0.969971
600.577
0.969912
616.337
0.969854
587.403
0.969795
651.766
0.969737
599.026
0.969678
607.494
0.96962
611.21
0.969561
542.764
0.969503
591.143
0.969444
588.234
0.969386
598.065
0.969328
601.911
0.969269
617.91
0.969211
702.703
0.969152
696.572
0.969094
706.603
0.969036
693.88
0.968977
783.442
0.968919
839.698
0.96886
883.496
0.968802
883.97
0.968744
964.085
0.968685
1000.86
0.968627
1105.76
0.968569
1173.47
0.96851
1242.11
0.968452
1296.27
0.968394
1448.94
0.968335
1506
0.968277
1482.77
0.968219
1423.1
0.96816
1554.35
0.968102
1506.59
0.968044
1479.95
0.967986
1336.71
0.967927
1205.94
0.967869
1142.12
0.967811
1015.05
0.967752
918.729
0.967694
796.492
0.967636
748.106
0.967578
625.066
0.967519
645.996
0.967461
591.271
0.967403
545.889
0.967345
505.372
0.967286
543.148
0.967228
471.444
0.96717
500.681
0.967112
454.672
0.967054
425.924
0.966995
425.793
0.966937
432.145
0.966879
443.857
0.966821
429.503
0.966763
439.786
0.966705
485.163
0.966646
424.589
0.966588
446.87
0.96653
388.374
0.966472
441.969
0.966414
424.47
0.966356
446.122
0.966298
437.891
0.966239
384.884
0.966181
427.903
0.966123
407.138
0.966065
444.984
0.966007
414.96
0.965949
408.766
0.965891
C1s Snap
VB MAPPING DATA X Y [21655.4 , 6610.58]
2018
10
27
0
0
51
0
9
Casa Info Follows
0
0
0
0
VB MAPPING DATA X Y [21655.4 , 6610.58]
X-ray spot-size: 400 um by 400 um
20181026
Standard  27/10/2018   00:00:51
XPS
21655.4
6610.58
KA1486
1486.68
36
1e+037
1e+037
1e+037
1e+037
FAT
151.181
1e+037
1e+037
1e+037
1e+037
1e+037
1e+037
1e+037
C 1s

-1
Kinetic Energy
eV
1188.393935
0.158343
2
Counts
d
Transmission
d
pulse counting
1
5
1e+037
1e+037
1e+037
1e+037
2
MFP Exponent
d
-0.6
ESCAPE DEPTH TYPE
d
1
256
0
1
0
1
588.641
0.973313
595.397
0.973254
527.249
0.973195
538.95
0.973136
615.188
0.973078
512.485
0.973019
524.85
0.97296
501.26
0.972901
580.54
0.972843
544.103
0.972784
606.498
0.972725
592.45
0.972666
568.638
0.972608
552.097
0.972549
539.029
0.97249
558.617
0.972431
564.802
0.972373
550.988
0.972314
540.708
0.972255
531.837
0.972197
490.101
0.972138
528.746
0.972079
515.485
0.972021
545.667
0.971962
524.731
0.971903
510.524
0.971845
544.922
0.971786
508.618
0.971727
531.534
0.971669
505.073
0.97161
508.282
0.971551
552.195
0.971493
544.168
0.971434
507.699
0.971376
513.187
0.971317
512.352
0.971258
487.102
0.9712
490.681
0.971141
496.907
0.971083
476.334
0.971024
485.387
0.970965
500.666
0.970907
470.31
0.970848
485.139
0.97079
463.053
0.970731
530.504
0.970673
492.377
0.970614
514.476
0.970556
511.476
0.970497
519.567
0.970438
567.304
0.97038
538.954
0.970321
544.537
0.970263
514.56
0.970204
519.028
0.970146
525.124
0.970087
533.549
0.970029
552.737
0.969971
558.268
0.969912
578.267
0.969854
591.497
0.969795
612.235
0.969737
575.831
0.969678
635.379
0.96962
604.397
0.969561
623.323
0.969503
586.233
0.969444
598.087
0.969386
607.79
0.969328
582.588
0.969269
628.581
0.969211
614.38
0.969152
595.675
0.969094
652.174
0.969036
715.26
0.968977
729.982
0.968919
744.565
0.96886
808.656
0.968802
834.86
0.968744
869.773
0.968685
929.774
0.968627
1027.05
0.968569
1145.95
0.96851
1188.15
0.968452
1239.79
0.968394
1308.66
0.968335
1357.08
0.968277
1374.01
0.968219
1509.63
0.96816
1527.36
0.968102
1489.95
0.968044
1379.81
0.967986
1330.27
0.967927
1270.91
0.967869
1175.95
0.967811
1051.39
0.967752
973.245
0.967694
866.77
0.967636
825.497
0.967578
641.864
0.967519
614.269
0.967461
565.869
0.967403
554.609
0.967345
505.372
0.967286
498.879
0.967228
484.255
0.96717
444.673
0.967112
482.717
0.967054
418.288
0.966995
479.969
0.966937
422.037
0.966879
443.019
0.966821
410.469
0.966763
410.299
0.966705
414.428
0.966646
414.715
0.966588
390.493
0.96653
402.391
0.966472
411.517
0.966414
426.112
0.966356
429.78
0.966298
402.827
0.966239
380.833
0.966181
423.836
0.966123
381.185
0.966065
408.443
0.966007
376.868
0.965949
398.222
0.965891
C1s Snap
VB MAPPING DATA X Y [23820.9 , 6610.58]
2018
10
27
0
0
51
0
9
Casa Info Follows
0
0
0
0
VB MAPPING DATA X Y [23820.9 , 6610.58]
X-ray spot-size: 400 um by 400 um
20181026
Standard  27/10/2018   00:00:51
XPS
23820.9
6610.58
KA1486
1486.68
36
1e+037
1e+037
1e+037
1e+037
FAT
151.181
1e+037
1e+037
1e+037
1e+037
1e+037
1e+037
1e+037
C 1s

-1
Kinetic Energy
eV
1188.393935
0.158343
2
Counts
d
Transmission
d
pulse counting
1
5
1e+037
1e+037
1e+037
1e+037
2
MFP Exponent
d
-0.6
ESCAPE DEPTH TYPE
d
1
256
0
1
0
1
556.012
0.973313
548.495
0.973254
556.754
0.973195
540.224
0.973136
535.326
0.973078
588.547
0.973019
553.456
0.97296
550.89
0.972901
522.363
0.972843
570.191
0.972784
500.268
0.972725
624.341
0.972666
522.999
0.972608
536.112
0.972549
562.465
0.97249
545.141
0.972431
522.472
0.972373
555.875
0.972314
514.273
0.972255
539.04
0.972197
496.092
0.972138
535.907
0.972079
507.247
0.972021
459.016
0.971962
439.037
0.971903
522.26
0.971845
477.245
0.971786
450.424
0.971727
480.802
0.971669
495.826
0.97161
470.419
0.971551
525.954
0.971493
468.526
0.971434
482.768
0.971376
473.884
0.971317
446.061
0.971258
496.04
0.9712
486.22
0.971141
412.233
0.971083
472.987
0.971024
443.467
0.970965
442.94
0.970907
439.397
0.970848
408.48
0.97079
380.442
0.970731
410.923
0.970673
423.271
0.970614
408.586
0.970556
396.633
0.970497
415.441
0.970438
425.744
0.97038
460.599
0.970321
433.73
0.970263
453.151
0.970204
478.217
0.970146
488.585
0.970087
522.064
0.970029
536.05
0.969971
511.832
0.969912
549.456
0.969854
590.473
0.969795
585.88
0.969737
573.814
0.969678
591.56
0.96962
584.931
0.969561
632.386
0.969503
611.765
0.969444
581.337
0.969386
637.936
0.969328
654.084
0.969269
621.791
0.969211
664.85
0.969152
713.064
0.969094
785.331
0.969036
836.738
0.968977
975.901
0.968919
1026.08
0.96886
1158.56
0.968802
1338.47
0.968744
1440.41
0.968685
1668.1
0.968627
2051.25
0.968569
2207.48
0.96851
2604.46
0.968452
2840.13
0.968394
3205.74
0.968335
3358.52
0.968277
3454.54
0.968219
3729.89
0.96816
3610.38
0.968102
3281.39
0.968044
3085.09
0.967986
2699.21
0.967927
2389.92
0.967869
1884.63
0.967811
1590.27
0.967752
1385.24
0.967694
1121.76
0.967636
955.37
0.967578
798.351
0.967519
678.604
0.967461
622.806
0.967403
631.348
0.967345
571.552
0.967286
487.811
0.967228
490.233
0.96717
460.796
0.967112
397.731
0.967054
427.621
0.966995
419.867
0.966937
397.607
0.966879
376.859
0.966821
390.607
0.966763
343.741
0.966705
396.12
0.966646
352.179
0.966588
344.065
0.96653
361.987
0.966472
353.905
0.966414
339.084
0.966356
340.719
0.966298
319.652
0.966239
318.441
0.966181
340.045
0.966123
323.602
0.966065
315.062
0.966007
306.357
0.965949
298.464
0.965891
C1s Snap
VB MAPPING DATA X Y [0 , 8814.11]
2018
10
27
0
0
51
0
9
Casa Info Follows
0
0
0
0
VB MAPPING DATA X Y [0 , 8814.11]
X-ray spot-size: 400 um by 400 um
20181026
Standard  27/10/2018   00:00:51
XPS
0
8814.110000000001
KA1486
1486.68
36
1e+037
1e+037
1e+037
1e+037
FAT
151.181
1e+037
1e+037
1e+037
1e+037
1e+037
1e+037
1e+037
C 1s

-1
Kinetic Energy
eV
1188.393935
0.158343
2
Counts
d
Transmission
d
pulse counting
1
5
1e+037
1e+037
1e+037
1e+037
2
MFP Exponent
d
-0.6
ESCAPE DEPTH TYPE
d
1
256
0
1
0
1
661.732
0.973313
712.652
0.973254
655.533
0.973195
665.087
0.973136
666.35
0.973078
657.128
0.973019
698.971
0.97296
705.983
0.972901
659.761
0.972843
694.415
0.972784
746.079
0.972725
747.002
0.972666
736.392
0.972608
737.769
0.972549
767.221
0.97249
758.298
0.972431
770.405
0.972373
764.786
0.972314
689.703
0.972255
672.3
0.972197
669.845
0.972138
670.779
0.972079
704.967
0.972021
715.456
0.971962
725.468
0.971903
724.123
0.971845
708.283
0.971786
735.575
0.971727
769.053
0.971669
708.489
0.97161
803.154
0.971551
810.038
0.971493
758.674
0.971434
797.813
0.971376
817.506
0.971317
711.225
0.971258
727.301
0.9712
769.477
0.971141
737.562
0.971083
678.246
0.971024
627.694
0.970965
628.331
0.970907
618.247
0.970848
553.036
0.97079
590.229
0.970731
589.207
0.970673
594.955
0.970614
583.999
0.970556
569.961
0.970497
631.131
0.970438
569.433
0.97038
562.249
0.970321
578.307
0.970263
631.024
0.970204
662.389
0.970146
691.118
0.970087
714.184
0.970029
688.314
0.969971
701.705
0.969912
747.013
0.969854
800.26
0.969795
732.857
0.969737
734.159
0.969678
731.98
0.96962
714.375
0.969561
668.637
0.969503
726.655
0.969444
710.413
0.969386
741.99
0.969328
731.376
0.969269
708.123
0.969211
798.791
0.969152
740.229
0.969094
788.247
0.969036
843.54
0.968977
904.944
0.968919
955.218
0.96886
941.812
0.968802
1025.52
0.968744
1191.77
0.968685
1326.89
0.968627
1455.7
0.968569
1559.56
0.96851
1704.12
0.968452
1917.58
0.968394
1929.09
0.968335
1969.59
0.968277
2037.77
0.968219
1952.39
0.96816
1967.61
0.968102
1784.98
0.968044
1683.03
0.967986
1551.22
0.967927
1351.42
0.967869
1163.15
0.967811
1082.29
0.967752
895.492
0.967694
750.54
0.967636
723.199
0.967578
651.589
0.967519
652.165
0.967461
596.527
0.967403
546.761
0.967345
523.421
0.967286
525.27
0.967228
528.666
0.96717
462.494
0.967112
492.915
0.967054
447.984
0.966995
471.504
0.966937
439.727
0.966879
418.733
0.966821
407.158
0.966763
418.724
0.966705
451.876
0.966646
424.589
0.966588
428.63
0.96653
444.445
0.966472
460.899
0.966414
406.408
0.966356
436.317
0.966298
421.582
0.966239
393.798
0.966181
411.633
0.966123
410.382
0.966065
420.624
0.966007
421.444
0.965949
403.088
0.965891
C1s Snap
VB MAPPING DATA X Y [2165.54 , 8814.11]
2018
10
27
0
0
51
0
9
Casa Info Follows
0
0
0
0
VB MAPPING DATA X Y [2165.54 , 8814.11]
X-ray spot-size: 400 um by 400 um
20181026
Standard  27/10/2018   00:00:51
XPS
2165.54
8814.110000000001
KA1486
1486.68
36
1e+037
1e+037
1e+037
1e+037
FAT
151.181
1e+037
1e+037
1e+037
1e+037
1e+037
1e+037
1e+037
C 1s

-1
Kinetic Energy
eV
1188.393935
0.158343
2
Counts
d
Transmission
d
pulse counting
1
5
1e+037
1e+037
1e+037
1e+037
2
MFP Exponent
d
-0.6
ESCAPE DEPTH TYPE
d
1
256
0
1
0
1
636.933
0.973313
740.012
0.973254
686.322
0.973195
648.523
0.973136
705.033
0.973078
593.535
0.973019
604.449
0.97296
651.39
0.972901
642.432
0.972843
612.427
0.972784
626.261
0.972725
636.607
0.972666
646.348
0.972608
602.511
0.972549
683.345
0.97249
656.62
0.972431
634.949
0.972373
685.375
0.972314
633.229
0.972255
608.671
0.972197
612.327
0.972138
597.972
0.972079
610.815
0.972021
611.241
0.971962
598.687
0.971903
575.073
0.971845
617.268
0.971786
592.417
0.971727
618.009
0.971669
591.756
0.97161
561.061
0.971551
609.24
0.971493
627.712
0.971434
575.695
0.971376
580.564
0.971317
579.766
0.971258
585.416
0.9712
560.937
0.971141
584.925
0.971083
583.425
0.971024
533.926
0.970965
568.384
0.970907
595.063
0.970848
548.656
0.97079
567.403
0.970731
546.81
0.970673
577.679
0.970614
607.531
0.970556
589.101
0.970497
584.381
0.970438
597.106
0.97038
601.426
0.970321
641.625
0.970263
625.73
0.970204
617.392
0.970146
632.654
0.970087
643.183
0.970029
679.97
0.969971
674.875
0.969912
678.074
0.969854
710.205
0.969795
736.911
0.969737
752.312
0.969678
695.132
0.96962
737.734
0.969561
739.126
0.969503
639.26
0.969444
663.118
0.969386
710.871
0.969328
681.136
0.969269
668.352
0.969211
729.88
0.969152
750.9
0.969094
762.004
0.969036
848.399
0.968977
861.204
0.968919
912.505
0.96886
1018.6
0.968802
1085.22
0.968744
1116.51
0.968685
1234.96
0.968627
1360.86
0.968569
1533
0.96851
1696.54
0.968452
1766.96
0.968394
1934.74
0.968335
2020.17
0.968277
2048.92
0.968219
2069.3
0.96816
2088.6
0.968102
1969.95
0.968044
1882.4
0.967986
1757.43
0.967927
1570.1
0.967869
1395.42
0.967811
1204.97
0.967752
1086.75
0.967694
918.128
0.967636
842.398
0.967578
762.987
0.967519
697.111
0.967461
572
0.967403
574.666
0.967345
568.974
0.967286
503.135
0.967228
510.731
0.96717
522.745
0.967112
469.119
0.967054
477.68
0.966995
455.421
0.966937
464.998
0.966879
458.931
0.966821
436.951
0.966763
481.911
0.966705
459.366
0.966646
428.704
0.966588
408.732
0.96653
424.655
0.966472
445.262
0.966414
408.05
0.966356
443.67
0.966298
413.427
0.966239
400.28
0.966181
420.582
0.966123
403.083
0.966065
376.775
0.966007
427.928
0.965949
438.774
0.965891
C1s Snap
VB MAPPING DATA X Y [4331.07 , 8814.11]
2018
10
27
0
0
51
0
9
Casa Info Follows
0
0
0
0
VB MAPPING DATA X Y [4331.07 , 8814.11]
X-ray spot-size: 400 um by 400 um
20181026
Standard  27/10/2018   00:00:51
XPS
4331.07
8814.110000000001
KA1486
1486.68
36
1e+037
1e+037
1e+037
1e+037
FAT
151.181
1e+037
1e+037
1e+037
1e+037
1e+037
1e+037
1e+037
C 1s

-1
Kinetic Energy
eV
1188.393935
0.158343
2
Counts
d
Transmission
d
pulse counting
1
5
1e+037
1e+037
1e+037
1e+037
2
MFP Exponent
d
-0.6
ESCAPE DEPTH TYPE
d
1
256
0
1
0
1
681.31
0.973313
680.081
0.973254
686.322
0.973195
643.427
0.973136
625.171
0.973078
637.177
0.973019
621.861
0.97296
636.501
0.972901
660.999
0.972843
601.247
0.972784
600.322
0.972725
673.405
0.972666
662.383
0.972608
635.711
0.972549
619.204
0.97249
657.845
0.972431
653.09
0.972373
624.29
0.972314
633.229
0.972255
648.289
0.972197
631.499
0.972138
657.65
0.972079
573.154
0.972021
617.096
0.971962
575.209
0.971903
609.108
0.971845
592.764
0.971786
602.892
0.971727
622.621
0.971669
562.861
0.97161
610.397
0.971551
608.099
0.971493
588.198
0.971434
623.291
0.971376
568.212
0.971317
643.81
0.971258
593.236
0.9712
581.011
0.971141
601.637
0.971083
611.313
0.971024
617.766
0.970965
608.349
0.970907
574.087
0.970848
612.173
0.97079
534.793
0.970731
540.287
0.970673
584.158
0.970614
560.468
0.970556
571.024
0.970497
592.881
0.970438
564.111
0.97038
653.31
0.970321
585.694
0.970263
647.964
0.970204
590.185
0.970146
650.402
0.970087
692.257
0.970029
664.327
0.969971
658.364
0.969912
678.074
0.969854
707.135
0.969795
738.939
0.969737
721.049
0.969678
687.165
0.96962
683.231
0.969561
760.273
0.969503
696.214
0.969444
722.237
0.969386
706.981
0.969328
650.219
0.969269
734.314
0.969211
733.762
0.969152
740.229
0.969094
784.359
0.969036
801.752
0.968977
852.455
0.968919
886.294
0.96886
897.103
0.968802
1051.52
0.968744
1061.26
0.968685
1207.47
0.968627
1248.01
0.968569
1366.99
0.96851
1501.52
0.968452
1614.46
0.968394
1746.45
0.968335
1806.63
0.968277
1954.1
0.968219
1932.14
0.96816
1990.88
0.968102
1846.94
0.968044
1796.16
0.967986
1645.12
0.967927
1574.68
0.967869
1400.9
0.967811
1213.15
0.967752
1070.66
0.967694
922.633
0.967636
807.706
0.967578
800.119
0.967519
686.536
0.967461
592.147
0.967403
585.13
0.967345
538.892
0.967286
537.189
0.967228
476.568
0.96717
496.438
0.967112
498.864
0.967054
499.74
0.966995
511.29
0.966937
473.422
0.966879
479.03
0.966821
454.329
0.966763
421.251
0.966705
428.575
0.966646
407.31
0.966588
439.408
0.96653
424.655
0.966472
417.278
0.966414
411.334
0.966356
415.89
0.966298
396.303
0.966239
390.556
0.966181
441.733
0.966123
442.823
0.966065
415.752
0.966007
406.856
0.965949
441.207
0.965891
C1s Snap
VB MAPPING DATA X Y [6496.61 , 8814.11]
2018
10
27
0
0
51
0
9
Casa Info Follows
0
0
0
0
VB MAPPING DATA X Y [6496.61 , 8814.11]
X-ray spot-size: 400 um by 400 um
20181026
Standard  27/10/2018   00:00:51
XPS
6496.61
8814.110000000001
KA1486
1486.68
36
1e+037
1e+037
1e+037
1e+037
FAT
151.181
1e+037
1e+037
1e+037
1e+037
1e+037
1e+037
1e+037
C 1s

-1
Kinetic Energy
eV
1188.393935
0.158343
2
Counts
d
Transmission
d
pulse counting
1
5
1e+037
1e+037
1e+037
1e+037
2
MFP Exponent
d
-0.6
ESCAPE DEPTH TYPE
d
1
256
0
1
0
1
660.427
0.973313
668.356
0.973254
569.583
0.973195
596.285
0.973136
579.001
0.973078
664.609
0.973019
604.449
0.97296
673.723
0.972901
684.518
0.972843
624.849
0.972784
595.381
0.972725
591.223
0.972666
605.642
0.972608
634.481
0.972549
635.24
0.97249
652.945
0.972431
610.761
0.972373
646.281
0.972314
623.616
0.972255
557.048
0.972197
613.525
0.972138
562.166
0.972079
575.508
0.972021
585.48
0.971962
548.209
0.971903
587.983
0.971845
540.255
0.971786
570.304
0.971727
581.113
0.971669
575.575
0.97161
590.892
0.971551
544.208
0.971493
609.648
0.971434
566.629
0.971376
539.015
0.971317
549.43
0.971258
566.424
0.9712
548.67
0.971141
610.55
0.971083
581.194
0.971024
557.092
0.970965
553.952
0.970907
565.255
0.970848
553.036
0.97079
578.273
0.970731
538.113
0.970673
531.249
0.970614
527.311
0.970556
513.603
0.970497
623.693
0.970438
568.368
0.97038
555.896
0.970321
542.426
0.970263
622.554
0.970204
661.342
0.970146
606.555
0.970087
604.55
0.970029
600.71
0.969971
650.109
0.969912
653.379
0.969854
736.812
0.969795
693.325
0.969737
639.364
0.969678
653.305
0.96962
714.375
0.969561
698.847
0.969503
678.538
0.969444
673.957
0.969386
617.514
0.969328
647.321
0.969269
681.933
0.969211
679.409
0.969152
698.512
0.969094
709.519
0.969036
784.259
0.968977
797.051
0.968919
830.962
0.96886
966.111
0.968802
955.227
0.968744
1034.58
0.968685
1062.46
0.968627
1128.52
0.968569
1303.43
0.96851
1369.92
0.968452
1511.85
0.968394
1546.85
0.968335
1583.73
0.968277
1711.47
0.968219
1796.83
0.96816
1748.88
0.968102
1776.65
0.968044
1693.23
0.967986
1668.13
0.967927
1439.26
0.967869
1273.8
0.967811
1198.61
0.967752
1059.93
0.967694
919.93
0.967636
800.589
0.967578
703.751
0.967519
690.942
0.967461
647.333
0.967403
592.107
0.967345
571.552
0.967286
551.661
0.967228
473.152
0.96717
497.287
0.967112
483.567
0.967054
464.953
0.966995
457.114
0.966937
471.738
0.966879
456.418
0.966821
428.675
0.966763
481.911
0.966705
438.561
0.966646
436.109
0.966588
426.972
0.96653
455.164
0.966472
429.624
0.966414
448.28
0.966356
414.256
0.966298
390.595
0.966239
427.829
0.966181
421.395
0.966123
433.091
0.966065
407.631
0.966007
409.287
0.965949
403.899
0.965891
C1s Snap
VB MAPPING DATA X Y [8662.14 , 8814.11]
2018
10
27
0
0
51
0
9
Casa Info Follows
0
0
0
0
VB MAPPING DATA X Y [8662.14 , 8814.11]
X-ray spot-size: 400 um by 400 um
20181026
Standard  27/10/2018   00:00:51
XPS
8662.139999999999
8814.110000000001
KA1486
1486.68
36
1e+037
1e+037
1e+037
1e+037
FAT
151.181
1e+037
1e+037
1e+037
1e+037
1e+037
1e+037
1e+037
C 1s

-1
Kinetic Energy
eV
1188.393935
0.158343
2
Counts
d
Transmission
d
pulse counting
1
5
1e+037
1e+037
1e+037
1e+037
2
MFP Exponent
d
-0.6
ESCAPE DEPTH TYPE
d
1
256
0
1
0
1
610.83
0.973313
650.116
0.973254
609.351
0.973195
640.879
0.973136
581.497
0.973078
582.312
0.973019
572.112
0.97296
605.483
0.972901
599.108
0.972843
631.061
0.972784
557.089
0.972725
626.794
0.972666
601.942
0.972608
576.689
0.972549
541.496
0.97249
583.117
0.972431
602.295
0.972373
576.644
0.972314
587.569
0.972255
635.083
0.972197
594.352
0.972138
613.488
0.972079
588.454
0.972021
558.548
0.971962
635.078
0.971903
550.427
0.971845
575.261
0.971786
572.631
0.971727
544.217
0.971669
598.69
0.97161
531.229
0.971551
579.576
0.971493
608.519
0.971434
531.498
0.971376
546.876
0.971317
558.418
0.971258
538.493
0.9712
550.901
0.971141
541.473
0.971083
591.234
0.971024
567.021
0.970965
546.182
0.970907
596.167
0.970848
593.556
0.97079
548.924
0.970731
556.594
0.970673
563.642
0.970614
594.695
0.970556
532.743
0.970497
580.13
0.970438
547.081
0.97038
533.66
0.970321
546.647
0.970263
595.026
0.970204
576.581
0.970146
596.115
0.970087
650.492
0.970029
570.466
0.969971
604.704
0.969912
637.945
0.969854
620.15
0.969795
655.821
0.969737
623.229
0.969678
647.33
0.96962
623.862
0.969561
667.63
0.969503
618.638
0.969444
640.456
0.969386
656.413
0.969328
630.896
0.969269
660.592
0.969211
667.762
0.969152
715.975
0.969094
727.014
0.969036
746.358
0.968977
794.135
0.968919
847.464
0.96886
882.524
0.968802
887.822
0.968744
981.233
0.968685
1026.45
0.968627
1039.38
0.968569
1207.62
0.96851
1270.51
0.968452
1429.95
0.968394
1414.1
0.968335
1557.51
0.968277
1531.12
0.968219
1648.63
0.96816
1545.05
0.968102
1582.43
0.968044
1511.48
0.967986
1494.14
0.967927
1258.1
0.967869
1133.89
0.967811
1102.28
0.967752
990.225
0.967694
841.542
0.967636
804.147
0.967578
755.914
0.967519
616.913
0.967461
579.008
0.967403
540.657
0.967345
533.735
0.967286
529.527
0.967228
514.147
0.96717
499.833
0.967112
467.419
0.967054
447.984
0.966995
492.667
0.966937
470.053
0.966879
458.093
0.966821
470.053
0.966763
430.519
0.966705
451.876
0.966646
422.944
0.966588
423.656
0.96653
441.146
0.966472
446.908
0.966414
423.649
0.966356
430.597
0.966298
405.273
0.966239
402.711
0.966181
415.7
0.966123
409.571
0.966065
409.256
0.966007
452.242
0.965949
450.129
0.965891
C1s Snap
VB MAPPING DATA X Y [10827.7 , 8814.11]
2018
10
27
0
0
51
0
9
Casa Info Follows
0
0
0
0
VB MAPPING DATA X Y [10827.7 , 8814.11]
X-ray spot-size: 400 um by 400 um
20181026
Standard  27/10/2018   00:00:51
XPS
10827.7
8814.110000000001
KA1486
1486.68
36
1e+037
1e+037
1e+037
1e+037
FAT
151.181
1e+037
1e+037
1e+037
1e+037
1e+037
1e+037
1e+037
C 1s

-1
Kinetic Energy
eV
1188.393935
0.158343
2
Counts
d
Transmission
d
pulse counting
1
5
1e+037
1e+037
1e+037
1e+037
2
MFP Exponent
d
-0.6
ESCAPE DEPTH TYPE
d
1
256
0
1
0
1
619.966
0.973313
620.151
0.973254
622.179
0.973195
601.381
0.973136
643.889
0.973078
610.991
0.973019
625.592
0.97296
626.575
0.972901
605.297
0.972843
613.669
0.972784
610.203
0.972725
619.435
0.972666
566.171
0.972608
600.052
0.972549
608.103
0.97249
581.892
0.972431
597.457
0.972373
587.639
0.972314
612.802
0.972255
593.065
0.972197
582.369
0.972138
560.972
0.972079
549.616
0.972021
597.189
0.971962
574.035
0.971903
525.781
0.971845
604.432
0.971786
557.501
0.971727
545.37
0.971669
568.64
0.97161
559.913
0.971551
544.208
0.971493
546.426
0.971434
533.764
0.971376
553.613
0.971317
570.778
0.971258
556.369
0.9712
564.283
0.971141
574.897
0.971083
580.078
0.971024
555.989
0.970965
547.292
0.970907
574.087
0.970848
545.371
0.97079
580.447
0.970731
547.897
0.970673
589.556
0.970614
536.937
0.970556
544.44
0.970497
584.381
0.970438
564.111
0.97038
646.957
0.970321
554.035
0.970263
614.084
0.970204
580.767
0.970146
603.423
0.970087
569.05
0.970029
586.109
0.969971
631.534
0.969912
601.932
0.969854
675.411
0.969795
596.016
0.969737
586.924
0.969678
625.42
0.96962
620.942
0.969561
621.309
0.969503
593.107
0.969444
627.647
0.969386
635.019
0.969328
610.607
0.969269
648.951
0.969211
657.086
0.969152
742.169
0.969094
679.389
0.969036
748.302
0.968977
790.247
0.968919
805.722
0.96886
849.478
0.968802
829.083
0.968744
898.352
0.968685
971.477
0.968627
991.961
0.968569
1116.55
0.96851
1130.4
0.968452
1336.75
0.968394
1383.04
0.968335
1429.2
0.968277
1454.88
0.968219
1388.12
0.96816
1433.36
0.968102
1414.11
0.968044
1417.83
0.967986
1258.46
0.967927
1195.88
0.967869
1138.46
0.967811
1034.13
0.967752
941.071
0.967694
814.512
0.967636
712.524
0.967578
662.198
0.967519
642.471
0.967461
574.628
0.967403
579.026
0.967345
545.768
0.967286
524.419
0.967228
477.422
0.96717
476.92
0.967112
472.518
0.967054
462.408
0.966995
472.351
0.966937
452.363
0.966879
427.107
0.966821
451.847
0.966763
478.541
0.966705
446.883
0.966646
406.487
0.966588
424.485
0.96653
437.023
0.966472
432.093
0.966414
426.112
0.966356
436.317
0.966298
374.286
0.966239
405.141
0.966181
414.887
0.966123
413.626
0.966065
419
0.966007
432.791
0.965949
472.838
0.965891
C1s Snap
VB MAPPING DATA X Y [12993.2 , 8814.11]
2018
10
27
0
0
51
0
9
Casa Info Follows
0
0
0
0
VB MAPPING DATA X Y [12993.2 , 8814.11]
X-ray spot-size: 400 um by 400 um
20181026
Standard  27/10/2018   00:00:51
XPS
12993.2
8814.110000000001
KA1486
1486.68
36
1e+037
1e+037
1e+037
1e+037
FAT
151.181
1e+037
1e+037
1e+037
1e+037
1e+037
1e+037
1e+037
C 1s

-1
Kinetic Energy
eV
1188.393935
0.158343
2
Counts
d
Transmission
d
pulse counting
1
5
1e+037
1e+037
1e+037
1e+037
2
MFP Exponent
d
-0.6
ESCAPE DEPTH TYPE
d
1
256
0
1
0
1
661.732
0.973313
595.397
0.973254
629.877
0.973195
639.604
0.973136
585.24
0.973078
627.201
0.973019
573.356
0.97296
609.205
0.972901
646.145
0.972843
629.818
0.972784
627.497
0.972725
539.706
0.972666
645.114
0.972608
601.282
0.972549
610.57
0.97249
581.892
0.972431
637.368
0.972373
626.733
0.972314
568.344
0.972255
613.474
0.972197
618.318
0.972138
607.521
0.972079
595.515
0.972021
557.377
0.971962
562.296
0.971903
595.025
0.971845
557.758
0.971786
593.581
0.971727
528.075
0.971669
551.304
0.97161
544.997
0.971551
564.744
0.971493
509.169
0.971434
585.894
0.971376
540.138
0.971317
537.071
0.971258
620.049
0.9712
570.974
0.971141
526.989
0.971083
544.381
0.971024
551.576
0.970965
550.622
0.970907
547.591
0.970848
539.895
0.97079
496.749
0.970731
519.633
0.970673
550.685
0.970614
501.641
0.970556
561.454
0.970497
552.505
0.970438
609.878
0.97038
596.132
0.970321
617.353
0.970263
573.851
0.970204
597.51
0.970146
596.115
0.970087
593.065
0.970029
611.139
0.969971
634.63
0.969912
622.511
0.969854
597.637
0.969795
614.262
0.969737
591.966
0.969678
613.469
0.96962
585.905
0.969561
611.239
0.969503
572.486
0.969444
629.617
0.969386
653.495
0.969328
627.998
0.969269
626.641
0.969211
679.409
0.969152
695.601
0.969094
738.677
0.969036
708.457
0.968977
767.89
0.968919
792.132
0.96886
865.029
0.968802
905.154
0.968744
898.352
0.968685
967.686
0.968627
983.426
0.968569
1096.63
0.96851
1086.85
0.968452
1181.42
0.968394
1307.72
0.968335
1385.18
0.968277
1363.78
0.968219
1394.57
0.96816
1410.09
0.968102
1432.6
0.968044
1332.51
0.967986
1266.75
0.967927
1170.26
0.967869
1081.77
0.967811
916.904
0.967752
873.15
0.967694
759.55
0.967636
701.85
0.967578
620.645
0.967519
618.675
0.967461
557.985
0.967403
493.567
0.967345
516.545
0.967286
485.257
0.967228
487.671
0.96717
476.92
0.967112
494.615
0.967054
448.832
0.966995
457.114
0.966937
491.955
0.966879
443.019
0.966821
418.744
0.966763
469.274
0.966705
435.232
0.966646
454.212
0.966588
429.459
0.96653
437.848
0.966472
418.925
0.966414
401.482
0.966356
446.122
0.966298
431.367
0.966239
431.071
0.966181
431.157
0.966123
422.547
0.966065
401.135
0.966007
402.803
0.965949
382.001
0.965891
C1s Snap
VB MAPPING DATA X Y [15158.8 , 8814.11]
2018
10
27
0
0
51
0
9
Casa Info Follows
0
0
0
0
VB MAPPING DATA X Y [15158.8 , 8814.11]
X-ray spot-size: 400 um by 400 um
20181026
Standard  27/10/2018   00:00:51
XPS
15158.8
8814.110000000001
KA1486
1486.68
36
1e+037
1e+037
1e+037
1e+037
FAT
151.181
1e+037
1e+037
1e+037
1e+037
1e+037
1e+037
1e+037
C 1s

-1
Kinetic Energy
eV
1188.393935
0.158343
2
Counts
d
Transmission
d
pulse counting
1
5
1e+037
1e+037
1e+037
1e+037
2
MFP Exponent
d
-0.6
ESCAPE DEPTH TYPE
d
1
256
0
1
0
1
593.862
0.973313
631.876
0.973254
636.291
0.973195
570.802
0.973136
625.171
0.973078
604.757
0.973019
675.341
0.97296
629.057
0.972901
579.302
0.972843
628.576
0.972784
596.616
0.972725
615.755
0.972666
582.206
0.972608
640.629
0.972549
579.733
0.97249
584.342
0.972431
579.315
0.972373
587.639
0.972314
607.996
0.972255
570.254
0.972197
585.964
0.972138
555.004
0.972079
561.385
0.972021
529.274
0.971962
579.905
0.971903
576.247
0.971845
595.097
0.971786
612.204
0.971727
571.889
0.971669
518.942
0.97161
507.134
0.971551
517.968
0.971493
561.102
0.971434
532.631
0.971376
578.318
0.971317
548.306
0.971258
546.314
0.9712
573.204
0.971141
558.185
0.971083
570.039
0.971024
569.227
0.970965
542.851
0.970907
495.702
0.970848
563.988
0.97079
508.706
0.970731
504.413
0.970673
557.163
0.970614
523.032
0.970556
543.377
0.970497
542.943
0.970438
566.239
0.97038
581.308
0.970321
529.763
0.970263
605.613
0.970204
562.978
0.970146
605.511
0.970087
657.801
0.970029
605.925
0.969971
595.417
0.969912
688.364
0.969854
595.59
0.969795
634.534
0.969737
570.789
0.969678
592.556
0.96962
573.252
0.969561
619.295
0.969503
588.197
0.969444
613.852
0.969386
615.569
0.969328
601.911
0.969269
640.221
0.969211
647.38
0.969152
684.93
0.969094
676.473
0.969036
724.978
0.968977
746.506
0.968919
752.331
0.96886
810.6
0.968802
877.229
0.968744
855.483
0.968685
996.119
0.968627
1029.89
0.968569
1089.04
0.96851
1120.93
0.968452
1229.43
0.968394
1312.42
0.968335
1356.14
0.968277
1366.57
0.968219
1354.07
0.96816
1431.49
0.968102
1402.08
0.968044
1285.22
0.967986
1249.26
0.967927
1175.75
0.967869
1119.26
0.967811
975.971
0.967752
827.571
0.967694
708.193
0.967636
695.623
0.967578
681.649
0.967519
617.794
0.967461
542.218
0.967403
559.841
0.967345
496.777
0.967286
463.974
0.967228
497.066
0.96717
490.498
0.967112
491.215
0.967054
447.984
0.966995
442.723
0.966937
475.95
0.966879
415.383
0.966821
436.123
0.966763
427.991
0.966705
418.589
0.966646
437.755
0.966588
429.459
0.96653
417.234
0.966472
441.146
0.966414
454.848
0.966356
433.049
0.966298
415.874
0.966239
420.537
0.966181
410.006
0.966123
413.626
0.966065
434.428
0.966007
406.045
0.965949
412.821
0.965891
C1s Snap
VB MAPPING DATA X Y [17324.3 , 8814.11]
2018
10
27
0
0
51
0
9
Casa Info Follows
0
0
0
0
VB MAPPING DATA X Y [17324.3 , 8814.11]
X-ray spot-size: 400 um by 400 um
20181026
Standard  27/10/2018   00:00:51
XPS
17324.3
8814.110000000001
KA1486
1486.68
36
1e+037
1e+037
1e+037
1e+037
FAT
151.181
1e+037
1e+037
1e+037
1e+037
1e+037
1e+037
1e+037
C 1s

-1
Kinetic Energy
eV
1188.393935
0.158343
2
Counts
d
Transmission
d
pulse counting
1
5
1e+037
1e+037
1e+037
1e+037
2
MFP Exponent
d
-0.6
ESCAPE DEPTH TYPE
d
1
256
0
1
0
1
617.356
0.973313
674.87
0.973254
631.159
0.973195
597.559
0.973136
638.898
0.973078
593.535
0.973019
629.323
0.97296
610.446
0.972901
680.804
0.972843
595.035
0.972784
613.909
0.972725
620.661
0.972666
659.916
0.972608
632.022
0.972549
577.266
0.97249
628.444
0.972431
581.734
0.972373
590.082
0.972314
589.972
0.972255
559.45
0.972197
582.369
0.972138
553.811
0.972079
614.345
0.972021
546.838
0.971962
578.731
0.971903
571.552
0.971845
583.429
0.971786
547.026
0.971727
577.654
0.971669
566.329
0.97161
572.534
0.971551
573.872
0.971493
534.007
0.971434
577.961
0.971376
543.507
0.971317
517.97
0.971258
539.611
0.9712
515.215
0.971141
607.207
0.971083
572.27
0.971024
585.774
0.970965
586.146
0.970907
561.943
0.970848
563.988
0.97079
564.142
0.970731
588.12
0.970673
567.961
0.970614
526.241
0.970556
559.327
0.970497
551.443
0.970438
528.987
0.97038
594.015
0.970321
556.145
0.970263
609.849
0.970204
625.764
0.970146
598.203
0.970087
584.712
0.970029
602.796
0.969971
597.481
0.969912
608.106
0.969854
634.477
0.969795
598.044
0.969737
627.263
0.969678
602.515
0.96962
625.808
0.969561
621.309
0.969503
600.963
0.969444
599.072
0.969386
616.542
0.969328
624.133
0.969269
605.3
0.969211
666.792
0.969152
670.377
0.969094
734.79
0.969036
779.4
0.968977
731.926
0.968919
761.068
0.96886
859.197
0.968802
877.229
0.968744
905.973
0.968685
981.902
0.968627
1010.93
0.968569
1158.29
0.96851
1233.59
0.968452
1276.5
0.968394
1342.55
0.968335
1371.13
0.968277
1462.32
0.968219
1507.79
0.96816
1517.12
0.968102
1453.88
0.968044
1384.44
0.967986
1280.56
0.967927
1213.26
0.967869
1104.63
0.967811
1018.68
0.967752
929.453
0.967694
826.225
0.967636
769.455
0.967578
678.112
0.967519
662.741
0.967461
579.008
0.967403
565.074
0.967345
517.405
0.967286
498.027
0.967228
486.817
0.96717
506.621
0.967112
437.674
0.967054
479.377
0.966995
466.425
0.966937
417.825
0.966879
474.005
0.966821
458.467
0.966763
430.519
0.966705
451.876
0.966646
453.389
0.966588
431.117
0.96653
409.813
0.966472
383.534
0.966414
467.164
0.966356
428.963
0.966298
415.874
0.966239
411.624
0.966181
433.598
0.966123
419.303
0.966065
420.624
0.966007
420.634
0.965949
442.018
0.965891
C1s Snap
VB MAPPING DATA X Y [19489.8 , 8814.11]
2018
10
27
0
0
51
0
9
Casa Info Follows
0
0
0
0
VB MAPPING DATA X Y [19489.8 , 8814.11]
X-ray spot-size: 400 um by 400 um
20181026
Standard  27/10/2018   00:00:51
XPS
19489.8
8814.110000000001
KA1486
1486.68
36
1e+037
1e+037
1e+037
1e+037
FAT
151.181
1e+037
1e+037
1e+037
1e+037
1e+037
1e+037
1e+037
C 1s

-1
Kinetic Energy
eV
1188.393935
0.158343
2
Counts
d
Transmission
d
pulse counting
1
5
1e+037
1e+037
1e+037
1e+037
2
MFP Exponent
d
-0.6
ESCAPE DEPTH TYPE
d
1
256
0
1
0
1
565.148
0.973313
594.094
0.973254
610.634
0.973195
666.361
0.973136
572.762
0.973078
612.238
0.973019
558.431
0.97296
590.594
0.972901
604.059
0.972843
568.948
0.972784
548.442
0.972725
571.597
0.972666
556.303
0.972608
545.949
0.972549
547.663
0.97249
610.068
0.972431
553.917
0.972373
535.106
0.972314
556.328
0.972255
594.265
0.972197
575.18
0.972138
575.295
0.972079
528.431
0.972021
590.163
0.971962
539.992
0.971903
562.164
0.971845
548.423
0.971786
576.123
0.971727
507.321
0.971669
589.444
0.97161
566.797
0.971551
603.535
0.971493
607.39
0.971434
551.896
0.971376
588.425
0.971317
579.766
0.971258
537.376
0.9712
563.168
0.971141
578.24
0.971083
536.573
0.971024
574.743
0.970965
567.274
0.970907
552.007
0.970848
532.229
0.97079
550.011
0.970731
538.113
0.970673
524.77
0.970614
523.032
0.970556
522.11
0.970497
537.63
0.970438
570.497
0.97038
548.484
0.970321
554.035
0.970263
581.262
0.970204
561.932
0.970146
572.103
0.970087
593.065
0.970029
620.525
0.969971
637.726
0.969912
607.077
0.969854
643.687
0.969795
655.821
0.969737
588.941
0.969678
588.572
0.96962
613.156
0.969561
624.33
0.969503
638.278
0.969444
615.823
0.969386
590.285
0.969328
618.336
0.969269
656.712
0.969211
595.939
0.969152
727.617
0.969094
731.874
0.969036
720.119
0.968977
771.778
0.968919
746.506
0.96886
821.291
0.968802
839.675
0.968744
871.678
0.968685
983.798
0.968627
1092.48
0.968569
1142.16
0.96851
1208.98
0.968452
1327.34
0.968394
1418.81
0.968335
1446.05
0.968277
1611.99
0.968219
1569.46
0.96816
1559.94
0.968102
1476.07
0.968044
1542.08
0.967986
1297.13
0.967927
1235.22
0.967869
1149.43
0.967811
1024.13
0.967752
898.173
0.967694
855.958
0.967636
740.99
0.967578
684.301
0.967519
658.334
0.967461
563.241
0.967403
548.505
0.967345
521.702
0.967286
484.406
0.967228
480.838
0.96717
468.434
0.967112
498.864
0.967054
463.256
0.966995
430.025
0.966937
470.053
0.966879
456.418
0.966821
457.64
0.966763
406.929
0.966705
446.051
0.966646
447.629
0.966588
482.52
0.96653
422.181
0.966472
409.048
0.966414
433.502
0.966356
410.17
0.966298
413.427
0.966239
431.881
0.966181
408.379
0.966123
396.594
0.966065
415.752
0.966007
407.666
0.965949
459.05
0.965891
C1s Snap
VB MAPPING DATA X Y [21655.4 , 8814.11]
2018
10
27
0
0
51
0
9
Casa Info Follows
0
0
0
0
VB MAPPING DATA X Y [21655.4 , 8814.11]
X-ray spot-size: 400 um by 400 um
20181026
Standard  27/10/2018   00:00:51
XPS
21655.4
8814.110000000001
KA1486
1486.68
36
1e+037
1e+037
1e+037
1e+037
FAT
151.181
1e+037
1e+037
1e+037
1e+037
1e+037
1e+037
1e+037
C 1s

-1
Kinetic Energy
eV
1188.393935
0.158343
2
Counts
d
Transmission
d
pulse counting
1
5
1e+037
1e+037
1e+037
1e+037
2
MFP Exponent
d
-0.6
ESCAPE DEPTH TYPE
d
1
256
0
1
0
1
552.096
0.973313
527.649
0.973254
533.663
0.973195
575.899
0.973136
572.762
0.973078
564.855
0.973019
499.976
0.97296
559.575
0.972901
547.119
0.972843
559.01
0.972784
564.5
0.972725
515.174
0.972666
567.404
0.972608
542.26
0.972549
552.597
0.97249
471.639
0.972431
576.897
0.972373
509.45
0.972314
510.668
0.972255
515.03
0.972197
534.438
0.972138
514.423
0.972079
510.778
0.972021
519.906
0.971962
543.514
0.971903
535.17
0.971845
514.584
0.971786
522.584
0.971727
516.545
0.971669
552.459
0.97161
526.64
0.971551
512.263
0.971493
483.203
0.971434
508.832
0.971376
496.343
0.971317
495.498
0.971258
528.439
0.9712
508.524
0.971141
463.483
0.971083
539.919
0.971024
557.092
0.970965
558.393
0.970907
499.014
0.970848
488.424
0.97079
516.315
0.970731
492.455
0.970673
474.021
0.970614
468.483
0.970556
510.413
0.970497
474.942
0.970438
523.665
0.97038
547.425
0.970321
574.085
0.970263
496.561
0.970204
542.049
0.970146
530.344
0.970087
513.711
0.970029
596.538
0.969971
615.023
0.969912
585.469
0.969854
595.59
0.969795
617.303
0.969737
562.721
0.969678
579.609
0.96962
579.092
0.969561
630.372
0.969503
619.62
0.969444
632.573
0.969386
560.139
0.969328
554.57
0.969269
578.139
0.969211
625.056
0.969152
587.914
0.969094
640.511
0.969036
670.556
0.968977
726.094
0.968919
768.834
0.96886
774.638
0.968802
818.491
0.968744
826.903
0.968685
938.304
0.968627
939.803
0.968569
1067.22
0.96851
1095.37
0.968452
1194.6
0.968394
1222.98
0.968335
1328.05
0.968277
1334.03
0.968219
1434.15
0.96816
1451.04
0.968102
1479.77
0.968044
1330.66
0.967986
1336.71
0.967927
1209.6
0.967869
1156.75
0.967811
1030.49
0.967752
927.666
0.967694
846.948
0.967636
731.205
0.967578
648.937
0.967519
617.794
0.967461
563.241
0.967403
528.449
0.967345
495.918
0.967286
495.473
0.967228
470.59
0.96717
476.92
0.967112
417.278
0.967054
426.773
0.966995
450.342
0.966937
441.412
0.966879
424.595
0.966821
422.882
0.966763
425.464
0.966705
408.602
0.966646
422.121
0.966588
421.997
0.96653
419.707
0.966472
384.357
0.966414
399.019
0.966356
397.914
0.966298
403.642
0.966239
375.971
0.966181
396.176
0.966123
386.051
0.966065
406.819
0.966007
437.654
0.965949
365.78
0.965891
C1s Snap
VB MAPPING DATA X Y [23820.9 , 8814.11]
2018
10
27
0
0
51
0
9
Casa Info Follows
0
0
0
0
VB MAPPING DATA X Y [23820.9 , 8814.11]
X-ray spot-size: 400 um by 400 um
20181026
Standard  27/10/2018   00:00:51
XPS
23820.9
8814.110000000001
KA1486
1486.68
36
1e+037
1e+037
1e+037
1e+037
FAT
151.181
1e+037
1e+037
1e+037
1e+037
1e+037
1e+037
1e+037
C 1s

-1
Kinetic Energy
eV
1188.393935
0.158343
2
Counts
d
Transmission
d
pulse counting
1
5
1e+037
1e+037
1e+037
1e+037
2
MFP Exponent
d
-0.6
ESCAPE DEPTH TYPE
d
1
256
0
1
0
1
552.096
0.973313
590.186
0.973254
554.189
0.973195
568.254
0.973136
531.583
0.973078
548.645
0.973019
516.144
0.97296
496.297
0.972901
544.643
0.972843
568.948
0.972784
478.034
0.972725
566.691
0.972666
508.197
0.972608
485.698
0.972549
522.993
0.97249
532.891
0.972431
477.724
0.972373
544.879
0.972314
509.467
0.972255
487.417
0.972197
506.877
0.972138
518.004
0.972079
474.294
0.972021
507.025
0.971962
503.601
0.971903
498.788
0.971845
466.743
0.971786
437.621
0.971727
487.72
0.971669
476.178
0.97161
468.124
0.971551
468.909
0.971493
506.911
0.971434
503.166
0.971376
430.089
0.971317
462.914
0.971258
460.289
0.9712
469.492
0.971141
445.657
0.971083
406.055
0.971024
412.579
0.970965
447.38
0.970907
401.861
0.970848
433.668
0.97079
414.139
0.970731
395.703
0.970673
386.559
0.970614
383.985
0.970556
433.851
0.970497
435.629
0.970438
412.972
0.97038
423.54
0.970321
412.624
0.970263
456.328
0.970204
491.821
0.970146
463.529
0.970087
484.475
0.970029
521.45
0.969971
565.491
0.969912
548.427
0.969854
595.59
0.969795
576.757
0.969737
588.941
0.969678
520.851
0.96962
520.696
0.969561
553.841
0.969503
557.756
0.969444
633.559
0.969386
603.9
0.969328
580.656
0.969269
659.622
0.969211
654.174
0.969152
739.258
0.969094
746.453
0.969036
855.202
0.968977
897.168
0.968919
1047.44
0.96886
1171.19
0.968802
1255.66
0.968744
1504.24
0.968685
1806.47
0.968627
1962.11
0.968569
2298.55
0.96851
2585.52
0.968452
2929.56
0.968394
3314.95
0.968335
3532.72
0.968277
3752.95
0.968219
3754.75
0.96816
3700.66
0.968102
3442.32
0.968044
3081.38
0.967986
2777.46
0.967927
2301.17
0.967869
1969.68
0.967811
1623.89
0.967752
1417.42
0.967694
1172.21
0.967636
904.666
0.967578
817.802
0.967519
719.144
0.967461
640.325
0.967403
564.202
0.967345
546.627
0.967286
471.636
0.967228
459.487
0.96717
458.251
0.967112
433.425
0.967054
408.955
0.966995
418.174
0.966937
400.977
0.966879
371.835
0.966821
371.573
0.966763
359.748
0.966705
335.37
0.966646
363.699
0.966588
345.723
0.96653
335.601
0.966472
320.16
0.966414
338.263
0.966356
332.549
0.966298
313.944
0.966239
325.734
0.966181
316.453
0.966123
332.523
0.966065
301.258
0.966007
341.208
0.965949
304.952
0.965891
C1s Snap
VB MAPPING DATA X Y [0 , 11017.6]
2018
10
27
0
0
51
0
9
Casa Info Follows
0
0
0
0
VB MAPPING DATA X Y [0 , 11017.6]
X-ray spot-size: 400 um by 400 um
20181026
Standard  27/10/2018   00:00:51
XPS
0
11017.6
KA1486
1486.68
36
1e+037
1e+037
1e+037
1e+037
FAT
151.181
1e+037
1e+037
1e+037
1e+037
1e+037
1e+037
1e+037
C 1s

-1
Kinetic Energy
eV
1188.393935
0.158343
2
Counts
d
Transmission
d
pulse counting
1
5
1e+037
1e+037
1e+037
1e+037
2
MFP Exponent
d
-0.6
ESCAPE DEPTH TYPE
d
1
256
0
1
0
1
651.291
0.973313
673.567
0.973254
685.039
0.973195
672.731
0.973136
683.82
0.973078
649.646
0.973019
635.542
0.97296
705.983
0.972901
695.658
0.972843
691.931
0.972784
704.081
0.972725
656.233
0.972666
653.748
0.972608
649.237
0.972549
600.702
0.97249
708.071
0.972431
757.101
0.972373
652.389
0.972314
695.711
0.972255
630.281
0.972197
637.491
0.972138
675.553
0.972079
646.122
0.972021
681.498
0.971962
598.687
0.971903
636.102
0.971845
652.273
0.971786
694.839
0.971727
651.447
0.971669
702.71
0.97161
687.27
0.971551
659.439
0.971493
689.806
0.971434
634.624
0.971376
683.875
0.971317
674.147
0.971258
688.199
0.9712
650.152
0.971141
641.746
0.971083
625.815
0.971024
595.702
0.970965
616.119
0.970907
565.255
0.970848
586.985
0.97079
625.013
0.970731
576.162
0.970673
559.323
0.970614
572.234
0.970556
608.242
0.970497
567.38
0.970438
585.398
0.97038
624.721
0.970321
638.459
0.970263
650.082
0.970204
621.578
0.970146
578.367
0.970087
683.904
0.970029
696.657
0.969971
739.886
0.969912
743.927
0.969854
784.91
0.969795
823.07
0.969737
768.447
0.969678
774.804
0.96962
738.707
0.969561
733.084
0.969503
714.871
0.969444
760.664
0.969386
748.797
0.969328
756.495
0.969269
762.445
0.969211
782.291
0.969152
758.662
0.969094
823.237
0.969036
873.667
0.968977
877.728
0.968919
959.101
0.96886
1045.81
0.968802
1102.55
0.968744
1201.3
0.968685
1300.36
0.968627
1490.79
0.968569
1525.41
0.96851
1720.21
0.968452
1824.38
0.968394
1938.51
0.968335
1947.12
0.968277
2069.38
0.968219
1961.6
0.96816
1988.08
0.968102
1770.18
0.968044
1751.65
0.967986
1615.66
0.967927
1377.96
0.967869
1263.74
0.967811
1035.95
0.967752
915.154
0.967694
796.492
0.967636
720.53
0.967578
704.636
0.967519
631.014
0.967461
562.365
0.967403
526.704
0.967345
532.016
0.967286
522.716
0.967228
500.482
0.96717
496.438
0.967112
486.966
0.967054
444.59
0.966995
451.188
0.966937
464.998
0.966879
482.38
0.966821
453.502
0.966763
417.039
0.966705
466.855
0.966646
422.944
0.966588
420.339
0.96653
432.901
0.966472
437.854
0.966414
414.618
0.966356
415.89
0.966298
387.333
0.966239
400.28
0.966181
367.704
0.966123
434.713
0.966065
397.075
0.966007
412.529
0.965949
413.632
0.965891
C1s Snap
VB MAPPING DATA X Y [2165.54 , 11017.6]
2018
10
27
0
0
51
0
9
Casa Info Follows
0
0
0
0
VB MAPPING DATA X Y [2165.54 , 11017.6]
X-ray spot-size: 400 um by 400 um
20181026
Standard  27/10/2018   00:00:51
XPS
2165.54
11017.6
KA1486
1486.68
36
1e+037
1e+037
1e+037
1e+037
FAT
151.181
1e+037
1e+037
1e+037
1e+037
1e+037
1e+037
1e+037
C 1s

-1
Kinetic Energy
eV
1188.393935
0.158343
2
Counts
d
Transmission
d
pulse counting
1
5
1e+037
1e+037
1e+037
1e+037
2
MFP Exponent
d
-0.6
ESCAPE DEPTH TYPE
d
1
256
0
1
0
1
644.765
0.973313
703.532
0.973254
701.716
0.973195
672.731
0.973136
590.231
0.973078
603.51
0.973019
644.248
0.97296
625.334
0.972901
686.993
0.972843
654.663
0.972784
638.614
0.972725
614.528
0.972666
669.784
0.972608
673.829
0.972549
599.469
0.97249
621.094
0.972431
582.944
0.972373
674.38
0.972314
598.383
0.972255
594.265
0.972197
600.344
0.972138
597.972
0.972079
617.876
0.972021
574.941
0.971962
629.208
0.971903
624.365
0.971845
598.598
0.971786
581.943
0.971727
576.501
0.971669
552.459
0.97161
600.071
0.971551
595.549
0.971493
585.94
0.971434
584.761
0.971376
563.72
0.971317
589.879
0.971258
577.596
0.9712
613.351
0.971141
597.18
0.971083
578.963
0.971024
569.227
0.970965
590.587
0.970907
580.711
0.970848
586.985
0.97079
555.446
0.970731
576.162
0.970673
559.323
0.970614
559.399
0.970556
548.694
0.970497
561.005
0.970438
612.007
0.97038
600.368
0.970321
601.523
0.970263
577.027
0.970204
593.324
0.970146
618.039
0.970087
695.389
0.970029
625.74
0.969971
727.503
0.969912
700.711
0.969854
754.209
0.969795
712.584
0.969737
706.931
0.969678
708.079
0.96962
695.883
0.969561
678.707
0.969503
664.791
0.969444
732.09
0.969386
650.578
0.969328
689.831
0.969269
725.584
0.969211
705.615
0.969152
729.557
0.969094
767.836
0.969036
812.442
0.968977
874.812
0.968919
972.691
0.96886
982.634
0.968802
1065
0.968744
1041.25
0.968685
1198
0.968627
1325.78
0.968569
1445.72
0.96851
1625.54
0.968452
1739.66
0.968394
1890.49
0.968335
1955.55
0.968277
2032.19
0.968219
2012.23
0.96816
2039.27
0.968102
1930.18
0.968044
1874.05
0.967986
1694.83
0.967927
1554.55
0.967869
1345.12
0.967811
1168.62
0.967752
1019.72
0.967694
937.95
0.967636
815.712
0.967578
731.159
0.967519
687.417
0.967461
617.55
0.967403
569.434
0.967345
556.941
0.967286
558.472
0.967228
515.855
0.96717
534.626
0.967112
504.813
0.967054
488.71
0.966995
447.802
0.966937
459.102
0.966879
494.104
0.966821
450.191
0.966763
420.409
0.966705
436.897
0.966646
449.275
0.966588
428.63
0.96653
416.409
0.966472
402.464
0.966414
435.144
0.966356
402
0.966298
425.659
0.966239
423.778
0.966181
422.209
0.966123
436.335
0.966065
411.692
0.966007
433.601
0.965949
402.277
0.965891
C1s Snap
VB MAPPING DATA X Y [4331.07 , 11017.6]
2018
10
27
0
0
51
0
9
Casa Info Follows
0
0
0
0
VB MAPPING DATA X Y [4331.07 , 11017.6]
X-ray spot-size: 400 um by 400 um
20181026
Standard  27/10/2018   00:00:51
XPS
4331.07
11017.6
KA1486
1486.68
36
1e+037
1e+037
1e+037
1e+037
FAT
151.181
1e+037
1e+037
1e+037
1e+037
1e+037
1e+037
1e+037
C 1s

-1
Kinetic Energy
eV
1188.393935
0.158343
2
Counts
d
Transmission
d
pulse counting
1
5
1e+037
1e+037
1e+037
1e+037
2
MFP Exponent
d
-0.6
ESCAPE DEPTH TYPE
d
1
256
0
1
0
1
668.258
0.973313
665.75
0.973254
637.574
0.973195
681.65
0.973136
710.025
0.973078
634.683
0.973019
650.466
0.97296
603.001
0.972901
660.999
0.972843
616.154
0.972784
637.378
0.972725
610.849
0.972666
647.581
0.972608
623.415
0.972549
601.936
0.97249
617.418
0.972431
582.944
0.972373
610.851
0.972314
603.19
0.972255
583.46
0.972197
606.335
0.972138
594.392
0.972079
622.584
0.972021
587.822
0.971962
598.687
0.971903
596.199
0.971845
604.432
0.971786
592.417
0.971727
608.785
0.971669
613.715
0.97161
600.071
0.971551
586.422
0.971493
570.134
0.971434
547.363
0.971376
567.089
0.971317
607.856
0.971258
578.713
0.9712
536.403
0.971141
553.729
0.971083
595.696
0.971024
579.155
0.970965
539.521
0.970907
620.455
0.970848
549.751
0.97079
579.36
0.970731
519.633
0.970673
534.488
0.970614
610.739
0.970556
526.363
0.970497
541.88
0.970438
576.883
0.97038
574.955
0.970321
552.979
0.970263
571.733
0.970204
652.971
0.970146
647.27
0.970087
606.638
0.970029
709.172
0.969971
683.13
0.969912
751.129
0.969854
687.691
0.969795
667.984
0.969737
709.956
0.969678
679.198
0.96962
686.151
0.969561
689.784
0.969503
699.16
0.969444
703.516
0.969386
649.606
0.969328
699.493
0.969269
623.731
0.969211
755.115
0.969152
791.647
0.969094
766.864
0.969036
830.907
0.968977
782.47
0.968919
902.797
0.96886
954.447
0.968802
1036.11
0.968744
1029.82
0.968685
1163.88
0.968627
1259.39
0.968569
1326.2
0.96851
1433.35
0.968452
1608.81
0.968394
1740.8
0.968335
1814.12
0.968277
1877.87
0.968219
2058.25
0.96816
2003.91
0.968102
1897.81
0.968044
1800.8
0.967986
1682.86
0.967927
1518.86
0.967869
1361.58
0.967811
1200.43
0.967752
1087.64
0.967694
938.851
0.967636
873.532
0.967578
727.622
0.967519
676.841
0.967461
620.178
0.967403
576.41
0.967345
576.709
0.967286
549.107
0.967228
520.125
0.96717
510.864
0.967112
536.257
0.967054
487.861
0.966995
476.583
0.966937
455.732
0.966879
457.256
0.966821
446.881
0.966763
470.116
0.966705
429.407
0.966646
404.841
0.966588
451.015
0.96653
434.55
0.966472
423.04
0.966414
430.218
0.966356
421.61
0.966298
414.243
0.966239
449.707
0.966181
403.498
0.966123
419.303
0.966065
388.955
0.966007
393.888
0.965949
428.231
0.965891
C1s Snap
VB MAPPING DATA X Y [6496.61 , 11017.6]
2018
10
27
0
0
51
0
9
Casa Info Follows
0
0
0
0
VB MAPPING DATA X Y [6496.61 , 11017.6]
X-ray spot-size: 400 um by 400 um
20181026
Standard  27/10/2018   00:00:51
XPS
6496.61
11017.6
KA1486
1486.68
36
1e+037
1e+037
1e+037
1e+037
FAT
151.181
1e+037
1e+037
1e+037
1e+037
1e+037
1e+037
1e+037
C 1s

-1
Kinetic Energy
eV
1188.393935
0.158343
2
Counts
d
Transmission
d
pulse counting
1
5
1e+037
1e+037
1e+037
1e+037
2
MFP Exponent
d
-0.6
ESCAPE DEPTH TYPE
d
1
256
0
1
0
1
707.414
0.973313
630.574
0.973254
593.957
0.973195
634.508
0.973136
593.975
0.973078
623.461
0.973019
645.491
0.97296
686.131
0.972901
654.81
0.972843
578.886
0.972784
605.263
0.972725
659.913
0.972666
627.845
0.972608
586.526
0.972549
621.671
0.97249
624.769
0.972431
601.085
0.972373
615.738
0.972314
595.98
0.972255
584.661
0.972197
564.395
0.972138
553.811
0.972079
553.146
0.972021
560.889
0.971962
602.209
0.971903
593.851
0.971845
523.919
0.971786
584.27
0.971727
589.184
0.971669
607.936
0.97161
547.292
0.971551
551.054
0.971493
509.169
0.971434
583.627
0.971376
578.318
0.971317
594.373
0.971258
545.197
0.9712
528.597
0.971141
586.039
0.971083
564.461
0.971024
554.886
0.970965
575.045
0.970907
577.399
0.970848
517.993
0.97079
544.576
0.970731
558.768
0.970673
517.212
0.970614
550.842
0.970556
542.314
0.970497
566.318
0.970438
576.883
0.97038
574.955
0.970321
626.851
0.970263
581.262
0.970204
619.485
0.970146
587.763
0.970087
650.492
0.970029
651.812
0.969971
625.343
0.969912
645.148
0.969854
667.224
0.969795
650.753
0.969737
688.779
0.969678
631.395
0.96962
663.766
0.969561
658.568
0.969503
719.781
0.969444
674.942
0.969386
625.294
0.969328
668.576
0.969269
654.772
0.969211
708.527
0.969152
676.198
0.969094
748.397
0.969036
843.54
0.968977
789.275
0.968919
853.289
0.96886
914.598
0.968802
889.747
0.968744
980.28
0.968685
1093.74
0.968627
1169.3
0.968569
1300.58
0.96851
1376.55
0.968452
1550.44
0.968394
1612.76
0.968335
1696.12
0.968277
1682.65
0.968219
1676.24
0.96816
1730.26
0.968102
1722.08
0.968044
1661.7
0.967986
1508.87
0.967927
1406.32
0.967869
1271.05
0.967811
1109.55
0.967752
995.587
0.967694
912.722
0.967636
752.554
0.967578
699.331
0.967519
705.924
0.967461
626.31
0.967403
584.258
0.967345
553.503
0.967286
549.958
0.967228
450.092
0.96717
496.438
0.967112
503.113
0.967054
496.346
0.966995
467.272
0.966937
458.259
0.966879
426.27
0.966821
453.502
0.966763
467.589
0.966705
457.701
0.966646
408.955
0.966588
446.04
0.96653
421.357
0.966472
434.562
0.966414
448.28
0.966356
398.731
0.966298
438.706
0.966239
412.434
0.966181
421.395
0.966123
405.516
0.966065
399.511
0.966007
396.32
0.965949
408.766
0.965891
C1s Snap
VB MAPPING DATA X Y [8662.14 , 11017.6]
2018
10
27
0
0
51
0
9
Casa Info Follows
0
0
0
0
VB MAPPING DATA X Y [8662.14 , 11017.6]
X-ray spot-size: 400 um by 400 um
20181026
Standard  27/10/2018   00:00:51
XPS
8662.139999999999
11017.6
KA1486
1486.68
36
1e+037
1e+037
1e+037
1e+037
FAT
151.181
1e+037
1e+037
1e+037
1e+037
1e+037
1e+037
1e+037
C 1s

-1
Kinetic Energy
eV
1188.393935
0.158343
2
Counts
d
Transmission
d
pulse counting
1
5
1e+037
1e+037
1e+037
1e+037
2
MFP Exponent
d
-0.6
ESCAPE DEPTH TYPE
d
1
256
0
1
0
1
665.648
0.973313
627.968
0.973254
643.988
0.973195
612.848
0.973136
640.145
0.973078
606.004
0.973019
585.793
0.97296
640.223
0.972901
595.394
0.972843
600.004
0.972784
665.789
0.972725
593.676
0.972666
603.175
0.972608
604.971
0.972549
572.332
0.97249
645.594
0.972431
564.802
0.972373
586.417
0.972314
618.81
0.972255
621.877
0.972197
614.723
0.972138
572.908
0.972079
604.93
0.972021
577.283
0.971962
552.905
0.971903
612.629
0.971845
617.268
0.971786
581.943
0.971727
560.359
0.971669
574.419
0.97161
548.44
0.971551
554.476
0.971493
572.392
0.971434
531.498
0.971376
550.244
0.971317
567.407
0.971258
596.588
0.9712
554.246
0.971141
550.386
0.971083
572.27
0.971024
554.886
0.970965
547.292
0.970907
513.366
0.970848
558.512
0.97079
548.924
0.970731
553.333
0.970673
571.2
0.970614
538.007
0.970556
511.476
0.970497
566.318
0.970438
602.428
0.97038
554.837
0.970321
582.528
0.970263
616.201
0.970204
578.674
0.970146
603.423
0.970087
602.462
0.970029
623.654
0.969971
629.47
0.969912
645.148
0.969854
707.135
0.969795
642.644
0.969737
637.347
0.969678
646.334
0.96962
670.579
0.969561
644.47
0.969503
680.502
0.969444
673.957
0.969386
706.981
0.969328
693.696
0.969269
704.243
0.969211
678.439
0.969152
711.124
0.969094
745.481
0.969036
744.415
0.968977
821.351
0.968919
834.845
0.96886
859.197
0.968802
972.559
0.968744
1020.29
0.968685
1017.92
0.968627
1085.85
0.968569
1200.98
0.96851
1311.22
0.968452
1404.53
0.968394
1502.6
0.968335
1496.63
0.968277
1684.51
0.968219
1598
0.96816
1662.32
0.968102
1612.95
0.968044
1496.64
0.967986
1426.93
0.967927
1299.27
0.967869
1111.94
0.967811
1146.81
0.967752
975.926
0.967694
854.156
0.967636
781.909
0.967578
732.043
0.967519
642.471
0.967461
606.163
0.967403
586.874
0.967345
529.438
0.967286
509.095
0.967228
496.212
0.96717
470.98
0.967112
455.521
0.967054
453.923
0.966995
456.267
0.966937
483.531
0.966879
433.807
0.966821
468.398
0.966763
445.684
0.966705
479.338
0.966646
450.098
0.966588
441.895
0.96653
404.865
0.966472
404.933
0.966414
446.638
0.966356
454.292
0.966298
443.599
0.966239
404.331
0.966181
423.836
0.966123
446.067
0.966065
411.692
0.966007
424.686
0.965949
410.388
0.965891
C1s Snap
VB MAPPING DATA X Y [10827.7 , 11017.6]
2018
10
27
0
0
51
0
9
Casa Info Follows
0
0
0
0
VB MAPPING DATA X Y [10827.7 , 11017.6]
X-ray spot-size: 400 um by 400 um
20181026
Standard  27/10/2018   00:00:51
XPS
10827.7
11017.6
KA1486
1486.68
36
1e+037
1e+037
1e+037
1e+037
FAT
151.181
1e+037
1e+037
1e+037
1e+037
1e+037
1e+037
1e+037
C 1s

-1
Kinetic Energy
eV
1188.393935
0.158343
2
Counts
d
Transmission
d
pulse counting
1
5
1e+037
1e+037
1e+037
1e+037
2
MFP Exponent
d
-0.6
ESCAPE DEPTH TYPE
d
1
256
0
1
0
1
691.752
0.973313
594.094
0.973254
619.614
0.973195
644.701
0.973136
657.615
0.973078
604.757
0.973019
594.499
0.97296
645.186
0.972901
580.54
0.972843
602.489
0.972784
652.201
0.972725
664.819
0.972666
590.841
0.972608
574.23
0.972549
611.804
0.97249
586.793
0.972431
586.572
0.972373
609.63
0.972314
616.407
0.972255
607.471
0.972197
554.809
0.972138
606.327
0.972079
613.169
0.972021
549.18
0.971962
585.774
0.971903
584.462
0.971845
536.754
0.971786
578.451
0.971727
556.9
0.971669
596.379
0.97161
587.45
0.971551
575.013
0.971493
513.685
0.971434
570.028
0.971376
519.925
0.971317
571.901
0.971258
606.643
0.9712
570.974
0.971141
518.076
0.971083
574.501
0.971024
526.204
0.970965
595.027
0.970907
550.903
0.970848
553.036
0.97079
586.968
0.970731
553.333
0.970673
562.562
0.970614
483.457
0.970556
532.743
0.970497
602.443
0.970438
561.982
0.97038
589.779
0.970321
592.026
0.970263
610.907
0.970204
582.86
0.970146
606.555
0.970087
610.815
0.970029
622.611
0.969971
597.481
0.969912
661.611
0.969854
634.477
0.969795
636.562
0.969737
683.736
0.969678
684.178
0.96962
610.236
0.969561
675.686
0.969503
654.971
0.969444
634.544
0.969386
622.377
0.969328
643.456
0.969269
697.453
0.969211
718.233
0.969152
720.825
0.969094
690.08
0.969036
707.485
0.968977
814.547
0.968919
799.898
0.96886
915.57
0.968802
912.858
0.968744
951.701
0.968685
987.589
0.968627
1095.33
0.968569
1103.27
0.96851
1219.39
0.968452
1344.28
0.968394
1418.81
0.968335
1502.25
0.968277
1532.97
0.968219
1540.93
0.96816
1606.48
0.968102
1477
0.968044
1436.37
0.967986
1330.27
0.967927
1284.63
0.967869
1106.46
0.967811
1017.77
0.967752
944.646
0.967694
793.789
0.967636
763.228
0.967578
682.533
0.967519
593.999
0.967461
579.008
0.967403
564.202
0.967345
562.957
0.967286
518.459
0.967228
523.542
0.96717
514.259
0.967112
494.615
0.967054
476.831
0.966995
468.118
0.966937
459.944
0.966879
444.694
0.966821
424.537
0.966763
459.164
0.966705
443.554
0.966646
434.464
0.966588
442.724
0.96653
453.515
0.966472
429.624
0.966414
399.84
0.966356
426.512
0.966298
438.706
0.966239
450.517
0.966181
397.803
0.966123
424.981
0.966065
381.647
0.966007
410.098
0.965949
416.065
0.965891
C1s Snap
VB MAPPING DATA X Y [12993.2 , 11017.6]
2018
10
27
0
0
51
0
9
Casa Info Follows
0
0
0
0
VB MAPPING DATA X Y [12993.2 , 11017.6]
X-ray spot-size: 400 um by 400 um
20181026
Standard  27/10/2018   00:00:51
XPS
12993.2
11017.6
KA1486
1486.68
36
1e+037
1e+037
1e+037
1e+037
FAT
151.181
1e+037
1e+037
1e+037
1e+037
1e+037
1e+037
1e+037
C 1s

-1
Kinetic Energy
eV
1188.393935
0.158343
2
Counts
d
Transmission
d
pulse counting
1
5
1e+037
1e+037
1e+037
1e+037
2
MFP Exponent
d
-0.6
ESCAPE DEPTH TYPE
d
1
256
0
1
0
1
660.427
0.973313
630.574
0.973254
605.502
0.973195
658.716
0.973136
636.402
0.973078
652.14
0.973019
605.692
0.97296
594.316
0.972901
606.535
0.972843
568.948
0.972784
652.201
0.972725
587.543
0.972666
619.211
0.972608
581.608
0.972549
594.535
0.97249
606.393
0.972431
632.53
0.972373
610.851
0.972314
594.779
0.972255
577.458
0.972197
602.74
0.972138
580.069
0.972079
634.353
0.972021
542.154
0.971962
586.948
0.971903
585.636
0.971845
520.418
0.971786
591.254
0.971727
567.277
0.971669
545.525
0.97161
565.65
0.971551
557.899
0.971493
556.586
0.971434
517.899
0.971376
622.113
0.971317
579.766
0.971258
568.658
0.9712
608.89
0.971141
525.875
0.971083
575.616
0.971024
531.72
0.970965
536.19
0.970907
527.718
0.970848
590.271
0.97079
548.924
0.970731
527.242
0.970673
535.568
0.970614
588.278
0.970556
539.124
0.970497
557.818
0.970438
559.853
0.97038
590.838
0.970321
569.864
0.970263
596.085
0.970204
637.274
0.970146
624.303
0.970087
668.242
0.970029
605.925
0.969971
584.066
0.969912
650.293
0.969854
694.855
0.969795
688.257
0.969737
639.364
0.969678
642.35
0.96962
657.926
0.969561
629.365
0.969503
641.224
0.969444
633.559
0.969386
639.881
0.969328
695.628
0.969269
671.262
0.969211
646.409
0.969152
691.721
0.969094
699.8
0.969036
744.415
0.968977
733.87
0.968919
765.921
0.96886
816.431
0.968802
887.822
0.968744
978.375
0.968685
1032.13
0.968627
1072.57
0.968569
1226.59
0.96851
1315.96
0.968452
1362.17
0.968394
1446.11
0.968335
1484.45
0.968277
1586.89
0.968219
1510.55
0.96816
1517.12
0.968102
1459.43
0.968044
1397.42
0.967986
1323.83
0.967927
1162.94
0.967869
1066.22
0.967811
955.979
0.967752
878.512
0.967694
787.482
0.967636
692.955
0.967578
655.125
0.967519
596.643
0.967461
556.233
0.967403
534.553
0.967345
472.712
0.967286
552.512
0.967228
479.13
0.96717
458.251
0.967112
499.714
0.967054
460.711
0.966995
453.728
0.966937
476.792
0.966879
455.581
0.966821
461.777
0.966763
472.644
0.966705
468.52
0.966646
419.652
0.966588
399.612
0.96653
417.234
0.966472
427.978
0.966414
408.871
0.966356
407.719
0.966298
410.981
0.966239
413.244
0.966181
443.36
0.966123
425.792
0.966065
414.128
0.966007
406.856
0.965949
426.609
0.965891
C1s Snap
VB MAPPING DATA X Y [15158.8 , 11017.6]
2018
10
27
0
0
51
0
9
Casa Info Follows
0
0
0
0
VB MAPPING DATA X Y [15158.8 , 11017.6]
X-ray spot-size: 400 um by 400 um
20181026
Standard  27/10/2018   00:00:51
XPS
15158.8
11017.6
KA1486
1486.68
36
1e+037
1e+037
1e+037
1e+037
FAT
151.181
1e+037
1e+037
1e+037
1e+037
1e+037
1e+037
1e+037
C 1s

-1
Kinetic Energy
eV
1188.393935
0.158343
2
Counts
d
Transmission
d
pulse counting
1
5
1e+037
1e+037
1e+037
1e+037
2
MFP Exponent
d
-0.6
ESCAPE DEPTH TYPE
d
1
256
0
1
0
1
668.258
0.973313
595.397
0.973254
632.442
0.973195
667.635
0.973136
583.992
0.973078
639.671
0.973019
585.793
0.97296
568.26
0.972901
596.632
0.972843
627.334
0.972784
606.498
0.972725
604.716
0.972666
566.171
0.972608
598.823
0.972549
580.967
0.97249
600.268
0.972431
657.928
0.972373
575.422
0.972314
586.367
0.972255
549.845
0.972197
607.533
0.972138
638.553
0.972079
626.115
0.972021
537.47
0.971962
578.731
0.971903
602.067
0.971845
526.253
0.971786
577.287
0.971727
561.512
0.971669
528.188
0.97161
600.071
0.971551
546.49
0.971493
565.618
0.971434
579.094
0.971376
526.663
0.971317
560.666
0.971258
549.665
0.9712
504.063
0.971141
540.359
0.971083
578.963
0.971024
558.195
0.970965
563.944
0.970907
557.527
0.970848
579.319
0.97079
552.185
0.970731
514.197
0.970673
532.328
0.970614
534.798
0.970556
548.694
0.970497
563.13
0.970438
589.655
0.97038
504.012
0.970321
543.482
0.970263
586.556
0.970204
585.999
0.970146
594.027
0.970087
613.947
0.970029
665.37
0.969971
615.023
0.969912
657.495
0.969854
660.061
0.969795
621.357
0.969737
610.119
0.969678
597.535
0.96962
610.236
0.969561
642.456
0.969503
619.62
0.969444
634.544
0.969386
662.248
0.969328
650.219
0.969269
609.18
0.969211
678.439
0.969152
687.84
0.969094
721.182
0.969036
782.316
0.968977
757.198
0.968919
799.898
0.96886
844.618
0.968802
844.49
0.968744
974.564
0.968685
925.035
0.968627
1036.53
0.968569
1064.37
0.96851
1192.88
0.968452
1275.56
0.968394
1309.6
0.968335
1427.32
0.968277
1496.72
0.968219
1546.45
0.96816
1486.41
0.968102
1418.73
0.968044
1382.59
0.967986
1310.02
0.967927
1197.71
0.967869
1096.4
0.967811
984.149
0.967752
930.347
0.967694
802.799
0.967636
710.745
0.967578
666.619
0.967519
608.981
0.967461
550.101
0.967403
539.785
0.967345
548.346
0.967286
501.433
0.967228
534.644
0.96717
453.159
0.967112
475.068
0.967054
475.983
0.966995
449.495
0.966937
451.52
0.966879
427.107
0.966821
431.158
0.966763
421.251
0.966705
449.379
0.966646
445.983
0.966588
421.168
0.96653
435.374
0.966472
462.545
0.966414
431.86
0.966356
442.853
0.966298
432.183
0.966239
405.141
0.966181
429.53
0.966123
394.161
0.966065
425.496
0.966007
410.098
0.965949
413.632
0.965891
C1s Snap
VB MAPPING DATA X Y [17324.3 , 11017.6]
2018
10
27
0
0
51
0
9
Casa Info Follows
0
0
0
0
VB MAPPING DATA X Y [17324.3 , 11017.6]
X-ray spot-size: 400 um by 400 um
20181026
Standard  27/10/2018   00:00:51
XPS
17324.3
11017.6
KA1486
1486.68
36
1e+037
1e+037
1e+037
1e+037
FAT
151.181
1e+037
1e+037
1e+037
1e+037
1e+037
1e+037
1e+037
C 1s

-1
Kinetic Energy
eV
1188.393935
0.158343
2
Counts
d
Transmission
d
pulse counting
1
5
1e+037
1e+037
1e+037
1e+037
2
MFP Exponent
d
-0.6
ESCAPE DEPTH TYPE
d
1
256
0
1
0
1
605.609
0.973313
613.637
0.973254
582.411
0.973195
609.026
0.973136
596.471
0.973078
658.374
0.973019
592.011
0.97296
599.279
0.972901
581.778
0.972843
568.948
0.972784
611.439
0.972725
619.435
0.972666
573.572
0.972608
622.185
0.972549
594.535
0.97249
633.344
0.972431
528.52
0.972373
559.54
0.972314
598.383
0.972255
585.861
0.972197
546.421
0.972138
576.488
0.972079
559.031
0.972021
596.018
0.971962
572.861
0.971903
568.032
0.971845
583.429
0.971786
606.384
0.971727
548.829
0.971669
567.484
0.97161
548.44
0.971551
560.181
0.971493
547.555
0.971434
597.226
0.971376
528.908
0.971317
557.295
0.971258
538.493
0.9712
579.895
0.971141
533.674
0.971083
505.338
0.971024
597.909
0.970965
520.649
0.970907
539.862
0.970848
515.802
0.97079
589.142
0.970731
503.326
0.970673
553.924
0.970614
530.52
0.970556
579.531
0.970497
514.255
0.970438
517.279
0.97038
561.19
0.970321
584.638
0.970263
586.556
0.970204
554.607
0.970146
604.467
0.970087
588.888
0.970029
634.083
0.969971
647.013
0.969912
679.103
0.969854
604.8
0.969795
625.412
0.969737
678.694
0.969678
593.551
0.96962
645.274
0.969561
633.393
0.969503
613.729
0.969444
632.573
0.969386
605.845
0.969328
638.625
0.969269
636.341
0.969211
622.145
0.969152
711.124
0.969094
711.463
0.969036
746.358
0.968977
719.29
0.968919
822.225
0.96886
815.46
0.968802
877.229
0.968744
916.453
0.968685
949.678
0.968627
1064.98
0.968569
1122.24
0.96851
1176.79
0.968452
1287.8
0.968394
1410.34
0.968335
1436.69
0.968277
1495.79
0.968219
1526.2
0.96816
1516.19
0.968102
1524.17
0.968044
1464.19
0.967986
1370.78
0.967927
1283.72
0.967869
1195.16
0.967811
1090.47
0.967752
920.516
0.967694
820.819
0.967636
692.065
0.967578
673.692
0.967519
653.928
0.967461
600.907
0.967403
562.458
0.967345
518.264
0.967286
527.824
0.967228
470.59
0.96717
454.007
0.967112
503.963
0.967054
446.287
0.966995
510.444
0.966937
462.471
0.966879
453.906
0.966821
465.915
0.966763
404.401
0.966705
480.17
0.966646
464.086
0.966588
450.186
0.96653
446.918
0.966472
414.809
0.966414
446.638
0.966356
442.853
0.966298
406.904
0.966239
414.865
0.966181
431.971
0.966123
409.571
0.966065
410.88
0.966007
419.013
0.965949
433.908
0.965891
C1s Snap
VB MAPPING DATA X Y [19489.8 , 11017.6]
2018
10
27
0
0
51
0
9
Casa Info Follows
0
0
0
0
VB MAPPING DATA X Y [19489.8 , 11017.6]
X-ray spot-size: 400 um by 400 um
20181026
Standard  27/10/2018   00:00:51
XPS
19489.8
11017.6
KA1486
1486.68
36
1e+037
1e+037
1e+037
1e+037
FAT
151.181
1e+037
1e+037
1e+037
1e+037
1e+037
1e+037
1e+037
C 1s

-1
Kinetic Energy
eV
1188.393935
0.158343
2
Counts
d
Transmission
d
pulse counting
1
5
1e+037
1e+037
1e+037
1e+037
2
MFP Exponent
d
-0.6
ESCAPE DEPTH TYPE
d
1
256
0
1
0
1
579.505
0.973313
661.842
0.973254
559.32
0.973195
579.721
0.973136
626.419
0.973078
596.028
0.973019
604.449
0.97296
585.631
0.972901
594.156
0.972843
632.303
0.972784
555.853
0.972725
559.331
0.972666
604.409
0.972608
570.541
0.972549
598.235
0.97249
594.143
0.972431
580.525
0.972373
596.191
0.972314
559.933
0.972255
535.439
0.972197
573.981
0.972138
529.939
0.972079
579.038
0.972021
542.154
0.971962
576.383
0.971903
586.81
0.971845
590.43
0.971786
540.043
0.971727
534.993
0.971669
555.927
0.97161
600.071
0.971551
565.885
0.971493
511.427
0.971434
538.297
0.971376
501.958
0.971317
540.441
0.971258
534.025
0.9712
518.56
0.971141
496.907
0.971083
586.772
0.971024
546.061
0.970965
542.851
0.970907
527.718
0.970848
508.136
0.97079
518.489
0.970731
513.11
0.970673
525.85
0.970614
567.955
0.970556
518.92
0.970497
556.755
0.970438
521.536
0.97038
552.719
0.970321
555.09
0.970263
509.266
0.970204
551.467
0.970146
635.786
0.970087
561.741
0.970029
670.584
0.969971
618.119
0.969912
621.482
0.969854
636.524
0.969795
676.093
0.969737
615.161
0.969678
606.498
0.96962
640.407
0.969561
623.323
0.969503
623.548
0.969444
590.205
0.969386
609.735
0.969328
621.234
0.969269
653.802
0.969211
630.88
0.969152
661.646
0.969094
679.389
0.969036
709.429
0.968977
741.646
0.968919
848.435
0.96886
817.403
0.968802
894.562
0.968744
910.737
0.968685
1004.65
0.968627
1053.6
0.968569
1147.85
0.96851
1250.63
0.968452
1322.63
0.968394
1431.99
0.968335
1465.72
0.968277
1558.07
0.968219
1529.88
0.96816
1489.2
0.968102
1466.82
0.968044
1463.26
0.967986
1374.46
0.967927
1241.63
0.967869
1167.72
0.967811
1115.91
0.967752
937.496
0.967694
820.819
0.967636
730.315
0.967578
713.477
0.967519
656.571
0.967461
617.55
0.967403
522.344
0.967345
483.026
0.967286
486.109
0.967228
466.319
0.96717
459.948
0.967112
439.374
0.967054
507.376
0.966995
453.728
0.966937
417.825
0.966879
436.319
0.966821
426.192
0.966763
482.754
0.966705
444.386
0.966646
413.892
0.966588
433.604
0.96653
437.023
0.966472
445.262
0.966414
420.365
0.966356
410.988
0.966298
391.411
0.966239
416.485
0.966181
413.26
0.966123
387.673
0.966065
410.068
0.966007
398.751
0.965949
412.01
0.965891
C1s Snap
VB MAPPING DATA X Y [21655.4 , 11017.6]
2018
10
27
0
0
51
0
9
Casa Info Follows
0
0
0
0
VB MAPPING DATA X Y [21655.4 , 11017.6]
X-ray spot-size: 400 um by 400 um
20181026
Standard  27/10/2018   00:00:51
XPS
21655.4
11017.6
KA1486
1486.68
36
1e+037
1e+037
1e+037
1e+037
FAT
151.181
1e+037
1e+037
1e+037
1e+037
1e+037
1e+037
1e+037
C 1s

-1
Kinetic Energy
eV
1188.393935
0.158343
2
Counts
d
Transmission
d
pulse counting
1
5
1e+037
1e+037
1e+037
1e+037
2
MFP Exponent
d
-0.6
ESCAPE DEPTH TYPE
d
1
256
0
1
0
1
542.96
0.973313
557.615
0.973254
541.36
0.973195
552.965
0.973136
475.43
0.973078
528.695
0.973019
519.876
0.97296
544.686
0.972901
505.033
0.972843
545.346
0.972784
486.68
0.972725
569.144
0.972666
510.664
0.972608
422.988
0.972549
547.663
0.97249
467.964
0.972431
551.499
0.972373
481.351
0.972314
514.273
0.972255
474.212
0.972197
498.489
0.972138
507.262
0.972079
557.854
0.972021
480.093
0.971962
521.21
0.971903
497.614
0.971845
500.582
0.971786
501.634
0.971727
507.321
0.971669
515.475
0.97161
511.724
0.971551
496.291
0.971493
505.782
0.971434
455.569
0.971376
525.54
0.971317
516.846
0.971258
490.454
0.9712
476.183
0.971141
510.277
0.971083
545.497
0.971024
462.221
0.970965
474.023
0.970907
472.518
0.970848
509.232
0.97079
520.663
0.970731
506.587
0.970673
493.457
0.970614
471.692
0.970556
531.68
0.970497
488.755
0.970438
502.378
0.97038
526.248
0.970321
523.431
0.970263
514.56
0.970204
500.192
0.970146
564.795
0.970087
474.034
0.970029
542.308
0.969971
543.821
0.969912
577.238
0.969854
640.617
0.969795
608.18
0.969737
571.797
0.969678
571.642
0.96962
569.359
0.969561
590.093
0.969503
598.017
0.969444
576.41
0.969386
547.497
0.969328
581.622
0.969269
546.128
0.969211
591.086
0.969152
617.019
0.969094
647.315
0.969036
688.049
0.968977
675.549
0.968919
711.56
0.96886
759.087
0.968802
814.639
0.968744
892.636
0.968685
922.192
0.968627
962.563
0.968569
1019.79
0.96851
1084.01
0.968452
1204.02
0.968394
1232.4
0.968335
1349.59
0.968277
1374.01
0.968219
1401.01
0.96816
1457.56
0.968102
1358.62
0.968044
1411.33
0.967986
1337.64
0.967927
1178.49
0.967869
1096.4
0.967811
1015.95
0.967752
884.768
0.967694
870.374
0.967636
732.094
0.967578
663.966
0.967519
603.693
0.967461
586.016
0.967403
511.008
0.967345
464.977
0.967286
506.541
0.967228
489.379
0.96717
431.095
0.967112
446.173
0.967054
473.438
0.966995
433.412
0.966937
412.77
0.966879
396.121
0.966821
386.47
0.966763
412.826
0.966705
380.308
0.966646
404.018
0.966588
397.125
0.96653
405.69
0.966472
404.933
0.966414
431.039
0.966356
420.792
0.966298
406.904
0.966239
384.884
0.966181
365.263
0.966123
369.019
0.966065
427.12
0.966007
406.856
0.965949
349.56
0.965891
C1s Snap
VB MAPPING DATA X Y [23820.9 , 11017.6]
2018
10
27
0
0
51
0
9
Casa Info Follows
0
0
0
0
VB MAPPING DATA X Y [23820.9 , 11017.6]
X-ray spot-size: 400 um by 400 um
20181026
Standard  27/10/2018   00:00:51
XPS
23820.9
11017.6
KA1486
1486.68
36
1e+037
1e+037
1e+037
1e+037
FAT
151.181
1e+037
1e+037
1e+037
1e+037
1e+037
1e+037
1e+037
C 1s

-1
Kinetic Energy
eV
1188.393935
0.158343
2
Counts
d
Transmission
d
pulse counting
1
5
1e+037
1e+037
1e+037
1e+037
2
MFP Exponent
d
-0.6
ESCAPE DEPTH TYPE
d
1
256
0
1
0
1
531.213
0.973313
578.46
0.973254
523.4
0.973195
541.498
0.973136
564.027
0.973078
563.608
0.973019
528.582
0.97296
540.964
0.972901
569.4
0.972843
524.227
0.972784
536.09
0.972725
511.494
0.972666
539.034
0.972608
497.994
0.972549
524.227
0.97249
520.641
0.972431
506.75
0.972373
511.893
0.972314
471.017
0.972255
446.599
0.972197
498.489
0.972138
495.326
0.972079
470.763
0.972021
464.871
0.971962
466.037
0.971903
481.184
0.971845
506.416
0.971786
452.751
0.971727
488.873
0.971669
443.817
0.97161
480.745
0.971551
475.754
0.971493
491.106
0.971434
452.17
0.971376
487.359
0.971317
413.477
0.971258
433.476
0.9712
426
0.971141
447.885
0.971083
419.441
0.971024
430.23
0.970965
421.848
0.970907
408.485
0.970848
398.624
0.97079
398.921
0.970731
363.091
0.970673
401.676
0.970614
395.751
0.970556
418.964
0.970497
376.129
0.970438
458.739
0.97038
440.481
0.970321
421.066
0.970263
424.565
0.970204
457.289
0.970146
501.112
0.970087
471.946
0.970029
496.42
0.969971
510.8
0.969912
502.125
0.969854
570.006
0.969795
557.498
0.969737
546.586
0.969678
516.868
0.96962
528.482
0.969561
521.618
0.969503
575.432
0.969444
536.012
0.969386
580.561
0.969328
542.01
0.969269
632.461
0.969211
651.262
0.969152
698.512
0.969094
752.285
0.969036
823.132
0.968977
871.896
0.968919
1000.84
0.96886
1221.73
0.968802
1323.07
0.968744
1507.1
0.968685
1682.31
0.968627
2009.53
0.968569
2248.27
0.96851
2555.23
0.968452
2957.8
0.968394
3256.58
0.968335
3532.72
0.968277
3600.49
0.968219
3682.03
0.96816
3529.41
0.968102
3513.53
0.968044
3047.07
0.967986
2708.41
0.967927
2316.73
0.967869
1881.89
0.967811
1603.9
0.967752
1333.41
0.967694
1121.76
0.967636
972.271
0.967578
812.497
0.967519
683.892
0.967461
641.201
0.967403
569.434
0.967345
512.248
0.967286
456.312
0.967228
469.736
0.96717
436.187
0.967112
449.572
0.967054
404.713
0.966995
368.23
0.966937
371.493
0.966879
391.934
0.966821
345.092
0.966763
381.654
0.966705
340.363
0.966646
339.836
0.966588
336.603
0.96653
341.373
0.966472
319.337
0.966414
313.632
0.966356
327.646
0.966298
309.867
0.966239
330.595
0.966181
321.334
0.966123
339.011
0.966065
292.325
0.966007
314.462
0.965949
286.298
0.965891
C1s Snap
VB MAPPING DATA X Y [0 , 13221.2]
2018
10
27
0
0
51
0
9
Casa Info Follows
0
0
0
0
VB MAPPING DATA X Y [0 , 13221.2]
X-ray spot-size: 400 um by 400 um
20181026
Standard  27/10/2018   00:00:51
XPS
0
13221.2
KA1486
1486.68
36
1e+037
1e+037
1e+037
1e+037
FAT
151.181
1e+037
1e+037
1e+037
1e+037
1e+037
1e+037
1e+037
C 1s

-1
Kinetic Energy
eV
1188.393935
0.158343
2
Counts
d
Transmission
d
pulse counting
1
5
1e+037
1e+037
1e+037
1e+037
2
MFP Exponent
d
-0.6
ESCAPE DEPTH TYPE
d
1
256
0
1
0
1
702.193
0.973313
670.962
0.973254
673.493
0.973195
640.879
0.973136
657.615
0.973078
677.078
0.973019
631.81
0.97296
651.39
0.972901
656.048
0.972843
598.762
0.972784
631.202
0.972725
704.07
0.972666
677.185
0.972608
652.926
0.972549
616.738
0.97249
601.493
0.972431
622.855
0.972373
640.172
0.972314
614.004
0.972255
624.278
0.972197
630.301
0.972138
539.488
0.972079
621.407
0.972021
570.257
0.971962
617.469
0.971903
607.935
0.971845
543.756
0.971786
597.073
0.971727
578.807
0.971669
583.665
0.97161
595.481
0.971551
562.463
0.971493
573.521
0.971434
521.298
0.971376
565.966
0.971317
546.059
0.971258
564.189
0.9712
630.079
0.971141
581.582
0.971083
515.377
0.971024
595.702
0.970965
631.661
0.970907
568.567
0.970848
588.08
0.97079
578.273
0.970731
580.51
0.970673
538.807
0.970614
544.424
0.970556
588.038
0.970497
554.63
0.970438
585.398
0.97038
560.131
0.970321
612.076
0.970263
663.846
0.970204
618.439
0.970146
649.358
0.970087
675.551
0.970029
747.759
0.969971
725.439
0.969912
725.406
0.969854
748.069
0.969795
774.416
0.969737
771.473
0.969678
735.964
0.96962
759.146
0.969561
727.043
0.969503
759.059
0.969444
707.457
0.969386
700.174
0.969328
685
0.969269
705.213
0.969211
717.262
0.969152
759.632
0.969094
792.134
0.969036
847.428
0.968977
847.595
0.968919
941.627
0.96886
1021.51
0.968802
1063.07
0.968744
1171.76
0.968685
1238.75
0.968627
1333.36
0.968569
1562.41
0.96851
1617.02
0.968452
1749.07
0.968394
1912.15
0.968335
1997.69
0.968277
1981.06
0.968219
2095.07
0.96816
2017.87
0.968102
1824.74
0.968044
1809.14
0.967986
1663.53
0.967927
1442.92
0.967869
1265.57
0.967811
1118.64
0.967752
939.284
0.967694
910.92
0.967636
740.1
0.967578
717.897
0.967519
640.708
0.967461
600.031
0.967403
559.841
0.967345
546.627
0.967286
503.987
0.967228
481.692
0.96717
493.892
0.967112
443.623
0.967054
520.951
0.966995
460.5
0.966937
459.102
0.966879
458.093
0.966821
453.502
0.966763
463.376
0.966705
428.575
0.966646
413.07
0.966588
412.049
0.96653
418.058
0.966472
409.871
0.966414
398.198
0.966356
416.707
0.966298
423.213
0.966239
422.157
0.966181
422.209
0.966123
409.571
0.966065
377.587
0.966007
391.457
0.965949
421.742
0.965891
C1s Snap
VB MAPPING DATA X Y [2165.54 , 13221.2]
2018
10
27
0
0
51
0
9
Casa Info Follows
0
0
0
0
VB MAPPING DATA X Y [2165.54 , 13221.2]
X-ray spot-size: 400 um by 400 um
20181026
Standard  27/10/2018   00:00:51
XPS
2165.54
13221.2
KA1486
1486.68
36
1e+037
1e+037
1e+037
1e+037
FAT
151.181
1e+037
1e+037
1e+037
1e+037
1e+037
1e+037
1e+037
C 1s

-1
Kinetic Energy
eV
1188.393935
0.158343
2
Counts
d
Transmission
d
pulse counting
1
5
1e+037
1e+037
1e+037
1e+037
2
MFP Exponent
d
-0.6
ESCAPE DEPTH TYPE
d
1
256
0
1
0
1
680.005
0.973313
616.242
0.973254
649.119
0.973195
617.945
0.973136
621.428
0.973078
674.584
0.973019
626.836
0.97296
621.612
0.972901
615.199
0.972843
657.148
0.972784
652.201
0.972725
629.248
0.972666
583.44
0.972608
649.237
0.972549
651.275
0.97249
602.718
0.972431
553.917
0.972373
576.644
0.972314
604.391
0.972255
611.073
0.972197
614.723
0.972138
636.166
0.972079
634.353
0.972021
524.59
0.971962
574.035
0.971903
564.511
0.971845
562.425
0.971786
580.779
0.971727
599.561
0.971669
558.238
0.97161
573.682
0.971551
593.267
0.971493
619.809
0.971434
559.829
0.971376
565.966
0.971317
604.485
0.971258
563.072
0.9712
591.047
0.971141
600.523
0.971083
581.194
0.971024
569.227
0.970965
581.706
0.970907
577.399
0.970848
553.036
0.97079
578.273
0.970731
563.117
0.970673
577.679
0.970614
534.798
0.970556
595.482
0.970497
590.756
0.970438
574.754
0.97038
607.78
0.970321
533.984
0.970263
617.26
0.970204
606.928
0.970146
682.766
0.970087
613.947
0.970029
651.812
0.969971
742.981
0.969912
712.029
0.969854
672.341
0.969795
732.857
0.969737
757.354
0.969678
703.1
0.96962
706.589
0.969561
710.931
0.969503
655.953
0.969444
706.472
0.969386
684.614
0.969328
684.034
0.969269
693.573
0.969211
745.409
0.969152
754.781
0.969094
718.267
0.969036
787.175
0.968977
823.295
0.968919
924.154
0.96886
1003.04
0.968802
1058.26
0.968744
1134.61
0.968685
1192.31
0.968627
1354.23
0.968569
1458.06
0.96851
1670.03
0.968452
1772.61
0.968394
1866.96
0.968335
1983.64
0.968277
1973.62
0.968219
2048.13
0.96816
2005.77
0.968102
1966.25
0.968044
1775.76
0.967986
1710.48
0.967927
1475.86
0.967869
1408.22
0.967811
1169.53
0.967752
998.268
0.967694
901.91
0.967636
778.351
0.967578
716.129
0.967519
610.744
0.967461
642.077
0.967403
589.49
0.967345
563.817
0.967286
508.243
0.967228
502.19
0.96717
503.227
0.967112
458.071
0.967054
461.559
0.966995
469.811
0.966937
470.895
0.966879
472.33
0.966821
467.57
0.966763
474.329
0.966705
443.554
0.966646
409.778
0.966588
423.656
0.96653
436.199
0.966472
464.191
0.966414
422.828
0.966356
428.146
0.966298
421.582
0.966239
402.711
0.966181
440.106
0.966123
411.193
0.966065
405.195
0.966007
413.339
0.965949
385.245
0.965891
C1s Snap
VB MAPPING DATA X Y [4331.07 , 13221.2]
2018
10
27
0
0
51
0
9
Casa Info Follows
0
0
0
0
VB MAPPING DATA X Y [4331.07 , 13221.2]
X-ray spot-size: 400 um by 400 um
20181026
Standard  27/10/2018   00:00:51
XPS
4331.07
13221.2
KA1486
1486.68
36
1e+037
1e+037
1e+037
1e+037
FAT
151.181
1e+037
1e+037
1e+037
1e+037
1e+037
1e+037
1e+037
C 1s

-1
Kinetic Energy
eV
1188.393935
0.158343
2
Counts
d
Transmission
d
pulse counting
1
5
1e+037
1e+037
1e+037
1e+037
2
MFP Exponent
d
-0.6
ESCAPE DEPTH TYPE
d
1
256
0
1
0
1
619.966
0.973313
669.659
0.973254
668.362
0.973195
637.056
0.973136
696.298
0.973078
649.646
0.973019
598.23
0.97296
637.742
0.972901
633.767
0.972843
606.216
0.972784
573.147
0.972725
635.381
0.972666
587.14
0.972608
649.237
0.972549
637.707
0.97249
570.867
0.972431
579.315
0.972373
663.385
0.972314
575.553
0.972255
601.468
0.972197
630.301
0.972138
558.585
0.972079
588.454
0.972021
605.386
0.971962
568.166
0.971903
563.337
0.971845
554.257
0.971786
587.762
0.971727
518.851
0.971669
576.731
0.97161
561.061
0.971551
561.322
0.971493
593.843
0.971434
532.631
0.971376
564.843
0.971317
553.924
0.971258
564.189
0.9712
547.555
0.971141
569.327
0.971083
545.497
0.971024
596.806
0.970965
559.503
0.970907
596.167
0.970848
600.127
0.97079
547.837
0.970731
533.765
0.970673
556.083
0.970614
558.329
0.970556
535.933
0.970497
555.693
0.970438
571.561
0.97038
644.839
0.970321
611.021
0.970263
611.966
0.970204
606.928
0.970146
606.555
0.970087
670.33
0.970029
652.855
0.969971
676.939
0.969912
689.392
0.969854
658.014
0.969795
723.734
0.969737
719.033
0.969678
704.095
0.96962
639.434
0.969561
673.672
0.969503
665.773
0.969444
649.324
0.969386
705.036
0.969328
651.185
0.969269
673.202
0.969211
652.233
0.969152
669.407
0.969094
732.846
0.969036
793.006
0.968977
824.267
0.968919
856.201
0.96886
882.524
0.968802
999.521
0.968744
1031.72
0.968685
1154.4
0.968627
1242.32
0.968569
1374.58
0.96851
1483.53
0.968452
1524.08
0.968394
1730.44
0.968335
1831.92
0.968277
1954.1
0.968219
1910.05
0.96816
1934.1
0.968102
1869.14
0.968044
1742.38
0.967986
1676.42
0.967927
1591.15
0.967869
1436.56
0.967811
1248.59
0.967752
1152.88
0.967694
933.445
0.967636
873.532
0.967578
723.202
0.967519
716.5
0.967461
677.991
0.967403
590.362
0.967345
561.238
0.967286
525.27
0.967228
537.207
0.96717
521.048
0.967112
490.365
0.967054
485.316
0.966995
477.43
0.966937
477.634
0.966879
458.931
0.966821
435.295
0.966763
435.574
0.966705
424.414
0.966646
441.046
0.966588
441.066
0.96653
406.514
0.966472
431.27
0.966414
424.47
0.966356
447.756
0.966298
423.213
0.966239
398.659
0.966181
404.311
0.966123
408.76
0.966065
417.376
0.966007
434.412
0.965949
429.853
0.965891
C1s Snap
VB MAPPING DATA X Y [6496.61 , 13221.2]
2018
10
27
0
0
51
0
9
Casa Info Follows
0
0
0
0
VB MAPPING DATA X Y [6496.61 , 13221.2]
X-ray spot-size: 400 um by 400 um
20181026
Standard  27/10/2018   00:00:51
XPS
6496.61
13221.2
KA1486
1486.68
36
1e+037
1e+037
1e+037
1e+037
FAT
151.181
1e+037
1e+037
1e+037
1e+037
1e+037
1e+037
1e+037
C 1s

-1
Kinetic Energy
eV
1188.393935
0.158343
2
Counts
d
Transmission
d
pulse counting
1
5
1e+037
1e+037
1e+037
1e+037
2
MFP Exponent
d
-0.6
ESCAPE DEPTH TYPE
d
1
256
0
1
0
1
660.427
0.973313
622.757
0.973254
646.553
0.973195
611.574
0.973136
651.376
0.973078
639.671
0.973019
590.768
0.97296
670.001
0.972901
611.486
0.972843
585.097
0.972784
591.675
0.972725
585.09
0.972666
556.303
0.972608
588.986
0.972549
585.901
0.97249
630.894
0.972431
586.572
0.972373
614.516
0.972314
580.36
0.972255
563.051
0.972197
618.318
0.972138
606.327
0.972079
588.454
0.972021
585.48
0.971962
545.862
0.971903
622.018
0.971845
563.592
0.971786
592.417
0.971727
538.452
0.971669
535.123
0.97161
648.26
0.971551
559.04
0.971493
562.231
0.971434
548.496
0.971376
539.015
0.971317
576.396
0.971258
560.838
0.9712
546.44
0.971141
553.729
0.971083
545.497
0.971024
573.639
0.970965
576.155
0.970907
542.07
0.970848
512.517
0.97079
609.795
0.970731
527.242
0.970673
579.838
0.970614
552.981
0.970556
584.848
0.970497
503.63
0.970438
579.012
0.97038
565.426
0.970321
549.813
0.970263
623.612
0.970204
594.371
0.970146
612.819
0.970087
637.962
0.970029
613.225
0.969971
695.513
0.969912
672.929
0.969854
655.968
0.969795
701.434
0.969737
686.762
0.969678
675.215
0.96962
724.108
0.969561
676.693
0.969503
665.773
0.969444
670.015
0.969386
628.211
0.969328
680.17
0.969269
711.034
0.969211
710.468
0.969152
712.094
0.969094
735.762
0.969036
766.767
0.968977
801.911
0.968919
838.728
0.96886
893.215
0.968802
947.523
0.968744
1065.07
0.968685
1160.09
0.968627
1185.42
0.968569
1272.12
0.96851
1369.92
0.968452
1407.35
0.968394
1619.35
0.968335
1774.79
0.968277
1801.64
0.968219
1759.09
0.96816
1801
0.968102
1754.45
0.968044
1610.7
0.967986
1550.29
0.967927
1377.04
0.967869
1274.71
0.967811
1177.71
0.967752
1000.95
0.967694
903.712
0.967636
755.223
0.967578
730.275
0.967519
678.604
0.967461
633.317
0.967403
596.467
0.967345
580.147
0.967286
541.445
0.967228
482.547
0.96717
476.071
0.967112
461.47
0.967054
499.74
0.966995
461.346
0.966937
469.21
0.966879
480.705
0.966821
430.33
0.966763
462.534
0.966705
431.904
0.966646
450.921
0.966588
433.604
0.96653
400.742
0.966472
396.703
0.966414
409.692
0.966356
430.597
0.966298
428.105
0.966239
455.379
0.966181
428.717
0.966123
400.65
0.966065
417.376
0.966007
396.32
0.965949
398.222
0.965891
C1s Snap
VB MAPPING DATA X Y [8662.14 , 13221.2]
2018
10
27
0
0
51
0
9
Casa Info Follows
0
0
0
0
VB MAPPING DATA X Y [8662.14 , 13221.2]
X-ray spot-size: 400 um by 400 um
20181026
Standard  27/10/2018   00:00:51
XPS
8662.139999999999
13221.2
KA1486
1486.68
36
1e+037
1e+037
1e+037
1e+037
FAT
151.181
1e+037
1e+037
1e+037
1e+037
1e+037
1e+037
1e+037
C 1s

-1
Kinetic Energy
eV
1188.393935
0.158343
2
Counts
d
Transmission
d
pulse counting
1
5
1e+037
1e+037
1e+037
1e+037
2
MFP Exponent
d
-0.6
ESCAPE DEPTH TYPE
d
1
256
0
1
0
1
625.187
0.973313
635.785
0.973254
583.694
0.973195
656.168
0.973136
606.453
0.973078
582.312
0.973019
635.542
0.97296
614.168
0.972901
606.535
0.972843
581.371
0.972784
568.206
0.972725
567.917
0.972666
614.277
0.972608
564.393
0.972549
647.574
0.97249
610.068
0.972431
613.179
0.972373
612.073
0.972314
540.708
0.972255
627.88
0.972197
594.352
0.972138
595.585
0.972079
577.861
0.972021
588.992
0.971962
576.383
0.971903
568.032
0.971845
555.424
0.971786
526.076
0.971727
576.501
0.971669
523.565
0.97161
585.155
0.971551
556.758
0.971493
561.102
0.971434
548.496
0.971376
549.121
0.971317
568.531
0.971258
583.182
0.9712
509.639
0.971141
535.902
0.971083
568.923
0.971024
554.886
0.970965
520.649
0.970907
537.654
0.970848
526.754
0.97079
544.576
0.970731
608.775
0.970673
581.998
0.970614
527.311
0.970556
572.088
0.970497
563.13
0.970438
559.853
0.97038
598.25
0.970321
563.532
0.970263
659.61
0.970204
597.51
0.970146
641.006
0.970087
607.683
0.970029
636.169
0.969971
664.556
0.969912
650.293
0.969854
629.361
0.969795
631.494
0.969737
649.449
0.969678
674.219
0.96962
672.525
0.969561
677.7
0.969503
647.115
0.969444
665.089
0.969386
665.165
0.969328
686.933
0.969269
677.082
0.969211
706.586
0.969152
743.139
0.969094
752.285
0.969036
735.668
0.968977
799.967
0.968919
861.055
0.96886
847.534
0.968802
950.412
0.968744
968.849
0.968685
1048.25
0.968627
1090.59
0.968569
1239.87
0.96851
1349.09
0.968452
1366.87
0.968394
1473.42
0.968335
1573.43
0.968277
1674.28
0.968219
1669.8
0.96816
1711.65
0.968102
1638.85
0.968044
1627.39
0.967986
1509.79
0.967927
1344.1
0.967869
1243.62
0.967811
1045.03
0.967752
985.757
0.967694
875.78
0.967636
782.798
0.967578
707.288
0.967519
657.453
0.967461
615.798
0.967403
579.026
0.967345
551.784
0.967286
528.675
0.967228
531.228
0.96717
504.924
0.967112
498.864
0.967054
462.408
0.966995
456.267
0.966937
443.096
0.966879
458.931
0.966821
440.261
0.966763
485.281
0.966705
453.54
0.966646
427.881
0.966588
396.296
0.96653
427.953
0.966472
437.854
0.966414
415.439
0.966356
423.244
0.966298
415.874
0.966239
405.141
0.966181
434.411
0.966123
412.004
0.966065
406.007
0.966007
407.666
0.965949
406.333
0.965891
C1s Snap
VB MAPPING DATA X Y [10827.7 , 13221.2]
2018
10
27
0
0
51
0
9
Casa Info Follows
0
0
0
0
VB MAPPING DATA X Y [10827.7 , 13221.2]
X-ray spot-size: 400 um by 400 um
20181026
Standard  27/10/2018   00:00:51
XPS
10827.7
13221.2
KA1486
1486.68
36
1e+037
1e+037
1e+037
1e+037
FAT
151.181
1e+037
1e+037
1e+037
1e+037
1e+037
1e+037
1e+037
C 1s

-1
Kinetic Energy
eV
1188.393935
0.158343
2
Counts
d
Transmission
d
pulse counting
1
5
1e+037
1e+037
1e+037
1e+037
2
MFP Exponent
d
-0.6
ESCAPE DEPTH TYPE
d
1
256
0
1
0
1
610.83
0.973313
637.088
0.973254
687.604
0.973195
614.122
0.973136
685.068
0.973078
627.201
0.973019
594.499
0.97296
599.279
0.972901
600.346
0.972843
585.097
0.972784
590.44
0.972725
581.41
0.972666
622.911
0.972608
577.919
0.972549
580.967
0.97249
638.244
0.972431
575.687
0.972373
580.309
0.972314
528.692
0.972255
589.463
0.972197
599.145
0.972138
607.521
0.972079
620.23
0.972021
572.599
0.971962
545.862
0.971903
519.913
0.971845
561.258
0.971786
581.943
0.971727
534.993
0.971669
512.007
0.97161
588.597
0.971551
581.858
0.971493
544.168
0.971434
557.562
0.971376
587.302
0.971317
526.958
0.971258
535.142
0.9712
576.55
0.971141
544.815
0.971083
532.11
0.971024
547.164
0.970965
581.706
0.970907
514.47
0.970848
514.707
0.97079
546.75
0.970731
543.549
0.970673
507.494
0.970614
590.417
0.970556
561.454
0.970497
564.193
0.970438
581.141
0.97038
613.074
0.970321
527.652
0.970263
598.202
0.970204
597.51
0.970146
656.666
0.970087
613.947
0.970029
664.327
0.969971
670.747
0.969912
627.656
0.969854
710.205
0.969795
676.093
0.969737
674.66
0.969678
634.383
0.96962
629.702
0.969561
669.644
0.969503
663.809
0.969444
664.103
0.969386
640.853
0.969328
698.526
0.969269
680.963
0.969211
707.556
0.969152
729.557
0.969094
717.295
0.969036
773.569
0.968977
822.323
0.968919
890.177
0.96886
924.317
0.968802
922.487
0.968744
991.712
0.968685
1052.99
0.968627
1149.39
0.968569
1178.21
0.96851
1351.93
0.968452
1441.24
0.968394
1496.95
0.968335
1557.51
0.968277
1687.29
0.968219
1587.87
0.96816
1636.26
0.968102
1527.86
0.968044
1520.75
0.967986
1409.44
0.967927
1301.1
0.967869
1183.27
0.967811
1015.05
0.967752
870.469
0.967694
785.679
0.967636
706.298
0.967578
644.516
0.967519
608.981
0.967461
600.907
0.967403
599.083
0.967345
554.362
0.967286
549.958
0.967228
514.147
0.96717
518.502
0.967112
481.867
0.967054
496.346
0.966995
477.43
0.966937
464.156
0.966879
456.418
0.966821
445.226
0.966763
406.929
0.966705
494.317
0.966646
450.921
0.966588
425.314
0.96653
439.497
0.966472
439.5
0.966414
412.976
0.966356
416.707
0.966298
405.273
0.966239
405.141
0.966181
434.411
0.966123
420.114
0.966065
439.3
0.966007
412.529
0.965949
399.844
0.965891
C1s Snap
VB MAPPING DATA X Y [12993.2 , 13221.2]
2018
10
27
0
0
51
0
9
Casa Info Follows
0
0
0
0
VB MAPPING DATA X Y [12993.2 , 13221.2]
X-ray spot-size: 400 um by 400 um
20181026
Standard  27/10/2018   00:00:51
XPS
12993.2
13221.2
KA1486
1486.68
36
1e+037
1e+037
1e+037
1e+037
FAT
151.181
1e+037
1e+037
1e+037
1e+037
1e+037
1e+037
1e+037
C 1s

-1
Kinetic Energy
eV
1188.393935
0.158343
2
Counts
d
Transmission
d
pulse counting
1
5
1e+037
1e+037
1e+037
1e+037
2
MFP Exponent
d
-0.6
ESCAPE DEPTH TYPE
d
1
256
0
1
0
1
647.375
0.973313
620.151
0.973254
609.351
0.973195
667.635
0.973136
637.65
0.973078
612.238
0.973019
613.155
0.97296
595.557
0.972901
625.102
0.972843
586.34
0.972784
590.44
0.972725
594.903
0.972666
594.541
0.972608
587.756
0.972549
616.738
0.97249
590.468
0.972431
573.268
0.972373
561.983
0.972314
543.111
0.972255
593.065
0.972197
608.732
0.972138
583.65
0.972079
543.731
0.972021
560.889
0.971962
571.687
0.971903
562.164
0.971845
610.266
0.971786
558.665
0.971727
534.993
0.971669
591.756
0.97161
601.218
0.971551
562.463
0.971493
571.263
0.971434
575.695
0.971376
563.72
0.971317
592.126
0.971258
553.017
0.9712
533.058
0.971141
591.609
0.971083
575.616
0.971024
544.957
0.970965
519.539
0.970907
553.111
0.970848
577.129
0.97079
577.186
0.970731
533.765
0.970673
550.685
0.970614
554.051
0.970556
561.454
0.970497
529.13
0.970438
608.814
0.97038
574.955
0.970321
622.629
0.970263
589.732
0.970204
593.324
0.970146
576.279
0.970087
650.492
0.970029
655.984
0.969971
686.226
0.969912
624.569
0.969854
690.762
0.969795
661.903
0.969737
635.33
0.969678
662.268
0.96962
658.899
0.969561
676.693
0.969503
654.971
0.969444
664.103
0.969386
643.771
0.969328
724.613
0.969269
703.273
0.969211
689.115
0.969152
733.437
0.969094
723.126
0.969036
802.724
0.968977
805.799
0.968919
875.616
0.96886
864.057
0.968802
982.189
0.968744
981.233
0.968685
1023.6
0.968627
1165.51
0.968569
1216.15
0.96851
1218.44
0.968452
1372.52
0.968394
1540.26
0.968335
1544.39
0.968277
1541.34
0.968219
1547.37
0.96816
1550.63
0.968102
1494.57
0.968044
1393.72
0.967986
1339.48
0.967927
1124.51
0.967869
1090
0.967811
987.784
0.967752
865.106
0.967694
764.956
0.967636
702.739
0.967578
669.271
0.967519
593.999
0.967461
578.132
0.967403
532.809
0.967345
513.967
0.967286
518.459
0.967228
432.157
0.96717
460.796
0.967112
435.125
0.967054
440.348
0.966995
494.36
0.966937
459.944
0.966879
468.98
0.966821
420.399
0.966763
450.739
0.966705
404.441
0.966646
398.258
0.966588
435.263
0.96653
437.023
0.966472
427.978
0.966414
403.124
0.966356
414.256
0.966298
397.934
0.966239
423.778
0.966181
418.141
0.966123
423.358
0.966065
434.428
0.966007
403.614
0.965949
402.277
0.965891
C1s Snap
VB MAPPING DATA X Y [15158.8 , 13221.2]
2018
10
27
0
0
51
0
9
Casa Info Follows
0
0
0
0
VB MAPPING DATA X Y [15158.8 , 13221.2]
X-ray spot-size: 400 um by 400 um
20181026
Standard  27/10/2018   00:00:51
XPS
15158.8
13221.2
KA1486
1486.68
36
1e+037
1e+037
1e+037
1e+037
FAT
151.181
1e+037
1e+037
1e+037
1e+037
1e+037
1e+037
1e+037
C 1s

-1
Kinetic Energy
eV
1188.393935
0.158343
2
Counts
d
Transmission
d
pulse counting
1
5
1e+037
1e+037
1e+037
1e+037
2
MFP Exponent
d
-0.6
ESCAPE DEPTH TYPE
d
1
256
0
1
0
1
644.765
0.973313
639.693
0.973254
668.362
0.973195
634.508
0.973136
633.906
0.973078
632.189
0.973019
628.079
0.97296
589.353
0.972901
591.681
0.972843
679.508
0.972784
618.85
0.972725
636.607
0.972666
630.312
0.972608
598.823
0.972549
588.368
0.97249
632.119
0.972431
615.598
0.972373
613.295
0.972314
604.391
0.972255
540.241
0.972197
591.956
0.972138
555.004
0.972079
609.638
0.972021
546.838
0.971962
592.817
0.971903
576.247
0.971845
581.095
0.971786
544.698
0.971727
490.026
0.971669
617.183
0.97161
555.324
0.971551
557.899
0.971493
573.521
0.971434
567.762
0.971376
500.835
0.971317
564.036
0.971258
544.079
0.9712
548.67
0.971141
590.495
0.971083
547.728
0.971024
569.227
0.970965
620.56
0.970907
553.111
0.970848
510.327
0.97079
535.88
0.970731
568.552
0.970673
537.727
0.970614
503.78
0.970556
508.286
0.970497
567.38
0.970438
550.274
0.97038
572.838
0.970321
539.26
0.970263
606.672
0.970204
555.653
0.970146
626.391
0.970087
622.3
0.970029
589.238
0.969971
586.13
0.969912
643.09
0.969854
632.431
0.969795
646.698
0.969737
658.525
0.969678
671.231
0.96962
644.301
0.969561
613.253
0.969503
661.845
0.969444
644.397
0.969386
666.137
0.969328
639.591
0.969269
647.981
0.969211
669.703
0.969152
711.124
0.969094
703.687
0.969036
735.668
0.968977
812.603
0.968919
816.4
0.96886
830.039
0.968802
870.489
0.968744
921.216
0.968685
1068.15
0.968627
1048.86
0.968569
1157.34
0.96851
1256.31
0.968452
1375.35
0.968394
1409.4
0.968335
1476.96
0.968277
1458.6
0.968219
1545.53
0.96816
1511.54
0.968102
1501.04
0.968044
1476.24
0.967986
1363.41
0.967927
1216.01
0.967869
1105.54
0.967811
995.963
0.967752
870.469
0.967694
806.403
0.967636
718.751
0.967578
701.099
0.967519
615.15
0.967461
593.023
0.967403
537.169
0.967345
502.794
0.967286
506.541
0.967228
498.774
0.96717
480.314
0.967112
459.771
0.967054
456.469
0.966995
485.048
0.966937
461.629
0.966879
448.881
0.966821
468.398
0.966763
416.196
0.966705
419.421
0.966646
446.806
0.966588
441.895
0.96653
414.76
0.966472
430.447
0.966414
404.766
0.966356
415.89
0.966298
423.213
0.966239
386.505
0.966181
387.228
0.966123
445.256
0.966065
417.376
0.966007
420.634
0.965949
371.458
0.965891
C1s Snap
VB MAPPING DATA X Y [17324.3 , 13221.2]
2018
10
27
0
0
51
0
9
Casa Info Follows
0
0
0
0
VB MAPPING DATA X Y [17324.3 , 13221.2]
X-ray spot-size: 400 um by 400 um
20181026
Standard  27/10/2018   00:00:51
XPS
17324.3
13221.2
KA1486
1486.68
36
1e+037
1e+037
1e+037
1e+037
FAT
151.181
1e+037
1e+037
1e+037
1e+037
1e+037
1e+037
1e+037
C 1s

-1
Kinetic Energy
eV
1188.393935
0.158343
2
Counts
d
Transmission
d
pulse counting
1
5
1e+037
1e+037
1e+037
1e+037
2
MFP Exponent
d
-0.6
ESCAPE DEPTH TYPE
d
1
256
0
1
0
1
644.765
0.973313
647.51
0.973254
628.594
0.973195
595.011
0.973136
570.266
0.973078
606.004
0.973019
604.449
0.97296
621.612
0.972901
623.864
0.972843
606.216
0.972784
597.851
0.972725
582.637
0.972666
604.409
0.972608
554.556
0.972549
598.235
0.97249
491.24
0.972431
610.761
0.972373
621.847
0.972314
533.498
0.972255
591.864
0.972197
609.93
0.972138
564.553
0.972079
543.731
0.972021
531.615
0.971962
563.47
0.971903
553.948
0.971845
521.585
0.971786
592.417
0.971727
575.348
0.971669
575.575
0.97161
595.481
0.971551
593.267
0.971493
584.811
0.971434
543.963
0.971376
587.302
0.971317
582.014
0.971258
556.369
0.9712
539.749
0.971141
550.386
0.971083
552.19
0.971024
567.021
0.970965
530.64
0.970907
576.295
0.970848
580.414
0.97079
588.055
0.970731
563.117
0.970673
534.488
0.970614
538.007
0.970556
566.771
0.970497
597.131
0.970438
563.046
0.97038
543.19
0.970321
510.767
0.970263
655.375
0.970204
558.792
0.970146
596.115
0.970087
659.889
0.970029
596.538
0.969971
653.204
0.969912
595.759
0.969854
642.664
0.969795
660.889
0.969737
600.034
0.969678
668.243
0.96962
654.033
0.969561
650.512
0.969503
608.819
0.969444
656.221
0.969386
638.909
0.969328
642.49
0.969269
689.693
0.969211
670.674
0.969152
676.198
0.969094
674.529
0.969036
763.851
0.968977
781.498
0.968919
817.371
0.96886
860.169
0.968802
856.045
0.968744
967.896
0.968685
1054.88
0.968627
1106.71
0.968569
1156.39
0.96851
1204.24
0.968452
1395.12
0.968394
1440.47
0.968335
1486.33
0.968277
1545.06
0.968219
1619.17
0.96816
1500.37
0.968102
1632.37
0.968044
1478.1
0.967986
1463.76
0.967927
1216.01
0.967869
1151.26
0.967811
1045.03
0.967752
983.969
0.967694
851.453
0.967636
808.595
0.967578
689.606
0.967519
615.15
0.967461
593.023
0.967403
554.609
0.967345
516.545
0.967286
481.852
0.967228
499.628
0.96717
537.171
0.967112
484.416
0.967054
458.165
0.966995
468.118
0.966937
454.89
0.966879
441.344
0.966821
450.191
0.966763
431.361
0.966705
441.89
0.966646
440.224
0.966588
400.442
0.96653
409.813
0.966472
402.464
0.966414
418.723
0.966356
385.658
0.966298
415.874
0.966239
421.347
0.966181
413.26
0.966123
411.193
0.966065
421.436
0.966007
423.876
0.965949
435.53
0.965891
C1s Snap
VB MAPPING DATA X Y [19489.8 , 13221.2]
2018
10
27
0
0
51
0
9
Casa Info Follows
0
0
0
0
VB MAPPING DATA X Y [19489.8 , 13221.2]
X-ray spot-size: 400 um by 400 um
20181026
Standard  27/10/2018   00:00:51
XPS
19489.8
13221.2
KA1486
1486.68
36
1e+037
1e+037
1e+037
1e+037
FAT
151.181
1e+037
1e+037
1e+037
1e+037
1e+037
1e+037
1e+037
C 1s

-1
Kinetic Energy
eV
1188.393935
0.158343
2
Counts
d
Transmission
d
pulse counting
1
5
1e+037
1e+037
1e+037
1e+037
2
MFP Exponent
d
-0.6
ESCAPE DEPTH TYPE
d
1
256
0
1
0
1
583.421
0.973313
595.397
0.973254
615.765
0.973195
527.483
0.973136
564.027
0.973078
551.139
0.973019
601.961
0.97296
595.557
0.972901
604.059
0.972843
521.743
0.972784
604.027
0.972725
588.77
0.972666
587.14
0.972608
538.571
0.972549
577.266
0.97249
597.818
0.972431
563.593
0.972373
620.625
0.972314
609.197
0.972255
541.442
0.972197
553.61
0.972138
578.875
0.972079
555.5
0.972021
553.864
0.971962
530.601
0.971903
564.511
0.971845
550.757
0.971786
557.501
0.971727
547.676
0.971669
568.64
0.97161
541.555
0.971551
545.349
0.971493
576.908
0.971434
514.499
0.971376
537.892
0.971317
571.901
0.971258
520.618
0.9712
516.33
0.971141
551.5
0.971083
564.461
0.971024
544.957
0.970965
500.666
0.970907
508.95
0.970848
500.471
0.97079
542.402
0.970731
482.671
0.970673
550.685
0.970614
543.355
0.970556
579.531
0.970497
544.005
0.970438
579.012
0.97038
594.015
0.970321
542.426
0.970263
590.791
0.970204
557.746
0.970146
597.159
0.970087
608.727
0.970029
577.766
0.969971
648.045
0.969912
612.222
0.969854
644.711
0.969795
606.153
0.969737
610.119
0.969678
597.535
0.96962
654.033
0.969561
584.051
0.969503
593.107
0.969444
566.557
0.969386
613.624
0.969328
584.521
0.969269
627.611
0.969211
634.762
0.969152
652.915
0.969094
733.818
0.969036
718.175
0.968977
703.737
0.968919
808.634
0.96886
819.347
0.968802
903.228
0.968744
970.754
0.968685
987.589
0.968627
1081.1
0.968569
1139.31
0.96851
1229.8
0.968452
1259.56
0.968394
1438.58
0.968335
1519.11
0.968277
1528.33
0.968219
1518.84
0.96816
1598.1
0.968102
1519.54
0.968044
1495.72
0.967986
1476.65
0.967927
1357.83
0.967869
1163.15
0.967811
1107.74
0.967752
923.197
0.967694
815.413
0.967636
731.205
0.967578
675.46
0.967519
623.963
0.967461
579.008
0.967403
598.211
0.967345
524.281
0.967286
469.082
0.967228
485.963
0.96717
489.649
0.967112
430.026
0.967054
447.136
0.966995
507.904
0.966937
438.884
0.966879
454.744
0.966821
454.329
0.966763
422.094
0.966705
461.862
0.966646
425.412
0.966588
437.75
0.96653
404.041
0.966472
404.11
0.966414
408.871
0.966356
419.158
0.966298
402.011
0.966239
428.64
0.966181
401.057
0.966123
423.358
0.966065
410.88
0.966007
417.392
0.965949
388.49
0.965891
C1s Snap
VB MAPPING DATA X Y [21655.4 , 13221.2]
2018
10
27
0
0
51
0
9
Casa Info Follows
0
0
0
0
VB MAPPING DATA X Y [21655.4 , 13221.2]
X-ray spot-size: 400 um by 400 um
20181026
Standard  27/10/2018   00:00:51
XPS
21655.4
13221.2
KA1486
1486.68
36
1e+037
1e+037
1e+037
1e+037
FAT
151.181
1e+037
1e+037
1e+037
1e+037
1e+037
1e+037
1e+037
C 1s

-1
Kinetic Energy
eV
1188.393935
0.158343
2
Counts
d
Transmission
d
pulse counting
1
5
1e+037
1e+037
1e+037
1e+037
2
MFP Exponent
d
-0.6
ESCAPE DEPTH TYPE
d
1
256
0
1
0
1
515.551
0.973313
535.466
0.973254
533.663
0.973195
512.193
0.973136
499.139
0.973078
584.806
0.973019
531.069
0.97296
528.557
0.972901
544.643
0.972843
540.377
0.972784
506.444
0.972725
513.947
0.972666
545.202
0.972608
491.846
0.972549
556.297
0.97249
529.216
0.972431
465.629
0.972373
500.898
0.972314
501.056
0.972255
536.639
0.972197
510.472
0.972138
526.359
0.972079
529.608
0.972021
510.538
0.971962
495.384
0.971903
525.781
0.971845
495.914
0.971786
492.323
0.971727
453.13
0.971669
498.138
0.97161
511.724
0.971551
488.304
0.971493
477.558
0.971434
488.434
0.971376
491.851
0.971317
452.802
0.971258
535.142
0.9712
481.759
0.971141
470.168
0.971083
451.792
0.971024
483.181
0.970965
471.803
0.970907
484.662
0.970848
477.473
0.97079
494.575
0.970731
503.326
0.970673
490.217
0.970614
453.509
0.970556
504.033
0.970497
498.317
0.970438
461.932
0.97038
547.425
0.970321
512.878
0.970263
513.501
0.970204
539.957
0.970146
551.224
0.970087
541.902
0.970029
543.351
0.969971
576.842
0.969912
599.874
0.969854
555.679
0.969795
590.948
0.969737
581.882
0.969678
566.662
0.96962
591.744
0.969561
632.386
0.969503
592.125
0.969444
590.205
0.969386
577.643
0.969328
592.25
0.969269
565.529
0.969211
570.704
0.969152
615.079
0.969094
640.511
0.969036
679.303
0.968977
694.989
0.968919
753.302
0.96886
788.245
0.968802
789.603
0.968744
829.761
0.968685
868.168
0.968627
974.891
0.968569
1042.55
0.96851
1135.13
0.968452
1199.31
0.968394
1330.31
0.968335
1364.57
0.968277
1349.84
0.968219
1477.41
0.96816
1565.52
0.968102
1501.04
0.968044
1478.1
0.967986
1367.09
0.967927
1237.05
0.967869
1165.89
0.967811
1076.84
0.967752
906.217
0.967694
833.433
0.967636
716.972
0.967578
671.923
0.967519
619.557
0.967461
572
0.967403
523.216
0.967345
508.81
0.967286
480.149
0.967228
470.59
0.96717
434.489
0.967112
469.119
0.967054
459.014
0.966995
401.244
0.966937
406.031
0.966879
393.609
0.966821
431.158
0.966763
366.489
0.966705
395.287
0.966646
422.121
0.966588
402.929
0.96653
404.865
0.966472
370.365
0.966414
413.797
0.966356
394.646
0.966298
391.411
0.966239
361.386
0.966181
387.228
0.966123
401.461
0.966065
414.128
0.966007
370.385
0.965949
412.821
0.965891
C1s Snap
VB MAPPING DATA X Y [23820.9 , 13221.2]
2018
10
27
0
0
51
0
9
Casa Info Follows
0
0
0
0
VB MAPPING DATA X Y [23820.9 , 13221.2]
X-ray spot-size: 400 um by 400 um
20181026
Standard  27/10/2018   00:00:51
XPS
23820.9
13221.2
KA1486
1486.68
36
1e+037
1e+037
1e+037
1e+037
FAT
151.181
1e+037
1e+037
1e+037
1e+037
1e+037
1e+037
1e+037
C 1s

-1
Kinetic Energy
eV
1188.393935
0.158343
2
Counts
d
Transmission
d
pulse counting
1
5
1e+037
1e+037
1e+037
1e+037
2
MFP Exponent
d
-0.6
ESCAPE DEPTH TYPE
d
1
256
0
1
0
1
510.33
0.973313
496.381
0.973254
546.492
0.973195
542.772
0.973136
502.882
0.973078
508.744
0.973019
504.951
0.97296
503.742
0.972901
540.93
0.972843
518.016
0.972784
499.033
0.972725
559.331
0.972666
478.593
0.972608
509.061
0.972549
511.892
0.97249
486.34
0.972431
512.797
0.972373
467.912
0.972314
479.428
0.972255
467.008
0.972197
482.911
0.972138
446.39
0.972079
464.878
0.972021
444.965
0.971962
485.993
0.971903
436.586
0.971845
445.74
0.971786
442.276
0.971727
476.19
0.971669
440.349
0.97161
448.619
0.971551
449.514
0.971493
440.302
0.971434
447.637
0.971376
451.425
0.971317
428.083
0.971258
451.351
0.9712
397.005
0.971141
379.922
0.971083
420.557
0.971024
394.929
0.970965
386.324
0.970907
398.549
0.970848
393.149
0.97079
370.66
0.970731
366.352
0.970673
395.197
0.970614
354.036
0.970556
388.126
0.970497
365.503
0.970438
383.17
0.97038
400.245
0.970321
418.956
0.970263
354.686
0.970204
418.571
0.970146
453.089
0.970087
457.328
0.970029
495.377
0.969971
513.895
0.969912
538.138
0.969854
495.302
0.969795
521.008
0.969737
555.662
0.969678
579.609
0.96962
506.097
0.969561
556.862
0.969503
533.207
0.969444
555.719
0.969386
548.469
0.969328
574.859
0.969269
579.109
0.969211
636.703
0.969152
645.153
0.969094
688.136
0.969036
757.048
0.968977
863.148
0.968919
1001.81
0.96886
1164.39
0.968802
1257.59
0.968744
1408.97
0.968685
1674.73
0.968627
1897.62
0.968569
2205.58
0.96851
2457.71
0.968452
2880.6
0.968394
3092.76
0.968335
3301.39
0.968277
3624.66
0.968219
3618.51
0.96816
3500.55
0.968102
3311.91
0.968044
2953.42
0.967986
2578.61
0.967927
2234.38
0.967869
1920.3
0.967811
1493.94
0.967752
1307.49
0.967694
1076.71
0.967636
910.003
0.967578
742.652
0.967519
685.654
0.967461
587.768
0.967403
552.865
0.967345
495.918
0.967286
469.082
0.967228
474.006
0.96717
400.545
0.967112
409.629
0.967054
396.228
0.966995
382.621
0.966937
342.01
0.966879
340.011
0.966821
357.505
0.966763
324.363
0.966705
322.055
0.966646
307.745
0.966588
329.97
0.96653
333.952
0.966472
328.391
0.966414
291.464
0.966356
290.061
0.966298
291.927
0.966239
307.908
0.966181
314.826
0.966123
321.98
0.966065
311.814
0.966007
271.507
0.965949
306.574
0.965891
C1s Snap
VB MAPPING DATA X Y [0 , 15424.7]
2018
10
27
0
0
51
0
9
Casa Info Follows
0
0
0
0
VB MAPPING DATA X Y [0 , 15424.7]
X-ray spot-size: 400 um by 400 um
20181026
Standard  27/10/2018   00:00:51
XPS
0
15424.7
KA1486
1486.68
36
1e+037
1e+037
1e+037
1e+037
FAT
151.181
1e+037
1e+037
1e+037
1e+037
1e+037
1e+037
1e+037
C 1s

-1
Kinetic Energy
eV
1188.393935
0.158343
2
Counts
d
Transmission
d
pulse counting
1
5
1e+037
1e+037
1e+037
1e+037
2
MFP Exponent
d
-0.6
ESCAPE DEPTH TYPE
d
1
256
0
1
0
1
680.005
0.973313
723.075
0.973254
720.958
0.973195
661.264
0.973136
632.658
0.973078
618.473
0.973019
628.079
0.97296
621.612
0.972901
672.139
0.972843
720.502
0.972784
626.261
0.972725
636.607
0.972666
651.281
0.972608
644.318
0.972549
604.403
0.97249
637.019
0.972431
649.462
0.972373
638.95
0.972314
627.221
0.972255
606.27
0.972197
559.602
0.972138
617.069
0.972079
611.992
0.972021
586.651
0.971962
642.121
0.971903
646.664
0.971845
577.594
0.971786
595.909
0.971727
621.468
0.971669
646.077
0.97161
593.187
0.971551
612.662
0.971493
596.101
0.971434
560.962
0.971376
589.548
0.971317
629.204
0.971258
541.845
0.9712
565.398
0.971141
564.87
0.971083
573.385
0.971024
595.702
0.970965
626.111
0.970907
559.735
0.970848
608.888
0.97079
573.925
0.970731
551.158
0.970673
567.961
0.970614
556.19
0.970556
536.997
0.970497
562.068
0.970438
603.492
0.97038
559.072
0.970321
586.749
0.970263
667.022
0.970204
627.856
0.970146
661.886
0.970087
660.933
0.970029
722.729
0.969971
710.992
0.969912
799.489
0.969854
804.353
0.969795
818.002
0.969737
802.735
0.969678
809.66
0.96962
745.52
0.969561
807.601
0.969503
762.005
0.969444
739.973
0.969386
770.191
0.969328
726.545
0.969269
731.404
0.969211
761.909
0.969152
771.274
0.969094
778.527
0.969036
860.061
0.968977
931.188
0.968919
998.901
0.96886
976.802
0.968802
1130.48
0.968744
1222.25
0.968685
1319.31
0.968627
1435.78
0.968569
1575.69
0.96851
1789.32
0.968452
1835.68
0.968394
2060.9
0.968335
2115.7
0.968277
2196.74
0.968219
2322.44
0.96816
2216.12
0.968102
2155.84
0.968044
2016.85
0.967986
1736.26
0.967927
1618.6
0.967869
1344.21
0.967811
1235.87
0.967752
1071.55
0.967694
903.712
0.967636
836.171
0.967578
743.536
0.967519
674.198
0.967461
623.682
0.967403
632.22
0.967345
530.297
0.967286
525.27
0.967228
533.79
0.96717
509.167
0.967112
505.663
0.967054
472.589
0.966995
494.36
0.966937
452.363
0.966879
451.394
0.966821
462.605
0.966763
449.054
0.966705
454.373
0.966646
448.452
0.966588
391.322
0.96653
424.655
0.966472
428.801
0.966414
418.723
0.966356
383.207
0.966298
396.303
0.966239
401.9
0.966181
413.26
0.966123
409.571
0.966065
387.331
0.966007
397.13
0.965949
420.931
0.965891
C1s Snap
VB MAPPING DATA X Y [2165.54 , 15424.7]
2018
10
27
0
0
51
0
9
Casa Info Follows
0
0
0
0
VB MAPPING DATA X Y [2165.54 , 15424.7]
X-ray spot-size: 400 um by 400 um
20181026
Standard  27/10/2018   00:00:51
XPS
2165.54
15424.7
KA1486
1486.68
36
1e+037
1e+037
1e+037
1e+037
FAT
151.181
1e+037
1e+037
1e+037
1e+037
1e+037
1e+037
1e+037
C 1s

-1
Kinetic Energy
eV
1188.393935
0.158343
2
Counts
d
Transmission
d
pulse counting
1
5
1e+037
1e+037
1e+037
1e+037
2
MFP Exponent
d
-0.6
ESCAPE DEPTH TYPE
d
1
256
0
1
0
1
656.511
0.973313
603.214
0.973254
674.776
0.973195
657.442
0.973136
651.376
0.973078
592.288
0.973019
634.298
0.97296
620.372
0.972901
637.48
0.972843
622.365
0.972784
600.322
0.972725
640.287
0.972666
595.775
0.972608
624.644
0.972549
645.107
0.97249
592.918
0.972431
616.808
0.972373
630.399
0.972314
627.221
0.972255
635.083
0.972197
623.111
0.972138
623.037
0.972079
586.1
0.972021
559.719
0.971962
602.209
0.971903
631.407
0.971845
561.258
0.971786
656.431
0.971727
611.091
0.971669
569.796
0.97161
540.408
0.971551
594.408
0.971493
581.424
0.971434
587.027
0.971376
586.179
0.971317
559.542
0.971258
539.611
0.9712
566.513
0.971141
591.609
0.971083
591.234
0.971024
517.379
0.970965
585.036
0.970907
585.127
0.970848
499.375
0.97079
578.273
0.970731
535.939
0.970673
569.041
0.970614
558.329
0.970556
573.151
0.970497
602.443
0.970438
559.853
0.97038
597.191
0.970321
635.293
0.970263
614.084
0.970204
624.717
0.970146
636.83
0.970087
677.639
0.970029
670.584
0.969971
674.875
0.969912
669.843
0.969854
666.201
0.969795
718.666
0.969737
688.779
0.969678
712.063
0.96962
715.349
0.969561
657.561
0.969503
708.979
0.969444
688.736
0.969386
655.44
0.969328
654.084
0.969269
659.622
0.969211
710.468
0.969152
697.542
0.969094
781.443
0.969036
745.386
0.968977
808.715
0.968919
900.856
0.96886
1004.99
0.968802
1080.41
0.968744
1136.52
0.968685
1234.01
0.968627
1281.2
0.968569
1477.03
0.96851
1637.85
0.968452
1743.42
0.968394
1939.45
0.968335
1979.9
0.968277
2061.01
0.968219
2119.01
0.96816
2028.11
0.968102
1954.22
0.968044
1849.01
0.967986
1695.75
0.967927
1492.33
0.967869
1364.33
0.967811
1238.59
0.967752
1008.1
0.967694
924.435
0.967636
825.497
0.967578
694.026
0.967519
688.298
0.967461
590.395
0.967403
560.714
0.967345
585.304
0.967286
530.378
0.967228
503.898
0.96717
522.745
0.967112
475.068
0.967054
456.469
0.966995
444.416
0.966937
475.95
0.966879
472.33
0.966821
442.743
0.966763
478.541
0.966705
418.589
0.966646
418.829
0.966588
440.237
0.96653
411.462
0.966472
455.961
0.966414
417.902
0.966356
417.524
0.966298
397.119
0.966239
402.711
0.966181
414.887
0.966123
385.24
0.966065
401.947
0.966007
410.908
0.965949
448.507
0.965891
C1s Snap
VB MAPPING DATA X Y [4331.07 , 15424.7]
2018
10
27
0
0
51
0
9
Casa Info Follows
0
0
0
0
VB MAPPING DATA X Y [4331.07 , 15424.7]
X-ray spot-size: 400 um by 400 um
20181026
Standard  27/10/2018   00:00:51
XPS
4331.07
15424.7
KA1486
1486.68
36
1e+037
1e+037
1e+037
1e+037
FAT
151.181
1e+037
1e+037
1e+037
1e+037
1e+037
1e+037
1e+037
C 1s

-1
Kinetic Energy
eV
1188.393935
0.158343
2
Counts
d
Transmission
d
pulse counting
1
5
1e+037
1e+037
1e+037
1e+037
2
MFP Exponent
d
-0.6
ESCAPE DEPTH TYPE
d
1
256
0
1
0
1
708.719
0.973313
651.419
0.973254
579.846
0.973195
686.747
0.973136
596.471
0.973078
559.868
0.973019
618.13
0.97296
612.927
0.972901
672.139
0.972843
622.365
0.972784
606.498
0.972725
612.075
0.972666
608.109
0.972608
625.874
0.972549
632.773
0.97249
672.545
0.972431
586.572
0.972373
620.625
0.972314
588.771
0.972255
590.663
0.972197
617.12
0.972138
565.746
0.972079
617.876
0.972021
578.454
0.971962
577.557
0.971903
629.06
0.971845
684.945
0.971786
611.04
0.971727
616.856
0.971669
561.705
0.97161
553.029
0.971551
580.717
0.971493
620.938
0.971434
570.028
0.971376
568.212
0.971317
552.801
0.971258
541.845
0.9712
544.209
0.971141
553.729
0.971083
551.075
0.971024
599.012
0.970965
539.521
0.970907
576.295
0.970848
605.602
0.97079
577.186
0.970731
537.026
0.970673
519.371
0.970614
554.051
0.970556
548.694
0.970497
559.943
0.970438
547.081
0.97038
599.309
0.970321
573.03
0.970263
627.848
0.970204
651.924
0.970146
560.62
0.970087
634.83
0.970029
686.228
0.969971
671.779
0.969912
651.322
0.969854
681.551
0.969795
683.189
0.969737
743.236
0.969678
677.206
0.96962
685.178
0.969561
708.917
0.969503
664.791
0.969444
654.25
0.969386
639.881
0.969328
642.49
0.969269
685.813
0.969211
664.85
0.969152
744.109
0.969094
771.724
0.969036
755.105
0.968977
810.659
0.968919
892.119
0.96886
938.896
0.968802
959.078
0.968744
985.996
0.968685
1158.19
0.968627
1234.74
0.968569
1355.6
0.96851
1511.93
0.968452
1655.88
0.968394
1774.69
0.968335
1849.71
0.968277
1889.03
0.968219
1957
0.96816
1944.34
0.968102
1907.98
0.968044
1802.65
0.967986
1701.27
0.967927
1571.02
0.967869
1357.92
0.967811
1172.26
0.967752
1076.02
0.967694
954.168
0.967636
817.491
0.967578
732.927
0.967519
725.313
0.967461
635.069
0.967403
545.017
0.967345
516.545
0.967286
522.716
0.967228
503.898
0.96717
504.076
0.967112
513.311
0.967054
447.136
0.966995
436.798
0.966937
435.515
0.966879
453.906
0.966821
465.915
0.966763
426.306
0.966705
446.051
0.966646
464.086
0.966588
456.818
0.96653
428.778
0.966472
408.225
0.966414
416.26
0.966356
429.78
0.966298
364.501
0.966239
395.418
0.966181
402.684
0.966123
431.469
0.966065
418.188
0.966007
419.013
0.965949
420.931
0.965891
C1s Snap
VB MAPPING DATA X Y [6496.61 , 15424.7]
2018
10
27
0
0
51
0
9
Casa Info Follows
0
0
0
0
VB MAPPING DATA X Y [6496.61 , 15424.7]
X-ray spot-size: 400 um by 400 um
20181026
Standard  27/10/2018   00:00:51
XPS
6496.61
15424.7
KA1486
1486.68
36
1e+037
1e+037
1e+037
1e+037
FAT
151.181
1e+037
1e+037
1e+037
1e+037
1e+037
1e+037
1e+037
C 1s

-1
Kinetic Energy
eV
1188.393935
0.158343
2
Counts
d
Transmission
d
pulse counting
1
5
1e+037
1e+037
1e+037
1e+037
2
MFP Exponent
d
-0.6
ESCAPE DEPTH TYPE
d
1
256
0
1
0
1
686.531
0.973313
664.447
0.973254
673.493
0.973195
619.219
0.973136
592.727
0.973078
670.844
0.973019
650.466
0.97296
619.131
0.972901
586.729
0.972843
632.303
0.972784
607.733
0.972725
620.661
0.972666
622.911
0.972608
634.481
0.972549
537.795
0.97249
603.943
0.972431
603.504
0.972373
607.186
0.972314
573.15
0.972255
573.856
0.972197
579.973
0.972138
575.295
0.972079
597.869
0.972021
545.667
0.971962
619.817
0.971903
612.629
0.971845
627.769
0.971786
599.401
0.971727
570.736
0.971669
592.911
0.97161
574.829
0.971551
514.545
0.971493
552.07
0.971434
566.629
0.971376
527.785
0.971317
615.721
0.971258
589.885
0.9712
530.827
0.971141
560.413
0.971083
514.262
0.971024
589.084
0.970965
568.384
0.970907
604.999
0.970848
533.324
0.97079
536.967
0.970731
548.984
0.970673
565.801
0.970614
526.241
0.970556
607.179
0.970497
585.443
0.970438
573.69
0.97038
587.661
0.970321
577.251
0.970263
597.143
0.970204
613.206
0.970146
619.083
0.970087
603.506
0.970029
629.911
0.969971
649.077
0.969912
655.437
0.969854
714.299
0.969795
702.448
0.969737
712.982
0.969678
657.289
0.96962
645.274
0.969561
699.854
0.969503
716.835
0.969444
647.353
0.969386
673.917
0.969328
616.404
0.969269
677.082
0.969211
689.115
0.969152
713.064
0.969094
771.724
0.969036
728.866
0.968977
836.903
0.968919
870.762
0.96886
893.215
0.968802
899.377
0.968744
1032.68
0.968685
1107.96
0.968627
1213.87
0.968569
1261.69
0.96851
1404.95
0.968452
1489.25
0.968394
1513.9
0.968335
1691.43
0.968277
1696.59
0.968219
1752.64
0.96816
1832.65
0.968102
1791.45
0.968044
1733.1
0.967986
1576.99
0.967927
1436.52
0.967869
1310.37
0.967811
1166.8
0.967752
1027.76
0.967694
919.93
0.967636
789.025
0.967578
713.477
0.967519
663.622
0.967461
626.31
0.967403
618.267
0.967345
568.974
0.967286
532.081
0.967228
520.979
0.96717
521.048
0.967112
509.912
0.967054
487.861
0.966995
435.951
0.966937
468.368
0.966879
448.881
0.966821
464.26
0.966763
441.471
0.966705
415.26
0.966646
450.098
0.966588
456.818
0.96653
445.269
0.966472
403.287
0.966414
445.817
0.966356
420.792
0.966298
448.491
0.966239
436.743
0.966181
440.106
0.966123
415.248
0.966065
414.128
0.966007
427.117
0.965949
422.553
0.965891
C1s Snap
VB MAPPING DATA X Y [8662.14 , 15424.7]
2018
10
27
0
0
51
0
9
Casa Info Follows
0
0
0
0
VB MAPPING DATA X Y [8662.14 , 15424.7]
X-ray spot-size: 400 um by 400 um
20181026
Standard  27/10/2018   00:00:51
XPS
8662.139999999999
15424.7
KA1486
1486.68
36
1e+037
1e+037
1e+037
1e+037
FAT
151.181
1e+037
1e+037
1e+037
1e+037
1e+037
1e+037
1e+037
C 1s

-1
Kinetic Energy
eV
1188.393935
0.158343
2
Counts
d
Transmission
d
pulse counting
1
5
1e+037
1e+037
1e+037
1e+037
2
MFP Exponent
d
-0.6
ESCAPE DEPTH TYPE
d
1
256
0
1
0
1
708.719
0.973313
654.025
0.973254
685.039
0.973195
654.894
0.973136
627.667
0.973078
660.868
0.973019
599.474
0.97296
624.094
0.972901
587.967
0.972843
601.247
0.972784
622.556
0.972725
636.607
0.972666
576.039
0.972608
627.104
0.972549
656.209
0.97249
589.243
0.972431
654.3
0.972373
598.634
0.972314
587.569
0.972255
564.252
0.972197
589.559
0.972138
617.069
0.972079
577.861
0.972021
580.796
0.971962
610.426
0.971903
613.803
0.971845
569.426
0.971786
587.762
0.971727
581.113
0.971669
601.002
0.97161
522.05
0.971551
588.703
0.971493
580.295
0.971434
591.56
0.971376
619.867
0.971317
531.453
0.971258
548.548
0.9712
544.209
0.971141
551.5
0.971083
553.306
0.971024
579.155
0.970965
543.961
0.970907
568.567
0.970848
510.327
0.97079
590.229
0.970731
517.458
0.970673
524.77
0.970614
583.999
0.970556
588.038
0.970497
557.818
0.970438
535.373
0.97038
574.955
0.970321
592.026
0.970263
567.498
0.970204
589.139
0.970146
602.379
0.970087
596.197
0.970029
582.981
0.969971
643.917
0.969912
709.971
0.969854
703.042
0.969795
695.352
0.969737
702.897
0.969678
609.486
0.96962
663.766
0.969561
648.498
0.969503
668.719
0.969444
633.559
0.969386
662.248
0.969328
677.271
0.969269
646.041
0.969211
682.321
0.969152
715.005
0.969094
733.818
0.969036
771.626
0.968977
802.883
0.968919
836.786
0.96886
816.431
0.968802
937.894
0.968744
1024.1
0.968685
1096.58
0.968627
1137.06
0.968569
1247.46
0.96851
1323.53
0.968452
1417.71
0.968394
1562.86
0.968335
1565
0.968277
1676.14
0.968219
1694.65
0.96816
1669.77
0.968102
1686.02
0.968044
1560.63
0.967986
1440.74
0.967927
1355.08
0.967869
1274.71
0.967811
1042.31
0.967752
975.926
0.967694
811.809
0.967636
763.228
0.967578
710.824
0.967519
616.913
0.967461
595.651
0.967403
602.571
0.967345
522.562
0.967286
558.472
0.967228
485.109
0.96717
507.47
0.967112
470.819
0.967054
464.953
0.966995
472.351
0.966937
417.825
0.966879
468.143
0.966821
461.777
0.966763
422.936
0.966705
425.246
0.966646
448.452
0.966588
429.459
0.96653
412.286
0.966472
434.562
0.966414
400.661
0.966356
432.231
0.966298
419.951
0.966239
391.367
0.966181
426.276
0.966123
417.681
0.966065
391.391
0.966007
397.941
0.965949
415.254
0.965891
C1s Snap
VB MAPPING DATA X Y [10827.7 , 15424.7]
2018
10
27
0
0
51
0
9
Casa Info Follows
0
0
0
0
VB MAPPING DATA X Y [10827.7 , 15424.7]
X-ray spot-size: 400 um by 400 um
20181026
Standard  27/10/2018   00:00:51
XPS
10827.7
15424.7
KA1486
1486.68
36
1e+037
1e+037
1e+037
1e+037
FAT
151.181
1e+037
1e+037
1e+037
1e+037
1e+037
1e+037
1e+037
C 1s

-1
Kinetic Energy
eV
1188.393935
0.158343
2
Counts
d
Transmission
d
pulse counting
1
5
1e+037
1e+037
1e+037
1e+037
2
MFP Exponent
d
-0.6
ESCAPE DEPTH TYPE
d
1
256
0
1
0
1
622.576
0.973313
640.996
0.973254
610.634
0.973195
677.828
0.973136
618.932
0.973078
603.51
0.973019
618.13
0.97296
616.649
0.972901
617.675
0.972843
632.303
0.972784
606.498
0.972725
578.957
0.972666
610.576
0.972608
608.659
0.972549
587.134
0.97249
600.268
0.972431
585.363
0.972373
592.526
0.972314
574.352
0.972255
583.46
0.972197
569.188
0.972138
619.456
0.972079
510.778
0.972021
587.822
0.971962
543.514
0.971903
603.24
0.971845
589.263
0.971786
574.959
0.971727
541.911
0.971669
530.5
0.97161
517.461
0.971551
598.971
0.971493
511.427
0.971434
580.228
0.971376
540.138
0.971317
564.036
0.971258
602.174
0.9712
529.712
0.971141
568.212
0.971083
542.15
0.971024
530.616
0.970965
537.301
0.970907
560.839
0.970848
510.327
0.97079
581.534
0.970731
578.336
0.970673
532.328
0.970614
521.963
0.970556
573.151
0.970497
609.881
0.970438
575.819
0.97038
561.19
0.970321
605.745
0.970263
619.377
0.970204
636.228
0.970146
633.698
0.970087
625.433
0.970029
723.772
0.969971
738.854
0.969912
645.148
0.969854
683.598
0.969795
721.707
0.969737
678.694
0.969678
711.067
0.96962
636.514
0.969561
680.721
0.969503
647.115
0.969444
629.617
0.969386
678.78
0.969328
673.407
0.969269
655.742
0.969211
710.468
0.969152
692.691
0.969094
772.696
0.969036
779.4
0.968977
818.435
0.968919
858.143
0.96886
914.598
0.968802
922.487
0.968744
957.417
0.968685
1054.88
0.968627
1204.39
0.968569
1204.77
0.96851
1311.22
0.968452
1395.12
0.968394
1507.31
0.968335
1701.74
0.968277
1598.05
0.968219
1580.51
0.96816
1639.98
0.968102
1612.95
0.968044
1470.68
0.967986
1369.86
0.967927
1312.08
0.967869
1176.87
0.967811
974.153
0.967752
891.918
0.967694
770.362
0.967636
770.345
0.967578
637.443
0.967519
613.388
0.967461
613.17
0.967403
551.121
0.967345
535.454
0.967286
483.555
0.967228
509.877
0.96717
464.191
0.967112
472.518
0.967054
462.408
0.966995
454.574
0.966937
420.352
0.966879
463.118
0.966821
424.537
0.966763
449.054
0.966705
450.212
0.966646
433.641
0.966588
430.288
0.96653
431.251
0.966472
457.607
0.966414
423.649
0.966356
420.792
0.966298
402.011
0.966239
402.711
0.966181
392.109
0.966123
423.358
0.966065
426.308
0.966007
384.973
0.965949
393.356
0.965891
C1s Snap
VB MAPPING DATA X Y [12993.2 , 15424.7]
2018
10
27
0
0
51
0
9
Casa Info Follows
0
0
0
0
VB MAPPING DATA X Y [12993.2 , 15424.7]
X-ray spot-size: 400 um by 400 um
20181026
Standard  27/10/2018   00:00:51
XPS
12993.2
15424.7
KA1486
1486.68
36
1e+037
1e+037
1e+037
1e+037
FAT
151.181
1e+037
1e+037
1e+037
1e+037
1e+037
1e+037
1e+037
C 1s

-1
Kinetic Energy
eV
1188.393935
0.158343
2
Counts
d
Transmission
d
pulse counting
1
5
1e+037
1e+037
1e+037
1e+037
2
MFP Exponent
d
-0.6
ESCAPE DEPTH TYPE
d
1
256
0
1
0
1
646.07
0.973313
620.151
0.973254
659.382
0.973195
657.442
0.973136
569.018
0.973078
629.695
0.973019
611.911
0.97296
604.242
0.972901
638.718
0.972843
619.88
0.972784
566.97
0.972725
593.676
0.972666
657.449
0.972608
623.415
0.972549
604.403
0.97249
646.819
0.972431
543.033
0.972373
577.865
0.972314
537.103
0.972255
585.861
0.972197
600.344
0.972138
595.585
0.972079
619.053
0.972021
546.838
0.971962
572.861
0.971903
549.254
0.971845
570.593
0.971786
579.615
0.971727
592.643
0.971669
576.731
0.97161
550.734
0.971551
563.604
0.971493
597.23
0.971434
565.495
0.971376
580.564
0.971317
541.565
0.971258
576.478
0.9712
583.241
0.971141
560.413
0.971083
572.27
0.971024
560.402
0.970965
562.833
0.970907
533.238
0.970848
578.224
0.97079
563.055
0.970731
566.378
0.970673
555.004
0.970614
610.739
0.970556
566.771
0.970497
522.755
0.970438
575.819
0.97038
595.073
0.970321
623.685
0.970263
566.439
0.970204
587.046
0.970146
608.643
0.970087
640.05
0.970029
684.142
0.969971
676.939
0.969912
725.406
0.969854
731.696
0.969795
705.489
0.969737
700.88
0.969678
677.206
0.96962
691.017
0.969561
718.987
0.969503
645.151
0.969444
676.912
0.969386
711.843
0.969328
680.17
0.969269
680.963
0.969211
722.115
0.969152
726.646
0.969094
757.144
0.969036
804.668
0.968977
804.827
0.968919
928.037
0.96886
910.71
0.968802
938.857
0.968744
1037.44
0.968685
1066.25
0.968627
1151.28
0.968569
1317.66
0.96851
1310.28
0.968452
1493.96
0.968394
1589.22
0.968335
1653.97
0.968277
1594.33
0.968219
1624.69
0.96816
1614.85
0.968102
1574.11
0.968044
1526.32
0.967986
1435.22
0.967927
1226.99
0.967869
1134.8
0.967811
975.062
0.967752
883.874
0.967694
793.789
0.967636
719.641
0.967578
648.937
0.967519
581.661
0.967461
554.481
0.967403
551.121
0.967345
509.67
0.967286
497.176
0.967228
475.714
0.96717
462.494
0.967112
461.47
0.967054
457.317
0.966995
443.57
0.966937
438.042
0.966879
443.857
0.966821
484.121
0.966763
429.676
0.966705
412.763
0.966646
436.932
0.966588
412.878
0.96653
439.497
0.966472
418.925
0.966414
400.661
0.966356
402
0.966298
403.642
0.966239
433.501
0.966181
417.328
0.966123
399.839
0.966065
434.428
0.966007
437.654
0.965949
412.821
0.965891
C1s Snap
VB MAPPING DATA X Y [15158.8 , 15424.7]
2018
10
27
0
0
51
0
9
Casa Info Follows
0
0
0
0
VB MAPPING DATA X Y [15158.8 , 15424.7]
X-ray spot-size: 400 um by 400 um
20181026
Standard  27/10/2018   00:00:51
XPS
15158.8
15424.7
KA1486
1486.68
36
1e+037
1e+037
1e+037
1e+037
FAT
151.181
1e+037
1e+037
1e+037
1e+037
1e+037
1e+037
1e+037
C 1s

-1
Kinetic Energy
eV
1188.393935
0.158343
2
Counts
d
Transmission
d
pulse counting
1
5
1e+037
1e+037
1e+037
1e+037
2
MFP Exponent
d
-0.6
ESCAPE DEPTH TYPE
d
1
256
0
1
0
1
557.317
0.973313
635.785
0.973254
596.523
0.973195
661.264
0.973136
585.24
0.973078
552.386
0.973019
615.642
0.97296
642.705
0.972901
587.967
0.972843
607.458
0.972784
620.085
0.972725
588.77
0.972666
606.876
0.972608
623.415
0.972549
567.399
0.97249
638.244
0.972431
619.227
0.972373
577.865
0.972314
571.949
0.972255
583.46
0.972197
569.188
0.972138
583.65
0.972079
580.215
0.972021
618.266
0.971962
596.339
0.971903
593.851
0.971845
569.426
0.971786
579.615
0.971727
564.971
0.971669
539.746
0.97161
586.303
0.971551
544.208
0.971493
514.814
0.971434
567.762
0.971376
571.58
0.971317
553.924
0.971258
525.087
0.9712
610.005
0.971141
584.925
0.971083
562.23
0.971024
573.639
0.970965
542.851
0.970907
492.39
0.970848
502.661
0.97079
543.489
0.970731
566.378
0.970673
570.121
0.970614
524.102
0.970556
547.63
0.970497
548.255
0.970438
554.532
0.97038
589.779
0.970321
575.141
0.970263
626.789
0.970204
587.046
0.970146
605.511
0.970087
640.05
0.970029
684.142
0.969971
645.981
0.969912
663.669
0.969854
696.902
0.969795
664.943
0.969737
633.313
0.969678
674.219
0.96962
631.648
0.969561
658.568
0.969503
688.358
0.969444
671.001
0.969386
645.716
0.969328
643.456
0.969269
677.082
0.969211
687.174
0.969152
699.482
0.969094
772.696
0.969036
818.273
0.968977
810.659
0.968919
857.172
0.96886
903.906
0.968802
884.933
0.968744
1004.1
0.968685
1066.25
0.968627
1104.81
0.968569
1257.89
0.96851
1300.81
0.968452
1407.35
0.968394
1479.07
0.968335
1609.95
0.968277
1550.64
0.968219
1552.89
0.96816
1577.62
0.968102
1570.41
0.968044
1364.04
0.967986
1282.4
0.967927
1240.71
0.967869
1155.84
0.967811
1018.68
0.967752
851.701
0.967694
773.966
0.967636
723.199
0.967578
656.009
0.967519
637.183
0.967461
568.497
0.967403
551.993
0.967345
511.389
0.967286
515.905
0.967228
485.109
0.96717
493.044
0.967112
476.768
0.967054
506.527
0.966995
466.425
0.966937
406.874
0.966879
416.22
0.966821
456.812
0.966763
456.636
0.966705
421.917
0.966646
457.503
0.966588
428.63
0.96653
437.023
0.966472
439.5
0.966414
417.081
0.966356
426.512
0.966298
419.136
0.966239
422.968
0.966181
430.344
0.966123
437.146
0.966065
393.827
0.966007
420.634
0.965949
394.978
0.965891
C1s Snap
VB MAPPING DATA X Y [17324.3 , 15424.7]
2018
10
27
0
0
51
0
9
Casa Info Follows
0
0
0
0
VB MAPPING DATA X Y [17324.3 , 15424.7]
X-ray spot-size: 400 um by 400 um
20181026
Standard  27/10/2018   00:00:51
XPS
17324.3
15424.7
KA1486
1486.68
36
1e+037
1e+037
1e+037
1e+037
FAT
151.181
1e+037
1e+037
1e+037
1e+037
1e+037
1e+037
1e+037
C 1s

-1
Kinetic Energy
eV
1188.393935
0.158343
2
Counts
d
Transmission
d
pulse counting
1
5
1e+037
1e+037
1e+037
1e+037
2
MFP Exponent
d
-0.6
ESCAPE DEPTH TYPE
d
1
256
0
1
0
1
638.239
0.973313
556.312
0.973254
595.24
0.973195
616.67
0.973136
610.197
0.973078
598.522
0.973019
639.273
0.97296
612.927
0.972901
584.254
0.972843
600.004
0.972784
562.029
0.972725
609.622
0.972666
585.907
0.972608
623.415
0.972549
620.438
0.97249
601.493
0.972431
587.781
0.972373
602.299
0.972314
575.553
0.972255
624.278
0.972197
548.817
0.972138
582.456
0.972079
541.377
0.972021
570.257
0.971962
576.383
0.971903
571.552
0.971845
609.1
0.971786
541.207
0.971727
547.676
0.971669
599.846
0.97161
558.766
0.971551
517.968
0.971493
576.908
0.971434
497.5
0.971376
545.753
0.971317
574.149
0.971258
558.603
0.9712
602.199
0.971141
510.277
0.971083
575.616
0.971024
557.092
0.970965
525.089
0.970907
634.808
0.970848
572.749
0.97079
559.794
0.970731
505.5
0.970673
542.046
0.970614
556.19
0.970556
498.716
0.970497
550.38
0.970438
568.368
0.97038
595.073
0.970321
589.915
0.970263
563.263
0.970204
606.928
0.970146
594.027
0.970087
585.756
0.970029
634.083
0.969971
589.225
0.969912
656.466
0.969854
658.014
0.969795
662.916
0.969737
643.398
0.969678
676.21
0.96962
651.113
0.969561
683.742
0.969503
628.458
0.969444
663.118
0.969386
677.807
0.969328
673.407
0.969269
634.401
0.969211
670.674
0.969152
685.9
0.969094
729.93
0.969036
787.175
0.968977
738.73
0.968919
783.395
0.96886
899.047
0.968802
931.153
0.968744
945.032
0.968685
1007.49
0.968627
1104.81
0.968569
1196.23
0.96851
1261.05
0.968452
1323.57
0.968394
1552.5
0.968335
1571.55
0.968277
1586.89
0.968219
1632.98
0.96816
1738.64
0.968102
1566.71
0.968044
1528.17
0.967986
1419.57
0.967927
1323.97
0.967869
1140.29
0.967811
1067.75
0.967752
974.138
0.967694
824.423
0.967636
770.345
0.967578
686.069
0.967519
624.844
0.967461
595.651
0.967403
564.202
0.967345
552.643
0.967286
508.243
0.967228
515.001
0.96717
489.649
0.967112
495.465
0.967054
451.378
0.966995
435.105
0.966937
475.95
0.966879
429.62
0.966821
422.055
0.966763
446.526
0.966705
430.239
0.966646
420.475
0.966588
417.023
0.96653
441.146
0.966472
438.677
0.966414
414.618
0.966356
432.231
0.966298
424.028
0.966239
432.691
0.966181
383.16
0.966123
440.39
0.966065
369.467
0.966007
395.509
0.965949
397.411
0.965891
C1s Snap
VB MAPPING DATA X Y [19489.8 , 15424.7]
2018
10
27
0
0
51
0
9
Casa Info Follows
0
0
0
0
VB MAPPING DATA X Y [19489.8 , 15424.7]
X-ray spot-size: 400 um by 400 um
20181026
Standard  27/10/2018   00:00:51
XPS
19489.8
15424.7
KA1486
1486.68
36
1e+037
1e+037
1e+037
1e+037
FAT
151.181
1e+037
1e+037
1e+037
1e+037
1e+037
1e+037
1e+037
C 1s

-1
Kinetic Energy
eV
1188.393935
0.158343
2
Counts
d
Transmission
d
pulse counting
1
5
1e+037
1e+037
1e+037
1e+037
2
MFP Exponent
d
-0.6
ESCAPE DEPTH TYPE
d
1
256
0
1
0
1
593.862
0.973313
634.482
0.973254
572.149
0.973195
559.335
0.973136
596.471
0.973078
526.201
0.973019
609.424
0.97296
564.538
0.972901
533.503
0.972843
554.041
0.972784
589.205
0.972725
565.464
0.972666
579.739
0.972608
622.185
0.972549
566.165
0.97249
564.742
0.972431
546.661
0.972373
577.865
0.972314
587.569
0.972255
569.054
0.972197
553.61
0.972138
552.617
0.972079
563.738
0.972021
578.454
0.971962
547.035
0.971903
498.788
0.971845
537.921
0.971786
520.257
0.971727
546.523
0.971669
540.902
0.97161
570.239
0.971551
548.772
0.971493
535.136
0.971434
532.631
0.971376
556.982
0.971317
540.441
0.971258
519.501
0.9712
538.634
0.971141
552.614
0.971083
538.804
0.971024
528.41
0.970965
519.539
0.970907
564.151
0.970848
524.563
0.97079
541.315
0.970731
502.239
0.970673
521.531
0.970614
519.824
0.970556
539.124
0.970497
532.318
0.970438
560.918
0.97038
552.719
0.970321
563.532
0.970263
573.851
0.970204
596.464
0.970146
562.708
0.970087
577.403
0.970029
594.453
0.969971
608.832
0.969912
625.598
0.969854
620.15
0.969795
590.948
0.969737
661.55
0.969678
608.49
0.96962
629.702
0.969561
619.295
0.969503
643.187
0.969444
629.617
0.969386
602.927
0.969328
594.182
0.969269
616.94
0.969211
626.998
0.969152
708.213
0.969094
669.669
0.969036
730.809
0.968977
768.862
0.968919
793.102
0.96886
812.544
0.968802
871.452
0.968744
975.517
0.968685
1034.98
0.968627
1068.78
0.968569
1158.29
0.96851
1359.51
0.968452
1350.87
0.968394
1517.67
0.968335
1557.51
0.968277
1599.91
0.968219
1567.62
0.96816
1606.48
0.968102
1561.16
0.968044
1610.7
0.967986
1418.65
0.967927
1311.16
0.967869
1205.21
0.967811
1073.2
0.967752
985.757
0.967694
843.344
0.967636
758.781
0.967578
703.751
0.967519
598.405
0.967461
583.388
0.967403
552.865
0.967345
546.627
0.967286
515.905
0.967228
508.168
0.96717
456.553
0.967112
473.368
0.967054
428.47
0.966995
458.807
0.966937
419.51
0.966879
427.107
0.966821
480.811
0.966763
416.196
0.966705
421.917
0.966646
389.207
0.966588
397.954
0.96653
390.847
0.966472
426.332
0.966414
440.07
0.966356
433.049
0.966298
388.149
0.966239
418.916
0.966181
431.971
0.966123
424.169
0.966065
409.256
0.966007
412.529
0.965949
412.01
0.965891
C1s Snap
VB MAPPING DATA X Y [21655.4 , 15424.7]
2018
10
27
0
0
51
0
9
Casa Info Follows
0
0
0
0
VB MAPPING DATA X Y [21655.4 , 15424.7]
X-ray spot-size: 400 um by 400 um
20181026
Standard  27/10/2018   00:00:51
XPS
21655.4
15424.7
KA1486
1486.68
36
1e+037
1e+037
1e+037
1e+037
FAT
151.181
1e+037
1e+037
1e+037
1e+037
1e+037
1e+037
1e+037
C 1s

-1
Kinetic Energy
eV
1188.393935
0.158343
2
Counts
d
Transmission
d
pulse counting
1
5
1e+037
1e+037
1e+037
1e+037
2
MFP Exponent
d
-0.6
ESCAPE DEPTH TYPE
d
1
256
0
1
0
1
567.758
0.973313
505.501
0.973254
532.38
0.973195
540.224
0.973136
494.147
0.973078
506.25
0.973019
514.901
0.97296
478.927
0.972901
516.173
0.972843
536.65
0.972784
515.091
0.972725
490.641
0.972666
469.959
0.972608
458.646
0.972549
513.126
0.97249
545.141
0.972431
540.614
0.972373
463.025
0.972314
461.404
0.972255
515.03
0.972197
508.075
0.972138
494.133
0.972079
490.77
0.972021
480.093
0.971962
451.95
0.971903
488.226
0.971845
467.91
0.971786
471.373
0.971727
513.086
0.971669
496.982
0.97161
469.271
0.971551
448.373
0.971493
482.074
0.971434
479.368
0.971376
470.515
0.971317
465.161
0.971258
484.867
0.9712
496.257
0.971141
505.82
0.971083
458.485
0.971024
532.823
0.970965
488.455
0.970907
490.182
0.970848
476.378
0.97079
466.314
0.970731
433.752
0.970673
466.462
0.970614
495.223
0.970556
490.209
0.970497
484.505
0.970438
473.64
0.97038
458.482
0.970321
512.878
0.970263
497.619
0.970204
532.632
0.970146
505.288
0.970087
541.902
0.970029
553.78
0.969971
522.151
0.969912
570.035
0.969854
555.679
0.969795
572.703
0.969737
619.195
0.969678
576.621
0.96962
586.878
0.969561
594.121
0.969503
554.811
0.969444
576.41
0.969386
579.588
0.969328
601.911
0.969269
571.349
0.969211
598.851
0.969152
657.765
0.969094
628.848
0.969036
666.669
0.968977
671.661
0.968919
736.799
0.96886
783.385
0.968802
802.121
0.968744
837.382
0.968685
899.445
0.968627
965.408
0.968569
1016.94
0.96851
1079.27
0.968452
1176.72
0.968394
1335.02
0.968335
1417.02
0.968277
1427.93
0.968219
1450.72
0.96816
1429.63
0.968102
1435.38
0.968044
1459.55
0.967986
1303.57
0.967927
1195.88
0.967869
1100.06
0.967811
1038.67
0.967752
900.855
0.967694
823.522
0.967636
740.99
0.967578
649.821
0.967519
611.625
0.967461
595.651
0.967403
518.856
0.967345
452.944
0.967286
472.488
0.967228
383.475
0.96717
462.494
0.967112
377.335
0.967054
407.258
0.966995
427.486
0.966937
443.939
0.966879
398.633
0.966821
410.469
0.966763
420.409
0.966705
417.756
0.966646
407.31
0.966588
373.082
0.96653
389.198
0.966472
386.003
0.966414
387.524
0.966356
392.195
0.966298
356.347
0.966239
368.679
0.966181
377.466
0.966123
384.429
0.966065
368.655
0.966007
378.489
0.965949
385.245
0.965891
C1s Snap
VB MAPPING DATA X Y [23820.9 , 15424.7]
2018
10
27
0
0
51
0
9
Casa Info Follows
0
0
0
0
VB MAPPING DATA X Y [23820.9 , 15424.7]
X-ray spot-size: 400 um by 400 um
20181026
Standard  27/10/2018   00:00:51
XPS
23820.9
15424.7
KA1486
1486.68
36
1e+037
1e+037
1e+037
1e+037
FAT
151.181
1e+037
1e+037
1e+037
1e+037
1e+037
1e+037
1e+037
C 1s

-1
Kinetic Energy
eV
1188.393935
0.158343
2
Counts
d
Transmission
d
pulse counting
1
5
1e+037
1e+037
1e+037
1e+037
2
MFP Exponent
d
-0.6
ESCAPE DEPTH TYPE
d
1
256
0
1
0
1
524.687
0.973313
513.318
0.973254
545.209
0.973195
517.29
0.973136
521.6
0.973078
470.089
0.973019
493.757
0.97296
478.927
0.972901
496.368
0.972843
431.059
0.972784
489.151
0.972725
462.43
0.972666
465.025
0.972608
529.964
0.972549
468.721
0.97249
540.241
0.972431
499.493
0.972373
533.884
0.972314
499.854
0.972255
418.987
0.972197
502.084
0.972138
470.262
0.972079
424.863
0.972021
415.691
0.971962
406.168
0.971903
420.156
0.971845
425.903
0.971786
448.096
0.971727
435.835
0.971669
424.169
0.97161
462.387
0.971551
406.16
0.971493
429.012
0.971434
457.836
0.971376
443.564
0.971317
450.555
0.971258
415.601
0.9712
430.461
0.971141
384.379
0.971083
460.716
0.971024
443.467
0.970965
397.425
0.970907
357.7
0.970848
361.39
0.97079
364.138
0.970731
355.481
0.970673
369.283
0.970614
373.289
0.970556
340.275
0.970497
366.566
0.970438
398.071
0.97038
368.48
0.970321
399.96
0.970263
410.801
0.970204
431.128
0.970146
415.506
0.970087
466.725
0.970029
480.777
0.969971
486.034
0.969912
509.327
0.969854
490.185
0.969795
547.362
0.969737
519.357
0.969678
495.954
0.96962
516.803
0.969561
513.562
0.969503
490.983
0.969444
546.851
0.969386
552.359
0.969328
550.706
0.969269
560.679
0.969211
574.586
0.969152
669.407
0.969094
688.136
0.969036
812.442
0.968977
868.008
0.968919
957.159
0.96886
1080.8
0.968802
1252.77
0.968744
1406.12
0.968685
1561
0.968627
1804.69
0.968569
2079.41
0.96851
2452.98
0.968452
2698.92
0.968394
2992.97
0.968335
3273.29
0.968277
3438.73
0.968219
3504.37
0.96816
3439.12
0.968102
3202.78
0.968044
2963.62
0.967986
2657.78
0.967927
2325.88
0.967869
1850.8
0.967811
1556.65
0.967752
1338.77
0.967694
1036.16
0.967636
941.137
0.967578
795.699
0.967519
638.945
0.967461
591.271
0.967403
505.776
0.967345
538.892
0.967286
475.042
0.967228
457.779
0.96717
405.637
0.967112
369.686
0.967054
369.078
0.966995
397.858
0.966937
336.113
0.966879
360.947
0.966821
324.403
0.966763
305.828
0.966705
319.559
0.966646
331.608
0.966588
315.876
0.96653
323.232
0.966472
314.399
0.966414
302.959
0.966356
300.683
0.966298
291.112
0.966239
314.39
0.966181
314.013
0.966123
283.861
0.966065
276.897
0.966007
273.128
0.965949
280.621
0.965891
C1s Snap
VB MAPPING DATA X Y [0 , 17628.2]
2018
10
27
0
0
51
0
9
Casa Info Follows
0
0
0
0
VB MAPPING DATA X Y [0 , 17628.2]
X-ray spot-size: 400 um by 400 um
20181026
Standard  27/10/2018   00:00:51
XPS
0
17628.2
KA1486
1486.68
36
1e+037
1e+037
1e+037
1e+037
FAT
151.181
1e+037
1e+037
1e+037
1e+037
1e+037
1e+037
1e+037
C 1s

-1
Kinetic Energy
eV
1188.393935
0.158343
2
Counts
d
Transmission
d
pulse counting
1
5
1e+037
1e+037
1e+037
1e+037
2
MFP Exponent
d
-0.6
ESCAPE DEPTH TYPE
d
1
256
0
1
0
1
708.719
0.973313
683.99
0.973254
692.736
0.973195
674.005
0.973136
635.154
0.973078
664.609
0.973019
649.223
0.97296
684.89
0.972901
721.652
0.972843
660.874
0.972784
673.2
0.972725
648.873
0.972666
598.241
0.972608
590.215
0.972549
601.936
0.97249
637.019
0.972431
574.478
0.972373
619.403
0.972314
633.229
0.972255
623.078
0.972197
573.981
0.972138
639.747
0.972079
616.699
0.972021
631.147
0.971962
615.121
0.971903
562.164
0.971845
606.766
0.971786
579.615
0.971727
598.408
0.971669
543.213
0.97161
586.303
0.971551
606.958
0.971493
585.94
0.971434
529.231
0.971376
549.121
0.971317
568.531
0.971258
606.643
0.9712
570.974
0.971141
618.349
0.971083
607.967
0.971024
563.711
0.970965
536.19
0.970907
557.527
0.970848
578.224
0.97079
585.881
0.970731
572.9
0.970673
508.573
0.970614
548.703
0.970556
574.214
0.970497
583.318
0.970438
560.918
0.97038
520.954
0.970321
632.127
0.970263
623.612
0.970204
601.696
0.970146
641.006
0.970087
689.125
0.970029
733.158
0.969971
768.779
0.969912
702.769
0.969854
715.322
0.969795
807.866
0.969737
801.726
0.969678
736.96
0.96962
748.44
0.969561
788.469
0.969503
696.214
0.969444
755.738
0.969386
718.651
0.969328
714.951
0.969269
741.105
0.969211
712.409
0.969152
750.9
0.969094
758.116
0.969036
827.991
0.968977
799.967
0.968919
953.276
0.96886
964.167
0.968802
1049.59
0.968744
1094.6
0.968685
1220.74
0.968627
1322.93
0.968569
1395.45
0.96851
1589.56
0.968452
1713.3
0.968394
1855.66
0.968335
1999.56
0.968277
1996.86
0.968219
1998.42
0.96816
1994.6
0.968102
1959.77
0.968044
1875.91
0.967986
1718.76
0.967927
1589.32
0.967869
1395.42
0.967811
1175.89
0.967752
1101.04
0.967694
891.998
0.967636
829.055
0.967578
729.391
0.967519
697.111
0.967461
598.279
0.967403
570.306
0.967345
555.222
0.967286
554.215
0.967228
502.19
0.96717
532.08
0.967112
493.765
0.967054
467.498
0.966995
467.272
0.966937
460.787
0.966879
477.355
0.966821
455.984
0.966763
427.149
0.966705
437.729
0.966646
434.464
0.966588
408.732
0.96653
392.496
0.966472
424.686
0.966414
427.755
0.966356
419.975
0.966298
433.813
0.966239
435.932
0.966181
405.938
0.966123
400.65
0.966065
416.564
0.966007
423.876
0.965949
397.411
0.965891
C1s Snap
VB MAPPING DATA X Y [2165.54 , 17628.2]
2018
10
27
0
0
51
0
9
Casa Info Follows
0
0
0
0
VB MAPPING DATA X Y [2165.54 , 17628.2]
X-ray spot-size: 400 um by 400 um
20181026
Standard  27/10/2018   00:00:51
XPS
2165.54
17628.2
KA1486
1486.68
36
1e+037
1e+037
1e+037
1e+037
FAT
151.181
1e+037
1e+037
1e+037
1e+037
1e+037
1e+037
1e+037
C 1s

-1
Kinetic Energy
eV
1188.393935
0.158343
2
Counts
d
Transmission
d
pulse counting
1
5
1e+037
1e+037
1e+037
1e+037
2
MFP Exponent
d
-0.6
ESCAPE DEPTH TYPE
d
1
256
0
1
0
1
626.492
0.973313
674.87
0.973254
668.362
0.973195
672.731
0.973136
681.324
0.973078
642.164
0.973019
644.248
0.97296
645.186
0.972901
583.016
0.972843
667.086
0.972784
620.085
0.972725
613.302
0.972666
678.418
0.972608
643.089
0.972549
643.874
0.97249
644.369
0.972431
624.064
0.972373
667.05
0.972314
620.012
0.972255
611.073
0.972197
618.318
0.972138
570.52
0.972079
628.468
0.972021
627.634
0.971962
613.948
0.971903
599.719
0.971845
569.426
0.971786
602.892
0.971727
649.141
0.971669
613.715
0.97161
592.039
0.971551
554.476
0.971493
570.134
0.971434
621.025
0.971376
595.162
0.971317
521.34
0.971258
618.932
0.9712
614.466
0.971141
583.81
0.971083
585.656
0.971024
600.115
0.970965
536.19
0.970907
579.607
0.970848
571.653
0.97079
571.751
0.970731
547.897
0.970673
560.403
0.970614
597.904
0.970556
630.572
0.970497
589.693
0.970438
597.106
0.97038
581.308
0.970321
544.537
0.970263
635.259
0.970204
629.949
0.970146
589.851
0.970087
639.006
0.970029
678.927
0.969971
704.8
0.969912
688.364
0.969854
686.668
0.969795
711.571
0.969737
761.388
0.969678
752.894
0.96962
704.643
0.969561
748.189
0.969503
690.322
0.969444
677.898
0.969386
753.659
0.969328
667.61
0.969269
632.461
0.969211
677.468
0.969152
725.676
0.969094
780.471
0.969036
836.738
0.968977
889.392
0.968919
865.909
0.96886
948.616
0.968802
1054.41
0.968744
1132.7
0.968685
1236.86
0.968627
1374.14
0.968569
1471.34
0.96851
1597.14
0.968452
1725.54
0.968394
1905.56
0.968335
1970.53
0.968277
2031.26
0.968219
2021.43
0.96816
2096.98
0.968102
2043.01
0.968044
1930.62
0.967986
1708.64
0.967927
1603.04
0.967869
1388.1
0.967811
1219.51
0.967752
1064.4
0.967694
910.019
0.967636
834.392
0.967578
724.97
0.967519
659.215
0.967461
631.565
0.967403
600.827
0.967345
557.8
0.967286
565.282
0.967228
501.336
0.96717
557.538
0.967112
455.521
0.967054
478.528
0.966995
428.332
0.966937
455.732
0.966879
453.069
0.966821
403.021
0.966763
422.936
0.966705
421.917
0.966646
406.487
0.966588
399.612
0.96653
411.462
0.966472
404.11
0.966414
454.848
0.966356
460.829
0.966298
409.35
0.966239
412.434
0.966181
417.328
0.966123
455.8
0.966065
425.496
0.966007
406.856
0.965949
404.71
0.965891
C1s Snap
VB MAPPING DATA X Y [4331.07 , 17628.2]
2018
10
27
0
0
51
0
9
Casa Info Follows
0
0
0
0
VB MAPPING DATA X Y [4331.07 , 17628.2]
X-ray spot-size: 400 um by 400 um
20181026
Standard  27/10/2018   00:00:51
XPS
4331.07
17628.2
KA1486
1486.68
36
1e+037
1e+037
1e+037
1e+037
FAT
151.181
1e+037
1e+037
1e+037
1e+037
1e+037
1e+037
1e+037
C 1s

-1
Kinetic Energy
eV
1188.393935
0.158343
2
Counts
d
Transmission
d
pulse counting
1
5
1e+037
1e+037
1e+037
1e+037
2
MFP Exponent
d
-0.6
ESCAPE DEPTH TYPE
d
1
256
0
1
0
1
634.323
0.973313
647.51
0.973254
667.079
0.973195
639.604
0.973136
655.12
0.973078
623.461
0.973019
689.022
0.97296
603.001
0.972901
594.156
0.972843
642.241
0.972784
671.965
0.972725
578.957
0.972666
599.475
0.972608
634.481
0.972549
645.107
0.97249
641.919
0.972431
609.551
0.972373
608.408
0.972314
597.182
0.972255
585.861
0.972197
584.766
0.972138
654.069
0.972079
533.139
0.972021
615.925
0.971962
552.905
0.971903
568.032
0.971845
590.43
0.971786
621.515
0.971727
566.124
0.971669
592.911
0.97161
532.376
0.971551
621.789
0.971493
556.586
0.971434
529.231
0.971376
581.687
0.971317
551.677
0.971258
566.424
0.9712
539.749
0.971141
577.126
0.971083
545.497
0.971024
532.823
0.970965
538.411
0.970907
589.543
0.970848
569.463
0.97079
588.055
0.970731
545.723
0.970673
567.961
0.970614
592.556
0.970556
559.327
0.970497
584.381
0.970438
588.591
0.97038
584.485
0.970321
558.256
0.970263
582.321
0.970204
621.578
0.970146
610.731
0.970087
608.727
0.970029
644.512
0.969971
599.545
0.969912
662.64
0.969854
702.018
0.969795
691.298
0.969737
741.219
0.969678
684.178
0.96962
686.151
0.969561
651.519
0.969503
665.773
0.969444
673.957
0.969386
691.422
0.969328
679.203
0.969269
655.742
0.969211
658.056
0.969152
729.557
0.969094
769.78
0.969036
801.752
0.968977
771.778
0.968919
873.675
0.96886
911.682
0.968802
971.596
0.968744
1053.63
0.968685
1111.75
0.968627
1300.17
0.968569
1392.6
0.96851
1519.5
0.968452
1606.93
0.968394
1795.4
0.968335
1894.67
0.968277
1875.08
0.968219
1864.95
0.96816
1926.65
0.968102
1917.23
0.968044
1862
0.967986
1681.94
0.967927
1610.36
0.967869
1403.65
0.967811
1206.79
0.967752
1074.23
0.967694
901.009
0.967636
846.846
0.967578
756.798
0.967519
690.061
0.967461
618.426
0.967403
575.538
0.967345
552.643
0.967286
546.553
0.967228
501.336
0.96717
494.741
0.967112
484.416
0.967054
482.771
0.966995
475.737
0.966937
448.993
0.966879
426.27
0.966821
428.675
0.966763
413.669
0.966705
410.267
0.966646
424.589
0.966588
389.664
0.96653
445.269
0.966472
474.891
0.966414
430.218
0.966356
443.67
0.966298
406.904
0.966239
436.743
0.966181
411.633
0.966123
398.216
0.966065
414.128
0.966007
418.202
0.965949
458.239
0.965891
C1s Snap
VB MAPPING DATA X Y [6496.61 , 17628.2]
2018
10
27
0
0
51
0
9
Casa Info Follows
0
0
0
0
VB MAPPING DATA X Y [6496.61 , 17628.2]
X-ray spot-size: 400 um by 400 um
20181026
Standard  27/10/2018   00:00:51
XPS
6496.61
17628.2
KA1486
1486.68
36
1e+037
1e+037
1e+037
1e+037
FAT
151.181
1e+037
1e+037
1e+037
1e+037
1e+037
1e+037
1e+037
C 1s

-1
Kinetic Energy
eV
1188.393935
0.158343
2
Counts
d
Transmission
d
pulse counting
1
5
1e+037
1e+037
1e+037
1e+037
2
MFP Exponent
d
-0.6
ESCAPE DEPTH TYPE
d
1
256
0
1
0
1
674.784
0.973313
642.299
0.973254
600.371
0.973195
638.33
0.973136
611.445
0.973078
623.461
0.973019
659.172
0.97296
590.594
0.972901
561.973
0.972843
642.241
0.972784
547.207
0.972725
598.583
0.972666
635.246
0.972608
593.904
0.972549
640.174
0.97249
643.144
0.972431
636.159
0.972373
590.082
0.972314
586.367
0.972255
597.867
0.972197
558.404
0.972138
594.392
0.972079
577.861
0.972021
598.36
0.971962
624.513
0.971903
602.067
0.971845
581.095
0.971786
591.254
0.971727
607.632
0.971669
604.469
0.97161
544.997
0.971551
572.731
0.971493
588.198
0.971434
567.762
0.971376
558.105
0.971317
607.856
0.971258
620.049
0.9712
565.398
0.971141
567.098
0.971083
563.345
0.971024
532.823
0.970965
599.468
0.970907
554.215
0.970848
571.653
0.97079
542.402
0.970731
563.117
0.970673
546.366
0.970614
557.26
0.970556
569.961
0.970497
564.193
0.970438
574.754
0.97038
577.073
0.970321
622.629
0.970263
597.143
0.970204
619.485
0.970146
568.971
0.970087
620.212
0.970029
635.126
0.969971
674.875
0.969912
634.858
0.969854
672.341
0.969795
681.162
0.969737
679.703
0.969678
688.161
0.96962
684.204
0.969561
656.554
0.969503
649.079
0.969444
674.942
0.969386
658.358
0.969328
680.17
0.969269
661.562
0.969211
670.674
0.969152
729.557
0.969094
733.818
0.969036
770.654
0.968977
731.926
0.968919
841.64
0.96886
935.008
0.968802
943.672
0.968744
991.712
0.968685
1040.66
0.968627
1171.2
0.968569
1279.71
0.96851
1355.72
0.968452
1503.37
0.968394
1700.31
0.968335
1625.88
0.968277
1797.92
0.968219
1818
0.96816
1854.05
0.968102
1710.99
0.968044
1798.94
0.967986
1686.54
0.967927
1519.78
0.967869
1425.59
0.967811
1236.77
0.967752
1139.47
0.967694
929.841
0.967636
855.741
0.967578
793.046
0.967519
662.741
0.967461
618.426
0.967403
634.836
0.967345
549.206
0.967286
533.783
0.967228
506.46
0.96717
513.41
0.967112
486.966
0.967054
467.498
0.966995
490.127
0.966937
486.058
0.966879
445.531
0.966821
452.674
0.966763
460.006
0.966705
446.051
0.966646
422.121
0.966588
439.408
0.96653
422.181
0.966472
413.986
0.966414
427.755
0.966356
450.207
0.966298
441.968
0.966239
388.126
0.966181
414.887
0.966123
413.626
0.966065
449.044
0.966007
415.771
0.965949
428.231
0.965891
C1s Snap
VB MAPPING DATA X Y [8662.14 , 17628.2]
2018
10
27
0
0
51
0
9
Casa Info Follows
0
0
0
0
VB MAPPING DATA X Y [8662.14 , 17628.2]
X-ray spot-size: 400 um by 400 um
20181026
Standard  27/10/2018   00:00:51
XPS
8662.139999999999
17628.2
KA1486
1486.68
36
1e+037
1e+037
1e+037
1e+037
FAT
151.181
1e+037
1e+037
1e+037
1e+037
1e+037
1e+037
1e+037
C 1s

-1
Kinetic Energy
eV
1188.393935
0.158343
2
Counts
d
Transmission
d
pulse counting
1
5
1e+037
1e+037
1e+037
1e+037
2
MFP Exponent
d
-0.6
ESCAPE DEPTH TYPE
d
1
256
0
1
0
1
626.492
0.973313
631.876
0.973254
641.422
0.973195
625.589
0.973136
586.488
0.973078
640.918
0.973019
592.011
0.97296
627.816
0.972901
621.389
0.972843
665.843
0.972784
621.321
0.972725
583.863
0.972666
637.713
0.972608
607.43
0.972549
645.107
0.97249
595.368
0.972431
650.672
0.972373
663.385
0.972314
604.391
0.972255
599.067
0.972197
569.188
0.972138
520.391
0.972079
602.576
0.972021
603.044
0.971962
557.601
0.971903
578.594
0.971845
558.925
0.971786
574.959
0.971727
568.43
0.971669
622.961
0.97161
602.366
0.971551
573.872
0.971493
582.553
0.971434
563.229
0.971376
595.162
0.971317
598.867
0.971258
563.072
0.9712
563.168
0.971141
538.131
0.971083
551.075
0.971024
542.751
0.970965
562.833
0.970907
539.862
0.970848
514.707
0.97079
520.663
0.970731
566.378
0.970673
556.083
0.970614
569.025
0.970556
571.024
0.970497
507.88
0.970438
592.848
0.97038
570.72
0.970321
593.081
0.970263
610.907
0.970204
575.535
0.970146
626.391
0.970087
639.006
0.970029
671.627
0.969971
669.715
0.969912
630.743
0.969854
708.158
0.969795
691.298
0.969737
660.542
0.969678
709.075
0.96962
677.391
0.969561
737.112
0.969503
673.628
0.969444
656.221
0.969386
663.22
0.969328
654.084
0.969269
693.573
0.969211
693.968
0.969152
681.049
0.969094
737.706
0.969036
749.274
0.968977
817.463
0.968919
833.874
0.96886
875.72
0.968802
929.228
0.968744
1042.2
0.968685
1074.78
0.968627
1097.23
0.968569
1205.72
0.96851
1349.09
0.968452
1373.46
0.968394
1477.18
0.968335
1516.3
0.968277
1670.56
0.968219
1685.45
0.96816
1748.88
0.968102
1694.34
0.968044
1660.77
0.967986
1516.23
0.967927
1359.66
0.967869
1272.88
0.967811
1102.28
0.967752
1020.61
0.967694
882.087
0.967636
789.025
0.967578
740
0.967519
683.011
0.967461
594.775
0.967403
620.011
0.967345
556.081
0.967286
513.351
0.967228
514.147
0.96717
493.044
0.967112
494.615
0.967054
498.043
0.966995
479.123
0.966937
469.21
0.966879
473.168
0.966821
404.676
0.966763
426.306
0.966705
508.464
0.966646
416.361
0.966588
449.357
0.96653
474.129
0.966472
453.492
0.966414
415.439
0.966356
424.878
0.966298
436.26
0.966239
435.122
0.966181
441.733
0.966123
413.626
0.966065
413.316
0.966007
415.771
0.965949
413.632
0.965891
C1s Snap
VB MAPPING DATA X Y [10827.7 , 17628.2]
2018
10
27
0
0
51
0
9
Casa Info Follows
0
0
0
0
VB MAPPING DATA X Y [10827.7 , 17628.2]
X-ray spot-size: 400 um by 400 um
20181026
Standard  27/10/2018   00:00:51
XPS
10827.7
17628.2
KA1486
1486.68
36
1e+037
1e+037
1e+037
1e+037
FAT
151.181
1e+037
1e+037
1e+037
1e+037
1e+037
1e+037
1e+037
C 1s

-1
Kinetic Energy
eV
1188.393935
0.158343
2
Counts
d
Transmission
d
pulse counting
1
5
1e+037
1e+037
1e+037
1e+037
2
MFP Exponent
d
-0.6
ESCAPE DEPTH TYPE
d
1
256
0
1
0
1
602.998
0.973313
673.567
0.973254
658.099
0.973195
607.752
0.973136
637.65
0.973078
675.831
0.973019
604.449
0.97296
594.316
0.972901
618.913
0.972843
614.911
0.972784
636.143
0.972725
583.863
0.972666
611.81
0.972608
643.089
0.972549
636.473
0.97249
611.293
0.972431
642.206
0.972373
588.861
0.972314
612.802
0.972255
618.276
0.972197
577.576
0.972138
544.262
0.972079
599.046
0.972021
572.599
0.971962
563.47
0.971903
550.427
0.971845
618.434
0.971786
607.548
0.971727
573.042
0.971669
540.902
0.97161
580.566
0.971551
549.913
0.971493
610.777
0.971434
494.1
0.971376
561.474
0.971317
576.396
0.971258
588.768
0.9712
541.979
0.971141
553.729
0.971083
555.537
0.971024
543.854
0.970965
538.411
0.970907
584.023
0.970848
571.653
0.97079
528.272
0.970731
581.597
0.970673
519.371
0.970614
566.886
0.970556
536.997
0.970497
502.567
0.970438
556.66
0.97038
570.72
0.970321
595.191
0.970263
582.321
0.970204
592.278
0.970146
624.303
0.970087
608.727
0.970029
659.112
0.969971
664.556
0.969912
678.074
0.969854
663.131
0.969795
675.08
0.969737
667.601
0.969678
704.095
0.96962
665.712
0.969561
669.644
0.969503
626.494
0.969444
709.428
0.969386
625.294
0.969328
662.779
0.969269
723.644
0.969211
722.115
0.969152
726.646
0.969094
762.976
0.969036
808.555
0.968977
824.267
0.968919
867.85
0.96886
872.804
0.968802
954.264
0.968744
977.422
0.968685
1096.58
0.968627
1151.28
0.968569
1286.35
0.96851
1336.78
0.968452
1516.55
0.968394
1578.86
0.968335
1628.68
0.968277
1671.49
0.968219
1675.32
0.96816
1527.36
0.968102
1608.33
0.968044
1482.74
0.967986
1371.7
0.967927
1315.74
0.967869
1148.52
0.967811
1035.95
0.967752
937.496
0.967694
817.215
0.967636
726.757
0.967578
633.907
0.967519
623.963
0.967461
610.542
0.967403
527.576
0.967345
504.513
0.967286
508.243
0.967228
503.044
0.96717
487.952
0.967112
446.173
0.967054
449.681
0.966995
417.328
0.966937
404.347
0.966879
454.744
0.966821
438.606
0.966763
416.196
0.966705
427.743
0.966646
416.361
0.966588
416.194
0.96653
392.496
0.966472
448.554
0.966414
420.365
0.966356
424.061
0.966298
389.78
0.966239
414.055
0.966181
404.311
0.966123
421.736
0.966065
415.752
0.966007
382.542
0.965949
420.931
0.965891
C1s Snap
VB MAPPING DATA X Y [12993.2 , 17628.2]
2018
10
27
0
0
51
0
9
Casa Info Follows
0
0
0
0
VB MAPPING DATA X Y [12993.2 , 17628.2]
X-ray spot-size: 400 um by 400 um
20181026
Standard  27/10/2018   00:00:51
XPS
12993.2
17628.2
KA1486
1486.68
36
1e+037
1e+037
1e+037
1e+037
FAT
151.181
1e+037
1e+037
1e+037
1e+037
1e+037
1e+037
1e+037
C 1s

-1
Kinetic Energy
eV
1188.393935
0.158343
2
Counts
d
Transmission
d
pulse counting
1
5
1e+037
1e+037
1e+037
1e+037
2
MFP Exponent
d
-0.6
ESCAPE DEPTH TYPE
d
1
256
0
1
0
1
625.187
0.973313
616.242
0.973254
643.988
0.973195
686.747
0.973136
631.41
0.973078
596.028
0.973019
620.617
0.97296
648.909
0.972901
618.913
0.972843
621.123
0.972784
581.793
0.972725
591.223
0.972666
592.074
0.972608
593.904
0.972549
597.002
0.97249
607.618
0.972431
570.849
0.972373
603.521
0.972314
606.794
0.972255
591.864
0.972197
608.732
0.972138
586.037
0.972079
511.955
0.972021
570.257
0.971962
548.209
0.971903
541.038
0.971845
557.758
0.971786
590.09
0.971727
577.654
0.971669
572.107
0.97161
619.576
0.971551
551.054
0.971493
564.489
0.971434
536.031
0.971376
524.417
0.971317
604.485
0.971258
593.236
0.9712
557.592
0.971141
531.446
0.971083
479.68
0.971024
570.33
0.970965
541.741
0.970907
608.311
0.970848
547.561
0.97079
515.228
0.970731
541.375
0.970673
562.562
0.970614
520.893
0.970556
530.617
0.970497
574.818
0.970438
554.532
0.97038
610.956
0.970321
549.813
0.970263
564.322
0.970204
612.16
0.970146
612.819
0.970087
617.08
0.970029
641.383
0.969971
701.705
0.969912
694.537
0.969854
720.439
0.969795
681.162
0.969737
644.406
0.969678
672.227
0.96962
731.894
0.969561
659.575
0.969503
633.368
0.969444
630.603
0.969386
728.375
0.969328
683.068
0.969269
674.172
0.969211
694.939
0.969152
731.497
0.969094
711.463
0.969036
762.879
0.968977
847.595
0.968919
891.148
0.96886
910.71
0.968802
1019.74
0.968744
991.712
0.968685
1044.46
0.968627
1189.22
0.968569
1328.09
0.96851
1320.69
0.968452
1478.9
0.968394
1576.04
0.968335
1632.43
0.968277
1622.22
0.968219
1702.94
0.96816
1703.27
0.968102
1541.74
0.968044
1499.43
0.967986
1300.81
0.967927
1184.9
0.967869
1094.57
0.967811
1005.05
0.967752
868.681
0.967694
771.263
0.967636
685.838
0.967578
638.327
0.967519
603.693
0.967461
573.752
0.967403
543.273
0.967345
503.653
0.967286
507.392
0.967228
497.066
0.96717
493.044
0.967112
452.972
0.967054
421.682
0.966995
494.36
0.966937
443.096
0.966879
431.295
0.966821
414.606
0.966763
446.526
0.966705
446.051
0.966646
424.589
0.966588
457.647
0.96653
408.988
0.966472
413.163
0.966414
430.218
0.966356
400.366
0.966298
392.226
0.966239
403.521
0.966181
441.733
0.966123
389.295
0.966065
410.068
0.966007
396.32
0.965949
407.144
0.965891
C1s Snap
VB MAPPING DATA X Y [15158.8 , 17628.2]
2018
10
27
0
0
51
0
9
Casa Info Follows
0
0
0
0
VB MAPPING DATA X Y [15158.8 , 17628.2]
X-ray spot-size: 400 um by 400 um
20181026
Standard  27/10/2018   00:00:51
XPS
15158.8
17628.2
KA1486
1486.68
36
1e+037
1e+037
1e+037
1e+037
FAT
151.181
1e+037
1e+037
1e+037
1e+037
1e+037
1e+037
1e+037
C 1s

-1
Kinetic Energy
eV
1188.393935
0.158343
2
Counts
d
Transmission
d
pulse counting
1
5
1e+037
1e+037
1e+037
1e+037
2
MFP Exponent
d
-0.6
ESCAPE DEPTH TYPE
d
1
256
0
1
0
1
657.817
0.973313
652.722
0.973254
635.008
0.973195
648.523
0.973136
587.736
0.973078
593.535
0.973019
654.197
0.97296
614.168
0.972901
636.242
0.972843
598.762
0.972784
565.735
0.972725
631.701
0.972666
625.378
0.972608
592.674
0.972549
598.235
0.97249
628.444
0.972431
614.389
0.972373
662.163
0.972314
616.407
0.972255
579.859
0.972197
572.783
0.972138
559.778
0.972079
568.446
0.972021
581.967
0.971962
608.078
0.971903
576.247
0.971845
596.264
0.971786
559.829
0.971727
558.053
0.971669
632.208
0.97161
585.155
0.971551
556.758
0.971493
546.426
0.971434
607.426
0.971376
550.244
0.971317
556.171
0.971258
589.885
0.9712
603.314
0.971141
577.126
0.971083
573.385
0.971024
558.195
0.970965
511.768
0.970907
542.07
0.970848
597.936
0.97079
535.88
0.970731
523.981
0.970673
531.249
0.970614
512.336
0.970556
572.088
0.970497
593.943
0.970438
558.789
0.97038
570.72
0.970321
571.975
0.970263
601.378
0.970204
596.464
0.970146
592.983
0.970087
645.271
0.970029
677.885
0.969971
626.375
0.969912
706.885
0.969854
673.365
0.969795
677.107
0.969737
690.796
0.969678
648.326
0.96962
698.803
0.969561
684.749
0.969503
662.827
0.969444
680.854
0.969386
668.082
0.969328
638.625
0.969269
657.682
0.969211
677.468
0.969152
682.019
0.969094
725.07
0.969036
758.02
0.968977
833.015
0.968919
808.634
0.96886
907.794
0.968802
936.931
0.968744
1045.06
0.968685
1114.59
0.968627
1231.89
0.968569
1237.97
0.96851
1369.92
0.968452
1390.41
0.968394
1581.69
0.968335
1558.44
0.968277
1591.54
0.968219
1649.55
0.96816
1605.54
0.968102
1544.51
0.968044
1492.94
0.967986
1376.3
0.967927
1279.14
0.967869
1127.49
0.967811
1015.95
0.967752
895.492
0.967694
753.243
0.967636
719.641
0.967578
661.314
0.967519
664.503
0.967461
602.659
0.967403
579.898
0.967345
555.222
0.967286
473.339
0.967228
538.915
0.96717
500.681
0.967112
458.921
0.967054
456.469
0.966995
471.504
0.966937
431.303
0.966879
434.644
0.966821
452.674
0.966763
444.841
0.966705
422.75
0.966646
426.235
0.966588
427.801
0.96653
439.497
0.966472
455.961
0.966414
410.513
0.966356
403.634
0.966298
376.733
0.966239
418.106
0.966181
359.569
0.966123
407.138
0.966065
401.135
0.966007
406.045
0.965949
391.734
0.965891
C1s Snap
VB MAPPING DATA X Y [17324.3 , 17628.2]
2018
10
27
0
0
51
0
9
Casa Info Follows
0
0
0
0
VB MAPPING DATA X Y [17324.3 , 17628.2]
X-ray spot-size: 400 um by 400 um
20181026
Standard  27/10/2018   00:00:51
XPS
17324.3
17628.2
KA1486
1486.68
36
1e+037
1e+037
1e+037
1e+037
FAT
151.181
1e+037
1e+037
1e+037
1e+037
1e+037
1e+037
1e+037
C 1s

-1
Kinetic Energy
eV
1188.393935
0.158343
2
Counts
d
Transmission
d
pulse counting
1
5
1e+037
1e+037
1e+037
1e+037
2
MFP Exponent
d
-0.6
ESCAPE DEPTH TYPE
d
1
256
0
1
0
1
635.628
0.973313
620.151
0.973254
596.523
0.973195
605.203
0.973136
610.197
0.973078
630.942
0.973019
639.273
0.97296
636.501
0.972901
597.87
0.972843
626.092
0.972784
601.557
0.972725
581.41
0.972666
613.043
0.972608
604.971
0.972549
576.033
0.97249
622.319
0.972431
607.132
0.972373
592.526
0.972314
563.538
0.972255
647.089
0.972197
605.137
0.972138
562.166
0.972079
576.684
0.972021
546.838
0.971962
576.383
0.971903
543.386
0.971845
581.095
0.971786
541.207
0.971727
536.146
0.971669
561.705
0.97161
563.355
0.971551
588.703
0.971493
547.555
0.971434
550.763
0.971376
555.859
0.971317
543.812
0.971258
564.189
0.9712
567.628
0.971141
532.56
0.971083
577.847
0.971024
521.791
0.970965
572.825
0.970907
550.903
0.970848
527.849
0.97079
560.881
0.970731
562.029
0.970673
550.685
0.970614
519.824
0.970556
572.088
0.970497
605.631
0.970438
667.354
0.97038
585.544
0.970321
579.362
0.970263
550.558
0.970204
577.628
0.970146
623.259
0.970087
656.757
0.970029
631.997
0.969971
647.013
0.969912
634.858
0.969854
647.781
0.969795
676.093
0.969737
667.601
0.969678
677.206
0.96962
594.664
0.969561
620.302
0.969503
660.863
0.969444
618.779
0.969386
675.862
0.969328
641.524
0.969269
678.052
0.969211
655.145
0.969152
732.467
0.969094
719.239
0.969036
751.217
0.968977
765.946
0.968919
863.967
0.96886
890.299
0.968802
950.412
0.968744
1028.87
0.968685
1077.63
0.968627
1134.21
0.968569
1281.61
0.96851
1365.19
0.968452
1386.64
0.968394
1472.48
0.968335
1617.45
0.968277
1701.24
0.968219
1673.48
0.96816
1653.01
0.968102
1552.84
0.968044
1562.48
0.967986
1459.15
0.967927
1323.97
0.967869
1183.27
0.967811
1091.38
0.967752
950.902
0.967694
823.522
0.967636
725.868
0.967578
657.778
0.967519
637.183
0.967461
627.186
0.967403
569.434
0.967345
559.519
0.967286
505.689
0.967228
527.812
0.96717
476.92
0.967112
488.666
0.967054
456.469
0.966995
457.96
0.966937
475.95
0.966879
468.143
0.966821
485.776
0.966763
443.156
0.966705
430.239
0.966646
428.704
0.966588
439.408
0.96653
455.164
0.966472
423.863
0.966414
434.323
0.966356
412.622
0.966298
413.427
0.966239
402.711
0.966181
448.241
0.966123
412.815
0.966065
431.18
0.966007
427.117
0.965949
382.812
0.965891
C1s Snap
VB MAPPING DATA X Y [19489.8 , 17628.2]
2018
10
27
0
0
51
0
9
Casa Info Follows
0
0
0
0
VB MAPPING DATA X Y [19489.8 , 17628.2]
X-ray spot-size: 400 um by 400 um
20181026
Standard  27/10/2018   00:00:51
XPS
19489.8
17628.2
KA1486
1486.68
36
1e+037
1e+037
1e+037
1e+037
FAT
151.181
1e+037
1e+037
1e+037
1e+037
1e+037
1e+037
1e+037
C 1s

-1
Kinetic Energy
eV
1188.393935
0.158343
2
Counts
d
Transmission
d
pulse counting
1
5
1e+037
1e+037
1e+037
1e+037
2
MFP Exponent
d
-0.6
ESCAPE DEPTH TYPE
d
1
256
0
1
0
1
619.966
0.973313
634.482
0.973254
549.057
0.973195
572.076
0.973136
490.404
0.973078
559.868
0.973019
588.28
0.97296
578.186
0.972901
620.151
0.972843
534.165
0.972784
568.206
0.972725
605.942
0.972666
599.475
0.972608
547.179
0.972549
600.702
0.97249
569.642
0.972431
516.425
0.972373
553.431
0.972314
581.561
0.972255
543.843
0.972197
538.033
0.972138
578.875
0.972079
573.154
0.972021
551.522
0.971962
534.123
0.971903
563.337
0.971845
593.93
0.971786
555.173
0.971727
549.982
0.971669
537.434
0.97161
507.134
0.971551
547.631
0.971493
556.586
0.971434
542.83
0.971376
568.212
0.971317
534.823
0.971258
527.321
0.9712
527.482
0.971141
533.674
0.971083
556.652
0.971024
519.585
0.970965
518.428
0.970907
542.07
0.970848
509.232
0.97079
543.489
0.970731
556.594
0.970673
564.722
0.970614
545.494
0.970556
536.997
0.970497
548.255
0.970438
532.18
0.97038
506.13
0.970321
530.818
0.970263
555.852
0.970204
532.632
0.970146
644.138
0.970087
592.021
0.970029
621.568
0.969971
590.257
0.969912
660.582
0.969854
641.641
0.969795
676.093
0.969737
602.051
0.969678
654.301
0.96962
657.926
0.969561
600.163
0.969503
632.386
0.969444
591.19
0.969386
616.542
0.969328
599.013
0.969269
602.39
0.969211
664.85
0.969152
691.721
0.969094
666.754
0.969036
714.288
0.968977
704.709
0.968919
797.956
0.96886
853.365
0.968802
967.745
0.968744
949.795
0.968685
1013.18
0.968627
1139.9
0.968569
1290.15
0.96851
1247.79
0.968452
1389.47
0.968394
1448.94
0.968335
1530.35
0.968277
1664.98
0.968219
1603.52
0.96816
1675.35
0.968102
1667.52
0.968044
1529.1
0.967986
1395.63
0.967927
1345.02
0.967869
1185.1
0.967811
1074.11
0.967752
962.52
0.967694
849.651
0.967636
768.566
0.967578
647.168
0.967519
705.924
0.967461
568.497
0.967403
531.937
0.967345
527.719
0.967286
507.392
0.967228
477.422
0.96717
465.888
0.967112
462.32
0.967054
431.863
0.966995
428.332
0.966937
435.515
0.966879
485.73
0.966821
415.434
0.966763
444.841
0.966705
434.4
0.966646
441.046
0.966588
436.092
0.96653
406.514
0.966472
423.04
0.966414
392.45
0.966356
437.134
0.966298
402.827
0.966239
414.865
0.966181
422.209
0.966123
419.303
0.966065
411.692
0.966007
409.287
0.965949
424.176
0.965891
C1s Snap
VB MAPPING DATA X Y [21655.4 , 17628.2]
2018
10
27
0
0
51
0
9
Casa Info Follows
0
0
0
0
VB MAPPING DATA X Y [21655.4 , 17628.2]
X-ray spot-size: 400 um by 400 um
20181026
Standard  27/10/2018   00:00:51
XPS
21655.4
17628.2
KA1486
1486.68
36
1e+037
1e+037
1e+037
1e+037
FAT
151.181
1e+037
1e+037
1e+037
1e+037
1e+037
1e+037
1e+037
C 1s

-1
Kinetic Energy
eV
1188.393935
0.158343
2
Counts
d
Transmission
d
pulse counting
1
5
1e+037
1e+037
1e+037
1e+037
2
MFP Exponent
d
-0.6
ESCAPE DEPTH TYPE
d
1
256
0
1
0
1
529.908
0.973313
541.981
0.973254
516.986
0.973195
542.772
0.973136
445.481
0.973078
486.299
0.973019
492.514
0.97296
419.371
0.972901
477.801
0.972843
504.352
0.972784
517.561
0.972725
480.829
0.972666
490.928
0.972608
517.668
0.972549
542.729
0.97249
476.539
0.972431
510.378
0.972373
527.776
0.972314
513.072
0.972255
493.42
0.972197
470.928
0.972138
490.552
0.972079
476.647
0.972021
480.093
0.971962
460.167
0.971903
469.448
0.971845
526.253
0.971786
483.012
0.971727
442.753
0.971669
459.998
0.97161
410.756
0.971551
484.882
0.971493
506.911
0.971434
481.634
0.971376
466.023
0.971317
519.093
0.971258
487.102
0.9712
524.136
0.971141
454.57
0.971083
452.907
0.971024
432.436
0.970965
508.437
0.970907
479.142
0.970848
443.524
0.97079
470.662
0.970731
475.062
0.970673
483.739
0.970614
498.432
0.970556
496.589
0.970497
457.942
0.970438
488.541
0.97038
492.365
0.970321
507.601
0.970263
509.266
0.970204
486.589
0.970146
496.937
0.970087
562.785
0.970029
512.064
0.969971
540.725
0.969912
547.398
0.969854
607.87
0.969795
538.239
0.969737
559.696
0.969678
595.543
0.96962
586.878
0.969561
569.953
0.969503
575.432
0.969444
584.293
0.969386
599.038
0.969328
551.672
0.969269
575.229
0.969211
611.468
0.969152
564.63
0.969094
610.381
0.969036
636.543
0.968977
652.221
0.968919
709.618
0.96886
804.768
0.968802
814.639
0.968744
810.708
0.968685
877.646
0.968627
1001.44
0.968569
1034.02
0.96851
1122.82
0.968452
1167.3
0.968394
1312.42
0.968335
1349.59
0.968277
1427
0.968219
1451.64
0.96816
1453.83
0.968102
1420.58
0.968044
1420.61
0.967986
1264.91
0.967927
1215.09
0.967869
1124.75
0.967811
1034.13
0.967752
899.961
0.967694
819.017
0.967636
724.089
0.967578
646.284
0.967519
594.88
0.967461
543.094
0.967403
479.615
0.967345
498.496
0.967286
457.164
0.967228
479.13
0.96717
431.095
0.967112
400.281
0.967054
432.712
0.966995
386.007
0.966937
413.613
0.966879
390.259
0.966821
380.677
0.966763
371.544
0.966705
381.14
0.966646
366.167
0.966588
392.151
0.96653
356.215
0.966472
418.101
0.966414
398.198
0.966356
383.207
0.966298
375.102
0.966239
397.039
0.966181
396.176
0.966123
386.051
0.966065
378.399
0.966007
407.666
0.965949
388.49
0.965891
C1s Snap
VB MAPPING DATA X Y [23820.9 , 17628.2]
2018
10
27
0
0
51
0
9
Casa Info Follows
0
0
0
0
VB MAPPING DATA X Y [23820.9 , 17628.2]
X-ray spot-size: 400 um by 400 um
20181026
Standard  27/10/2018   00:00:51
XPS
23820.9
17628.2
KA1486
1486.68
36
1e+037
1e+037
1e+037
1e+037
FAT
151.181
1e+037
1e+037
1e+037
1e+037
1e+037
1e+037
1e+037
C 1s

-1
Kinetic Energy
eV
1188.393935
0.158343
2
Counts
d
Transmission
d
pulse counting
1
5
1e+037
1e+037
1e+037
1e+037
2
MFP Exponent
d
-0.6
ESCAPE DEPTH TYPE
d
1
256
0
1
0
1
510.33
0.973313
454.69
0.973254
475.935
0.973195
519.838
0.973136
466.695
0.973078
473.83
0.973019
442.765
0.97296
472.723
0.972901
434.477
0.972843
473.295
0.972784
478.034
0.972725
491.868
0.972666
472.426
0.972608
445.121
0.972549
488.456
0.97249
417.737
0.972431
486.19
0.972373
455.695
0.972314
463.807
0.972255
457.404
0.972197
433.781
0.972138
417.745
0.972079
409.564
0.972021
418.032
0.971962
429.646
0.971903
431.892
0.971845
429.404
0.971786
424.818
0.971727
412.775
0.971669
409.144
0.97161
377.482
0.971551
394.751
0.971493
417.722
0.971434
350.176
0.971376
427.843
0.971317
378.646
0.971258
401.077
0.9712
402.581
0.971141
382.151
0.971083
398.246
0.971024
322.121
0.970965
365.231
0.970907
377.573
0.970848
346.058
0.97079
360.877
0.970731
342.436
0.970673
319.613
0.970614
315.531
0.970556
363.669
0.970497
400.566
0.970438
341.66
0.97038
333.538
0.970321
351.416
0.970263
406.566
0.970204
384.039
0.970146
408.198
0.970087
442.71
0.970029
460.962
0.969971
485.002
0.969912
477.43
0.969854
490.185
0.969795
489.585
0.969737
522.383
0.969678
507.905
0.96962
457.434
0.969561
529.674
0.969503
448.758
0.969444
516.306
0.969386
491.094
0.969328
541.044
0.969269
546.128
0.969211
581.38
0.969152
608.287
0.969094
659.95
0.969036
720.119
0.968977
739.702
0.968919
894.06
0.96886
976.802
0.968802
1131.44
0.968744
1300.37
0.968685
1469.06
0.968627
1598.9
0.968569
1929.53
0.96851
2034.53
0.968452
2441.92
0.968394
2814.09
0.968335
3021.36
0.968277
3291.85
0.968219
3346.04
0.96816
3325.57
0.968102
3239.78
0.968044
3027.6
0.967986
2649.49
0.967927
2350.58
0.967869
2094.95
0.967811
1708.4
0.967752
1378.99
0.967694
1128.06
0.967636
986.504
0.967578
866.428
0.967519
735.889
0.967461
608.791
0.967403
557.225
0.967345
481.307
0.967286
480.149
0.967228
418.492
0.96717
420.063
0.967112
399.431
0.967054
371.623
0.966995
367.384
0.966937
361.385
0.966879
330.799
0.966821
314.472
0.966763
303.301
0.966705
313.733
0.966646
306.922
0.966588
300.124
0.96653
304.267
0.966472
316.045
0.966414
307.064
0.966356
328.463
0.966298
306.605
0.966239
276.307
0.966181
307.504
0.966123
280.617
0.966065
268.777
0.966007
267.455
0.965949
264.4
0.965891
C1s Snap
VB MAPPING DATA X Y [0 , 19831.7]
2018
10
27
0
0
51
0
9
Casa Info Follows
0
0
0
0
VB MAPPING DATA X Y [0 , 19831.7]
X-ray spot-size: 400 um by 400 um
20181026
Standard  27/10/2018   00:00:51
XPS
0
19831.7
KA1486
1486.68
36
1e+037
1e+037
1e+037
1e+037
FAT
151.181
1e+037
1e+037
1e+037
1e+037
1e+037
1e+037
1e+037
C 1s

-1
Kinetic Energy
eV
1188.393935
0.158343
2
Counts
d
Transmission
d
pulse counting
1
5
1e+037
1e+037
1e+037
1e+037
2
MFP Exponent
d
-0.6
ESCAPE DEPTH TYPE
d
1
256
0
1
0
1
771.368
0.973313
698.321
0.973254
652.968
0.973195
744.082
0.973136
715.016
0.973078
654.634
0.973019
711.409
0.97296
671.242
0.972901
776.117
0.972843
732.925
0.972784
667.024
0.972725
712.657
0.972666
704.321
0.972608
695.962
0.972549
684.579
0.97249
764.423
0.972431
708.724
0.972373
728.135
0.972314
720.944
0.972255
699.912
0.972197
699.802
0.972138
717.328
0.972079
694.375
0.972021
690.866
0.971962
693.772
0.971903
690.088
0.971845
672.11
0.971786
678.545
0.971727
682.578
0.971669
753.564
0.97161
761.849
0.971551
743.865
0.971493
763.189
0.971434
735.484
0.971376
689.49
0.971317
693.248
0.971258
726.184
0.9712
722.639
0.971141
713.051
0.971083
716.174
0.971024
685.058
0.970965
610.569
0.970907
646.952
0.970848
563.988
0.97079
617.404
0.970731
620.733
0.970673
584.158
0.970614
611.809
0.970556
558.264
0.970497
600.318
0.970438
561.982
0.97038
563.308
0.970321
596.247
0.970263
654.317
0.970204
630.996
0.970146
610.731
0.970087
616.036
0.970029
697.7
0.969971
727.503
0.969912
743.927
0.969854
766.489
0.969795
780.498
0.969737
794.667
0.969678
800.697
0.96962
798.076
0.969561
801.559
0.969503
783.609
0.969444
756.723
0.969386
752.687
0.969328
783.548
0.969269
777.966
0.969211
732.791
0.969152
863.438
0.969094
799.91
0.969036
870.751
0.968977
874.812
0.968919
962.984
0.96886
1004.99
0.968802
1086.19
0.968744
1175.57
0.968685
1317.42
0.968627
1447.16
0.968569
1630.71
0.96851
1846.13
0.968452
1996.65
0.968394
2080.67
0.968335
2332.04
0.968277
2411.48
0.968219
2450.39
0.96816
2505.58
0.968102
2423.13
0.968044
2218.08
0.967986
2093.45
0.967927
1844.6
0.967869
1684.37
0.967811
1426.7
0.967752
1200.25
0.967694
1048.77
0.967636
960.707
0.967578
843.441
0.967519
741.177
0.967461
664.852
0.967403
645.3
0.967345
560.379
0.967286
555.918
0.967228
539.769
0.96717
536.323
0.967112
479.317
0.967054
479.377
0.966995
434.258
0.966937
459.944
0.966879
489.08
0.966821
469.225
0.966763
460.849
0.966705
456.869
0.966646
436.932
0.966588
464.28
0.96653
446.094
0.966472
419.748
0.966414
407.229
0.966356
429.78
0.966298
423.213
0.966239
442.415
0.966181
410.006
0.966123
419.303
0.966065
423.06
0.966007
397.941
0.965949
403.088
0.965891
C1s Snap
VB MAPPING DATA X Y [2165.54 , 19831.7]
2018
10
27
0
0
51
0
9
Casa Info Follows
0
0
0
0
VB MAPPING DATA X Y [2165.54 , 19831.7]
X-ray spot-size: 400 um by 400 um
20181026
Standard  27/10/2018   00:00:51
XPS
2165.54
19831.7
KA1486
1486.68
36
1e+037
1e+037
1e+037
1e+037
FAT
151.181
1e+037
1e+037
1e+037
1e+037
1e+037
1e+037
1e+037
C 1s

-1
Kinetic Energy
eV
1188.393935
0.158343
2
Counts
d
Transmission
d
pulse counting
1
5
1e+037
1e+037
1e+037
1e+037
2
MFP Exponent
d
-0.6
ESCAPE DEPTH TYPE
d
1
256
0
1
0
1
699.583
0.973313
670.962
0.973254
673.493
0.973195
635.782
0.973136
630.163
0.973078
658.374
0.973019
629.323
0.97296
621.612
0.972901
656.048
0.972843
622.365
0.972784
587.969
0.972725
637.834
0.972666
634.013
0.972608
627.104
0.972549
590.835
0.97249
624.769
0.972431
649.462
0.972373
645.059
0.972314
640.438
0.972255
637.484
0.972197
675.836
0.972138
599.166
0.972079
616.699
0.972021
621.779
0.971962
592.817
0.971903
626.713
0.971845
623.102
0.971786
621.515
0.971727
578.807
0.971669
569.796
0.97161
551.882
0.971551
633.198
0.971493
599.488
0.971434
597.226
0.971376
582.81
0.971317
632.575
0.971258
637.925
0.9712
568.744
0.971141
550.386
0.971083
572.27
0.971024
613.353
0.970965
625
0.970907
607.207
0.970848
611.078
0.97079
546.75
0.970731
576.162
0.970673
602.514
0.970614
585.069
0.970556
567.834
0.970497
590.756
0.970438
553.467
0.97038
550.602
0.970321
593.081
0.970263
533.617
0.970204
642.506
0.970146
594.027
0.970087
641.095
0.970029
663.284
0.969971
668.683
0.969912
653.379
0.969854
634.477
0.969795
700.421
0.969737
705.923
0.969678
678.202
0.96962
689.071
0.969561
773.364
0.969503
708.979
0.969444
710.413
0.969386
642.798
0.969328
676.305
0.969269
698.423
0.969211
685.233
0.969152
678.139
0.969094
747.425
0.969036
775.513
0.968977
807.743
0.968919
897.943
0.96886
930.149
0.968802
939.82
0.968744
1015.53
0.968685
1064.36
0.968627
1226.2
0.968569
1285.4
0.96851
1420.1
0.968452
1543.85
0.968394
1725.73
0.968335
1814.12
0.968277
1918.77
0.968219
2063.78
0.96816
1992.74
0.968102
1984.74
0.968044
1938.96
0.967986
1892.76
0.967927
1696.37
0.967869
1572.81
0.967811
1389.44
0.967752
1163.6
0.967694
1091.12
0.967636
949.143
0.967578
858.471
0.967519
736.77
0.967461
748.944
0.967403
659.253
0.967345
568.114
0.967286
575.498
0.967228
533.79
0.96717
515.108
0.967112
501.413
0.967054
452.226
0.966995
516.369
0.966937
480.161
0.966879
468.143
0.966821
436.123
0.966763
476.014
0.966705
446.051
0.966646
427.058
0.966588
446.87
0.96653
453.515
0.966472
435.385
0.966414
397.377
0.966356
406.902
0.966298
440.337
0.966239
435.932
0.966181
432.784
0.966123
418.492
0.966065
418.188
0.966007
419.013
0.965949
404.71
0.965891
C1s Snap
VB MAPPING DATA X Y [4331.07 , 19831.7]
2018
10
27
0
0
51
0
9
Casa Info Follows
0
0
0
0
VB MAPPING DATA X Y [4331.07 , 19831.7]
X-ray spot-size: 400 um by 400 um
20181026
Standard  27/10/2018   00:00:51
XPS
4331.07
19831.7
KA1486
1486.68
36
1e+037
1e+037
1e+037
1e+037
FAT
151.181
1e+037
1e+037
1e+037
1e+037
1e+037
1e+037
1e+037
C 1s

-1
Kinetic Energy
eV
1188.393935
0.158343
2
Counts
d
Transmission
d
pulse counting
1
5
1e+037
1e+037
1e+037
1e+037
2
MFP Exponent
d
-0.6
ESCAPE DEPTH TYPE
d
1
256
0
1
0
1
661.732
0.973313
652.722
0.973254
663.23
0.973195
628.137
0.973136
601.462
0.973078
606.004
0.973019
639.273
0.97296
640.223
0.972901
591.681
0.972843
648.452
0.972784
618.85
0.972725
588.77
0.972666
654.982
0.972608
612.348
0.972549
651.275
0.97249
605.168
0.972431
630.111
0.972373
601.078
0.972314
610.399
0.972255
590.663
0.972197
647.077
0.972138
570.52
0.972079
566.092
0.972021
597.189
0.971962
610.426
0.971903
587.983
0.971845
628.936
0.971786
590.09
0.971727
569.583
0.971669
584.821
0.97161
587.45
0.971551
635.48
0.971493
598.359
0.971434
557.562
0.971376
563.72
0.971317
579.766
0.971258
573.127
0.9712
630.079
0.971141
570.441
0.971083
519.84
0.971024
526.204
0.970965
611.679
0.970907
555.319
0.970848
577.129
0.97079
578.273
0.970731
556.594
0.970673
544.206
0.970614
592.556
0.970556
547.63
0.970497
534.443
0.970438
571.561
0.97038
582.367
0.970321
616.298
0.970263
584.438
0.970204
558.792
0.970146
592.983
0.970087
593.065
0.970029
621.568
0.969971
661.46
0.969912
657.495
0.969854
677.458
0.969795
644.671
0.969737
663.567
0.969678
720.03
0.96962
705.616
0.969561
658.568
0.969503
675.592
0.969444
655.235
0.969386
657.385
0.969328
667.61
0.969269
716.854
0.969211
678.439
0.969152
672.318
0.969094
746.453
0.969036
797.865
0.968977
819.407
0.968919
808.634
0.96886
909.738
0.968802
919.598
0.968744
1014.58
0.968685
1079.52
0.968627
1213.87
0.968569
1257.89
0.96851
1388.85
0.968452
1553.27
0.968394
1718.2
0.968335
1849.71
0.968277
1867.64
0.968219
1940.43
0.96816
1975.05
0.968102
2042.09
0.968044
1939.89
0.967986
1762.95
0.967927
1650.62
0.967869
1523.44
0.967811
1427.61
0.967752
1197.56
0.967694
1042.47
0.967636
910.003
0.967578
787.742
0.967519
754.396
0.967461
672.735
0.967403
606.059
0.967345
634.294
0.967286
538.891
0.967228
565.391
0.96717
506.621
0.967112
483.567
0.967054
486.164
0.966995
483.355
0.966937
446.466
0.966879
458.931
0.966821
493.224
0.966763
438.944
0.966705
451.876
0.966646
466.555
0.966588
467.596
0.96653
437.848
0.966472
445.262
0.966414
477.016
0.966356
433.049
0.966298
445.23
0.966239
435.932
0.966181
439.292
0.966123
428.225
0.966065
402.759
0.966007
405.235
0.965949
402.277
0.965891
C1s Snap
VB MAPPING DATA X Y [6496.61 , 19831.7]
2018
10
27
0
0
51
0
9
Casa Info Follows
0
0
0
0
VB MAPPING DATA X Y [6496.61 , 19831.7]
X-ray spot-size: 400 um by 400 um
20181026
Standard  27/10/2018   00:00:51
XPS
6496.61
19831.7
KA1486
1486.68
36
1e+037
1e+037
1e+037
1e+037
FAT
151.181
1e+037
1e+037
1e+037
1e+037
1e+037
1e+037
1e+037
C 1s

-1
Kinetic Energy
eV
1188.393935
0.158343
2
Counts
d
Transmission
d
pulse counting
1
5
1e+037
1e+037
1e+037
1e+037
2
MFP Exponent
d
-0.6
ESCAPE DEPTH TYPE
d
1
256
0
1
0
1
685.226
0.973313
592.791
0.973254
661.948
0.973195
626.863
0.973136
657.615
0.973078
608.498
0.973019
620.617
0.97296
614.168
0.972901
659.761
0.972843
583.855
0.972784
633.673
0.972725
628.021
0.972666
578.506
0.972608
629.563
0.972549
640.174
0.97249
622.319
0.972431
615.598
0.972373
597.413
0.972314
597.182
0.972255
554.647
0.972197
621.913
0.972138
620.65
0.972079
636.707
0.972021
599.531
0.971962
585.774
0.971903
516.392
0.971845
575.261
0.971786
588.926
0.971727
562.665
0.971669
576.731
0.97161
563.355
0.971551
594.408
0.971493
570.134
0.971434
564.362
0.971376
563.72
0.971317
558.418
0.971258
567.541
0.9712
597.738
0.971141
510.277
0.971083
590.118
0.971024
567.021
0.970965
582.816
0.970907
590.647
0.970848
545.371
0.97079
527.185
0.970731
551.158
0.970673
573.36
0.970614
552.981
0.970556
579.531
0.970497
549.318
0.970438
561.982
0.97038
565.426
0.970321
549.813
0.970263
560.087
0.970204
592.278
0.970146
558.532
0.970087
628.565
0.970029
652.855
0.969971
634.63
0.969912
636.916
0.969854
713.275
0.969795
695.352
0.969737
668.61
0.969678
695.132
0.96962
651.113
0.969561
664.61
0.969503
650.061
0.969444
696.619
0.969386
670.027
0.969328
667.61
0.969269
647.981
0.969211
637.674
0.969152
659.706
0.969094
731.874
0.969036
746.358
0.968977
765.946
0.968919
845.523
0.96886
853.365
0.968802
929.228
0.968744
952.653
0.968685
1032.13
0.968627
1123.78
0.968569
1214.26
0.96851
1380.33
0.968452
1498.67
0.968394
1566.62
0.968335
1630.56
0.968277
1799.78
0.968219
1864.95
0.96816
1932.24
0.968102
1867.29
0.968044
1818.41
0.967986
1739.02
0.967927
1577.42
0.967869
1428.34
0.967811
1280.39
0.967752
1075.13
0.967694
1016.34
0.967636
888.654
0.967578
749.725
0.967519
764.972
0.967461
670.984
0.967403
640.068
0.967345
593.039
0.967286
540.594
0.967228
564.537
0.96717
506.621
0.967112
506.513
0.967054
500.588
0.966995
451.188
0.966937
450.678
0.966879
479.868
0.966821
476.673
0.966763
452.424
0.966705
443.554
0.966646
439.401
0.966588
432.775
0.96653
405.69
0.966472
449.377
0.966414
430.218
0.966356
434.683
0.966298
432.998
0.966239
382.454
0.966181
436.038
0.966123
416.059
0.966065
381.647
0.966007
431.17
0.965949
413.632
0.965891
C1s Snap
VB MAPPING DATA X Y [8662.14 , 19831.7]
2018
10
27
0
0
51
0
9
Casa Info Follows
0
0
0
0
VB MAPPING DATA X Y [8662.14 , 19831.7]
X-ray spot-size: 400 um by 400 um
20181026
Standard  27/10/2018   00:00:51
XPS
8662.139999999999
19831.7
KA1486
1486.68
36
1e+037
1e+037
1e+037
1e+037
FAT
151.181
1e+037
1e+037
1e+037
1e+037
1e+037
1e+037
1e+037
C 1s

-1
Kinetic Energy
eV
1188.393935
0.158343
2
Counts
d
Transmission
d
pulse counting
1
5
1e+037
1e+037
1e+037
1e+037
2
MFP Exponent
d
-0.6
ESCAPE DEPTH TYPE
d
1
256
0
1
0
1
685.226
0.973313
655.327
0.973254
638.856
0.973195
652.346
0.973136
628.915
0.973078
637.177
0.973019
641.76
0.97296
607.964
0.972901
631.291
0.972843
622.365
0.972784
606.498
0.972725
652.553
0.972666
629.079
0.972608
596.363
0.972549
632.773
0.97249
599.043
0.972431
630.111
0.972373
637.729
0.972314
634.43
0.972255
631.482
0.972197
623.111
0.972138
605.134
0.972079
619.053
0.972021
605.386
0.971962
639.773
0.971903
595.025
0.971845
583.429
0.971786
643.628
0.971727
626.08
0.971669
589.444
0.97161
577.124
0.971551
673.13
0.971493
589.327
0.971434
621.025
0.971376
576.072
0.971317
628.08
0.971258
607.76
0.9712
574.319
0.971141
568.212
0.971083
611.313
0.971024
518.482
0.970965
596.137
0.970907
612.727
0.970848
572.749
0.97079
579.36
0.970731
544.636
0.970673
572.28
0.970614
579.721
0.970556
540.187
0.970497
579.068
0.970438
587.527
0.97038
587.661
0.970321
561.422
0.970263
566.439
0.970204
635.181
0.970146
653.534
0.970087
625.433
0.970029
637.211
0.969971
654.236
0.969912
620.453
0.969854
650.851
0.969795
665.957
0.969737
689.787
0.969678
648.326
0.96962
658.899
0.969561
642.456
0.969503
643.187
0.969444
645.382
0.969386
620.432
0.969328
657.948
0.969269
627.611
0.969211
663.88
0.969152
728.587
0.969094
746.453
0.969036
741.499
0.968977
832.043
0.968919
856.201
0.96886
935.98
0.968802
959.078
0.968744
997.428
0.968685
1080.47
0.968627
1179.73
0.968569
1267.38
0.96851
1341.52
0.968452
1524.08
0.968394
1595.81
0.968335
1800.08
0.968277
1730.06
0.968219
1773.82
0.96816
1827.99
0.968102
1710.06
0.968044
1801.72
0.967986
1541.09
0.967927
1531.67
0.967869
1305.8
0.967811
1130.45
0.967752
1036.7
0.967694
934.346
0.967636
838.84
0.967578
728.506
0.967519
640.708
0.967461
628.062
0.967403
598.211
0.967345
563.817
0.967286
524.419
0.967228
505.606
0.96717
510.016
0.967112
447.873
0.967054
431.863
0.966995
490.974
0.966937
479.319
0.966879
465.631
0.966821
467.57
0.966763
417.039
0.966705
423.582
0.966646
415.538
0.966588
426.972
0.96653
435.374
0.966472
423.863
0.966414
420.365
0.966356
407.719
0.966298
408.535
0.966239
402.711
0.966181
440.919
0.966123
403.894
0.966065
397.075
0.966007
392.267
0.965949
407.955
0.965891
C1s Snap
VB MAPPING DATA X Y [10827.7 , 19831.7]
2018
10
27
0
0
51
0
9
Casa Info Follows
0
0
0
0
VB MAPPING DATA X Y [10827.7 , 19831.7]
X-ray spot-size: 400 um by 400 um
20181026
Standard  27/10/2018   00:00:51
XPS
10827.7
19831.7
KA1486
1486.68
36
1e+037
1e+037
1e+037
1e+037
FAT
151.181
1e+037
1e+037
1e+037
1e+037
1e+037
1e+037
1e+037
C 1s

-1
Kinetic Energy
eV
1188.393935
0.158343
2
Counts
d
Transmission
d
pulse counting
1
5
1e+037
1e+037
1e+037
1e+037
2
MFP Exponent
d
-0.6
ESCAPE DEPTH TYPE
d
1
256
0
1
0
1
602.998
0.973313
644.905
0.973254
665.796
0.973195
612.848
0.973136
651.376
0.973078
591.041
0.973019
675.341
0.97296
619.131
0.972901
563.211
0.972843
612.427
0.972784
617.615
0.972725
587.543
0.972666
625.378
0.972608
627.104
0.972549
608.103
0.97249
599.043
0.972431
614.389
0.972373
596.191
0.972314
638.035
0.972255
597.867
0.972197
572.783
0.972138
596.779
0.972079
595.515
0.972021
620.608
0.971962
635.078
0.971903
551.601
0.971845
548.423
0.971786
584.27
0.971727
558.053
0.971669
625.273
0.97161
536.966
0.971551
541.927
0.971493
558.844
0.971434
555.296
0.971376
563.72
0.971317
595.497
0.971258
540.728
0.9712
572.089
0.971141
551.5
0.971083
545.497
0.971024
558.195
0.970965
562.833
0.970907
555.319
0.970848
580.414
0.97079
530.446
0.970731
542.462
0.970673
577.679
0.970614
576.512
0.970556
565.708
0.970497
568.443
0.970438
638.616
0.97038
606.721
0.970321
568.809
0.970263
600.32
0.970204
595.417
0.970146
623.259
0.970087
634.83
0.970029
612.182
0.969971
636.694
0.969912
646.177
0.969854
716.345
0.969795
658.862
0.969737
640.373
0.969678
725.009
0.96962
670.579
0.969561
687.77
0.969503
648.097
0.969444
619.764
0.969386
670.027
0.969328
644.422
0.969269
669.322
0.969211
701.733
0.969152
671.348
0.969094
759.088
0.969036
784.259
0.968977
818.435
0.968919
851.347
0.96886
904.878
0.968802
969.671
0.968744
1101.27
0.968685
1177.15
0.968627
1194.91
0.968569
1303.43
0.96851
1441.87
0.968452
1541.97
0.968394
1684.31
0.968335
1686.75
0.968277
1725.41
0.968219
1802.35
0.96816
1737.71
0.968102
1720.23
0.968044
1596.79
0.967986
1518.99
0.967927
1391.68
0.967869
1206.13
0.967811
1105.01
0.967752
936.603
0.967694
814.512
0.967636
757.002
0.967578
685.185
0.967519
648.64
0.967461
582.512
0.967403
548.505
0.967345
505.372
0.967286
501.433
0.967228
513.293
0.96717
469.282
0.967112
452.972
0.967054
478.528
0.966995
445.263
0.966937
416.982
0.966879
462.281
0.966821
421.227
0.966763
438.101
0.966705
460.198
0.966646
432.818
0.966588
472.571
0.96653
421.357
0.966472
448.554
0.966414
422.828
0.966356
432.231
0.966298
435.444
0.966239
401.9
0.966181
422.209
0.966123
409.571
0.966065
404.383
0.966007
401.182
0.965949
442.018
0.965891
C1s Snap
VB MAPPING DATA X Y [12993.2 , 19831.7]
2018
10
27
0
0
51
0
9
Casa Info Follows
0
0
0
0
VB MAPPING DATA X Y [12993.2 , 19831.7]
X-ray spot-size: 400 um by 400 um
20181026
Standard  27/10/2018   00:00:51
XPS
12993.2
19831.7
KA1486
1486.68
36
1e+037
1e+037
1e+037
1e+037
FAT
151.181
1e+037
1e+037
1e+037
1e+037
1e+037
1e+037
1e+037
C 1s

-1
Kinetic Energy
eV
1188.393935
0.158343
2
Counts
d
Transmission
d
pulse counting
1
5
1e+037
1e+037
1e+037
1e+037
2
MFP Exponent
d
-0.6
ESCAPE DEPTH TYPE
d
1
256
0
1
0
1
655.206
0.973313
663.144
0.973254
685.039
0.973195
611.574
0.973136
653.872
0.973078
574.831
0.973019
620.617
0.97296
643.946
0.972901
597.87
0.972843
629.818
0.972784
621.321
0.972725
581.41
0.972666
598.241
0.972608
616.037
0.972549
589.601
0.97249
603.943
0.972431
596.247
0.972373
604.743
0.972314
577.956
0.972255
623.078
0.972197
602.74
0.972138
578.875
0.972079
569.623
0.972021
586.651
0.971962
598.687
0.971903
612.629
0.971845
570.593
0.971786
587.762
0.971727
579.96
0.971669
628.74
0.97161
585.155
0.971551
611.521
0.971493
571.263
0.971434
570.028
0.971376
559.228
0.971317
583.137
0.971258
551.9
0.9712
564.283
0.971141
583.81
0.971083
528.764
0.971024
572.536
0.970965
541.741
0.970907
613.831
0.970848
528.944
0.97079
581.534
0.970731
557.681
0.970673
589.556
0.970614
588.278
0.970556
564.644
0.970497
584.381
0.970438
565.175
0.97038
606.721
0.970321
614.187
0.970263
598.202
0.970204
599.603
0.970146
610.731
0.970087
676.595
0.970029
679.97
0.969971
618.119
0.969912
666.756
0.969854
726.579
0.969795
694.339
0.969737
712.982
0.969678
645.338
0.96962
722.162
0.969561
698.847
0.969503
643.187
0.969444
664.103
0.969386
671.972
0.969328
685.967
0.969269
684.843
0.969211
701.733
0.969152
725.676
0.969094
736.734
0.969036
802.724
0.968977
793.163
0.968919
866.879
0.96886
906.822
0.968802
1018.78
0.968744
1018.39
0.968685
1143.03
0.968627
1224.3
0.968569
1364.14
0.96851
1457.02
0.968452
1550.44
0.968394
1644.77
0.968335
1649.29
0.968277
1711.47
0.968219
1737.92
0.96816
1692.1
0.968102
1670.29
0.968044
1572.68
0.967986
1408.52
0.967927
1273.65
0.967869
1158.58
0.967811
1035.04
0.967752
922.303
0.967694
797.393
0.967636
742.769
0.967578
685.185
0.967519
631.895
0.967461
585.14
0.967403
532.809
0.967345
533.735
0.967286
499.73
0.967228
542.331
0.96717
504.076
0.967112
471.669
0.967054
496.346
0.966995
471.504
0.966937
420.352
0.966879
459.768
0.966821
446.054
0.966763
427.991
0.966705
433.568
0.966646
419.652
0.966588
436.092
0.96653
445.269
0.966472
448.554
0.966414
416.26
0.966356
420.792
0.966298
438.706
0.966239
430.26
0.966181
400.244
0.966123
430.658
0.966065
413.316
0.966007
406.856
0.965949
430.664
0.965891
C1s Snap
VB MAPPING DATA X Y [15158.8 , 19831.7]
2018
10
27
0
0
51
0
9
Casa Info Follows
0
0
0
0
VB MAPPING DATA X Y [15158.8 , 19831.7]
X-ray spot-size: 400 um by 400 um
20181026
Standard  27/10/2018   00:00:51
XPS
15158.8
19831.7
KA1486
1486.68
36
1e+037
1e+037
1e+037
1e+037
FAT
151.181
1e+037
1e+037
1e+037
1e+037
1e+037
1e+037
1e+037
C 1s

-1
Kinetic Energy
eV
1188.393935
0.158343
2
Counts
d
Transmission
d
pulse counting
1
5
1e+037
1e+037
1e+037
1e+037
2
MFP Exponent
d
-0.6
ESCAPE DEPTH TYPE
d
1
256
0
1
0
1
677.394
0.973313
669.659
0.973254
635.008
0.973195
699.488
0.973136
621.428
0.973078
654.634
0.973019
655.441
0.97296
619.131
0.972901
617.675
0.972843
642.241
0.972784
648.496
0.972725
640.287
0.972666
654.982
0.972608
606.2
0.972549
584.667
0.97249
622.319
0.972431
595.038
0.972373
592.526
0.972314
581.561
0.972255
587.062
0.972197
607.533
0.972138
611.101
0.972079
570.8
0.972021
536.299
0.971962
612.774
0.971903
556.295
0.971845
586.929
0.971786
573.795
0.971727
567.277
0.971669
510.852
0.97161
553.029
0.971551
536.222
0.971493
579.166
0.971434
531.498
0.971376
562.597
0.971317
570.778
0.971258
559.72
0.9712
539.749
0.971141
555.957
0.971083
547.728
0.971024
593.496
0.970965
555.063
0.970907
522.198
0.970848
550.846
0.97079
563.055
0.970731
565.291
0.970673
580.918
0.970614
602.183
0.970556
564.644
0.970497
529.13
0.970438
581.141
0.97038
538.954
0.970321
580.417
0.970263
640.553
0.970204
598.556
0.970146
612.819
0.970087
705.831
0.970029
659.112
0.969971
610.896
0.969912
722.319
0.969854
673.365
0.969795
717.652
0.969737
720.041
0.969678
671.231
0.96962
717.295
0.969561
659.575
0.969503
650.061
0.969444
707.457
0.969386
647.661
0.969328
697.56
0.969269
653.802
0.969211
690.086
0.969152
728.587
0.969094
743.537
0.969036
793.006
0.968977
842.735
0.968919
871.733
0.96886
936.952
0.968802
951.375
0.968744
1038.39
0.968685
1127.86
0.968627
1163.61
0.968569
1299.63
0.96851
1437.14
0.968452
1530.67
0.968394
1602.4
0.968335
1753.25
0.968277
1789.55
0.968219
1672.56
0.96816
1721.89
0.968102
1587.98
0.968044
1570.83
0.967986
1484.01
0.967927
1382.53
0.967869
1226.25
0.967811
1026.86
0.967752
879.406
0.967694
787.482
0.967636
668.937
0.967578
688.722
0.967519
619.557
0.967461
553.605
0.967403
559.841
0.967345
505.372
0.967286
491.217
0.967228
520.979
0.96717
479.466
0.967112
489.516
0.967054
453.923
0.966995
445.263
0.966937
445.624
0.966879
468.143
0.966821
406.331
0.966763
426.306
0.966705
428.575
0.966646
440.224
0.966588
406.245
0.96653
433.725
0.966472
425.509
0.966414
431.039
0.966356
424.878
0.966298
415.874
0.966239
402.711
0.966181
399.43
0.966123
409.571
0.966065
396.263
0.966007
411.719
0.965949
437.152
0.965891
C1s Snap
VB MAPPING DATA X Y [17324.3 , 19831.7]
2018
10
27
0
0
51
0
9
Casa Info Follows
0
0
0
0
VB MAPPING DATA X Y [17324.3 , 19831.7]
X-ray spot-size: 400 um by 400 um
20181026
Standard  27/10/2018   00:00:51
XPS
17324.3
19831.7
KA1486
1486.68
36
1e+037
1e+037
1e+037
1e+037
FAT
151.181
1e+037
1e+037
1e+037
1e+037
1e+037
1e+037
1e+037
C 1s

-1
Kinetic Energy
eV
1188.393935
0.158343
2
Counts
d
Transmission
d
pulse counting
1
5
1e+037
1e+037
1e+037
1e+037
2
MFP Exponent
d
-0.6
ESCAPE DEPTH TYPE
d
1
256
0
1
0
1
677.394
0.973313
622.757
0.973254
606.785
0.973195
603.929
0.973136
622.675
0.973078
615.979
0.973019
634.298
0.97296
596.797
0.972901
620.151
0.972843
602.489
0.972784
570.676
0.972725
624.341
0.972666
599.475
0.972608
564.393
0.972549
608.103
0.97249
616.193
0.972431
572.059
0.972373
612.073
0.972314
600.786
0.972255
643.487
0.972197
559.602
0.972138
574.101
0.972079
623.761
0.972021
533.957
0.971962
579.905
0.971903
558.643
0.971845
547.256
0.971786
564.484
0.971727
583.419
0.971669
517.786
0.97161
579.418
0.971551
604.676
0.971493
559.973
0.971434
506.566
0.971376
546.876
0.971317
579.766
0.971258
520.618
0.9712
591.047
0.971141
570.441
0.971083
535.457
0.971024
523.998
0.970965
557.283
0.970907
531.03
0.970848
557.417
0.97079
500.01
0.970731
540.287
0.970673
525.85
0.970614
510.197
0.970556
574.214
0.970497
536.568
0.970438
554.532
0.97038
586.603
0.970321
600.468
0.970263
598.202
0.970204
607.974
0.970146
585.675
0.970087
623.344
0.970029
667.456
0.969971
641.853
0.969912
656.466
0.969854
628.337
0.969795
671.025
0.969737
655.5
0.969678
670.235
0.96962
680.311
0.969561
668.637
0.969503
677.556
0.969444
671.986
0.969386
642.798
0.969328
614.471
0.969269
696.483
0.969211
628.939
0.969152
705.303
0.969094
768.808
0.969036
742.471
0.968977
823.295
0.968919
866.879
0.96886
885.439
0.968802
935.968
0.968744
1005.05
0.968685
1082.37
0.968627
1229.05
0.968569
1303.43
0.96851
1393.59
0.968452
1463.84
0.968394
1641
0.968335
1627.75
0.968277
1709.61
0.968219
1751.72
0.96816
1723.75
0.968102
1682.32
0.968044
1639.45
0.967986
1478.49
0.967927
1335.87
0.967869
1210.7
0.967811
1079.57
0.967752
988.438
0.967694
842.443
0.967636
731.205
0.967578
674.576
0.967519
660.097
0.967461
609.667
0.967403
551.993
0.967345
545.768
0.967286
481.852
0.967228
510.731
0.96717
498.135
0.967112
451.272
0.967054
440.348
0.966995
419.867
0.966937
427.933
0.966879
448.044
0.966821
438.606
0.966763
460.849
0.966705
454.373
0.966646
429.526
0.966588
424.485
0.96653
408.163
0.966472
441.146
0.966414
438.428
0.966356
446.122
0.966298
399.565
0.966239
408.383
0.966181
400.244
0.966123
445.256
0.966065
410.88
0.966007
425.496
0.965949
413.632
0.965891
C1s Snap
VB MAPPING DATA X Y [19489.8 , 19831.7]
2018
10
27
0
0
51
0
9
Casa Info Follows
0
0
0
0
VB MAPPING DATA X Y [19489.8 , 19831.7]
X-ray spot-size: 400 um by 400 um
20181026
Standard  27/10/2018   00:00:51
XPS
19489.8
19831.7
KA1486
1486.68
36
1e+037
1e+037
1e+037
1e+037
FAT
151.181
1e+037
1e+037
1e+037
1e+037
1e+037
1e+037
1e+037
C 1s

-1
Kinetic Energy
eV
1188.393935
0.158343
2
Counts
d
Transmission
d
pulse counting
1
5
1e+037
1e+037
1e+037
1e+037
2
MFP Exponent
d
-0.6
ESCAPE DEPTH TYPE
d
1
256
0
1
0
1
592.557
0.973313
600.608
0.973254
583.694
0.973195
513.467
0.973136
572.762
0.973078
554.88
0.973019
599.474
0.97296
609.205
0.972901
555.784
0.972843
572.675
0.972784
616.38
0.972725
565.464
0.972666
631.546
0.972608
570.541
0.972549
601.936
0.97249
600.268
0.972431
541.823
0.972373
572.979
0.972314
582.763
0.972255
545.043
0.972197
611.128
0.972138
525.165
0.972079
511.955
0.972021
523.419
0.971962
590.47
0.971903
525.781
0.971845
560.092
0.971786
570.304
0.971727
543.064
0.971669
566.329
0.97161
546.145
0.971551
597.831
0.971493
580.295
0.971434
551.896
0.971376
572.703
0.971317
562.913
0.971258
570.892
0.9712
557.592
0.971141
561.528
0.971083
547.728
0.971024
544.957
0.970965
539.521
0.970907
514.47
0.970848
572.749
0.97079
528.272
0.970731
565.291
0.970673
577.679
0.970614
564.747
0.970556
557.201
0.970497
505.755
0.970438
575.819
0.97038
570.72
0.970321
594.136
0.970263
626.789
0.970204
573.442
0.970146
663.974
0.970087
651.536
0.970029
653.898
0.969971
665.587
0.969912
694.537
0.969854
646.757
0.969795
695.352
0.969737
659.533
0.969678
729.989
0.96962
686.151
0.969561
700.861
0.969503
734.51
0.969444
706.472
0.969386
715.733
0.969328
680.17
0.969269
713.944
0.969211
769.674
0.969152
725.676
0.969094
731.874
0.969036
784.259
0.968977
856.343
0.968919
835.815
0.96886
986.521
0.968802
985.078
0.968744
1072.69
0.968685
1048.25
0.968627
1140.85
0.968569
1290.15
0.96851
1346.25
0.968452
1385.7
0.968394
1589.22
0.968335
1624
0.968277
1653.83
0.968219
1704.78
0.96816
1705.13
0.968102
1699.89
0.968044
1650.57
0.967986
1530.04
0.967927
1412.73
0.967869
1234.48
0.967811
1084.11
0.967752
1044.74
0.967694
835.235
0.967636
746.327
0.967578
717.897
0.967519
651.284
0.967461
596.527
0.967403
592.107
0.967345
556.081
0.967286
496.325
0.967228
470.59
0.96717
464.191
0.967112
464.02
0.967054
436.106
0.966995
430.025
0.966937
453.205
0.966879
422.92
0.966821
425.365
0.966763
408.614
0.966705
422.75
0.966646
413.07
0.966588
380.544
0.96653
399.093
0.966472
407.402
0.966414
408.05
0.966356
388.927
0.966298
401.196
0.966239
388.126
0.966181
378.279
0.966123
399.839
0.966065
404.383
0.966007
411.719
0.965949
367.403
0.965891
C1s Snap
VB MAPPING DATA X Y [21655.4 , 19831.7]
2018
10
27
0
0
51
0
9
Casa Info Follows
0
0
0
0
VB MAPPING DATA X Y [21655.4 , 19831.7]
X-ray spot-size: 400 um by 400 um
20181026
Standard  27/10/2018   00:00:51
XPS
21655.4
19831.7
KA1486
1486.68
36
1e+037
1e+037
1e+037
1e+037
FAT
151.181
1e+037
1e+037
1e+037
1e+037
1e+037
1e+037
1e+037
C 1s

-1
Kinetic Energy
eV
1188.393935
0.158343
2
Counts
d
Transmission
d
pulse counting
1
5
1e+037
1e+037
1e+037
1e+037
2
MFP Exponent
d
-0.6
ESCAPE DEPTH TYPE
d
1
256
0
1
0
1
499.888
0.973313
526.347
0.973254
532.38
0.973195
526.208
0.973136
471.686
0.973078
493.781
0.973019
508.682
0.97296
464.038
0.972901
509.984
0.972843
499.383
0.972784
474.328
0.972725
471.016
0.972666
518.065
0.972608
497.994
0.972549
543.962
0.97249
531.666
0.972431
527.31
0.972373
488.681
0.972314
528.692
0.972255
510.228
0.972197
508.075
0.972138
429.681
0.972079
531.962
0.972021
454.332
0.971962
469.558
0.971903
482.357
0.971845
490.08
0.971786
481.848
0.971727
483.108
0.971669
491.203
0.97161
479.598
0.971551
472.332
0.971493
497.88
0.971434
469.168
0.971376
457.04
0.971317
520.217
0.971258
478.164
0.9712
502.948
0.971141
513.619
0.971083
477.449
0.971024
514.069
0.970965
492.896
0.970907
507.846
0.970848
423.812
0.97079
439.139
0.970731
495.716
0.970673
476.18
0.970614
482.388
0.970556
458.308
0.970497
488.755
0.970438
456.61
0.97038
484.953
0.970321
443.228
0.970263
481.738
0.970204
481.357
0.970146
473.969
0.970087
512.667
0.970029
562.123
0.969971
491.193
0.969912
560.774
0.969854
524.979
0.969795
550.403
0.969737
531.459
0.969678
568.654
0.96962
553.787
0.969561
602.177
0.969503
568.558
0.969444
597.102
0.969386
564.029
0.969328
568.096
0.969269
604.33
0.969211
588.174
0.969152
611.198
0.969094
636.623
0.969036
598.642
0.968977
680.409
0.968919
694.086
0.96886
731.873
0.968802
797.306
0.968744
757.359
0.968685
864.377
0.968627
911.352
0.968569
974.251
0.96851
1028.15
0.968452
1097.64
0.968394
1225.81
0.968335
1260.62
0.968277
1351.69
0.968219
1385.36
0.96816
1482.69
0.968102
1427.06
0.968044
1377.02
0.967986
1346.84
0.967927
1279.14
0.967869
1140.29
0.967811
1030.49
0.967752
914.26
0.967694
803.7
0.967636
740.99
0.967578
676.344
0.967519
666.266
0.967461
585.14
0.967403
538.041
0.967345
506.232
0.967286
455.461
0.967228
429.595
0.96717
434.489
0.967112
443.623
0.967054
442.045
0.966995
354.686
0.966937
448.993
0.966879
380.209
0.966821
387.297
0.966763
401.031
0.966705
362.832
0.966646
358.762
0.966588
378.886
0.96653
384.251
0.966472
375.304
0.966414
373.567
0.966356
376.671
0.966298
402.827
0.966239
363.007
0.966181
370.144
0.966123
350.366
0.966065
357.287
0.966007
396.32
0.965949
360.103
0.965891
C1s Snap
VB MAPPING DATA X Y [23820.9 , 19831.7]
2018
10
27
0
0
51
0
9
Casa Info Follows
0
0
0
0
VB MAPPING DATA X Y [23820.9 , 19831.7]
X-ray spot-size: 400 um by 400 um
20181026
Standard  27/10/2018   00:00:51
XPS
23820.9
19831.7
KA1486
1486.68
36
1e+037
1e+037
1e+037
1e+037
FAT
151.181
1e+037
1e+037
1e+037
1e+037
1e+037
1e+037
1e+037
C 1s

-1
Kinetic Energy
eV
1188.393935
0.158343
2
Counts
d
Transmission
d
pulse counting
1
5
1e+037
1e+037
1e+037
1e+037
2
MFP Exponent
d
-0.6
ESCAPE DEPTH TYPE
d
1
256
0
1
0
1
501.194
0.973313
493.776
0.973254
475.935
0.973195
442.117
0.973136
501.634
0.973078
473.83
0.973019
456.446
0.97296
506.223
0.972901
507.509
0.972843
448.451
0.972784
475.563
0.972725
441.577
0.972666
482.294
0.972608
473.402
0.972549
478.588
0.97249
460.614
0.972431
440.231
0.972373
498.455
0.972314
463.807
0.972255
452.602
0.972197
455.351
0.972138
489.359
0.972079
403.679
0.972021
406.323
0.971962
421.429
0.971903
421.329
0.971845
388.564
0.971786
408.524
0.971727
461.201
0.971669
435.726
0.97161
394.693
0.971551
426.696
0.971493
479.816
0.971434
421.572
0.971376
435.704
0.971317
413.477
0.971258
459.172
0.9712
414.848
0.971141
412.233
0.971083
382.629
0.971024
412.579
0.970965
414.077
0.970907
370.948
0.970848
375.627
0.97079
367.399
0.970731
329.391
0.970673
342.288
0.970614
376.498
0.970556
323.261
0.970497
357.003
0.970438
349.11
0.97038
354.715
0.970321
357.748
0.970263
354.686
0.970204
374.621
0.970146
400.89
0.970087
382.151
0.970029
432.803
0.969971
491.193
0.969912
475.372
0.969854
459.484
0.969795
449.04
0.969737
488.095
0.969678
472.053
0.96962
510.963
0.969561
535.716
0.969503
505.712
0.969444
550.792
0.969386
517.351
0.969328
549.739
0.969269
559.709
0.969211
563.91
0.969152
608.287
0.969094
679.389
0.969036
742.471
0.968977
794.135
0.968919
877.558
0.96886
1039.98
0.968802
1178.63
0.968744
1321.33
0.968685
1520.24
0.968627
1704.16
0.968569
1988.35
0.96851
2260.79
0.968452
2626.43
0.968394
2886.58
0.968335
3136.55
0.968277
3291.85
0.968219
3529.22
0.96816
3375.83
0.968102
3259.2
0.968044
2996.07
0.967986
2714.86
0.967927
2300.26
0.967869
1974.25
0.967811
1581.18
0.967752
1290.51
0.967694
1080.31
0.967636
914.451
0.967578
777.133
0.967519
720.025
0.967461
582.512
0.967403
578.154
0.967345
477.01
0.967286
463.974
0.967228
441.551
0.96717
420.063
0.967112
380.734
0.967054
373.32
0.966995
346.221
0.966937
356.33
0.966879
341.686
0.966821
321.092
0.966763
347.111
0.966705
312.901
0.966646
305.276
0.966588
324.167
0.96653
276.232
0.966472
287.239
0.966414
315.274
0.966356
271.268
0.966298
298.451
0.966239
273.065
0.966181
293.675
0.966123
304.137
0.966065
302.882
0.966007
281.233
0.965949
297.653
0.965891
C1s Snap
VB MAPPING DATA X Y [0 , 22035.3]
2018
10
27
0
0
51
0
9
Casa Info Follows
0
0
0
0
VB MAPPING DATA X Y [0 , 22035.3]
X-ray spot-size: 400 um by 400 um
20181026
Standard  27/10/2018   00:00:51
XPS
0
22035.3
KA1486
1486.68
36
1e+037
1e+037
1e+037
1e+037
FAT
151.181
1e+037
1e+037
1e+037
1e+037
1e+037
1e+037
1e+037
C 1s

-1
Kinetic Energy
eV
1188.393935
0.158343
2
Counts
d
Transmission
d
pulse counting
1
5
1e+037
1e+037
1e+037
1e+037
2
MFP Exponent
d
-0.6
ESCAPE DEPTH TYPE
d
1
256
0
1
0
1
934.517
0.973313
884.627
0.973254
862.071
0.973195
868.945
0.973136
859.766
0.973078
872.845
0.973019
885.53
0.97296
838.742
0.972901
844.197
0.972843
839.758
0.972784
877.013
0.972725
877.022
0.972666
918.948
0.972608
889.012
0.972549
833.829
0.97249
883.251
0.972431
847.808
0.972373
852.748
0.972314
868.737
0.972255
805.559
0.972197
841.2
0.972138
883.232
0.972079
823.835
0.972021
754.098
0.971962
780.641
0.971903
728.817
0.971845
802.798
0.971786
715.789
0.971727
773.665
0.971669
790.548
0.97161
776.765
0.971551
783.797
0.971493
785.769
0.971434
862.409
0.971376
807.399
0.971317
825.83
0.971258
873.655
0.9712
930.063
0.971141
823.351
0.971083
832.189
0.971024
778.826
0.970965
698.269
0.970907
718.713
0.970848
687.736
0.97079
667.405
0.970731
655.52
0.970673
613.311
0.970614
609.67
0.970556
565.708
0.970497
619.443
0.970438
602.428
0.97038
577.073
0.970321
578.307
0.970263
593.967
0.970204
612.16
0.970146
689.03
0.970087
713.139
0.970029
675.799
0.969971
810.056
0.969912
831.387
0.969854
819.704
0.969795
821.043
0.969737
837.022
0.969678
886.344
0.96962
883.723
0.969561
829.755
0.969503
793.428
0.969444
838.504
0.969386
813.952
0.969328
874.366
0.969269
880.789
0.969211
934.673
0.969152
961.424
0.969094
1059.42
0.969036
1196.31
0.968977
1221.82
0.968919
1391.08
0.96886
1544.42
0.968802
1733.27
0.968744
1951.99
0.968685
2345.76
0.968627
2723.63
0.968569
3274.7
0.96851
3893.91
0.968452
4283.25
0.968394
4847.69
0.968335
5262.55
0.968277
5611.3
0.968219
5748.56
0.96816
5427.21
0.968102
5281.86
0.968044
4805.21
0.967986
4192.42
0.967927
3583.06
0.967869
2927.08
0.967811
2364.5
0.967752
1984.92
0.967694
1569.56
0.967636
1346.77
0.967578
1091.88
0.967519
964.146
0.967461
916.252
0.967403
799.649
0.967345
698.755
0.967286
658.929
0.967228
649.089
0.96717
618.638
0.967112
567.702
0.967054
548.95
0.966995
551.076
0.966937
500.379
0.966879
468.98
0.966821
494.052
0.966763
491.179
0.966705
477.674
0.966646
434.464
0.966588
438.579
0.96653
439.497
0.966472
460.076
0.966414
438.428
0.966356
410.988
0.966298
400.38
0.966239
427.829
0.966181
410.819
0.966123
412.815
0.966065
415.752
0.966007
438.464
0.965949
385.245
0.965891
C1s Snap
VB MAPPING DATA X Y [2165.54 , 22035.3]
2018
10
27
0
0
51
0
9
Casa Info Follows
0
0
0
0
VB MAPPING DATA X Y [2165.54 , 22035.3]
X-ray spot-size: 400 um by 400 um
20181026
Standard  27/10/2018   00:00:51
XPS
2165.54
22035.3
KA1486
1486.68
36
1e+037
1e+037
1e+037
1e+037
FAT
151.181
1e+037
1e+037
1e+037
1e+037
1e+037
1e+037
1e+037
C 1s

-1
Kinetic Energy
eV
1188.393935
0.158343
2
Counts
d
Transmission
d
pulse counting
1
5
1e+037
1e+037
1e+037
1e+037
2
MFP Exponent
d
-0.6
ESCAPE DEPTH TYPE
d
1
256
0
1
0
1
913.634
0.973313
902.867
0.973254
897.991
0.973195
871.493
0.973136
868.501
0.973078
854.141
0.973019
861.899
0.97296
859.835
0.972901
868.954
0.972843
829.82
0.972784
886.895
0.972725
858.623
0.972666
853.573
0.972608
912.374
0.972549
914.005
0.97249
894.277
0.972431
976.007
0.972373
902.838
0.972314
861.528
0.972255
932.816
0.972197
890.33
0.972138
831.909
0.972079
805.004
0.972021
797.423
0.971962
798.249
0.971903
813.318
0.971845
781.795
0.971786
836.833
0.971727
770.206
0.971669
824.066
0.97161
877.733
0.971551
835.137
0.971493
842.218
0.971434
906.606
0.971376
887.129
0.971317
911.222
0.971258
946.274
0.9712
869.843
0.971141
837.835
0.971083
803.186
0.971024
871.491
0.970965
757.105
0.970907
683.384
0.970848
668.024
0.97079
679.362
0.970731
629.429
0.970673
605.753
0.970614
635.34
0.970556
624.192
0.970497
563.13
0.970438
607.75
0.97038
636.368
0.970321
571.975
0.970263
615.142
0.970204
593.324
0.970146
656.666
0.970087
720.448
0.970029
734.201
0.969971
764.652
0.969912
701.74
0.969854
826.867
0.969795
826.111
0.969737
826.938
0.969678
879.372
0.96962
848.686
0.969561
828.748
0.969503
851.364
0.969444
816.827
0.969386
783.806
0.969328
846.347
0.969269
864.299
0.969211
921.085
0.969152
975.976
0.969094
1088.58
0.969036
1137.03
0.968977
1144.06
0.968919
1382.35
0.96886
1547.33
0.968802
1794.9
0.968744
1954.84
0.968685
2498.35
0.968627
2810.87
0.968569
3340.16
0.96851
3784.09
0.968452
4408.45
0.968394
4755.42
0.968335
5307.51
0.968277
5417.94
0.968219
5546.05
0.96816
5312.72
0.968102
4992.38
0.968044
4502.92
0.967986
3834.31
0.967927
3279.28
0.967869
2776.2
0.967811
2220.92
0.967752
1842.82
0.967694
1467.74
0.967636
1306.74
0.967578
1094.53
0.967519
1027.6
0.967461
896.981
0.967403
722.039
0.967345
725.398
0.967286
653.821
0.967228
641.403
0.96717
603.363
0.967112
581.3
0.967054
549.799
0.966995
526.527
0.966937
545.868
0.966879
491.592
0.966821
497.362
0.966763
495.391
0.966705
482.667
0.966646
470.669
0.966588
481.691
0.96653
484.849
0.966472
439.5
0.966414
437.607
0.966356
424.878
0.966298
459.908
0.966239
421.347
0.966181
435.225
0.966123
425.792
0.966065
444.172
0.966007
406.045
0.965949
382.812
0.965891
C1s Snap
VB MAPPING DATA X Y [4331.07 , 22035.3]
2018
10
27
0
0
51
0
9
Casa Info Follows
0
0
0
0
VB MAPPING DATA X Y [4331.07 , 22035.3]
X-ray spot-size: 400 um by 400 um
20181026
Standard  27/10/2018   00:00:51
XPS
4331.07
22035.3
KA1486
1486.68
36
1e+037
1e+037
1e+037
1e+037
FAT
151.181
1e+037
1e+037
1e+037
1e+037
1e+037
1e+037
1e+037
C 1s

-1
Kinetic Energy
eV
1188.393935
0.158343
2
Counts
d
Transmission
d
pulse counting
1
5
1e+037
1e+037
1e+037
1e+037
2
MFP Exponent
d
-0.6
ESCAPE DEPTH TYPE
d
1
256
0
1
0
1
745.264
0.973313
656.63
0.973254
705.564
0.973195
634.508
0.973136
688.811
0.973078
704.511
0.973019
666.635
0.97296
672.483
0.972901
705.561
0.972843
714.291
0.972784
741.138
0.972725
657.46
0.972666
710.489
0.972608
740.228
0.972549
790.657
0.97249
746.047
0.972431
741.379
0.972373
748.904
0.972314
704.122
0.972255
755.137
0.972197
722.569
0.972138
674.36
0.972079
676.722
0.972021
651.053
0.971962
667.947
0.971903
702.998
0.971845
709.449
0.971786
696.003
0.971727
749.452
0.971669
742.006
0.97161
783.649
0.971551
808.897
0.971493
804.962
0.971434
779.681
0.971376
866.916
0.971317
824.707
0.971258
817.795
0.9712
797.356
0.971141
767.644
0.971083
723.983
0.971024
700.502
0.970965
692.718
0.970907
643.64
0.970848
665.834
0.97079
615.23
0.970731
617.471
0.970673
592.796
0.970614
609.67
0.970556
598.672
0.970497
578.005
0.970438
547.081
0.97038
598.25
0.970321
583.583
0.970263
598.202
0.970204
547.282
0.970146
597.159
0.970087
616.036
0.970029
650.769
0.969971
632.566
0.969912
657.495
0.969854
721.462
0.969795
681.162
0.969737
717.016
0.969678
713.058
0.96962
717.295
0.969561
689.784
0.969503
685.412
0.969444
729.134
0.969386
676.835
0.969328
666.644
0.969269
714.914
0.969211
714.35
0.969152
693.661
0.969094
775.611
0.969036
762.879
0.968977
789.275
0.968919
787.278
0.96886
869.888
0.968802
912.858
0.968744
965.991
0.968685
1006.54
0.968627
1083.95
0.968569
1242.72
0.96851
1310.28
0.968452
1465.72
0.968394
1569.45
0.968335
1705.48
0.968277
1822.09
0.968219
1776.58
0.96816
1890.35
0.968102
1912.61
0.968044
1934.33
0.967986
1707.72
0.967927
1626.83
0.967869
1450.28
0.967811
1303.11
0.967752
1170.75
0.967694
1070.4
0.967636
910.893
0.967578
813.381
0.967519
720.907
0.967461
706.022
0.967403
616.523
0.967345
556.081
0.967286
518.459
0.967228
562.829
0.96717
530.383
0.967112
509.912
0.967054
506.527
0.966995
463.886
0.966937
479.319
0.966879
424.595
0.966821
485.776
0.966763
427.991
0.966705
442.722
0.966646
428.704
0.966588
443.553
0.96653
454.339
0.966472
435.385
0.966414
412.976
0.966356
426.512
0.966298
402.011
0.966239
382.454
0.966181
451.495
0.966123
432.28
0.966065
431.992
0.966007
431.98
0.965949
423.364
0.965891
C1s Snap
VB MAPPING DATA X Y [6496.61 , 22035.3]
2018
10
27
0
0
51
0
9
Casa Info Follows
0
0
0
0
VB MAPPING DATA X Y [6496.61 , 22035.3]
X-ray spot-size: 400 um by 400 um
20181026
Standard  27/10/2018   00:00:51
XPS
6496.61
22035.3
KA1486
1486.68
36
1e+037
1e+037
1e+037
1e+037
FAT
151.181
1e+037
1e+037
1e+037
1e+037
1e+037
1e+037
1e+037
C 1s

-1
Kinetic Energy
eV
1188.393935
0.158343
2
Counts
d
Transmission
d
pulse counting
1
5
1e+037
1e+037
1e+037
1e+037
2
MFP Exponent
d
-0.6
ESCAPE DEPTH TYPE
d
1
256
0
1
0
1
653.901
0.973313
654.025
0.973254
692.736
0.973195
634.508
0.973136
633.906
0.973078
655.881
0.973019
684.047
0.97296
699.779
0.972901
674.615
0.972843
657.148
0.972784
710.257
0.972725
721.243
0.972666
685.819
0.972608
677.518
0.972549
761.054
0.97249
732.572
0.972431
700.258
0.972373
736.687
0.972314
671.679
0.972255
731.126
0.972197
702.198
0.972138
679.134
0.972079
677.898
0.972021
730.679
0.971962
662.077
0.971903
670.137
0.971845
686.112
0.971786
748.378
0.971727
733.31
0.971669
731.604
0.97161
764.144
0.971551
770.106
0.971493
819.638
0.971434
806.879
0.971376
790.555
0.971317
751.674
0.971258
754.114
0.9712
719.293
0.971141
697.453
0.971083
754.102
0.971024
667.407
0.970965
670.516
0.970907
634.808
0.970848
601.222
0.97079
630.448
0.970731
560.942
0.970673
596.035
0.970614
567.955
0.970556
586.975
0.970497
564.193
0.970438
557.725
0.97038
581.308
0.970321
582.528
0.970263
590.791
0.970204
584.953
0.970146
615.951
0.970087
629.609
0.970029
665.37
0.969971
676.939
0.969912
701.74
0.969854
635.501
0.969795
700.421
0.969737
627.263
0.969678
700.112
0.96962
647.22
0.969561
675.686
0.969503
639.26
0.969444
715.34
0.969386
671
0.969328
689.831
0.969269
718.794
0.969211
659.997
0.969152
718.885
0.969094
695.912
0.969036
729.837
0.968977
798.995
0.968919
789.219
0.96886
799.908
0.968802
912.858
0.968744
980.28
0.968685
1013.18
0.968627
1087.74
0.968569
1249.36
0.96851
1337.73
0.968452
1384.76
0.968394
1560.98
0.968335
1661.46
0.968277
1722.62
0.968219
1812.48
0.96816
1888.49
0.968102
1791.45
0.968044
1846.23
0.967986
1679.18
0.967927
1578.34
0.967869
1314.95
0.967811
1325.83
0.967752
1051
0.967694
973.089
0.967636
955.37
0.967578
744.42
0.967519
743.821
0.967461
663.976
0.967403
616.523
0.967345
593.039
0.967286
564.431
0.967228
549.164
0.96717
510.016
0.967112
524.36
0.967054
516.709
0.966995
518.909
0.966937
471.738
0.966879
468.98
0.966821
466.743
0.966763
476.014
0.966705
472.681
0.966646
429.526
0.966588
451.844
0.96653
437.023
0.966472
404.11
0.966414
396.556
0.966356
448.573
0.966298
453.384
0.966239
388.936
0.966181
417.328
0.966123
471.209
0.966065
410.88
0.966007
417.392
0.965949
407.955
0.965891
C1s Snap
VB MAPPING DATA X Y [8662.14 , 22035.3]
2018
10
27
0
0
51
0
9
Casa Info Follows
0
0
0
0
VB MAPPING DATA X Y [8662.14 , 22035.3]
X-ray spot-size: 400 um by 400 um
20181026
Standard  27/10/2018   00:00:51
XPS
8662.139999999999
22035.3
KA1486
1486.68
36
1e+037
1e+037
1e+037
1e+037
FAT
151.181
1e+037
1e+037
1e+037
1e+037
1e+037
1e+037
1e+037
C 1s

-1
Kinetic Energy
eV
1188.393935
0.158343
2
Counts
d
Transmission
d
pulse counting
1
5
1e+037
1e+037
1e+037
1e+037
2
MFP Exponent
d
-0.6
ESCAPE DEPTH TYPE
d
1
256
0
1
0
1
738.738
0.973313
689.201
0.973254
733.787
0.973195
765.742
0.973136
741.221
0.973078
789.301
0.973019
771.107
0.97296
796.557
0.972901
834.295
0.972843
841
0.972784
842.427
0.972725
896.647
0.972666
895.512
0.972608
950.492
0.972549
931.274
0.97249
935.928
0.972431
962.704
0.972373
886.956
0.972314
940.831
0.972255
966.431
0.972197
903.511
0.972138
880.845
0.972079
855.611
0.972021
918.032
0.971962
865.161
0.971903
929.506
0.971845
935.82
0.971786
991.63
0.971727
943.156
0.971669
1103.76
0.97161
1115.24
0.971551
1151.17
0.971493
1147.04
0.971434
1147.99
0.971376
1201.55
0.971317
1148.3
0.971258
1135.08
0.9712
1101.8
0.971141
1103
0.971083
956.014
0.971024
840.602
0.970965
828.153
0.970907
754.041
0.970848
698.688
0.97079
653.274
0.970731
647.91
0.970673
623.029
0.970614
549.772
0.970556
624.192
0.970497
565.255
0.970438
621.586
0.97038
542.131
0.970321
589.915
0.970263
613.025
0.970204
592.278
0.970146
638.918
0.970087
628.565
0.970029
657.027
0.969971
659.396
0.969912
695.566
0.969854
706.112
0.969795
731.843
0.969737
733.151
0.969678
683.182
0.96962
695.883
0.969561
666.623
0.969503
706.033
0.969444
709.428
0.969386
677.807
0.969328
718.816
0.969269
683.873
0.969211
726.968
0.969152
707.243
0.969094
727.014
0.969036
811.47
0.968977
854.399
0.968919
874.645
0.96886
938.896
0.968802
980.263
0.968744
1082.21
0.968685
1157.24
0.968627
1247.06
0.968569
1376.47
0.96851
1512.88
0.968452
1605.98
0.968394
1691.84
0.968335
1742.01
0.968277
1762.6
0.968219
1810.64
0.96816
1736.78
0.968102
1618.5
0.968044
1592.16
0.967986
1467.44
0.967927
1282.8
0.967869
1103.71
0.967811
995.963
0.967752
849.913
0.967694
805.502
0.967636
682.28
0.967578
661.314
0.967519
584.305
0.967461
595.651
0.967403
567.69
0.967345
522.562
0.967286
497.176
0.967228
474.86
0.96717
500.681
0.967112
474.218
0.967054
483.619
0.966995
426.639
0.966937
441.412
0.966879
435.482
0.966821
412.951
0.966763
427.149
0.966705
454.373
0.966646
427.881
0.966588
426.972
0.96653
434.55
0.966472
440.323
0.966414
449.101
0.966356
402
0.966298
395.488
0.966239
412.434
0.966181
436.852
0.966123
425.792
0.966065
382.459
0.966007
419.823
0.965949
396.6
0.965891
C1s Snap
VB MAPPING DATA X Y [10827.7 , 22035.3]
2018
10
27
0
0
51
0
9
Casa Info Follows
0
0
0
0
VB MAPPING DATA X Y [10827.7 , 22035.3]
X-ray spot-size: 400 um by 400 um
20181026
Standard  27/10/2018   00:00:51
XPS
10827.7
22035.3
KA1486
1486.68
36
1e+037
1e+037
1e+037
1e+037
FAT
151.181
1e+037
1e+037
1e+037
1e+037
1e+037
1e+037
1e+037
C 1s

-1
Kinetic Energy
eV
1188.393935
0.158343
2
Counts
d
Transmission
d
pulse counting
1
5
1e+037
1e+037
1e+037
1e+037
2
MFP Exponent
d
-0.6
ESCAPE DEPTH TYPE
d
1
256
0
1
0
1
676.089
0.973313
611.031
0.973254
656.816
0.973195
629.412
0.973136
627.667
0.973078
618.473
0.973019
594.499
0.97296
614.168
0.972901
686.993
0.972843
644.725
0.972784
610.203
0.972725
629.248
0.972666
657.449
0.972608
635.711
0.972549
635.24
0.97249
605.168
0.972431
572.059
0.972373
648.724
0.972314
555.127
0.972255
667.498
0.972197
627.904
0.972138
609.908
0.972079
586.1
0.972021
604.215
0.971962
596.339
0.971903
562.164
0.971845
577.594
0.971786
586.598
0.971727
596.102
0.971669
628.74
0.97161
603.513
0.971551
567.026
0.971493
635.615
0.971434
591.56
0.971376
560.351
0.971317
522.464
0.971258
573.127
0.9712
602.199
0.971141
545.93
0.971083
538.804
0.971024
593.496
0.970965
611.679
0.970907
576.295
0.970848
563.988
0.97079
541.315
0.970731
502.239
0.970673
560.403
0.970614
538.007
0.970556
548.694
0.970497
598.193
0.970438
583.269
0.97038
591.897
0.970321
548.758
0.970263
617.26
0.970204
582.86
0.970146
623.259
0.970087
645.271
0.970029
685.185
0.969971
665.587
0.969912
636.916
0.969854
687.691
0.969795
666.971
0.969737
712.982
0.969678
701.108
0.96962
673.498
0.969561
689.784
0.969503
681.484
0.969444
671.986
0.969386
648.633
0.969328
610.607
0.969269
697.453
0.969211
678.439
0.969152
710.154
0.969094
735.762
0.969036
774.541
0.968977
810.659
0.968919
806.693
0.96886
922.373
0.968802
953.301
0.968744
998.381
0.968685
1087.11
0.968627
1161.71
0.968569
1277.82
0.96851
1411.58
0.968452
1485.49
0.968394
1657.01
0.968335
1715.79
0.968277
1823.95
0.968219
1809.72
0.96816
1876.39
0.968102
1759.08
0.968044
1737.74
0.967986
1629.47
0.967927
1514.29
0.967869
1346.95
0.967811
1194.06
0.967752
1059.93
0.967694
899.207
0.967636
836.171
0.967578
770.944
0.967519
658.334
0.967461
627.186
0.967403
539.785
0.967345
538.032
0.967286
548.256
0.967228
549.164
0.96717
503.227
0.967112
485.266
0.967054
487.861
0.966995
501.132
0.966937
417.825
0.966879
450.556
0.966821
463.432
0.966763
434.731
0.966705
451.876
0.966646
459.149
0.966588
452.673
0.96653
413.935
0.966472
474.891
0.966414
431.86
0.966356
451.024
0.966298
409.35
0.966239
412.434
0.966181
414.073
0.966123
410.382
0.966065
387.331
0.966007
431.98
0.965949
390.112
0.965891
C1s Snap
VB MAPPING DATA X Y [12993.2 , 22035.3]
2018
10
27
0
0
51
0
9
Casa Info Follows
0
0
0
0
VB MAPPING DATA X Y [12993.2 , 22035.3]
X-ray spot-size: 400 um by 400 um
20181026
Standard  27/10/2018   00:00:51
XPS
12993.2
22035.3
KA1486
1486.68
36
1e+037
1e+037
1e+037
1e+037
FAT
151.181
1e+037
1e+037
1e+037
1e+037
1e+037
1e+037
1e+037
C 1s

-1
Kinetic Energy
eV
1188.393935
0.158343
2
Counts
d
Transmission
d
pulse counting
1
5
1e+037
1e+037
1e+037
1e+037
2
MFP Exponent
d
-0.6
ESCAPE DEPTH TYPE
d
1
256
0
1
0
1
655.206
0.973313
621.454
0.973254
656.816
0.973195
606.478
0.973136
672.589
0.973078
664.609
0.973019
635.542
0.97296
616.649
0.972901
600.346
0.972843
591.309
0.972784
652.201
0.972725
645.193
0.972666
566.171
0.972608
677.518
0.972549
622.905
0.97249
640.694
0.972431
598.666
0.972373
568.092
0.972314
606.794
0.972255
578.658
0.972197
600.344
0.972138
644.521
0.972079
616.699
0.972021
578.454
0.971962
543.514
0.971903
559.816
0.971845
570.593
0.971786
613.367
0.971727
569.583
0.971669
557.082
0.97161
549.587
0.971551
577.294
0.971493
571.263
0.971434
589.294
0.971376
576.072
0.971317
551.677
0.971258
630.104
0.9712
584.356
0.971141
560.413
0.971083
606.851
0.971024
591.29
0.970965
568.384
0.970907
588.439
0.970848
515.802
0.97079
547.837
0.970731
564.204
0.970673
567.961
0.970614
544.424
0.970556
557.201
0.970497
562.068
0.970438
580.076
0.97038
602.485
0.970321
585.694
0.970263
587.614
0.970204
589.139
0.970146
630.567
0.970087
630.653
0.970029
640.34
0.969971
637.726
0.969912
676.016
0.969854
712.252
0.969795
684.202
0.969737
686.762
0.969678
673.223
0.96962
687.124
0.969561
645.477
0.969503
639.26
0.969444
690.707
0.969386
691.422
0.969328
639.591
0.969269
655.742
0.969211
711.438
0.969152
711.124
0.969094
769.78
0.969036
770.654
0.968977
789.275
0.968919
828.049
0.96886
898.075
0.968802
939.82
0.968744
1086.02
0.968685
1113.64
0.968627
1185.42
0.968569
1299.63
0.96851
1390.75
0.968452
1541.03
0.968394
1546.85
0.968335
1738.26
0.968277
1743.07
0.968219
1811.56
0.96816
1866.15
0.968102
1783.13
0.968044
1766.49
0.967986
1553.06
0.967927
1451.16
0.967869
1312.2
0.967811
1144.99
0.967752
963.414
0.967694
871.275
0.967636
779.24
0.967578
714.361
0.967519
686.536
0.967461
620.178
0.967403
556.353
0.967345
551.784
0.967286
538.04
0.967228
487.671
0.96717
503.227
0.967112
500.564
0.967054
489.558
0.966995
427.486
0.966937
484.373
0.966879
433.807
0.966821
457.64
0.966763
420.409
0.966705
453.54
0.966646
409.778
0.966588
427.801
0.96653
449.392
0.966472
451.846
0.966414
458.132
0.966356
426.512
0.966298
419.136
0.966239
398.659
0.966181
424.649
0.966123
394.161
0.966065
419
0.966007
412.529
0.965949
457.428
0.965891
C1s Snap
VB MAPPING DATA X Y [15158.8 , 22035.3]
2018
10
27
0
0
51
0
9
Casa Info Follows
0
0
0
0
VB MAPPING DATA X Y [15158.8 , 22035.3]
X-ray spot-size: 400 um by 400 um
20181026
Standard  27/10/2018   00:00:51
XPS
15158.8
22035.3
KA1486
1486.68
36
1e+037
1e+037
1e+037
1e+037
FAT
151.181
1e+037
1e+037
1e+037
1e+037
1e+037
1e+037
1e+037
C 1s

-1
Kinetic Energy
eV
1188.393935
0.158343
2
Counts
d
Transmission
d
pulse counting
1
5
1e+037
1e+037
1e+037
1e+037
2
MFP Exponent
d
-0.6
ESCAPE DEPTH TYPE
d
1
256
0
1
0
1
665.648
0.973313
620.151
0.973254
600.371
0.973195
644.701
0.973136
564.027
0.973078
629.695
0.973019
625.592
0.97296
637.742
0.972901
631.291
0.972843
591.309
0.972784
637.378
0.972725
620.661
0.972666
614.277
0.972608
643.089
0.972549
604.403
0.97249
632.119
0.972431
610.761
0.972373
624.29
0.972314
545.514
0.972255
576.257
0.972197
648.275
0.972138
550.23
0.972079
611.992
0.972021
591.334
0.971962
593.991
0.971903
549.254
0.971845
586.929
0.971786
616.859
0.971727
558.053
0.971669
575.575
0.97161
562.208
0.971551
530.518
0.971493
567.876
0.971434
575.695
0.971376
532.277
0.971317
593.249
0.971258
549.665
0.9712
556.477
0.971141
571.555
0.971083
573.385
0.971024
554.886
0.970965
523.979
0.970907
579.607
0.970848
583.7
0.97079
484.792
0.970731
591.381
0.970673
573.36
0.970614
533.728
0.970556
555.074
0.970497
532.318
0.970438
551.338
0.97038
586.603
0.970321
586.749
0.970263
585.497
0.970204
600.649
0.970146
643.094
0.970087
653.624
0.970029
611.139
0.969971
666.619
0.969912
669.843
0.969854
631.407
0.969795
662.916
0.969737
647.432
0.969678
652.309
0.96962
694.91
0.969561
631.379
0.969503
682.466
0.969444
664.103
0.969386
663.22
0.969328
624.133
0.969269
627.611
0.969211
666.792
0.969152
681.049
0.969094
701.744
0.969036
724.978
0.968977
790.247
0.968919
850.377
0.96886
853.365
0.968802
899.377
0.968744
977.422
0.968685
994.223
0.968627
1141.8
0.968569
1252.2
0.96851
1300.81
0.968452
1425.24
0.968394
1562.86
0.968335
1640.86
0.968277
1609.2
0.968219
1663.36
0.96816
1712.58
0.968102
1783.13
0.968044
1627.39
0.967986
1462.84
0.967927
1376.13
0.967869
1247.28
0.967811
1105.92
0.967752
1051
0.967694
834.334
0.967636
781.909
0.967578
774.48
0.967519
623.963
0.967461
637.697
0.967403
570.306
0.967345
559.519
0.967286
481.852
0.967228
541.477
0.96717
500.681
0.967112
495.465
0.967054
475.135
0.966995
486.741
0.966937
459.102
0.966879
453.069
0.966821
418.744
0.966763
440.629
0.966705
428.575
0.966646
441.869
0.966588
431.946
0.96653
420.532
0.966472
414.809
0.966414
419.544
0.966356
441.219
0.966298
426.475
0.966239
435.932
0.966181
426.276
0.966123
420.114
0.966065
431.992
0.966007
455.484
0.965949
403.088
0.965891
C1s Snap
VB MAPPING DATA X Y [17324.3 , 22035.3]
2018
10
27
0
0
51
0
9
Casa Info Follows
0
0
0
0
VB MAPPING DATA X Y [17324.3 , 22035.3]
X-ray spot-size: 400 um by 400 um
20181026
Standard  27/10/2018   00:00:51
XPS
17324.3
22035.3
KA1486
1486.68
36
1e+037
1e+037
1e+037
1e+037
FAT
151.181
1e+037
1e+037
1e+037
1e+037
1e+037
1e+037
1e+037
C 1s

-1
Kinetic Energy
eV
1188.393935
0.158343
2
Counts
d
Transmission
d
pulse counting
1
5
1e+037
1e+037
1e+037
1e+037
2
MFP Exponent
d
-0.6
ESCAPE DEPTH TYPE
d
1
256
0
1
0
1
663.037
0.973313
660.539
0.973254
654.251
0.973195
616.67
0.973136
605.206
0.973078
608.498
0.973019
616.886
0.97296
643.946
0.972901
641.194
0.972843
657.148
0.972784
660.848
0.972725
616.982
0.972666
667.317
0.972608
629.563
0.972549
715.416
0.97249
690.921
0.972431
663.975
0.972373
635.285
0.972314
670.478
0.972255
665.097
0.972197
641.086
0.972138
638.553
0.972079
641.414
0.972021
603.044
0.971962
632.73
0.971903
617.324
0.971845
626.602
0.971786
630.826
0.971727
664.13
0.971669
611.404
0.97161
611.544
0.971551
657.157
0.971493
645.776
0.971434
659.556
0.971376
636.711
0.971317
614.597
0.971258
649.097
0.9712
608.89
0.971141
617.235
0.971083
596.811
0.971024
579.155
0.970965
607.238
0.970907
587.335
0.970848
573.844
0.97079
510.88
0.970731
583.771
0.970673
614.391
0.970614
523.032
0.970556
543.377
0.970497
551.443
0.970438
560.918
0.97038
603.544
0.970321
584.638
0.970263
579.144
0.970204
561.932
0.970146
562.708
0.970087
645.271
0.970029
664.327
0.969971
627.406
0.969912
647.206
0.969854
682.575
0.969795
633.521
0.969737
670.626
0.969678
699.116
0.96962
691.99
0.969561
661.589
0.969503
677.556
0.969444
674.942
0.969386
643.771
0.969328
647.321
0.969269
652.832
0.969211
660.968
0.969152
679.109
0.969094
764.92
0.969036
765.795
0.968977
759.142
0.968919
818.342
0.96886
875.72
0.968802
866.637
0.968744
940.269
0.968685
1056.78
0.968627
1102.92
0.968569
1229.44
0.96851
1307.44
0.968452
1397.94
0.968394
1488.48
0.968335
1648.35
0.968277
1673.35
0.968219
1654.15
0.96816
1667.9
0.968102
1647.17
0.968044
1632.96
0.967986
1461
0.967927
1389.85
0.967869
1275.63
0.967811
1079.57
0.967752
1050.1
0.967694
873.077
0.967636
805.037
0.967578
745.305
0.967519
626.607
0.967461
631.565
0.967403
565.946
0.967345
556.941
0.967286
501.433
0.967228
509.023
0.96717
470.131
0.967112
464.87
0.967054
483.619
0.966995
481.662
0.966937
456.575
0.966879
447.206
0.966821
459.295
0.966763
465.904
0.966705
428.575
0.966646
424.589
0.966588
437.75
0.96653
443.62
0.966472
431.27
0.966414
402.303
0.966356
440.402
0.966298
406.904
0.966239
409.193
0.966181
419.768
0.966123
390.106
0.966065
410.068
0.966007
419.013
0.965949
432.286
0.965891
C1s Snap
VB MAPPING DATA X Y [19489.8 , 22035.3]
2018
10
27
0
0
51
0
9
Casa Info Follows
0
0
0
0
VB MAPPING DATA X Y [19489.8 , 22035.3]
X-ray spot-size: 400 um by 400 um
20181026
Standard  27/10/2018   00:00:51
XPS
19489.8
22035.3
KA1486
1486.68
36
1e+037
1e+037
1e+037
1e+037
FAT
151.181
1e+037
1e+037
1e+037
1e+037
1e+037
1e+037
1e+037
C 1s

-1
Kinetic Energy
eV
1188.393935
0.158343
2
Counts
d
Transmission
d
pulse counting
1
5
1e+037
1e+037
1e+037
1e+037
2
MFP Exponent
d
-0.6
ESCAPE DEPTH TYPE
d
1
256
0
1
0
1
576.895
0.973313
604.517
0.973254
592.674
0.973195
583.543
0.973136
598.966
0.973078
601.016
0.973019
616.886
0.97296
630.297
0.972901
606.535
0.972843
581.371
0.972784
576.852
0.972725
648.873
0.972666
638.947
0.972608
622.185
0.972549
594.535
0.97249
634.569
0.972431
595.038
0.972373
662.163
0.972314
657.26
0.972255
639.885
0.972197
629.103
0.972138
588.424
0.972079
540.2
0.972021
544.496
0.971962
577.557
0.971903
620.845
0.971845
614.934
0.971786
635.481
0.971727
652.6
0.971669
640.298
0.97161
644.818
0.971551
610.38
0.971493
675.129
0.971434
648.223
0.971376
667.031
0.971317
682.012
0.971258
664.738
0.9712
632.309
0.971141
588.267
0.971083
599.043
0.971024
546.061
0.970965
572.825
0.970907
581.815
0.970848
561.797
0.97079
519.576
0.970731
504.413
0.970673
530.169
0.970614
518.754
0.970556
523.173
0.970497
528.067
0.970438
533.244
0.97038
512.483
0.970321
530.818
0.970263
525.147
0.970204
525.307
0.970146
549.136
0.970087
616.036
0.970029
611.139
0.969971
598.513
0.969912
599.874
0.969854
616.057
0.969795
623.384
0.969737
632.305
0.969678
628.408
0.96962
601.477
0.969561
647.491
0.969503
616.674
0.969444
629.617
0.969386
606.817
0.969328
627.031
0.969269
611.12
0.969211
626.998
0.969152
675.228
0.969094
690.08
0.969036
732.753
0.968977
746.506
0.968919
767.863
0.96886
858.225
0.968802
861.822
0.968744
949.795
0.968685
984.746
0.968627
1085.85
0.968569
1114.65
0.96851
1244
0.968452
1334.87
0.968394
1379.27
0.968335
1530.35
0.968277
1543.2
0.968219
1569.46
0.96816
1640.91
0.968102
1581.51
0.968044
1485.52
0.967986
1404.84
0.967927
1312.99
0.967869
1187.84
0.967811
1070.48
0.967752
1011.67
0.967694
862.265
0.967636
815.712
0.967578
714.361
0.967519
632.776
0.967461
624.558
0.967403
525.832
0.967345
562.098
0.967286
529.527
0.967228
524.396
0.96717
495.589
0.967112
452.972
0.967054
457.317
0.966995
425.793
0.966937
456.575
0.966879
432.132
0.966821
431.985
0.966763
457.479
0.966705
388.63
0.966646
434.464
0.966588
412.878
0.96653
434.55
0.966472
429.624
0.966414
416.26
0.966356
395.463
0.966298
390.595
0.966239
383.264
0.966181
410.819
0.966123
420.925
0.966065
406.007
0.966007
375.247
0.965949
383.623
0.965891
C1s Snap
VB MAPPING DATA X Y [21655.4 , 22035.3]
2018
10
27
0
0
51
0
9
Casa Info Follows
0
0
0
0
VB MAPPING DATA X Y [21655.4 , 22035.3]
X-ray spot-size: 400 um by 400 um
20181026
Standard  27/10/2018   00:00:51
XPS
21655.4
22035.3
KA1486
1486.68
36
1e+037
1e+037
1e+037
1e+037
FAT
151.181
1e+037
1e+037
1e+037
1e+037
1e+037
1e+037
1e+037
C 1s

-1
Kinetic Energy
eV
1188.393935
0.158343
2
Counts
d
Transmission
d
pulse counting
1
5
1e+037
1e+037
1e+037
1e+037
2
MFP Exponent
d
-0.6
ESCAPE DEPTH TYPE
d
1
256
0
1
0
1
541.654
0.973313
592.791
0.973254
556.754
0.973195
610.3
0.973136
504.13
0.973078
582.312
0.973019
594.499
0.97296
586.871
0.972901
604.059
0.972843
555.284
0.972784
620.085
0.972725
636.607
0.972666
621.678
0.972608
697.192
0.972549
688.279
0.97249
671.32
0.972431
659.138
0.972373
659.719
0.972314
660.865
0.972255
614.674
0.972197
615.922
0.972138
661.231
0.972079
609.638
0.972021
597.189
0.971962
631.556
0.971903
656.053
0.971845
640.605
0.971786
675.053
0.971727
639.917
0.971669
681.906
0.97161
707.923
0.971551
722.188
0.971493
698.838
0.971434
732.084
0.971376
709.703
0.971317
795.494
0.971258
732.887
0.9712
717.063
0.971141
701.909
0.971083
710.596
0.971024
677.336
0.970965
648.313
0.970907
546.487
0.970848
497.185
0.97079
525.011
0.970731
497.891
0.970673
507.494
0.970614
482.388
0.970556
460.435
0.970497
461.129
0.970438
489.606
0.97038
461.658
0.970321
489.661
0.970263
542.088
0.970204
498.099
0.970146
503.2
0.970087
474.034
0.970029
519.364
0.969971
526.278
0.969912
567.977
0.969854
591.497
0.969795
578.785
0.969737
624.237
0.969678
578.613
0.96962
558.653
0.969561
582.037
0.969503
594.089
0.969444
589.219
0.969386
628.211
0.969328
554.57
0.969269
606.27
0.969211
569.733
0.969152
619.929
0.969094
646.343
0.969036
663.754
0.968977
704.709
0.968919
700.881
0.96886
780.47
0.968802
824.268
0.968744
893.589
0.968685
961.051
0.968627
970.149
0.968569
1076.7
0.96851
1152.17
0.968452
1190.84
0.968394
1372.68
0.968335
1417.96
0.968277
1486.49
0.968219
1540.01
0.96816
1474.31
0.968102
1598.15
0.968044
1510.55
0.967986
1420.49
0.967927
1344.1
0.967869
1240.88
0.967811
1098.65
0.967752
895.492
0.967694
763.154
0.967636
741.879
0.967578
640.98
0.967519
628.37
0.967461
581.636
0.967403
508.392
0.967345
464.977
0.967286
474.19
0.967228
486.817
0.96717
423.457
0.967112
448.723
0.967054
419.137
0.966995
369.077
0.966937
409.401
0.966879
411.195
0.966821
402.193
0.966763
422.094
0.966705
387.798
0.966646
335.722
0.966588
392.151
0.96653
388.374
0.966472
386.003
0.966414
362.072
0.966356
368.5
0.966298
424.028
0.966239
393.798
0.966181
385.601
0.966123
384.429
0.966065
359.723
0.966007
381.731
0.965949
364.969
0.965891
C1s Snap
VB MAPPING DATA X Y [23820.9 , 22035.3]
2018
10
27
0
0
51
0
9
Casa Info Follows
0
0
0
0
VB MAPPING DATA X Y [23820.9 , 22035.3]
X-ray spot-size: 400 um by 400 um
20181026
Standard  27/10/2018   00:00:51
XPS
23820.9
22035.3
KA1486
1486.68
36
1e+037
1e+037
1e+037
1e+037
FAT
151.181
1e+037
1e+037
1e+037
1e+037
1e+037
1e+037
1e+037
C 1s

-1
Kinetic Energy
eV
1188.393935
0.158343
2
Counts
d
Transmission
d
pulse counting
1
5
1e+037
1e+037
1e+037
1e+037
2
MFP Exponent
d
-0.6
ESCAPE DEPTH TYPE
d
1
256
0
1
0
1
527.297
0.973313
470.324
0.973254
478.501
0.973195
505.823
0.973136
424.268
0.973078
502.509
0.973019
441.521
0.97296
477.686
0.972901
485.228
0.972843
503.109
0.972784
478.034
0.972725
453.843
0.972666
471.192
0.972608
438.973
0.972549
458.853
0.97249
429.988
0.972431
466.839
0.972373
439.813
0.972314
450.59
0.972255
439.396
0.972197
430.186
0.972138
428.487
0.972079
487.24
0.972021
406.323
0.971962
423.776
0.971903
443.628
0.971845
435.238
0.971786
374.771
0.971727
402.398
0.971669
443.817
0.97161
425.672
0.971551
419.85
0.971493
448.204
0.971434
443.104
0.971376
452.548
0.971317
419.095
0.971258
458.055
0.9712
403.696
0.971141
396.635
0.971083
402.708
0.971024
420.301
0.970965
386.324
0.970907
358.804
0.970848
365.771
0.97079
364.138
0.970731
329.391
0.970673
319.613
0.970614
360.454
0.970556
327.515
0.970497
344.253
0.970438
379.977
0.97038
380.127
0.970321
331.365
0.970263
346.216
0.970204
401.828
0.970146
391.494
0.970087
387.372
0.970029
445.318
0.969971
410.704
0.969912
480.517
0.969854
480.975
0.969795
496.68
0.969737
492.129
0.969678
472.053
0.96962
463.273
0.969561
525.646
0.969503
520.442
0.969444
484.776
0.969386
510.543
0.969328
553.604
0.969269
572.319
0.969211
602.733
0.969152
620.899
0.969094
658.006
0.969036
738.584
0.968977
883.56
0.968919
935.803
0.96886
1082.74
0.968802
1241.22
0.968744
1300.37
0.968685
1532.56
0.968627
1826.5
0.968569
2080.36
0.96851
2355.47
0.968452
2644.32
0.968394
3056.05
0.968335
3236.77
0.968277
3454.54
0.968219
3434.41
0.96816
3458.67
0.968102
3335.96
0.968044
3108.27
0.967986
2745.24
0.967927
2308.49
0.967869
1974.25
0.967811
1632.07
0.967752
1300.34
0.967694
1085.72
0.967636
888.654
0.967578
770.944
0.967519
697.993
0.967461
600.031
0.967403
542.401
0.967345
480.447
0.967286
438.434
0.967228
383.475
0.96717
387.816
0.967112
398.581
0.967054
376.714
0.966995
366.537
0.966937
346.222
0.966879
335.824
0.966821
331.023
0.966763
292.348
0.966705
306.244
0.966646
333.253
0.966588
303.44
0.96653
283.653
0.966472
282.301
0.966414
280.791
0.966356
305.585
0.966298
317.206
0.966239
277.117
0.966181
317.267
0.966123
280.617
0.966065
289.889
0.966007
282.854
0.965949
278.188
0.965891
C1s Snap
VB MAPPING DATA X Y [0 , 24238.8]
2018
10
27
0
0
51
0
9
Casa Info Follows
0
0
0
0
VB MAPPING DATA X Y [0 , 24238.8]
X-ray spot-size: 400 um by 400 um
20181026
Standard  27/10/2018   00:00:51
XPS
0
24238.8
KA1486
1486.68
36
1e+037
1e+037
1e+037
1e+037
FAT
151.181
1e+037
1e+037
1e+037
1e+037
1e+037
1e+037
1e+037
C 1s

-1
Kinetic Energy
eV
1188.393935
0.158343
2
Counts
d
Transmission
d
pulse counting
1
5
1e+037
1e+037
1e+037
1e+037
2
MFP Exponent
d
-0.6
ESCAPE DEPTH TYPE
d
1
256
0
1
0
1
674.784
0.973313
611.031
0.973254
673.493
0.973195
672.731
0.973136
612.693
0.973078
608.498
0.973019
628.079
0.97296
625.334
0.972901
646.145
0.972843
621.123
0.972784
631.202
0.972725
637.834
0.972666
664.85
0.972608
655.385
0.972549
637.707
0.97249
656.62
0.972431
707.515
0.972373
631.62
0.972314
605.593
0.972255
582.26
0.972197
540.429
0.972138
557.391
0.972079
579.038
0.972021
618.266
0.971962
590.47
0.971903
597.372
0.971845
579.928
0.971786
578.451
0.971727
591.49
0.971669
597.534
0.97161
581.713
0.971551
620.648
0.971493
598.359
0.971434
619.892
0.971376
597.408
0.971317
621.339
0.971258
625.635
0.9712
579.895
0.971141
577.126
0.971083
577.847
0.971024
503.038
0.970965
447.38
0.970907
450.437
0.970848
434.763
0.97079
402.182
0.970731
398.965
0.970673
387.639
0.970614
428.908
0.970556
427.471
0.970497
414.379
0.970438
379.977
0.97038
422.481
0.970321
390.462
0.970263
464.798
0.970204
484.496
0.970146
435.341
0.970087
484.475
0.970029
470.348
0.969971
497.385
0.969912
575.18
0.969854
544.422
0.969795
543.307
0.969737
563.73
0.969678
549.732
0.96962
588.824
0.969561
605.197
0.969503
587.215
0.969444
586.263
0.969386
578.616
0.969328
583.555
0.969269
622.761
0.969211
693.968
0.969152
680.079
0.969094
690.08
0.969036
799.808
0.968977
882.588
0.968919
936.773
0.96886
1106.07
0.968802
1331.73
0.968744
1468.99
0.968685
1758.14
0.968627
2099.62
0.968569
2505.35
0.96851
2967.06
0.968452
3329.64
0.968394
3775.34
0.968335
4060.01
0.968277
4330.26
0.968219
4408.31
0.96816
4415.48
0.968102
4176.66
0.968044
3970.65
0.967986
3442.13
0.967927
2864.8
0.967869
2433.29
0.967811
1997.38
0.967752
1642.63
0.967694
1307.36
0.967636
1083.46
0.967578
965.448
0.967519
774.666
0.967461
677.115
0.967403
603.443
0.967345
573.271
0.967286
560.174
0.967228
509.877
0.96717
453.159
0.967112
450.422
0.967054
453.075
0.966995
396.165
0.966937
382.444
0.966879
378.534
0.966821
344.264
0.966763
349.638
0.966705
380.308
0.966646
315.151
0.966588
351.526
0.96653
335.601
0.966472
334.152
0.966414
299.674
0.966356
301.5
0.966298
318.837
0.966239
293.322
0.966181
292.048
0.966123
309.814
0.966065
308.566
0.966007
296.632
0.965949
300.897
0.965891
C1s Snap
VB MAPPING DATA X Y [2165.54 , 24238.8]
2018
10
27
0
0
51
0
9
Casa Info Follows
0
0
0
0
VB MAPPING DATA X Y [2165.54 , 24238.8]
X-ray spot-size: 400 um by 400 um
20181026
Standard  27/10/2018   00:00:51
XPS
2165.54
24238.8
KA1486
1486.68
36
1e+037
1e+037
1e+037
1e+037
FAT
151.181
1e+037
1e+037
1e+037
1e+037
1e+037
1e+037
1e+037
C 1s

-1
Kinetic Energy
eV
1188.393935
0.158343
2
Counts
d
Transmission
d
pulse counting
1
5
1e+037
1e+037
1e+037
1e+037
2
MFP Exponent
d
-0.6
ESCAPE DEPTH TYPE
d
1
256
0
1
0
1
687.836
0.973313
682.687
0.973254
706.847
0.973195
583.543
0.973136
673.837
0.973078
640.918
0.973019
655.441
0.97296
648.909
0.972901
627.578
0.972843
704.353
0.972784
644.79
0.972725
636.607
0.972666
680.885
0.972608
618.496
0.972549
653.742
0.97249
597.818
0.972431
601.085
0.972373
615.738
0.972314
606.794
0.972255
666.297
0.972197
632.698
0.972138
627.811
0.972079
602.576
0.972021
543.325
0.971962
545.862
0.971903
548.08
0.971845
582.262
0.971786
545.862
0.971727
508.474
0.971669
543.213
0.97161
553.029
0.971551
544.208
0.971493
565.618
0.971434
596.093
0.971376
552.49
0.971317
598.867
0.971258
558.603
0.9712
533.058
0.971141
530.332
0.971083
516.493
0.971024
475.459
0.970965
506.217
0.970907
474.726
0.970848
454.475
0.97079
481.531
0.970731
466.365
0.970673
458.904
0.970614
470.622
0.970556
482.765
0.970497
435.629
0.970438
434.259
0.97038
424.599
0.970321
467.5
0.970263
491.267
0.970204
517.982
0.970146
506.332
0.970087
562.785
0.970029
517.278
0.969971
620.183
0.969912
603.99
0.969854
619.127
0.969795
632.507
0.969737
584.907
0.969678
611.478
0.96962
611.21
0.969561
640.442
0.969503
556.775
0.969444
613.852
0.969386
582.506
0.969328
611.573
0.969269
697.453
0.969211
672.615
0.969152
682.989
0.969094
792.134
0.969036
845.484
0.968977
903
0.968919
1008.61
0.96886
1114.82
0.968802
1306.7
0.968744
1524.25
0.968685
1859.55
0.968627
2218.16
0.968569
2621.09
0.96851
3017.23
0.968452
3540.51
0.968394
4009.77
0.968335
4568.56
0.968277
4802.51
0.968219
4898.94
0.96816
4845.49
0.968102
4781.51
0.968044
4412.04
0.967986
3857.32
0.967927
3333.27
0.967869
2751.51
0.967811
2366.32
0.967752
1888.4
0.967694
1467.74
0.967636
1312.97
0.967578
1103.37
0.967519
924.488
0.967461
852.307
0.967403
704.598
0.967345
700.473
0.967286
561.877
0.967228
561.12
0.96717
507.47
0.967112
476.768
0.967054
475.983
0.966995
460.5
0.966937
401.819
0.966879
417.058
0.966821
393.09
0.966763
394.291
0.966705
328.713
0.966646
350.533
0.966588
368.937
0.96653
351.268
0.966472
358.02
0.966414
326.768
0.966356
344.805
0.966298
328.622
0.966239
367.058
0.966181
314.826
0.966123
308.192
0.966065
347.542
0.966007
351.744
0.965949
332.528
0.965891
C1s Snap
VB MAPPING DATA X Y [4331.07 , 24238.8]
2018
10
27
0
0
51
0
9
Casa Info Follows
0
0
0
0
VB MAPPING DATA X Y [4331.07 , 24238.8]
X-ray spot-size: 400 um by 400 um
20181026
Standard  27/10/2018   00:00:51
XPS
4331.07
24238.8
KA1486
1486.68
36
1e+037
1e+037
1e+037
1e+037
FAT
151.181
1e+037
1e+037
1e+037
1e+037
1e+037
1e+037
1e+037
C 1s

-1
Kinetic Energy
eV
1188.393935
0.158343
2
Counts
d
Transmission
d
pulse counting
1
5
1e+037
1e+037
1e+037
1e+037
2
MFP Exponent
d
-0.6
ESCAPE DEPTH TYPE
d
1
256
0
1
0
1
693.057
0.973313
667.053
0.973254
645.271
0.973195
640.879
0.973136
691.307
0.973078
632.189
0.973019
628.079
0.97296
683.649
0.972901
648.621
0.972843
680.75
0.972784
633.673
0.972725
659.913
0.972666
672.251
0.972608
673.829
0.972549
643.874
0.97249
688.471
0.972431
703.886
0.972373
674.38
0.972314
620.012
0.972255
633.883
0.972197
587.163
0.972138
594.392
0.972079
640.237
0.972021
546.838
0.971962
574.035
0.971903
623.192
0.971845
607.933
0.971786
586.598
0.971727
534.993
0.971669
558.238
0.97161
611.544
0.971551
635.48
0.971493
610.777
0.971434
592.693
0.971376
638.957
0.971317
638.193
0.971258
636.808
0.9712
656.843
0.971141
630.604
0.971083
567.808
0.971024
557.092
0.970965
535.08
0.970907
495.702
0.970848
503.756
0.97079
518.489
0.970731
450.058
0.970673
478.34
0.970614
444.952
0.970556
461.498
0.970497
428.192
0.970438
469.383
0.97038
487.071
0.970321
482.274
0.970263
445.74
0.970204
542.049
0.970146
511.552
0.970087
516.843
0.970029
567.337
0.969971
596.449
0.969912
557.688
0.969854
620.15
0.969795
636.562
0.969737
678.694
0.969678
645.338
0.96962
598.557
0.969561
643.463
0.969503
621.584
0.969444
618.779
0.969386
604.872
0.969328
621.234
0.969269
695.513
0.969211
710.468
0.969152
761.572
0.969094
746.453
0.969036
803.696
0.968977
918.552
0.968919
978.516
0.96886
1127.45
0.968802
1327.88
0.968744
1511.86
0.968685
1763.82
0.968627
2096.77
0.968569
2371.6
0.96851
2911.2
0.968452
3262.8
0.968394
3776.28
0.968335
3912.03
0.968277
4212.19
0.968219
4163.45
0.96816
4308.44
0.968102
4174.81
0.968044
3698.03
0.967986
3304.04
0.967927
2927.93
0.967869
2375.68
0.967811
1942.85
0.967752
1609.56
0.967694
1321.78
0.967636
1125.27
0.967578
977.825
0.967519
847.814
0.967461
754.2
0.967403
632.22
0.967345
587.882
0.967286
561.026
0.967228
527.812
0.96717
490.498
0.967112
488.666
0.967054
459.862
0.966995
431.719
0.966937
457.417
0.966879
433.807
0.966821
392.262
0.966763
395.134
0.966705
420.253
0.966646
371.927
0.966588
389.664
0.96653
375.18
0.966472
373.658
0.966414
390.808
0.966356
339.085
0.966298
335.145
0.966239
329.785
0.966181
356.315
0.966123
311.436
0.966065
362.971
0.966007
355.796
0.965949
345.504
0.965891
C1s Snap
VB MAPPING DATA X Y [6496.61 , 24238.8]
2018
10
27
0
0
51
0
9
Casa Info Follows
0
0
0
0
VB MAPPING DATA X Y [6496.61 , 24238.8]
X-ray spot-size: 400 um by 400 um
20181026
Standard  27/10/2018   00:00:51
XPS
6496.61
24238.8
KA1486
1486.68
36
1e+037
1e+037
1e+037
1e+037
FAT
151.181
1e+037
1e+037
1e+037
1e+037
1e+037
1e+037
1e+037
C 1s

-1
Kinetic Energy
eV
1188.393935
0.158343
2
Counts
d
Transmission
d
pulse counting
1
5
1e+037
1e+037
1e+037
1e+037
2
MFP Exponent
d
-0.6
ESCAPE DEPTH TYPE
d
1
256
0
1
0
1
695.667
0.973313
667.053
0.973254
691.453
0.973195
690.569
0.973136
613.941
0.973078
630.942
0.973019
638.029
0.97296
686.131
0.972901
669.664
0.972843
634.787
0.972784
667.024
0.972725
681.992
0.972666
694.454
0.972608
719.325
0.972549
678.411
0.97249
628.444
0.972431
685.745
0.972373
613.295
0.972314
664.47
0.972255
657.893
0.972197
681.828
0.972138
637.36
0.972079
650.83
0.972021
689.695
0.971962
659.729
0.971903
668.963
0.971845
588.096
0.971786
657.595
0.971727
652.6
0.971669
603.313
0.97161
697.597
0.971551
691.384
0.971493
642.389
0.971434
687.887
0.971376
698.474
0.971317
725.832
0.971258
768.638
0.9712
688.068
0.971141
662.914
0.971083
658.166
0.971024
629.9
0.970965
629.441
0.970907
576.295
0.970848
481.854
0.97079
530.446
0.970731
501.152
0.970673
482.659
0.970614
490.945
0.970556
540.187
0.970497
455.817
0.970438
498.12
0.97038
517.777
0.970321
517.099
0.970263
484.914
0.970204
490.774
0.970146
559.576
0.970087
523.108
0.970029
571.509
0.969971
599.545
0.969912
619.424
0.969854
622.197
0.969795
651.766
0.969737
662.559
0.969678
640.358
0.96962
643.327
0.969561
646.484
0.969503
610.783
0.969444
643.412
0.969386
637.936
0.969328
615.438
0.969269
645.071
0.969211
686.203
0.969152
729.557
0.969094
744.509
0.969036
864.92
0.968977
916.608
0.968919
961.042
0.96886
1068.16
0.968802
1289.36
0.968744
1404.21
0.968685
1701.27
0.968627
1904.26
0.968569
2307.09
0.96851
2640.43
0.968452
3001.1
0.968394
3372.38
0.968335
3787.47
0.968277
3887.75
0.968219
4042.86
0.96816
4140.91
0.968102
3829.84
0.968044
3494.95
0.967986
3190.81
0.967927
2697.36
0.967869
2255.89
0.967811
1958.3
0.967752
1626.54
0.967694
1305.56
0.967636
1110.15
0.967578
934.504
0.967519
848.696
0.967461
701.642
0.967403
680.181
0.967345
629.137
0.967286
557.62
0.967228
509.877
0.96717
502.378
0.967112
480.167
0.967054
444.59
0.966995
462.193
0.966937
438.884
0.966879
389.421
0.966821
386.47
0.966763
401.031
0.966705
404.441
0.966646
392.498
0.966588
398.783
0.96653
353.742
0.966472
376.95
0.966414
351.399
0.966356
402
0.966298
354.716
0.966239
323.303
0.966181
375.839
0.966123
353.61
0.966065
359.723
0.966007
313.652
0.965949
342.26
0.965891
C1s Snap
VB MAPPING DATA X Y [8662.14 , 24238.8]
2018
10
27
0
0
51
0
9
Casa Info Follows
0
0
0
0
VB MAPPING DATA X Y [8662.14 , 24238.8]
X-ray spot-size: 400 um by 400 um
20181026
Standard  27/10/2018   00:00:51
XPS
8662.139999999999
24238.8
KA1486
1486.68
36
1e+037
1e+037
1e+037
1e+037
FAT
151.181
1e+037
1e+037
1e+037
1e+037
1e+037
1e+037
1e+037
C 1s

-1
Kinetic Energy
eV
1188.393935
0.158343
2
Counts
d
Transmission
d
pulse counting
1
5
1e+037
1e+037
1e+037
1e+037
2
MFP Exponent
d
-0.6
ESCAPE DEPTH TYPE
d
1
256
0
1
0
1
653.901
0.973313
617.545
0.973254
586.26
0.973195
679.102
0.973136
637.65
0.973078
660.868
0.973019
651.71
0.97296
636.501
0.972901
670.902
0.972843
668.328
0.972784
700.375
0.972725
679.538
0.972666
682.119
0.972608
678.747
0.972549
716.649
0.97249
679.895
0.972431
754.682
0.972373
689.04
0.972314
681.292
0.972255
667.498
0.972197
671.043
0.972138
626.618
0.972079
674.368
0.972021
687.353
0.971962
646.817
0.971903
711.213
0.971845
711.783
0.971786
709.97
0.971727
689.496
0.971669
785.925
0.97161
736.607
0.971551
815.742
0.971493
773.35
0.971434
725.285
0.971376
756.867
0.971317
775.269
0.971258
706.074
0.9712
791.78
0.971141
674.056
0.971083
672.668
0.971024
635.416
0.970965
640.542
0.970907
516.678
0.970848
568.368
0.97079
576.099
0.970731
548.984
0.970673
496.696
0.970614
520.893
0.970556
554.011
0.970497
447.317
0.970438
485.348
0.97038
515.66
0.970321
523.431
0.970263
509.266
0.970204
553.56
0.970146
568.971
0.970087
557.564
0.970029
549.608
0.969971
570.651
0.969912
574.151
0.969854
641.641
0.969795
602.098
0.969737
652.474
0.969678
619.445
0.96962
613.156
0.969561
627.351
0.969503
606.855
0.969444
672.971
0.969386
628.211
0.969328
644.422
0.969269
663.502
0.969211
654.174
0.969152
697.542
0.969094
696.884
0.969036
749.274
0.968977
788.303
0.968919
932.89
0.96886
1031.23
0.968802
1100.63
0.968744
1213.68
0.968685
1402.72
0.968627
1613.12
0.968569
1755.93
0.96851
1973.93
0.968452
2290.36
0.968394
2515.64
0.968335
2691.69
0.968277
2723.84
0.968219
2706.29
0.96816
2846.23
0.968102
2550.76
0.968044
2435.06
0.967986
2247.19
0.967927
1827.21
0.967869
1613.96
0.967811
1341.28
0.967752
1181.48
0.967694
983.901
0.967636
881.538
0.967578
730.275
0.967519
678.604
0.967461
635.945
0.967403
590.362
0.967345
526
0.967286
522.716
0.967228
491.941
0.96717
486.255
0.967112
432.575
0.967054
429.318
0.966995
418.174
0.966937
392.553
0.966879
413.708
0.966821
388.952
0.966763
370.701
0.966705
432.736
0.966646
371.104
0.966588
349.868
0.96653
345.496
0.966472
399.995
0.966414
385.882
0.966356
365.231
0.966298
348.192
0.966239
351.663
0.966181
360.382
0.966123
339.011
0.966065
351.602
0.966007
346.881
0.965949
365.78
0.965891
C1s Snap
VB MAPPING DATA X Y [10827.7 , 24238.8]
2018
10
27
0
0
51
0
9
Casa Info Follows
0
0
0
0
VB MAPPING DATA X Y [10827.7 , 24238.8]
X-ray spot-size: 400 um by 400 um
20181026
Standard  27/10/2018   00:00:51
XPS
10827.7
24238.8
KA1486
1486.68
36
1e+037
1e+037
1e+037
1e+037
FAT
151.181
1e+037
1e+037
1e+037
1e+037
1e+037
1e+037
1e+037
C 1s

-1
Kinetic Energy
eV
1188.393935
0.158343
2
Counts
d
Transmission
d
pulse counting
1
5
1e+037
1e+037
1e+037
1e+037
2
MFP Exponent
d
-0.6
ESCAPE DEPTH TYPE
d
1
256
0
1
0
1
553.401
0.973313
605.82
0.973254
599.088
0.973195
610.3
0.973136
645.137
0.973078
553.633
0.973019
628.079
0.97296
604.242
0.972901
643.669
0.972843
624.849
0.972784
673.2
0.972725
716.336
0.972666
694.454
0.972608
671.37
0.972549
631.539
0.97249
671.32
0.972431
682.117
0.972373
647.502
0.972314
658.462
0.972255
674.701
0.972197
671.043
0.972138
668.392
0.972079
701.437
0.972021
715.456
0.971962
674.99
0.971903
650.185
0.971845
613.767
0.971786
683.201
0.971727
758.676
0.971669
738.539
0.97161
776.765
0.971551
789.501
0.971493
792.543
0.971434
759.282
0.971376
786.063
0.971317
777.516
0.971258
763.052
0.9712
728.215
0.971141
609.436
0.971083
658.166
0.971024
627.694
0.970965
613.899
0.970907
528.822
0.970848
522.373
0.97079
545.663
0.970731
504.413
0.970673
518.291
0.970614
471.692
0.970556
496.589
0.970497
498.317
0.970438
499.185
0.97038
526.248
0.970321
490.716
0.970263
518.795
0.970204
524.26
0.970146
529.3
0.970087
558.608
0.970029
567.337
0.969971
542.789
0.969912
620.453
0.969854
578.193
0.969795
614.262
0.969737
605.076
0.969678
661.272
0.96962
648.194
0.969561
676.693
0.969503
645.151
0.969444
603.014
0.969386
626.266
0.969328
621.234
0.969269
646.041
0.969211
675.527
0.969152
633.511
0.969094
745.481
0.969036
770.654
0.968977
796.079
0.968919
872.704
0.96886
867.944
0.968802
1012.04
0.968744
1082.21
0.968685
1197.05
0.968627
1354.23
0.968569
1557.66
0.96851
1675.71
0.968452
1943
0.968394
2151.28
0.968335
2168.15
0.968277
2200.46
0.968219
2258
0.96816
2160.27
0.968102
2060.58
0.968044
1941.74
0.967986
1787.81
0.967927
1592.06
0.967869
1307.63
0.967811
1157.72
0.967752
1025.97
0.967694
849.651
0.967636
781.909
0.967578
649.821
0.967519
637.183
0.967461
608.791
0.967403
575.538
0.967345
484.745
0.967286
507.392
0.967228
460.341
0.96717
422.609
0.967112
443.623
0.967054
419.137
0.966995
443.57
0.966937
437.2
0.966879
424.595
0.966821
407.986
0.966763
417.881
0.966705
396.952
0.966646
385.916
0.966588
395.467
0.96653
384.251
0.966472
427.978
0.966414
367.82
0.966356
357.878
0.966298
379.179
0.966239
358.145
0.966181
379.906
0.966123
369.019
0.966065
367.031
0.966007
367.953
0.965949
386.868
0.965891
C1s Snap
VB MAPPING DATA X Y [12993.2 , 24238.8]
2018
10
27
0
0
51
0
9
Casa Info Follows
0
0
0
0
VB MAPPING DATA X Y [12993.2 , 24238.8]
X-ray spot-size: 400 um by 400 um
20181026
Standard  27/10/2018   00:00:51
XPS
12993.2
24238.8
KA1486
1486.68
36
1e+037
1e+037
1e+037
1e+037
FAT
151.181
1e+037
1e+037
1e+037
1e+037
1e+037
1e+037
1e+037
C 1s

-1
Kinetic Energy
eV
1188.393935
0.158343
2
Counts
d
Transmission
d
pulse counting
1
5
1e+037
1e+037
1e+037
1e+037
2
MFP Exponent
d
-0.6
ESCAPE DEPTH TYPE
d
1
256
0
1
0
1
612.135
0.973313
620.151
0.973254
574.714
0.973195
601.381
0.973136
577.753
0.973078
608.498
0.973019
645.491
0.97296
621.612
0.972901
587.967
0.972843
652.179
0.972784
599.086
0.972725
646.42
0.972666
691.987
0.972608
676.288
0.972549
671.01
0.97249
621.094
0.972431
695.42
0.972373
648.724
0.972314
676.485
0.972255
645.888
0.972197
596.749
0.972138
657.65
0.972079
642.591
0.972021
647.54
0.971962
644.469
0.971903
643.143
0.971845
616.101
0.971786
657.595
0.971727
629.539
0.971669
700.398
0.97161
679.239
0.971551
719.907
0.971493
711.256
0.971434
721.885
0.971376
736.654
0.971317
710.102
0.971258
700.488
0.9712
664.649
0.971141
641.746
0.971083
582.31
0.971024
633.21
0.970965
587.256
0.970907
576.295
0.970848
567.273
0.97079
556.533
0.970731
610.949
0.970673
558.243
0.970614
589.347
0.970556
616.749
0.970497
621.568
0.970438
636.487
0.97038
640.604
0.970321
630.017
0.970263
653.258
0.970204
615.299
0.970146
677.546
0.970087
692.257
0.970029
659.112
0.969971
663.524
0.969912
680.132
0.969854
649.828
0.969795
680.148
0.969737
648.44
0.969678
663.264
0.96962
637.488
0.969561
644.47
0.969503
612.747
0.969444
668.045
0.969386
634.046
0.969328
620.268
0.969269
607.24
0.969211
633.792
0.969152
690.751
0.969094
673.557
0.969036
725.95
0.968977
762.058
0.968919
840.669
0.96886
888.355
0.968802
991.818
0.968744
1065.07
0.968685
1064.36
0.968627
1208.18
0.968569
1272.12
0.96851
1354.77
0.968452
1413.94
0.968394
1498.84
0.968335
1558.44
0.968277
1516.24
0.968219
1499.51
0.96816
1491.06
0.968102
1370.64
0.968044
1275.95
0.967986
1201.39
0.967927
1049.48
0.967869
977.523
0.967811
878.737
0.967752
764.118
0.967694
652.33
0.967636
650.256
0.967578
576.44
0.967519
549.052
0.967461
472.141
0.967403
493.567
0.967345
463.258
0.967286
432.475
0.967228
457.779
0.96717
432.792
0.967112
403.68
0.967054
448.832
0.966995
413.942
0.966937
422.879
0.966879
407.846
0.966821
417.917
0.966763
369.859
0.966705
376.147
0.966646
360.407
0.966588
406.245
0.96653
382.602
0.966472
390.941
0.966414
379.314
0.966356
388.11
0.966298
384.887
0.966239
359.766
0.966181
376.652
0.966123
395.783
0.966065
371.091
0.966007
401.993
0.965949
346.315
0.965891
C1s Snap
VB MAPPING DATA X Y [15158.8 , 24238.8]
2018
10
27
0
0
51
0
9
Casa Info Follows
0
0
0
0
VB MAPPING DATA X Y [15158.8 , 24238.8]
X-ray spot-size: 400 um by 400 um
20181026
Standard  27/10/2018   00:00:51
XPS
15158.8
24238.8
KA1486
1486.68
36
1e+037
1e+037
1e+037
1e+037
FAT
151.181
1e+037
1e+037
1e+037
1e+037
1e+037
1e+037
1e+037
C 1s

-1
Kinetic Energy
eV
1188.393935
0.158343
2
Counts
d
Transmission
d
pulse counting
1
5
1e+037
1e+037
1e+037
1e+037
2
MFP Exponent
d
-0.6
ESCAPE DEPTH TYPE
d
1
256
0
1
0
1
631.713
0.973313
594.094
0.973254
624.745
0.973195
597.559
0.973136
630.163
0.973078
617.226
0.973019
654.197
0.97296
697.298
0.972901
691.945
0.972843
775.161
0.972784
653.436
0.972725
772.76
0.972666
745.027
0.972608
748.836
0.972549
764.755
0.97249
755.848
0.972431
745.007
0.972373
742.795
0.972314
734.161
0.972255
684.305
0.972197
705.793
0.972138
743.586
0.972079
706.144
0.972021
738.875
0.971962
757.163
0.971903
717.081
0.971845
786.462
0.971786
805.408
0.971727
796.725
0.971669
821.754
0.97161
828.396
0.971551
820.306
0.971493
991.243
0.971434
862.409
0.971376
870.285
0.971317
831.448
0.971258
766.403
0.9712
770.592
0.971141
727.535
0.971083
693.863
0.971024
604.528
0.970965
617.23
0.970907
585.127
0.970848
568.368
0.97079
527.185
0.970731
488.107
0.970673
570.121
0.970614
549.772
0.970556
529.553
0.970497
518.505
0.970438
557.725
0.97038
509.307
0.970321
530.818
0.970263
548.44
0.970204
513.796
0.970146
533.476
0.970087
556.52
0.970029
562.123
0.969971
536.598
0.969912
626.627
0.969854
597.637
0.969795
609.194
0.969737
600.034
0.969678
593.551
0.96962
574.226
0.969561
585.058
0.969503
537.135
0.969444
557.689
0.969386
579.588
0.969328
599.979
0.969269
633.431
0.969211
603.704
0.969152
615.079
0.969094
714.379
0.969036
659.866
0.968977
758.17
0.968919
759.126
0.96886
798.937
0.968802
876.266
0.968744
902.163
0.968685
920.296
0.968627
1002.39
0.968569
1104.21
0.96851
1160.69
0.968452
1295.33
0.968394
1437.64
0.968335
1417.96
0.968277
1443.73
0.968219
1478.33
0.96816
1491.99
0.968102
1369.71
0.968044
1340.86
0.967986
1257.54
0.967927
1099.8
0.967869
1022.33
0.967811
856.928
0.967752
833.827
0.967694
732.52
0.967636
644.03
0.967578
568.483
0.967519
611.625
0.967461
555.357
0.967403
531.937
0.967345
483.026
0.967286
446.948
0.967228
459.487
0.96717
429.398
0.967112
473.368
0.967054
443.742
0.966995
426.639
0.966937
401.819
0.966879
416.22
0.966821
431.158
0.966763
466.746
0.966705
416.092
0.966646
391.675
0.966588
416.194
0.96653
413.935
0.966472
388.472
0.966414
377.672
0.966356
420.792
0.966298
417.505
0.966239
363.817
0.966181
389.668
0.966123
399.027
0.966065
397.887
0.966007
421.444
0.965949
376.324
0.965891
C1s Snap
VB MAPPING DATA X Y [17324.3 , 24238.8]
2018
10
27
0
0
51
0
9
Casa Info Follows
0
0
0
0
VB MAPPING DATA X Y [17324.3 , 24238.8]
X-ray spot-size: 400 um by 400 um
20181026
Standard  27/10/2018   00:00:51
XPS
17324.3
24238.8
KA1486
1486.68
36
1e+037
1e+037
1e+037
1e+037
FAT
151.181
1e+037
1e+037
1e+037
1e+037
1e+037
1e+037
1e+037
C 1s

-1
Kinetic Energy
eV
1188.393935
0.158343
2
Counts
d
Transmission
d
pulse counting
1
5
1e+037
1e+037
1e+037
1e+037
2
MFP Exponent
d
-0.6
ESCAPE DEPTH TYPE
d
1
256
0
1
0
1
554.706
0.973313
591.488
0.973254
640.139
0.973195
596.285
0.973136
593.975
0.973078
603.51
0.973019
610.667
0.97296
640.223
0.972901
646.145
0.972843
653.421
0.972784
648.496
0.972725
664.819
0.972666
694.454
0.972608
703.34
0.972549
705.548
0.97249
654.17
0.972431
722.028
0.972373
697.592
0.972314
689.703
0.972255
690.308
0.972197
671.043
0.972138
630.198
0.972079
684.96
0.972021
592.505
0.971962
712.555
0.971903
686.567
0.971845
721.118
0.971786
686.692
0.971727
713.709
0.971669
700.398
0.97161
796.27
0.971551
796.347
0.971493
780.124
0.971434
760.416
0.971376
779.326
0.971317
787.629
0.971258
764.169
0.9712
634.539
0.971141
717.507
0.971083
650.357
0.971024
667.407
0.970965
593.917
0.970907
572.983
0.970848
545.371
0.97079
546.75
0.970731
543.549
0.970673
519.371
0.970614
515.545
0.970556
530.617
0.970497
502.567
0.970438
519.408
0.97038
492.365
0.970321
542.426
0.970263
530.441
0.970204
493.914
0.970146
552.268
0.970087
587.844
0.970029
589.238
0.969971
592.321
0.969912
620.453
0.969854
551.586
0.969795
612.235
0.969737
589.95
0.969678
599.527
0.96962
643.327
0.969561
612.246
0.969503
571.504
0.969444
605.97
0.969386
616.542
0.969328
582.588
0.969269
626.641
0.969211
610.498
0.969152
622.84
0.969094
661.894
0.969036
683.19
0.968977
731.926
0.968919
748.448
0.96886
779.498
0.968802
825.231
0.968744
873.583
0.968685
942.095
0.968627
979.633
0.968569
1081.45
0.96851
1131.34
0.968452
1291.57
0.968394
1315.25
0.968335
1402.04
0.968277
1428.85
0.968219
1489.38
0.96816
1520.85
0.968102
1466.82
0.968044
1428.95
0.967986
1367.09
0.967927
1273.65
0.967869
1173.21
0.967811
965.066
0.967752
977.713
0.967694
800.997
0.967636
774.793
0.967578
711.708
0.967519
611.625
0.967461
593.899
0.967403
518.856
0.967345
550.925
0.967286
491.217
0.967228
469.736
0.96717
459.948
0.967112
472.518
0.967054
447.984
0.966995
427.486
0.966937
453.205
0.966879
421.245
0.966821
399.71
0.966763
424.621
0.966705
431.071
0.966646
411.424
0.966588
397.954
0.96653
443.62
0.966472
431.27
0.966414
415.439
0.966356
398.731
0.966298
399.565
0.966239
373.54
0.966181
396.176
0.966123
414.437
0.966065
391.391
0.966007
429.549
0.965949
372.269
0.965891
C1s Snap
VB MAPPING DATA X Y [19489.8 , 24238.8]
2018
10
27
0
0
51
0
9
Casa Info Follows
0
0
0
0
VB MAPPING DATA X Y [19489.8 , 24238.8]
X-ray spot-size: 400 um by 400 um
20181026
Standard  27/10/2018   00:00:51
XPS
19489.8
24238.8
KA1486
1486.68
36
1e+037
1e+037
1e+037
1e+037
FAT
151.181
1e+037
1e+037
1e+037
1e+037
1e+037
1e+037
1e+037
C 1s

-1
Kinetic Energy
eV
1188.393935
0.158343
2
Counts
d
Transmission
d
pulse counting
1
5
1e+037
1e+037
1e+037
1e+037
2
MFP Exponent
d
-0.6
ESCAPE DEPTH TYPE
d
1
256
0
1
0
1
587.336
0.973313
562.826
0.973254
556.754
0.973195
586.092
0.973136
586.488
0.973078
592.288
0.973019
601.961
0.97296
603.001
0.972901
635.005
0.972843
648.452
0.972784
654.672
0.972725
569.144
0.972666
656.215
0.972608
586.526
0.972549
690.746
0.97249
670.095
0.972431
659.138
0.972373
706.144
0.972314
669.276
0.972255
671.099
0.972197
661.457
0.972138
658.844
0.972079
644.945
0.972021
624.121
0.971962
662.077
0.971903
609.108
0.971845
633.604
0.971786
675.053
0.971727
676.813
0.971669
703.866
0.97161
684.976
0.971551
718.766
0.971493
751.9
0.971434
721.885
0.971376
777.08
0.971317
761.786
0.971258
709.426
0.9712
739.367
0.971141
684.083
0.971083
632.509
0.971024
618.869
0.970965
629.441
0.970907
554.215
0.970848
569.463
0.97079
498.923
0.970731
522.894
0.970673
521.531
0.970614
531.589
0.970556
487.019
0.970497
485.567
0.970438
527.923
0.97038
501.895
0.970321
497.048
0.970263
531.5
0.970204
535.771
0.970146
531.388
0.970087
570.094
0.970029
533.964
0.969971
584.066
0.969912
565.919
0.969854
534.189
0.969795
627.439
0.969737
592.975
0.969678
597.535
0.96962
610.236
0.969561
613.253
0.969503
599.981
0.969444
623.705
0.969386
661.275
0.969328
553.604
0.969269
593.66
0.969211
634.762
0.969152
642.243
0.969094
637.595
0.969036
696.795
0.968977
736.786
0.968919
724.179
0.96886
792.133
0.968802
815.602
0.968744
835.477
0.968685
890.915
0.968627
1028.95
0.968569
1063.42
0.96851
1116.2
0.968452
1332.99
0.968394
1356.67
0.968335
1391.73
0.968277
1537.62
0.968219
1542.77
0.96816
1539.46
0.968102
1532.49
0.968044
1527.25
0.967986
1439.82
0.967927
1329.46
0.967869
1211.62
0.967811
1096.83
0.967752
1016.14
0.967694
875.78
0.967636
792.583
0.967578
698.447
0.967519
663.622
0.967461
554.481
0.967403
571.178
0.967345
543.189
0.967286
551.661
0.967228
492.795
0.96717
475.223
0.967112
459.771
0.967054
449.681
0.966995
413.095
0.966937
409.401
0.966879
391.934
0.966821
435.295
0.966763
427.149
0.966705
416.924
0.966646
422.121
0.966588
415.365
0.96653
400.742
0.966472
399.995
0.966414
374.388
0.966356
388.927
0.966298
373.471
0.966239
357.335
0.966181
380.72
0.966123
356.043
0.966065
380.023
0.966007
380.921
0.965949
369.836
0.965891
C1s Snap
VB MAPPING DATA X Y [21655.4 , 24238.8]
2018
10
27
0
0
51
0
9
Casa Info Follows
0
0
0
0
VB MAPPING DATA X Y [21655.4 , 24238.8]
X-ray spot-size: 400 um by 400 um
20181026
Standard  27/10/2018   00:00:51
XPS
21655.4
24238.8
KA1486
1486.68
36
1e+037
1e+037
1e+037
1e+037
FAT
151.181
1e+037
1e+037
1e+037
1e+037
1e+037
1e+037
1e+037
C 1s

-1
Kinetic Energy
eV
1188.393935
0.158343
2
Counts
d
Transmission
d
pulse counting
1
5
1e+037
1e+037
1e+037
1e+037
2
MFP Exponent
d
-0.6
ESCAPE DEPTH TYPE
d
1
256
0
1
0
1
486.836
0.973313
539.375
0.973254
555.472
0.973195
473.97
0.973136
547.805
0.973078
539.917
0.973019
606.936
0.97296
589.353
0.972901
576.827
0.972843
530.439
0.972784
570.676
0.972725
587.543
0.972666
564.937
0.972608
628.333
0.972549
606.87
0.97249
672.545
0.972431
602.295
0.972373
607.186
0.972314
627.221
0.972255
653.091
0.972197
614.723
0.972138
597.972
0.972079
641.414
0.972021
567.915
0.971962
609.252
0.971903
630.233
0.971845
655.774
0.971786
606.384
0.971727
642.223
0.971669
616.027
0.97161
674.649
0.971551
679.975
0.971493
734.965
0.971434
687.887
0.971376
735.531
0.971317
693.248
0.971258
710.543
0.9712
733.791
0.971141
667.371
0.971083
687.17
0.971024
678.439
0.970965
595.027
0.970907
572.983
0.970848
510.327
0.97079
481.531
0.970731
471.8
0.970673
506.414
0.970614
474.901
0.970556
458.308
0.970497
468.567
0.970438
454.482
0.97038
464.835
0.970321
412.624
0.970263
449.975
0.970204
502.285
0.970146
458.309
0.970087
474.034
0.970029
515.192
0.969971
502.544
0.969912
459.938
0.969854
532.142
0.969795
545.335
0.969737
557.679
0.969678
500.934
0.96962
577.145
0.969561
577.002
0.969503
595.071
0.969444
568.528
0.969386
567.919
0.969328
590.318
0.969269
543.218
0.969211
594.968
0.969152
589.854
0.969094
571.503
0.969036
628.768
0.968977
651.249
0.968919
699.911
0.96886
688.135
0.968802
794.417
0.968744
814.519
0.968685
887.124
0.968627
1026.1
0.968569
1051.09
0.96851
1215.6
0.968452
1271.8
0.968394
1436.7
0.968335
1475.09
0.968277
1606.42
0.968219
1528.04
0.96816
1720.96
0.968102
1697.11
0.968044
1684.88
0.967986
1626.7
0.967927
1483.18
0.967869
1341.46
0.967811
1213.15
0.967752
1005.42
0.967694
893.801
0.967636
788.136
0.967578
741.768
0.967519
689.18
0.967461
633.317
0.967403
546.761
0.967345
483.885
0.967286
524.419
0.967228
481.692
0.96717
428.549
0.967112
457.221
0.967054
447.984
0.966995
398.705
0.966937
395.08
0.966879
411.195
0.966821
419.572
0.966763
403.559
0.966705
357.007
0.966646
401.55
0.966588
349.039
0.96653
389.198
0.966472
382.711
0.966414
376.03
0.966356
381.573
0.966298
368.578
0.966239
377.592
0.966181
398.617
0.966123
366.586
0.966065
363.783
0.966007
368.764
0.965949
351.182
0.965891
C1s Snap
VB MAPPING DATA X Y [23820.9 , 24238.8]
2018
10
27
0
0
51
0
9
Casa Info Follows
0
0
0
0
VB MAPPING DATA X Y [23820.9 , 24238.8]
X-ray spot-size: 400 um by 400 um
20181026
Standard  27/10/2018   00:00:51
XPS
23820.9
24238.8
KA1486
1486.68
36
1e+037
1e+037
1e+037
1e+037
FAT
151.181
1e+037
1e+037
1e+037
1e+037
1e+037
1e+037
1e+037
C 1s

-1
Kinetic Energy
eV
1188.393935
0.158343
2
Counts
d
Transmission
d
pulse counting
1
5
1e+037
1e+037
1e+037
1e+037
2
MFP Exponent
d
-0.6
ESCAPE DEPTH TYPE
d
1
256
0
1
0
1
493.362
0.973313
470.324
0.973254
491.329
0.973195
448.488
0.973136
475.43
0.973078
486.299
0.973019
437.79
0.97296
451.63
0.972901
454.282
0.972843
464.6
0.972784
486.68
0.972725
472.242
0.972666
400.883
0.972608
483.239
0.972549
429.249
0.97249
458.164
0.972431
475.305
0.972373
461.804
0.972314
466.21
0.972255
450.201
0.972197
414.609
0.972138
427.294
0.972079
431.925
0.972021
419.203
0.971962
397.951
0.971903
402.551
0.971845
452.741
0.971786
428.31
0.971727
430.07
0.971669
435.726
0.97161
438.293
0.971551
441.528
0.971493
452.72
0.971434
414.772
0.971376
458.163
0.971317
471.903
0.971258
421.187
0.9712
404.812
0.971141
455.684
0.971083
409.402
0.971024
385
0.970965
399.645
0.970907
381.989
0.970848
340.583
0.97079
345.659
0.970731
347.871
0.970673
354.166
0.970614
357.245
0.970556
307.311
0.970497
320.878
0.970438
274.605
0.97038
356.832
0.970321
319.757
0.970263
333.511
0.970204
352.646
0.970146
392.538
0.970087
360.224
0.970029
417.16
0.969971
424.118
0.969912
453.764
0.969854
439.017
0.969795
457.149
0.969737
435.655
0.969678
474.044
0.96962
475.926
0.969561
480.331
0.969503
443.848
0.969444
465.069
0.969386
465.81
0.969328
518.823
0.969269
519.937
0.969211
527.998
0.969152
576.272
0.969094
589.97
0.969036
668.613
0.968977
741.646
0.968919
801.839
0.96886
982.634
0.968802
1055.37
0.968744
1163.19
0.968685
1295.62
0.968627
1452.85
0.968569
1778.7
0.96851
1946.48
0.968452
2253.65
0.968394
2518.46
0.968335
2814.38
0.968277
3041.78
0.968219
3180.35
0.96816
3289.27
0.968102
3275.85
0.968044
3133.31
0.967986
2847.42
0.967927
2554.62
0.967869
2167.19
0.967811
1786.55
0.967752
1477.29
0.967694
1235.28
0.967636
1048.77
0.967578
869.08
0.967519
758.803
0.967461
616.674
0.967403
596.467
0.967345
532.876
0.967286
446.096
0.967228
412.513
0.96717
409.88
0.967112
368.836
0.967054
378.411
0.966995
347.914
0.966937
320.95
0.966879
321.587
0.966821
303.714
0.966763
317.623
0.966705
319.559
0.966646
300.339
0.966588
279.397
0.96653
311.688
0.966472
293.823
0.966414
298.032
0.966356
304.768
0.966298
277.249
0.966239
276.307
0.966181
274.151
0.966123
266.018
0.966065
280.145
0.966007
287.717
0.965949
298.464
0.965891
Ti2p Snap
VB MAPPING DATA X Y [0 , 0]
2018
10
27
0
0
51
0
9
Casa Info Follows
0
0
0
0
VB MAPPING DATA X Y [0 , 0]
X-ray spot-size: 400 um by 400 um
20181026
Standard  27/10/2018   00:00:51
XPS
0
0
KA1486
1486.68
36
1e+037
1e+037
1e+037
1e+037
FAT
151.181
1e+037
1e+037
1e+037
1e+037
1e+037
1e+037
1e+037
Ti 2p

-1
Kinetic Energy
eV
1019.193935
0.158343
2
Counts
d
Transmission
d
pulse counting
1
6
1e+037
1e+037
1e+037
1e+037
2
MFP Exponent
d
-0.6
PROPAGATION_CONVERGED
d
1
256
0
1
0
1
3053.56
1.03928
3080.42
1.03922
3027.83
1.03916
3105.76
1.03909
3151.44
1.03903
3237.53
1.03896
3390.26
1.0389
3540.24
1.03883
3697.77
1.03877
4006.87
1.0387
4105.87
1.03864
4292.42
1.03857
4530.97
1.03851
4699.48
1.03845
5083.78
1.03838
5439.71
1.03832
5358.82
1.03825
5646.78
1.03819
5857.37
1.03812
5726.89
1.03806
5793.12
1.03799
5668.98
1.03793
5564.56
1.03786
5258.85
1.0378
4992.18
1.03774
4615.3
1.03767
4343.26
1.03761
3891.06
1.03754
3708.48
1.03748
3367.16
1.03741
3039.65
1.03735
2865.07
1.03728
2792.38
1.03722
2590.99
1.03716
2410.12
1.03709
2363.52
1.03703
2226.03
1.03696
2230.32
1.0369
2224.87
1.03683
2218.76
1.03677
2272.98
1.0367
2118.09
1.03664
2245.99
1.03658
2373.11
1.03651
2400.8
1.03645
2509.12
1.03638
2661.72
1.03632
2862.65
1.03625
3300.34
1.03619
3784.1
1.03613
4583.25
1.03606
5368.25
1.036
6533.02
1.03593
7782.14
1.03587
8872.54
1.0358
10268.5
1.03574
11195.9
1.03567
11971.4
1.03561
12021.3
1.03555
11617.1
1.03548
10582.2
1.03542
9302.66
1.03535
7678.91
1.03529
6255.08
1.03522
4730.31
1.03516
3651.78
1.0351
2843.85
1.03503
2255.5
1.03497
1863.59
1.0349
1521.03
1.03484
1330.23
1.03477
1232.67
1.03471
1065.52
1.03465
1071.38
1.03458
935.458
1.03452
905.785
1.03445
947.213
1.03439
844.492
1.03433
825.76
1.03426
771.045
1.0342
787.751
1.03413
780.814
1.03407
779.802
1.034
705.517
1.03394
708.563
1.03388
717.489
1.03381
692.382
1.03375
716.376
1.03368
683.315
1.03362
705.855
1.03356
682.37
1.03349
735.716
1.03343
667.64
1.03336
643.255
1.0333
693.336
1.03323
658.968
1.03317
665.357
1.03311
661.978
1.03304
620.628
1.03298
639.842
1.03291
608.928
1.03285
647.199
1.03279
611.012
1.03272
652.667
1.03266
617.792
1.03259
588.486
1.03253
584.514
1.03247
586.012
1.0324
595.236
1.03234
586.635
1.03227
612.453
1.03221
610.192
1.03215
584.938
1.03208
531.114
1.03202
551.607
1.03195
548.739
1.03189
539.822
1.03182
572.706
1.03176
558.677
1.0317
563.251
1.03163
564.561
1.03157
522.757
1.0315
563.933
1.03144
557.193
1.03138
530.151
1.03131
539.404
1.03125
583.712
1.03119
547.302
1.03112
Ti2p Snap
VB MAPPING DATA X Y [2165.54 , 0]
2018
10
27
0
0
51
0
9
Casa Info Follows
0
0
0
0
VB MAPPING DATA X Y [2165.54 , 0]
X-ray spot-size: 400 um by 400 um
20181026
Standard  27/10/2018   00:00:51
XPS
2165.54
0
KA1486
1486.68
36
1e+037
1e+037
1e+037
1e+037
FAT
151.181
1e+037
1e+037
1e+037
1e+037
1e+037
1e+037
1e+037
Ti 2p

-1
Kinetic Energy
eV
1019.193935
0.158343
2
Counts
d
Transmission
d
pulse counting
1
6
1e+037
1e+037
1e+037
1e+037
2
MFP Exponent
d
-0.6
ESCAPE DEPTH TYPE
d
1
256
0
1
0
1
3076.22
1.03928
3153.64
1.03922
3141.91
1.03916
3152.68
1.03909
3164.2
1.03903
3236.25
1.03896
3550.37
1.0389
3617.45
1.03883
3662.53
1.03877
4008.13
1.0387
4043.23
1.03864
4368.27
1.03857
4728.02
1.03851
4931.72
1.03845
5256.68
1.03838
5411.3
1.03832
5733.85
1.03825
5687.44
1.03819
5817.42
1.03812
5970.05
1.03806
5958.19
1.03799
5901.84
1.03793
5981.88
1.03786
5483.2
1.0378
5259.14
1.03774
4913.44
1.03767
4542.59
1.03761
4043.09
1.03754
3810.73
1.03748
3480.01
1.03741
3271.62
1.03735
3060.55
1.03728
2887.93
1.03722
2641.77
1.03716
2495.04
1.03709
2470.7
1.03703
2401.27
1.03696
2335.37
1.0369
2318.77
1.03683
2271.83
1.03677
2290.49
1.0367
2184.11
1.03664
2330.27
1.03658
2466.51
1.03651
2404.04
1.03645
2489.73
1.03638
2725.86
1.03632
2847.82
1.03625
3322.46
1.03619
3774.62
1.03613
4478.94
1.03606
5379.78
1.036
6354.53
1.03593
7679.51
1.03587
8741.06
1.0358
10321.2
1.03574
11398.5
1.03567
12016.8
1.03561
12235.9
1.03555
12050.1
1.03548
11332.8
1.03542
10090.9
1.03535
8507.71
1.03529
6726.45
1.03522
5279.9
1.03516
4140.34
1.0351
3228.21
1.03503
2552.15
1.03497
1914.58
1.0349
1659.65
1.03484
1414.75
1.03477
1235.55
1.03471
1120.19
1.03465
1030.06
1.03458
976.757
1.03452
985.51
1.03445
921.328
1.03439
903.097
1.03433
822.903
1.03426
818.232
1.0342
799.957
1.03413
727.192
1.03407
760.048
1.034
745.912
1.03394
708.563
1.03388
656.764
1.03381
749.073
1.03375
695.143
1.03368
708.928
1.03362
647.574
1.03356
685.125
1.03349
671.341
1.03343
698.693
1.03336
628.718
1.0333
671.528
1.03323
657.16
1.03317
612.876
1.03311
633.236
1.03304
618.855
1.03298
634.547
1.03291
631.807
1.03285
592.025
1.03279
605.775
1.03272
588.004
1.03266
575.009
1.03259
581.613
1.03253
585.368
1.03247
579.178
1.0324
596.089
1.03234
596
1.03227
575.129
1.03221
571.369
1.03215
538.21
1.03208
565.955
1.03202
514.665
1.03195
526.29
1.03189
544.013
1.03182
533.468
1.03176
542
1.0317
543.254
1.03163
523.049
1.03157
521.928
1.0315
524.359
1.03144
553.054
1.03138
559.88
1.03131
529.461
1.03125
554.733
1.03119
550.619
1.03112
Ti2p Snap
VB MAPPING DATA X Y [4331.07 , 0]
2018
10
27
0
0
51
0
9
Casa Info Follows
0
0
0
0
VB MAPPING DATA X Y [4331.07 , 0]
X-ray spot-size: 400 um by 400 um
20181026
Standard  27/10/2018   00:00:51
XPS
4331.07
0
KA1486
1486.68
36
1e+037
1e+037
1e+037
1e+037
FAT
151.181
1e+037
1e+037
1e+037
1e+037
1e+037
1e+037
1e+037
Ti 2p

-1
Kinetic Energy
eV
1019.193935
0.158343
2
Counts
d
Transmission
d
pulse counting
1
6
1e+037
1e+037
1e+037
1e+037
2
MFP Exponent
d
-0.6
ESCAPE DEPTH TYPE
d
1
256
0
1
0
1
3354.78
1.03928
3336.01
1.03922
3442.21
1.03916
3766.53
1.03909
3589.06
1.03903
3804.96
1.03896
3944.29
1.0389
4142.73
1.03883
4471.81
1.03877
4860.98
1.0387
5002.97
1.03864
5119.32
1.03857
5572.36
1.03851
5750.15
1.03845
6045.31
1.03838
6184.52
1.03832
6307.36
1.03825
6542.53
1.03819
6505.09
1.03812
6230.14
1.03806
6146.15
1.03799
5912.64
1.03793
5563.38
1.03786
5018.05
1.0378
4849.89
1.03774
4384.06
1.03767
4043.68
1.03761
3824.92
1.03754
3415.52
1.03748
3181.76
1.03741
2964.23
1.03735
2702.55
1.03728
2641.74
1.03722
2514.25
1.03716
2567.67
1.03709
2437.21
1.03703
2348.03
1.03696
2348.64
1.0369
2385.05
1.03683
2431.02
1.03677
2428.31
1.0367
2590.12
1.03664
2527.28
1.03658
2853.16
1.03651
2939.82
1.03645
3152.29
1.03638
3627
1.03632
4288.68
1.03625
4993.17
1.03619
6047.82
1.03613
7114.05
1.03606
8586.27
1.036
9747.86
1.03593
11247.5
1.03587
12142
1.0358
13018.2
1.03574
13403.7
1.03567
13099.9
1.03561
12098
1.03555
10620.5
1.03548
8930.09
1.03542
7191.61
1.03535
5562.96
1.03529
4279.84
1.03522
3191.47
1.03516
2471.67
1.0351
1960.61
1.03503
1619.41
1.03497
1393.12
1.0349
1203.63
1.03484
1135.26
1.03477
1034.91
1.03471
947.555
1.03465
899.379
1.03458
877.833
1.03452
843.35
1.03445
826.414
1.03439
795.494
1.03433
770.519
1.03426
749.339
1.0342
726.721
1.03413
705.555
1.03407
729.007
1.034
684.849
1.03394
682.424
1.03388
681.988
1.03381
680.3
1.03375
659.14
1.03368
614.709
1.03362
588.367
1.03356
684.207
1.03349
634.555
1.03343
640.24
1.03336
596.919
1.0333
571.571
1.03323
627.33
1.03317
627.108
1.03311
626.948
1.03304
573.638
1.03298
605.423
1.03291
585.169
1.03285
579.764
1.03279
583.08
1.03272
577.658
1.03266
547.627
1.03259
535.222
1.03253
535.876
1.03247
525.361
1.0324
565.389
1.03234
520.223
1.03227
533.564
1.03221
526.639
1.03215
563.243
1.03208
526.015
1.03202
540.692
1.03195
517.145
1.03189
533.116
1.03182
516.771
1.03176
511.148
1.0317
515.758
1.03163
540.484
1.03157
532.715
1.0315
489.732
1.03144
500.894
1.03138
513.636
1.03131
536.919
1.03125
533.206
1.03119
505.01
1.03112
Ti2p Snap
VB MAPPING DATA X Y [6496.61 , 0]
2018
10
27
0
0
51
0
9
Casa Info Follows
0
0
0
0
VB MAPPING DATA X Y [6496.61 , 0]
X-ray spot-size: 400 um by 400 um
20181026
Standard  27/10/2018   00:00:51
XPS
6496.61
0
KA1486
1486.68
36
1e+037
1e+037
1e+037
1e+037
FAT
151.181
1e+037
1e+037
1e+037
1e+037
1e+037
1e+037
1e+037
Ti 2p

-1
Kinetic Energy
eV
1019.193935
0.158343
2
Counts
d
Transmission
d
pulse counting
1
6
1e+037
1e+037
1e+037
1e+037
2
MFP Exponent
d
-0.6
ESCAPE DEPTH TYPE
d
1
256
0
1
0
1
3484.07
1.03928
3656.83
1.03922
3551.04
1.03916
3873.4
1.03909
3760.03
1.03903
4160.71
1.03896
4317.88
1.0389
4641.42
1.03883
4731.08
1.03877
4969.48
1.0387
5274.86
1.03864
5605.51
1.03857
5852.97
1.03851
6290.39
1.03845
6521.72
1.03838
6408.08
1.03832
6436.43
1.03825
6540.06
1.03819
6323.49
1.03812
6352.32
1.03806
6116.03
1.03799
5721.79
1.03793
5330.49
1.03786
4901.76
1.0378
4625.27
1.03774
4210.34
1.03767
3851.35
1.03761
3569.61
1.03754
3250.09
1.03748
3063.14
1.03741
2868.24
1.03735
2727.56
1.03728
2550.69
1.03722
2540.21
1.03716
2467.11
1.03709
2378.04
1.03703
2323.63
1.03696
2455.9
1.0369
2335.34
1.03683
2415.55
1.03677
2573.79
1.0367
2640.73
1.03664
2758.23
[truncated: 866,226 more chars]
