# Supplementary material for: Phase Quantification of Heterogeneous Surfaces Using DFT-Simulated Valence Band Photoemission Spectra
Source: ACS Appl Mater Interfaces. 2023 Aug 8;15(33):39956–65. doi: 10.1021/acsami.3c06638 (PMC10450682; doi:10.1021/acsami.3c06638)
Supplement: Supplementary file 1 — am3c06638_si_001.zip [file am3c06638_si_001.zip › Valence Band Paper XPS raw and processed data/centre_second_stage_processing_VBM_calibration.vms]

VAMAS Surface Chemical Analysis Standard Data Transfer Format 1988 May 4
Not Specified
Alpha
Not Specified
Not Specified
148
Casa Info Follows CasaXPS Version 2.3.26rev1.1K
0
FileDesc:20181026
SourceAnalyserAngle: Not Specified
CasaRowLabel:VB MAPPING DATA X Y [0 , 0]
CasaRowLabel:VB MAPPING DATA X Y [2165.54 , 0]
CasaRowLabel:VB MAPPING DATA X Y [4331.07 , 0]
CasaRowLabel:VB MAPPING DATA X Y [6496.61 , 0]
CasaRowLabel:VB MAPPING DATA X Y [8662.14 , 0]
CasaRowLabel:VB MAPPING DATA X Y [10827.7 , 0]
CasaRowLabel:VB MAPPING DATA X Y [12993.2 , 0]
CasaRowLabel:VB MAPPING DATA X Y [15158.8 , 0]
CasaRowLabel:VB MAPPING DATA X Y [17324.3 , 0]
CasaRowLabel:VB MAPPING DATA X Y [19489.8 , 0]
CasaRowLabel:VB MAPPING DATA X Y [21655.4 , 0]
CasaRowLabel:VB MAPPING DATA X Y [23820.9 , 0]
CasaRowLabel:VB MAPPING DATA X Y [0 , 2203.53]
CasaRowLabel:VB MAPPING DATA X Y [2165.54 , 2203.53]
CasaRowLabel:VB MAPPING DATA X Y [4331.07 , 2203.53]
CasaRowLabel:VB MAPPING DATA X Y [6496.61 , 2203.53]
CasaRowLabel:VB MAPPING DATA X Y [8662.14 , 2203.53]
CasaRowLabel:VB MAPPING DATA X Y [10827.7 , 2203.53]
CasaRowLabel:VB MAPPING DATA X Y [12993.2 , 2203.53]
CasaRowLabel:VB MAPPING DATA X Y [15158.8 , 2203.53]
CasaRowLabel:VB MAPPING DATA X Y [17324.3 , 2203.53]
CasaRowLabel:VB MAPPING DATA X Y [19489.8 , 2203.53]
CasaRowLabel:VB MAPPING DATA X Y [21655.4 , 2203.53]
CasaRowLabel:VB MAPPING DATA X Y [23820.9 , 2203.53]
CasaRowLabel:VB MAPPING DATA X Y [0 , 4407.05]
CasaRowLabel:VB MAPPING DATA X Y [2165.54 , 4407.05]
CasaRowLabel:VB MAPPING DATA X Y [4331.07 , 4407.05]
CasaRowLabel:VB MAPPING DATA X Y [6496.61 , 4407.05]
CasaRowLabel:VB MAPPING DATA X Y [8662.14 , 4407.05]
CasaRowLabel:VB MAPPING DATA X Y [10827.7 , 4407.05]
CasaRowLabel:VB MAPPING DATA X Y [12993.2 , 4407.05]
CasaRowLabel:VB MAPPING DATA X Y [15158.8 , 4407.05]
CasaRowLabel:VB MAPPING DATA X Y [17324.3 , 4407.05]
CasaRowLabel:VB MAPPING DATA X Y [19489.8 , 4407.05]
CasaRowLabel:VB MAPPING DATA X Y [21655.4 , 4407.05]
CasaRowLabel:VB MAPPING DATA X Y [23820.9 , 4407.05]
CasaRowLabel:VB MAPPING DATA X Y [0 , 6610.58]
CasaRowLabel:VB MAPPING DATA X Y [2165.54 , 6610.58]
CasaRowLabel:VB MAPPING DATA X Y [4331.07 , 6610.58]
CasaRowLabel:VB MAPPING DATA X Y [6496.61 , 6610.58]
CasaRowLabel:VB MAPPING DATA X Y [8662.14 , 6610.58]
CasaRowLabel:VB MAPPING DATA X Y [10827.7 , 6610.58]
CasaRowLabel:VB MAPPING DATA X Y [12993.2 , 6610.58]
CasaRowLabel:VB MAPPING DATA X Y [15158.8 , 6610.58]
CasaRowLabel:VB MAPPING DATA X Y [17324.3 , 6610.58]
CasaRowLabel:VB MAPPING DATA X Y [19489.8 , 6610.58]
CasaRowLabel:VB MAPPING DATA X Y [21655.4 , 6610.58]
CasaRowLabel:VB MAPPING DATA X Y [23820.9 , 6610.58]
CasaRowLabel:VB MAPPING DATA X Y [0 , 8814.11]
CasaRowLabel:VB MAPPING DATA X Y [2165.54 , 8814.11]
CasaRowLabel:VB MAPPING DATA X Y [4331.07 , 8814.11]
CasaRowLabel:VB MAPPING DATA X Y [6496.61 , 8814.11]
CasaRowLabel:VB MAPPING DATA X Y [8662.14 , 8814.11]
CasaRowLabel:VB MAPPING DATA X Y [10827.7 , 8814.11]
CasaRowLabel:VB MAPPING DATA X Y [12993.2 , 8814.11]
CasaRowLabel:VB MAPPING DATA X Y [15158.8 , 8814.11]
CasaRowLabel:VB MAPPING DATA X Y [17324.3 , 8814.11]
CasaRowLabel:VB MAPPING DATA X Y [19489.8 , 8814.11]
CasaRowLabel:VB MAPPING DATA X Y [21655.4 , 8814.11]
CasaRowLabel:VB MAPPING DATA X Y [23820.9 , 8814.11]
CasaRowLabel:VB MAPPING DATA X Y [0 , 11017.6]
CasaRowLabel:VB MAPPING DATA X Y [2165.54 , 11017.6]
CasaRowLabel:VB MAPPING DATA X Y [4331.07 , 11017.6]
CasaRowLabel:VB MAPPING DATA X Y [6496.61 , 11017.6]
CasaRowLabel:VB MAPPING DATA X Y [8662.14 , 11017.6]
CasaRowLabel:VB MAPPING DATA X Y [10827.7 , 11017.6]
CasaRowLabel:VB MAPPING DATA X Y [12993.2 , 11017.6]
CasaRowLabel:VB MAPPING DATA X Y [15158.8 , 11017.6]
CasaRowLabel:VB MAPPING DATA X Y [17324.3 , 11017.6]
CasaRowLabel:VB MAPPING DATA X Y [19489.8 , 11017.6]
CasaRowLabel:VB MAPPING DATA X Y [21655.4 , 11017.6]
CasaRowLabel:VB MAPPING DATA X Y [23820.9 , 11017.6]
CasaRowLabel:VB MAPPING DATA X Y [0 , 13221.2]
CasaRowLabel:VB MAPPING DATA X Y [2165.54 , 13221.2]
CasaRowLabel:VB MAPPING DATA X Y [4331.07 , 13221.2]
CasaRowLabel:VB MAPPING DATA X Y [6496.61 , 13221.2]
CasaRowLabel:VB MAPPING DATA X Y [8662.14 , 13221.2]
CasaRowLabel:VB MAPPING DATA X Y [10827.7 , 13221.2]
CasaRowLabel:VB MAPPING DATA X Y [12993.2 , 13221.2]
CasaRowLabel:VB MAPPING DATA X Y [15158.8 , 13221.2]
CasaRowLabel:VB MAPPING DATA X Y [17324.3 , 13221.2]
CasaRowLabel:VB MAPPING DATA X Y [19489.8 , 13221.2]
CasaRowLabel:VB MAPPING DATA X Y [21655.4 , 13221.2]
CasaRowLabel:VB MAPPING DATA X Y [23820.9 , 13221.2]
CasaRowLabel:VB MAPPING DATA X Y [0 , 15424.7]
CasaRowLabel:VB MAPPING DATA X Y [2165.54 , 15424.7]
CasaRowLabel:VB MAPPING DATA X Y [4331.07 , 15424.7]
CasaRowLabel:VB MAPPING DATA X Y [6496.61 , 15424.7]
CasaRowLabel:VB MAPPING DATA X Y [8662.14 , 15424.7]
CasaRowLabel:VB MAPPING DATA X Y [10827.7 , 15424.7]
CasaRowLabel:VB MAPPING DATA X Y [12993.2 , 15424.7]
CasaRowLabel:VB MAPPING DATA X Y [15158.8 , 15424.7]
CasaRowLabel:VB MAPPING DATA X Y [17324.3 , 15424.7]
CasaRowLabel:VB MAPPING DATA X Y [19489.8 , 15424.7]
CasaRowLabel:VB MAPPING DATA X Y [21655.4 , 15424.7]
CasaRowLabel:VB MAPPING DATA X Y [23820.9 , 15424.7]
CasaRowLabel:VB MAPPING DATA X Y [0 , 17628.2]
CasaRowLabel:VB MAPPING DATA X Y [2165.54 , 17628.2]
CasaRowLabel:VB MAPPING DATA X Y [4331.07 , 17628.2]
CasaRowLabel:VB MAPPING DATA X Y [6496.61 , 17628.2]
CasaRowLabel:VB MAPPING DATA X Y [8662.14 , 17628.2]
CasaRowLabel:VB MAPPING DATA X Y [10827.7 , 17628.2]
CasaRowLabel:VB MAPPING DATA X Y [12993.2 , 17628.2]
CasaRowLabel:VB MAPPING DATA X Y [15158.8 , 17628.2]
CasaRowLabel:VB MAPPING DATA X Y [17324.3 , 17628.2]
CasaRowLabel:VB MAPPING DATA X Y [19489.8 , 17628.2]
CasaRowLabel:VB MAPPING DATA X Y [21655.4 , 17628.2]
CasaRowLabel:VB MAPPING DATA X Y [23820.9 , 17628.2]
CasaRowLabel:VB MAPPING DATA X Y [0 , 19831.7]
CasaRowLabel:VB MAPPING DATA X Y [2165.54 , 19831.7]
CasaRowLabel:VB MAPPING DATA X Y [4331.07 , 19831.7]
CasaRowLabel:VB MAPPING DATA X Y [6496.61 , 19831.7]
CasaRowLabel:VB MAPPING DATA X Y [8662.14 , 19831.7]
CasaRowLabel:VB MAPPING DATA X Y [10827.7 , 19831.7]
CasaRowLabel:VB MAPPING DATA X Y [12993.2 , 19831.7]
CasaRowLabel:VB MAPPING DATA X Y [15158.8 , 19831.7]
CasaRowLabel:VB MAPPING DATA X Y [17324.3 , 19831.7]
CasaRowLabel:VB MAPPING DATA X Y [19489.8 , 19831.7]
CasaRowLabel:VB MAPPING DATA X Y [21655.4 , 19831.7]
CasaRowLabel:VB MAPPING DATA X Y [23820.9 , 19831.7]
CasaRowLabel:VB MAPPING DATA X Y [0 , 22035.3]
CasaRowLabel:VB MAPPING DATA X Y [2165.54 , 22035.3]
CasaRowLabel:VB MAPPING DATA X Y [4331.07 , 22035.3]
CasaRowLabel:VB MAPPING DATA X Y [6496.61 , 22035.3]
CasaRowLabel:VB MAPPING DATA X Y [8662.14 , 22035.3]
CasaRowLabel:VB MAPPING DATA X Y [10827.7 , 22035.3]
CasaRowLabel:VB MAPPING DATA X Y [12993.2 , 22035.3]
CasaRowLabel:VB MAPPING DATA X Y [15158.8 , 22035.3]
CasaRowLabel:VB MAPPING DATA X Y [17324.3 , 22035.3]
CasaRowLabel:VB MAPPING DATA X Y [19489.8 , 22035.3]
CasaRowLabel:VB MAPPING DATA X Y [21655.4 , 22035.3]
CasaRowLabel:VB MAPPING DATA X Y [23820.9 , 22035.3]
CasaRowLabel:VB MAPPING DATA X Y [0 , 24238.8]
CasaRowLabel:VB MAPPING DATA X Y [2165.54 , 24238.8]
CasaRowLabel:VB MAPPING DATA X Y [4331.07 , 24238.8]
CasaRowLabel:VB MAPPING DATA X Y [6496.61 , 24238.8]
CasaRowLabel:VB MAPPING DATA X Y [8662.14 , 24238.8]
CasaRowLabel:VB MAPPING DATA X Y [10827.7 , 24238.8]
CasaRowLabel:VB MAPPING DATA X Y [12993.2 , 24238.8]
CasaRowLabel:VB MAPPING DATA X Y [15158.8 , 24238.8]
CasaRowLabel:VB MAPPING DATA X Y [17324.3 , 24238.8]
CasaRowLabel:VB MAPPING DATA X Y [19489.8 , 24238.8]
CasaRowLabel:VB MAPPING DATA X Y [21655.4 , 24238.8]
CasaRowLabel:VB MAPPING DATA X Y [23820.9 , 24238.8]
NORM
REGULAR
3
2
Exp Variable 1
d
Exp Variable 2
d
0
0
0
0
432
C1s Snap
VB MAPPING DATA X Y [0 , 0]
2018
10
27
0
0
51
0
11
Casa Info Follows
1
Calib M = 1.94 A = 0 BE ADD
0
0
0
VB MAPPING DATA X Y [0 , 0]
X-ray spot-size: 400 um by 400 um
20181026
Standard  27/10/2018   00:00:51
c:\users\roxyl\onedrive\desktop\starfire\xps data\starfire_centre_4_bg_sub.vms
XPS
0
0
KA1486
1486.68
36
1e+037
1e+037
1e+037
1e+037
FAT
151.181
1e+037
1e+037
1e+037
1e+037
1e+037
1e+037
1e+037
C 1s

-1
Kinetic Energy
eV
1188.393935
0.158343
2
Counts
d
Transmission
d
pulse counting
1
5
1e+037
1e+037
1e+037
1e+037
1
MFP Exponent
d
-0.6
256
0
1
0
1
776.589
0.973313
858.57
0.973254
824.869
0.973195
773.386
0.973136
764.93
0.973078
871.598
0.973019
804.688
0.97296
808.964
0.972901
788.495
0.972843
831.062
0.972784
888.13
0.972725
895.421
0.972666
976.922
0.972608
936.967
0.972549
964.577
0.97249
1032.71
0.972431
962.704
0.972373
952.928
0.972314
952.847
0.972255
958.027
0.972197
934.667
0.972138
880.845
0.972079
914.457
0.972021
879.39
0.971962
914.465
0.971903
890.777
0.971845
942.821
0.971786
949.73
0.971727
947.768
0.971669
1015.92
0.97161
1061.31
0.971551
1132.91
0.971493
1157.2
0.971434
1248.85
0.971376
1145.41
0.971317
1242.68
0.971258
1182
0.9712
1076.15
0.971141
1058.43
0.971083
977.209
0.971024
924.442
0.970965
872.558
0.970907
752.937
0.970848
806.01
0.97079
640.23
0.970731
617.471
0.970673
641.386
0.970614
612.879
0.970556
636.953
0.970497
597.131
0.970438
590.72
0.97038
635.31
0.970321
605.745
0.970263
653.258
0.970204
656.11
0.970146
681.722
0.970087
720.448
0.970029
722.729
0.969971
760.524
0.969912
757.303
0.969854
759.326
0.969795
768.334
0.969737
817.862
0.969678
805.676
0.96962
840.9
0.969561
795.517
0.969503
822.887
0.969444
777.415
0.969386
809.09
0.969328
765.191
0.969269
795.426
0.969211
811.409
0.969152
815.901
0.969094
855.311
0.969036
920.314
0.968977
989.509
0.968919
1045.5
0.96886
1147.86
0.968802
1261.44
0.968744
1312.76
0.968685
1363.86
0.968627
1643.47
0.968569
1804.31
0.96851
2066.71
0.968452
2180.22
0.968394
2198.36
0.968335
2334.85
0.968277
2263.67
0.968219
2199.09
0.96816
2114.66
0.968102
2056.88
0.968044
1873.12
0.967986
1643.28
0.967927
1434.69
0.967869
1212.53
0.967811
1045.03
0.967752
943.752
0.967694
803.7
0.967636
790.804
0.967578
646.284
0.967519
638.945
0.967461
642.077
0.967403
550.249
0.967345
559.519
0.967286
522.716
0.967228
498.774
0.96717
459.948
0.967112
501.413
0.967054
511.618
0.966995
473.197
0.966937
462.471
0.966879
448.044
0.966821
464.26
0.966763
453.266
0.966705
435.232
0.966646
426.235
0.966588
429.459
0.96653
423.83
0.966472
439.5
0.966414
422.007
0.966356
426.512
0.966298
428.105
0.966239
439.984
0.966181
382.347
0.966123
435.524
0.966065
406.819
0.966007
438.464
0.965949
424.987
0.965891
Ti2p Snap
VB MAPPING DATA X Y [0 , 0]
2018
10
27
0
0
51
0
11
Casa Info Follows
1
Calib M = 1.94 A = 0 BE ADD
0
0
0
VB MAPPING DATA X Y [0 , 0]
X-ray spot-size: 400 um by 400 um
20181026
Standard  27/10/2018   00:00:51
c:\users\roxyl\onedrive\desktop\starfire\xps data\starfire_centre_4_bg_sub.vms
XPS
0
0
KA1486
1486.68
36
1e+037
1e+037
1e+037
1e+037
FAT
151.181
1e+037
1e+037
1e+037
1e+037
1e+037
1e+037
1e+037
Ti 2p

-1
Kinetic Energy
eV
1019.193935
0.158343
2
Counts
d
Transmission
d
pulse counting
1
6
1e+037
1e+037
1e+037
1e+037
2
MFP Exponent
d
-0.6
PROPAGATION_CONVERGED
d
1
256
0
1
0
1
3053.56
1.03928
3080.42
1.03922
3027.83
1.03916
3105.76
1.03909
3151.44
1.03903
3237.53
1.03896
3390.26
1.0389
3540.24
1.03883
3697.77
1.03877
4006.87
1.0387
4105.87
1.03864
4292.42
1.03857
4530.97
1.03851
4699.48
1.03845
5083.78
1.03838
5439.71
1.03832
5358.82
1.03825
5646.78
1.03819
5857.37
1.03812
5726.89
1.03806
5793.12
1.03799
5668.98
1.03793
5564.56
1.03786
5258.85
1.0378
4992.18
1.03774
4615.3
1.03767
4343.26
1.03761
3891.06
1.03754
3708.48
1.03748
3367.16
1.03741
3039.65
1.03735
2865.07
1.03728
2792.38
1.03722
2590.99
1.03716
2410.12
1.03709
2363.52
1.03703
2226.03
1.03696
2230.32
1.0369
2224.87
1.03683
2218.76
1.03677
2272.98
1.0367
2118.09
1.03664
2245.99
1.03658
2373.11
1.03651
2400.8
1.03645
2509.12
1.03638
2661.72
1.03632
2862.65
1.03625
3300.34
1.03619
3784.1
1.03613
4583.25
1.03606
5368.25
1.036
6533.02
1.03593
7782.14
1.03587
8872.54
1.0358
10268.5
1.03574
11195.9
1.03567
11971.4
1.03561
12021.3
1.03555
11617.1
1.03548
10582.2
1.03542
9302.66
1.03535
7678.91
1.03529
6255.08
1.03522
4730.31
1.03516
3651.78
1.0351
2843.85
1.03503
2255.5
1.03497
1863.59
1.0349
1521.03
1.03484
1330.23
1.03477
1232.67
1.03471
1065.52
1.03465
1071.38
1.03458
935.458
1.03452
905.785
1.03445
947.213
1.03439
844.492
1.03433
825.76
1.03426
771.045
1.0342
787.751
1.03413
780.814
1.03407
779.802
1.034
705.517
1.03394
708.563
1.03388
717.489
1.03381
692.382
1.03375
716.376
1.03368
683.315
1.03362
705.855
1.03356
682.37
1.03349
735.716
1.03343
667.64
1.03336
643.255
1.0333
693.336
1.03323
658.968
1.03317
665.357
1.03311
661.978
1.03304
620.628
1.03298
639.842
1.03291
608.928
1.03285
647.199
1.03279
611.012
1.03272
652.667
1.03266
617.792
1.03259
588.486
1.03253
584.514
1.03247
586.012
1.0324
595.236
1.03234
586.635
1.03227
612.453
1.03221
610.192
1.03215
584.938
1.03208
531.114
1.03202
551.607
1.03195
548.739
1.03189
539.822
1.03182
572.706
1.03176
558.677
1.0317
563.251
1.03163
564.561
1.03157
522.757
1.0315
563.933
1.03144
557.193
1.03138
530.151
1.03131
539.404
1.03125
583.712
1.03119
547.302
1.03112
Valence
VB MAPPING DATA X Y [0 , 0]
2018
10
27
0
0
51
0
12
Casa Info Follows
1
Calib M = 1.94 A = 0 BE ADD
0
1
CASA region (*V.B.*) (*Edge Down*) 1484.9479 1491.5345 1 2 0 0 2505.38 1485.8615 0.8185429 3.1292179 (*NoTag*) 0 0 0
0
VB MAPPING DATA X Y [0 , 0]
X-ray spot-size: 400 um by 400 um
20181026
Standard  27/10/2018   00:00:51
c:\users\roxyl\onedrive\desktop\starfire\xps data\starfire_centre_4_bg_sub.vms
XPS
0
0
KA1486
1486.68
36
1e+037
1e+037
1e+037
1e+037
FAT
50
1e+037
1e+037
1e+037
1e+037
1e+037
1e+037
1e+037
V.B.

-1
Kinetic Energy
eV
1471.6
0.1
2
Counts
d
Transmission
d
pulse counting
0.05
100
1e+037
1e+037
1e+037
1e+037
1
MFP Exponent
d
-0.6
362
0
1
0
1
0
0.811148
0
0.811105
0
0.811061
0
0.811018
0
0.810975
0
0.810931
0
0.810888
0
0.810845
0
0.810801
0
0.810758
0
0.810715
0
0.810672
0
0.810628
0
0.810585
0
0.810542
0
0.810498
0
0.810455
0
0.810412
0
0.810369
0
0.810325
0
0.810282
0
0.810239
0
0.810196
0
0.810152
0
0.810109
0
0.810066
0
0.810023
0
0.809979
0
0.809936
0
0.809893
0
0.80985
0
0.809807
0
0.809763
0
0.80972
0
0.809677
0
0.809634
0
0.809591
0
0.809548
0
0.809504
0
0.809461
0
0.809418
0
0.809375
0
0.809332
0
0.809289
0
0.809245
0
0.809202
0
0.809159
0
0.809116
0
0.809073
0
0.80903
0
0.808987
0
0.808944
0
0.808901
0
0.808857
0
0.808814
0
0.808771
0
0.808728
0
0.808685
0
0.808642
0
0.808599
0
0.808556
0
0.808513
0
0.80847
0
0.808427
0
0.808384
-10.0436
0.808341
6.04902
0.808298
38.2409
0.808255
78.5415
0.808211
140.719
0.808168
260.295
0.808125
403.15
0.808082
562.786
0.808039
716.386
0.807996
953.905
0.807953
1193.65
0.80791
1456.09
0.807867
1682.7
0.807824
1901.51
0.807781
2083.21
0.807738
2281.32
0.807695
2435.44
0.807653
2616.21
0.80761
2680.54
0.807567
2742.56
0.807524
2779.42
0.807481
2833.82
0.807438
2830.78
0.807395
2781.97
0.807352
2671.6
0.807309
2547.74
0.807266
2421.69
0.807223
2347.63
0.80718
2287.17
0.807137
2229.37
0.807094
2202.75
0.807051
2231.78
0.807009
2243.72
0.806966
2235.52
0.806923
2266.49
0.80688
2309.22
0.806837
2368.67
0.806794
2391.41
0.806751
2424.14
0.806708
2410.11
0.806665
2379.22
0.806623
2382.07
0.80658
2414.82
0.806537
2417.73
0.806494
2381.57
0.806451
2373.55
0.806408
2408.59
0.806366
2397.21
0.806323
2370.82
0.80628
2307.6
0.806237
2269.59
0.806194
2227.31
0.806151
2179.89
0.806109
2085.61
0.806066
1955.83
0.806023
1788.15
0.80598
1620.39
0.805937
1448.67
0.805895
1283.81
0.805852
1130.55
0.805809
955.964
0.805766
779.282
0.805724
613.48
0.805681
497.01
0.805638
388.137
0.805595
316.747
0.805553
235.625
0.80551
183.683
0.805467
139.417
0.805424
112.064
0.805382
91.5259
0.805339
63.5059
0.805296
45.584
0.805253
25.337
0.805211
14.6682
0.805168
3.48537
0.805125
1.14164
0.805083
0
0.80504
0
0.804997
0
0.804955
0
0.804912
0
0.804869
0
0.804827
0
0.804784
0
0.804741
0
0.804699
0
0.804656
0
0.804613
0
0.804571
0
0.804528
0
0.804485
0
0.804443
0
0.8044
0
0.804358
0
0.804315
0
0.804272
0
0.80423
0
0.804187
0
0.804144
0
0.804102
0
0.804059
0
0.804017
0
0.803974
0
0.803932
0
0.803889
0
0.803846
0
0.803804
0
0.803761
0
0.803719
0
0.803676
0
0.803634
0
0.803591
0
0.803549
0
0.803506
0
0.803464
0
0.803421
C1s Snap
VB MAPPING DATA X Y [2165.54 , 0]
2018
10
27
0
0
51
0
11
Casa Info Follows
1
Calib M = 1.95 A = 0 BE ADD
0
0
0
VB MAPPING DATA X Y [2165.54 , 0]
X-ray spot-size: 400 um by 400 um
20181026
Standard  27/10/2018   00:00:51
c:\users\roxyl\onedrive\desktop\starfire\xps data\starfire_centre_4_bg_sub.vms
XPS
2165.54
0
KA1486
1486.68
36
1e+037
1e+037
1e+037
1e+037
FAT
151.181
1e+037
1e+037
1e+037
1e+037
1e+037
1e+037
1e+037
C 1s

-1
Kinetic Energy
eV
1188.393935
0.158343
2
Counts
d
Transmission
d
pulse counting
1
5
1e+037
1e+037
1e+037
1e+037
2
MFP Exponent
d
-0.6
ESCAPE DEPTH TYPE
d
1
256
0
1
0
1
759.621
0.973313
853.359
0.973254
815.889
0.973195
765.742
0.973136
744.964
0.973078
798.03
0.973019
730.064
0.97296
822.613
0.972901
859.051
0.972843
848.453
0.972784
886.895
0.972725
830.411
0.972666
934.984
0.972608
920.982
0.972549
963.344
0.97249
964.104
0.972431
904.651
0.972373
941.933
0.972314
984.088
0.972255
1003.65
0.972197
902.313
0.972138
928.588
0.972079
906.218
0.972021
830.21
0.971962
935.595
0.971903
884.909
0.971845
883.311
0.971786
938.091
0.971727
975.44
0.971669
1028.64
0.97161
1045.25
0.971551
1103.25
0.971493
1130.11
0.971434
1183.12
0.971376
1164.5
0.971317
1226.95
0.971258
1204.35
0.9712
1146.41
0.971141
1109.69
0.971083
1001.75
0.971024
1003.87
0.970965
910.303
0.970907
824.698
0.970848
761.11
0.97079
714.145
0.970731
633.778
0.970673
715.89
0.970614
610.739
0.970556
623.129
0.970497
596.068
0.970438
620.522
0.97038
677.664
0.970321
619.463
0.970263
611.966
0.970204
661.342
0.970146
698.425
0.970087
719.404
0.970029
713.343
0.969971
752.269
0.969912
785.084
0.969854
805.377
0.969795
839.288
0.969737
811.811
0.969678
795.717
0.96962
883.723
0.969561
886.146
0.969503
788.518
0.969444
799.092
0.969386
771.164
0.969328
760.36
0.969269
841.018
0.969211
787.144
0.969152
867.319
0.969094
850.451
0.969036
872.695
0.968977
943.825
0.968919
974.633
0.96886
1077.88
0.968802
1176.7
0.968744
1319.43
0.968685
1426.41
0.968627
1538.2
0.968569
1702.81
0.96851
1884
0.968452
1931.7
0.968394
2008.18
0.968335
2177.51
0.968277
2200.46
0.968219
2213.82
0.96816
2033.69
0.968102
1929.25
0.968044
1746.09
0.967986
1557.66
0.967927
1367.89
0.967869
1226.25
0.967811
1030.49
0.967752
880.299
0.967694
788.383
0.967636
726.757
0.967578
708.172
0.967519
596.643
0.967461
587.768
0.967403
602.571
0.967345
538.892
0.967286
533.783
0.967228
494.503
0.96717
510.864
0.967112
464.02
0.967054
429.318
0.966995
477.43
0.966937
464.156
0.966879
461.443
0.966821
441.088
0.966763
467.589
0.966705
433.568
0.966646
470.669
0.966588
455.16
0.96653
443.62
0.966472
455.961
0.966414
437.607
0.966356
409.353
0.966298
428.105
0.966239
407.572
0.966181
441.733
0.966123
439.579
0.966065
406.007
0.966007
410.098
0.965949
451.751
0.965891
Ti2p Snap
VB MAPPING DATA X Y [2165.54 , 0]
2018
10
27
0
0
51
0
11
Casa Info Follows
1
Calib M = 1.95 A = 0 BE ADD
0
0
0
VB MAPPING DATA X Y [2165.54 , 0]
X-ray spot-size: 400 um by 400 um
20181026
Standard  27/10/2018   00:00:51
c:\users\roxyl\onedrive\desktop\starfire\xps data\starfire_centre_4_bg_sub.vms
XPS
2165.54
0
KA1486
1486.68
36
1e+037
1e+037
1e+037
1e+037
FAT
151.181
1e+037
1e+037
1e+037
1e+037
1e+037
1e+037
1e+037
Ti 2p

-1
Kinetic Energy
eV
1019.193935
0.158343
2
Counts
d
Transmission
d
pulse counting
1
6
1e+037
1e+037
1e+037
1e+037
2
MFP Exponent
d
-0.6
ESCAPE DEPTH TYPE
d
1
256
0
1
0
1
3076.22
1.03928
3153.64
1.03922
3141.91
1.03916
3152.68
1.03909
3164.2
1.03903
3236.25
1.03896
3550.37
1.0389
3617.45
1.03883
3662.53
1.03877
4008.13
1.0387
4043.23
1.03864
4368.27
1.03857
4728.02
1.03851
4931.72
1.03845
5256.68
1.03838
5411.3
1.03832
5733.85
1.03825
5687.44
1.03819
5817.42
1.03812
5970.05
1.03806
5958.19
1.03799
5901.84
1.03793
5981.88
1.03786
5483.2
1.0378
5259.14
1.03774
4913.44
1.03767
4542.59
1.03761
4043.09
1.03754
3810.73
1.03748
3480.01
1.03741
3271.62
1.03735
3060.55
1.03728
2887.93
1.03722
2641.77
1.03716
2495.04
1.03709
2470.7
1.03703
2401.27
1.03696
2335.37
1.0369
2318.77
1.03683
2271.83
1.03677
2290.49
1.0367
2184.11
1.03664
2330.27
1.03658
2466.51
1.03651
2404.04
1.03645
2489.73
1.03638
2725.86
1.03632
2847.82
1.03625
3322.46
1.03619
3774.62
1.03613
4478.94
1.03606
5379.78
1.036
6354.53
1.03593
7679.51
1.03587
8741.06
1.0358
10321.2
1.03574
11398.5
1.03567
12016.8
1.03561
12235.9
1.03555
12050.1
1.03548
11332.8
1.03542
10090.9
1.03535
8507.71
1.03529
6726.45
1.03522
5279.9
1.03516
4140.34
1.0351
3228.21
1.03503
2552.15
1.03497
1914.58
1.0349
1659.65
1.03484
1414.75
1.03477
1235.55
1.03471
1120.19
1.03465
1030.06
1.03458
976.757
1.03452
985.51
1.03445
921.328
1.03439
903.097
1.03433
822.903
1.03426
818.232
1.0342
799.957
1.03413
727.192
1.03407
760.048
1.034
745.912
1.03394
708.563
1.03388
656.764
1.03381
749.073
1.03375
695.143
1.03368
708.928
1.03362
647.574
1.03356
685.125
1.03349
671.341
1.03343
698.693
1.03336
628.718
1.0333
671.528
1.03323
657.16
1.03317
612.876
1.03311
633.236
1.03304
618.855
1.03298
634.547
1.03291
631.807
1.03285
592.025
1.03279
605.775
1.03272
588.004
1.03266
575.009
1.03259
581.613
1.03253
585.368
1.03247
579.178
1.0324
596.089
1.03234
596
1.03227
575.129
1.03221
571.369
1.03215
538.21
1.03208
565.955
1.03202
514.665
1.03195
526.29
1.03189
544.013
1.03182
533.468
1.03176
542
1.0317
543.254
1.03163
523.049
1.03157
521.928
1.0315
524.359
1.03144
553.054
1.03138
559.88
1.03131
529.461
1.03125
554.733
1.03119
550.619
1.03112
Valence
VB MAPPING DATA X Y [2165.54 , 0]
2018
10
27
0
0
51
0
12
Casa Info Follows
1
Calib M = 1.95 A = 0 BE ADD
0
1
CASA region (*V.B.*) (*Edge Down*) 1484.6435 1491.5445 1 2 0 0 2575.6157 1485.8941 0.78572386 7.0197599 (*NoTag*) 0 0 0
0
VB MAPPING DATA X Y [2165.54 , 0]
X-ray spot-size: 400 um by 400 um
20181026
Standard  27/10/2018   00:00:51
c:\users\roxyl\onedrive\desktop\starfire\xps data\starfire_centre_4_bg_sub.vms
XPS
2165.54
0
KA1486
1486.68
36
1e+037
1e+037
1e+037
1e+037
FAT
50
1e+037
1e+037
1e+037
1e+037
1e+037
1e+037
1e+037
V.B.

-1
Kinetic Energy
eV
1471.6
0.1
2
Counts
d
Transmission
d
pulse counting
0.05
100
1e+037
1e+037
1e+037
1e+037
2
MFP Exponent
d
-0.6
ESCAPE DEPTH TYPE
d
1
362
0
1
0
1
0
0.811148
0
0.811105
0
0.811061
0
0.811018
0
0.810975
0
0.810931
0
0.810888
0
0.810845
0
0.810801
0
0.810758
0
0.810715
0
0.810672
0
0.810628
0
0.810585
0
0.810542
0
0.810498
0
0.810455
0
0.810412
0
0.810369
0
0.810325
0
0.810282
0
0.810239
0
0.810196
0
0.810152
0
0.810109
0
0.810066
0
0.810023
0
0.809979
0
0.809936
0
0.809893
0
0.80985
0
0.809807
0
0.809763
0
0.80972
0
0.809677
0
0.809634
0
0.809591
0
0.809548
0
0.809504
0
0.809461
0
0.809418
0
0.809375
0
0.809332
0
0.809289
0
0.809245
0
0.809202
0
0.809159
0
0.809116
0
0.809073
0
0.80903
0
0.808987
0
0.808944
0
0.808901
0
0.808857
0
0.808814
0
0.808771
0
0.808728
0
0.808685
0
0.808642
0
0.808599
0
0.808556
0
0.808513
0
0.80847
-11.2176
0.808427
-0.454176
0.808384
23.2413
0.808341
61.8188
0.808298
100.421
0.808255
172.13
0.808211
243.03
0.808168
355.575
0.808125
508.388
0.808082
680.198
0.808039
882.907
0.807996
1118.01
0.807953
1391.3
0.80791
1623.43
0.807867
1825
0.807824
1997.28
0.807781
2208.22
0.807738
2399.31
0.807695
2566.54
0.807653
2700.61
0.80761
2829.29
0.807567
2926.91
0.807524
2993.88
0.807481
2982.02
0.807438
2969.42
0.807395
2928.8
0.807352
2871.48
0.807309
2734.9
0.807266
2593.75
0.807223
2490.09
0.80718
2465.1
0.807137
2394.36
0.807094
2367.37
0.807051
2338.01
0.807009
2381.57
0.806966
2385.61
0.806923
2435.86
0.80688
2490.66
0.806837
2526.45
0.806794
2546.94
0.806751
2538.47
0.806708
2574.18
0.806665
2565.33
0.806623
2575.79
0.80658
2592.02
0.806537
2574.77
0.806494
2551.8
0.806451
2517.86
0.806408
2519.44
0.806366
2498.36
0.806323
2481.25
0.80628
2454.33
0.806237
2442.09
0.806194
2369.34
0.806151
2309.46
0.806109
2198.61
0.806066
2075.54
0.806023
1905.06
0.80598
1736.83
0.805937
1547.39
0.805895
1353.28
0.805852
1142.27
0.805809
967.944
0.805766
814.919
0.805724
670.655
0.805681
536.281
0.805638
403.833
0.805595
320.65
0.805553
253.367
0.80551
218.462
0.805467
175.751
0.805424
139.567
0.805382
109.683
0.805339
79.302
0.805296
55.4056
0.805253
36.9643
0.805211
26.1966
0.805168
14.4977
0.805125
-4.17331
0.805083
0
0.80504
0
0.804997
0
0.804955
0
0.804912
0
0.804869
0
0.804827
0
0.804784
0
0.804741
0
0.804699
0
0.804656
0
0.804613
0
0.804571
0
0.804528
0
0.804485
0
0.804443
0
0.8044
0
0.804358
0
0.804315
0
0.804272
0
0.80423
0
0.804187
0
0.804144
0
0.804102
0
0.804059
0
0.804017
0
0.803974
0
0.803932
0
0.803889
0
0.803846
0
0.803804
0
0.803761
0
0.803719
0
0.803676
0
0.803634
0
0.803591
0
0.803549
0
0.803506
0
0.803464
0
0.803421
C1s Snap
VB MAPPING DATA X Y [4331.07 , 0]
2018
10
27
0
0
51
0
10
Casa Info Follows
0
0
0
0
VB MAPPING DATA X Y [4331.07 , 0]
X-ray spot-size: 400 um by 400 um
20181026
Standard  27/10/2018   00:00:51
c:\users\roxyl\onedrive\desktop\starfire\xps data\starfire_centre_4_bg_sub.vms
XPS
4331.07
0
KA1486
1486.68
36
1e+037
1e+037
1e+037
1e+037
FAT
151.181
1e+037
1e+037
1e+037
1e+037
1e+037
1e+037
1e+037
C 1s

-1
Kinetic Energy
eV
1188.393935
0.158343
2
Counts
d
Transmission
d
pulse counting
1
5
1e+037
1e+037
1e+037
1e+037
2
MFP Exponent
d
-0.6
ESCAPE DEPTH TYPE
d
1
256
0
1
0
1
798.777
0.973313
698.321
0.973254
722.241
0.973195
755.549
0.973136
706.281
0.973078
707.004
0.973019
741.258
0.97296
745.687
0.972901
795.922
0.972843
788.826
0.972784
877.013
0.972725
885.608
0.972666
791.899
0.972608
799.25
0.972549
880.701
0.97249
850.175
0.972431
861.112
0.972373
885.734
0.972314
821.876
0.972255
771.944
0.972197
736.949
0.972138
775.812
0.972079
734.39
0.972021
717.798
0.971962
784.162
0.971903
818.013
0.971845
784.128
0.971786
772.82
0.971727
903.954
0.971669
888.789
0.97161
932.806
0.971551
846.546
0.971493
883.99
0.971434
992.733
0.971376
906.219
0.971317
943.806
0.971258
912.757
0.9712
868.728
0.971141
825.579
0.971083
780.875
0.971024
770.001
0.970965
703.819
0.970907
661.304
0.970848
596.841
0.97079
550.011
0.970731
638.126
0.970673
589.556
0.970614
564.747
0.970556
595.482
0.970497
595.006
0.970438
612.007
0.97038
624.721
0.970321
671.173
0.970263
715.725
0.970204
611.114
0.970146
641.006
0.970087
689.125
0.970029
725.858
0.969971
750.205
0.969912
714.087
0.969854
757.279
0.969795
816.988
0.969737
802.735
0.969678
773.808
0.96962
787.37
0.969561
758.259
0.969503
751.204
0.969444
698.589
0.969386
757.549
0.969328
744.902
0.969269
750.805
0.969211
831.791
0.969152
830.453
0.969094
866.974
0.969036
955.3
0.968977
1001.17
0.968919
1119.27
0.96886
1112.87
0.968802
1227.74
0.968744
1356.58
0.968685
1504.13
0.968627
1652
0.968569
1884.94
0.96851
1920.92
0.968452
2007.95
0.968394
2171.05
0.968335
2220.59
0.968277
2198.6
0.968219
2095.07
0.96816
1967.61
0.968102
1820.12
0.968044
1615.34
0.967986
1371.7
0.967927
1189.47
0.967869
1029.64
0.967811
920.538
0.967752
822.209
0.967694
718.104
0.967636
674.274
0.967578
641.864
0.967519
541.121
0.967461
543.094
0.967403
530.193
0.967345
487.323
0.967286
504.838
0.967228
515.855
0.96717
489.649
0.967112
497.164
0.967054
487.013
0.966995
489.281
0.966937
464.998
0.966879
443.857
0.966821
440.261
0.966763
445.684
0.966705
436.897
0.966646
430.349
0.966588
427.801
0.96653
410.637
0.966472
438.677
0.966414
443.354
0.966356
454.292
0.966298
406.089
0.966239
430.26
0.966181
406.752
0.966123
401.461
0.966065
417.376
0.966007
401.993
0.965949
405.522
0.965891
Ti2p Snap
VB MAPPING DATA X Y [4331.07 , 0]
2018
10
27
0
0
51
0
10
Casa Info Follows
0
0
0
0
VB MAPPING DATA X Y [4331.07 , 0]
X-ray spot-size: 400 um by 400 um
20181026
Standard  27/10/2018   00:00:51
c:\users\roxyl\onedrive\desktop\starfire\xps data\starfire_centre_4_bg_sub.vms
XPS
4331.07
0
KA1486
1486.68
36
1e+037
1e+037
1e+037
1e+037
FAT
151.181
1e+037
1e+037
1e+037
1e+037
1e+037
1e+037
1e+037
Ti 2p

-1
Kinetic Energy
eV
1019.193935
0.158343
2
Counts
d
Transmission
d
pulse counting
1
6
1e+037
1e+037
1e+037
1e+037
2
MFP Exponent
d
-0.6
ESCAPE DEPTH TYPE
d
1
256
0
1
0
1
3354.78
1.03928
3336.01
1.03922
3442.21
1.03916
3766.53
1.03909
3589.06
1.03903
3804.96
1.03896
3944.29
1.0389
4142.73
1.03883
4471.81
1.03877
4860.98
1.0387
5002.97
1.03864
5119.32
1.03857
5572.36
1.03851
5750.15
1.03845
6045.31
1.03838
6184.52
1.03832
6307.36
1.03825
6542.53
1.03819
6505.09
1.03812
6230.14
1.03806
6146.15
1.03799
5912.64
1.03793
5563.38
1.03786
5018.05
1.0378
4849.89
1.03774
4384.06
1.03767
4043.68
1.03761
3824.92
1.03754
3415.52
1.03748
3181.76
1.03741
2964.23
1.03735
2702.55
1.03728
2641.74
1.03722
2514.25
1.03716
2567.67
1.03709
2437.21
1.03703
2348.03
1.03696
2348.64
1.0369
2385.05
1.03683
2431.02
1.03677
2428.31
1.0367
2590.12
1.03664
2527.28
1.03658
2853.16
1.03651
2939.82
1.03645
3152.29
1.03638
3627
1.03632
4288.68
1.03625
4993.17
1.03619
6047.82
1.03613
7114.05
1.03606
8586.27
1.036
9747.86
1.03593
11247.5
1.03587
12142
1.0358
13018.2
1.03574
13403.7
1.03567
13099.9
1.03561
12098
1.03555
10620.5
1.03548
8930.09
1.03542
7191.61
1.03535
5562.96
1.03529
4279.84
1.03522
3191.47
1.03516
2471.67
1.0351
1960.61
1.03503
1619.41
1.03497
1393.12
1.0349
1203.63
1.03484
1135.26
1.03477
1034.91
1.03471
947.555
1.03465
899.379
1.03458
877.833
1.03452
843.35
1.03445
826.414
1.03439
795.494
1.03433
770.519
1.03426
749.339
1.0342
726.721
1.03413
705.555
1.03407
729.007
1.034
684.849
1.03394
682.424
1.03388
681.988
1.03381
680.3
1.03375
659.14
1.03368
614.709
1.03362
588.367
1.03356
684.207
1.03349
634.555
1.03343
640.24
1.03336
596.919
1.0333
571.571
1.03323
627.33
1.03317
627.108
1.03311
626.948
1.03304
573.638
1.03298
605.423
1.03291
585.169
1.03285
579.764
1.03279
583.08
1.03272
577.658
1.03266
547.627
1.03259
535.222
1.03253
535.876
1.03247
525.361
1.0324
565.389
1.03234
520.223
1.03227
533.564
1.03221
526.639
1.03215
563.243
1.03208
526.015
1.03202
540.692
1.03195
517.145
1.03189
533.116
1.03182
516.771
1.03176
511.148
1.0317
515.758
1.03163
540.484
1.03157
532.715
1.0315
489.732
1.03144
500.894
1.03138
513.636
1.03131
536.919
1.03125
533.206
1.03119
505.01
1.03112
Valence
VB MAPPING DATA X Y [4331.07 , 0]
2018
10
27
0
0
51
0
12
Casa Info Follows
1
Calib M = 2.31 A = 0 BE ADD
0
1
CASA region (*V.B.*) (*Edge Down*) 1484.6063 1491.9045 1 2 0 0 2676.6864 1485.9004 0.77816285 4.6836967 (*NoTag*) 0 0 0
0
VB MAPPING DATA X Y [4331.07 , 0]
X-ray spot-size: 400 um by 400 um
20181026
Standard  27/10/2018   00:00:51
c:\users\roxyl\onedrive\desktop\starfire\xps data\starfire_centre_4_bg_sub.vms
XPS
4331.07
0
KA1486
1486.68
36
1e+037
1e+037
1e+037
1e+037
FAT
50
1e+037
1e+037
1e+037
1e+037
1e+037
1e+037
1e+037
V.B.

-1
Kinetic Energy
eV
1471.6
0.1
2
Counts
d
Transmission
d
pulse counting
0.05
100
1e+037
1e+037
1e+037
1e+037
2
MFP Exponent
d
-0.6
ESCAPE DEPTH TYPE
d
1
362
0
1
0
1
0
0.811148
0
0.811105
0
0.811061
0
0.811018
0
0.810975
0
0.810931
0
0.810888
0
0.810845
0
0.810801
0
0.810758
0
0.810715
0
0.810672
0
0.810628
0
0.810585
0
0.810542
0
0.810498
0
0.810455
0
0.810412
0
0.810369
0
0.810325
0
0.810282
0
0.810239
0
0.810196
0
0.810152
0
0.810109
0
0.810066
0
0.810023
0
0.809979
0
0.809936
0
0.809893
0
0.80985
0
0.809807
0
0.809763
0
0.80972
0
0.809677
0
0.809634
0
0.809591
0
0.809548
0
0.809504
0
0.809461
0
0.809418
0
0.809375
0
0.809332
0
0.809289
0
0.809245
0
0.809202
0
0.809159
0
0.809116
0
0.809073
0
0.80903
0
0.808987
0
0.808944
0
0.808901
0
0.808857
0
0.808814
0
0.808771
0
0.808728
0
0.808685
0
0.808642
-9.97394
0.808599
8.66024
0.808556
30.9799
0.808513
58.3298
0.80847
81.3503
0.808427
126.103
0.808384
208.326
0.808341
326.306
0.808298
463.006
0.808255
622.293
0.808211
833.246
0.808168
1055.67
0.808125
1302.49
0.808082
1521.63
0.808039
1765.32
0.807996
2006.39
0.807953
2284.42
0.80791
2507.13
0.807867
2692.67
0.807824
2809.22
0.807781
2902.56
0.807738
3011.76
0.807695
3086.7
0.807653
3141.48
0.80761
3155.09
0.807567
3141.94
0.807524
3133.86
0.807481
3042.63
0.807438
2919.84
0.807395
2757.83
0.807352
2653.08
0.807309
2586.65
0.807266
2557.53
0.807223
2481.33
0.80718
2456
0.807137
2456.04
0.807094
2501.01
0.807051
2560.41
0.807009
2610.64
0.806966
2683.56
0.806923
2682.87
0.80688
2698.05
0.806837
2709.29
0.806794
2713.56
0.806751
2705.2
0.806708
2670.94
0.806665
2650.8
0.806623
2615.59
0.80658
2606.12
0.806537
2601.57
0.806494
2607.97
0.806451
2599.19
0.806408
2543.23
0.806366
2479.53
0.806323
2390.31
0.80628
2311.98
0.806237
2209.85
0.806194
2093.92
0.806151
1911.14
0.806109
1708.65
0.806066
1476.62
0.806023
1299.6
0.80598
1106.95
0.805937
922.825
0.805895
760.011
0.805852
606.887
0.805809
482.367
0.805766
363.46
0.805724
279.504
0.805681
218.745
0.805638
167.264
0.805595
132.95
0.805553
102.631
0.80551
84.2152
0.805467
63.8026
0.805424
40.7622
0.805382
24.7562
0.805339
10.1169
0.805296
5.69463
0.805253
-0.135044
0.805211
0
0.805168
0
0.805125
0
0.805083
0
0.80504
0
0.804997
0
0.804955
0
0.804912
0
0.804869
0
0.804827
0
0.804784
0
0.804741
0
0.804699
0
0.804656
0
0.804613
0
0.804571
0
0.804528
0
0.804485
0
0.804443
0
0.8044
0
0.804358
0
0.804315
0
0.804272
0
0.80423
0
0.804187
0
0.804144
0
0.804102
0
0.804059
0
0.804017
0
0.803974
0
0.803932
0
0.803889
0
0.803846
0
0.803804
0
0.803761
0
0.803719
0
0.803676
0
0.803634
0
0.803591
0
0.803549
0
0.803506
0
0.803464
0
0.803421
C1s Snap
VB MAPPING DATA X Y [6496.61 , 0]
2018
10
27
0
0
51
0
11
Casa Info Follows
1
Calib M = 2.46 A = 0 BE ADD
0
0
0
VB MAPPING DATA X Y [6496.61 , 0]
X-ray spot-size: 400 um by 400 um
20181026
Standard  27/10/2018   00:00:51
c:\users\roxyl\onedrive\desktop\starfire\xps data\starfire_centre_4_bg_sub.vms
XPS
6496.61
0
KA1486
1486.68
36
1e+037
1e+037
1e+037
1e+037
FAT
151.181
1e+037
1e+037
1e+037
1e+037
1e+037
1e+037
1e+037
C 1s

-1
Kinetic Energy
eV
1188.393935
0.158343
2
Counts
d
Transmission
d
pulse counting
1
5
1e+037
1e+037
1e+037
1e+037
2
MFP Exponent
d
-0.6
ESCAPE DEPTH TYPE
d
1
256
0
1
0
1
717.855
0.973313
682.687
0.973254
665.796
0.973195
645.975
0.973136
695.051
0.973078
675.831
0.973019
667.878
0.97296
697.298
0.972901
631.291
0.972843
683.235
0.972784
694.199
0.972725
629.248
0.972666
636.48
0.972608
662.762
0.972549
683.345
0.97249
684.795
0.972431
634.949
0.972373
690.262
0.972314
576.755
0.972255
631.482
0.972197
666.25
0.972138
630.198
0.972079
573.154
0.972021
603.044
0.971962
631.556
0.971903
602.067
0.971845
614.934
0.971786
627.334
0.971727
592.643
0.971669
649.544
0.97161
609.25
0.971551
588.703
0.971493
627.712
0.971434
610.826
0.971376
625.482
0.971317
647.181
0.971258
565.306
0.9712
586.586
0.971141
629.49
0.971083
593.465
0.971024
580.258
0.970965
538.411
0.970907
550.903
0.970848
561.797
0.97079
559.794
0.970731
523.981
0.970673
545.286
0.970614
543.355
0.970556
528.49
0.970497
549.318
0.970438
568.368
0.97038
610.956
0.970321
586.749
0.970263
619.377
0.970204
688.549
0.970146
645.182
0.970087
633.786
0.970029
716.472
0.969971
708.928
0.969912
731.579
0.969854
728.626
0.969795
784.552
0.969737
717.016
0.969678
690.153
0.96962
670.579
0.969561
728.05
0.969503
736.474
0.969444
705.487
0.969386
722.54
0.969328
705.29
0.969269
746.925
0.969211
803.644
0.969152
792.617
0.969094
842.675
0.969036
853.259
0.968977
929.244
0.968919
938.715
0.96886
1101.21
0.968802
1132.41
0.968744
1269.89
0.968685
1332.58
0.968627
1469.92
0.968569
1674.35
0.96851
1724.94
0.968452
1862.04
0.968394
1968.64
0.968335
2050.14
0.968277
1970.83
0.968219
2021.43
0.96816
2008.56
0.968102
1835.84
0.968044
1732.18
0.967986
1473.88
0.967927
1279.14
0.967869
1133.89
0.967811
1026.86
0.967752
903.536
0.967694
817.215
0.967636
720.53
0.967578
671.039
0.967519
591.355
0.967461
577.256
0.967403
579.898
0.967345
497.637
0.967286
538.891
0.967228
524.396
0.96717
454.007
0.967112
490.365
0.967054
453.075
0.966995
446.956
0.966937
481.846
0.966879
429.62
0.966821
450.191
0.966763
450.739
0.966705
450.212
0.966646
440.224
0.966588
452.673
0.96653
435.374
0.966472
427.978
0.966414
396.556
0.966356
404.451
0.966298
412.612
0.966239
416.485
0.966181
415.7
0.966123
403.894
0.966065
429.556
0.966007
373.626
0.965949
436.341
0.965891
Ti2p Snap
VB MAPPING DATA X Y [6496.61 , 0]
2018
10
27
0
0
51
0
11
Casa Info Follows
1
Calib M = 2.46 A = 0 BE ADD
0
0
0
VB MAPPING DATA X Y [6496.61 , 0]
X-ray spot-size: 400 um by 400 um
20181026
Standard  27/10/2018   00:00:51
c:\users\roxyl\onedrive\desktop\starfire\xps data\starfire_centre_4_bg_sub.vms
XPS
6496.61
0
KA1486
1486.68
36
1e+037
1e+037
1e+037
1e+037
FAT
151.181
1e+037
1e+037
1e+037
1e+037
1e+037
1e+037
1e+037
Ti 2p

-1
Kinetic Energy
eV
1019.193935
0.158343
2
Counts
d
Transmission
d
pulse counting
1
6
1e+037
1e+037
1e+037
1e+037
2
MFP Exponent
d
-0.6
ESCAPE DEPTH TYPE
d
1
256
0
1
0
1
3484.07
1.03928
3656.83
1.03922
3551.04
1.03916
3873.4
1.03909
3760.03
1.03903
4160.71
1.03896
4317.88
1.0389
4641.42
1.03883
4731.08
1.03877
4969.48
1.0387
5274.86
1.03864
5605.51
1.03857
5852.97
1.03851
6290.39
1.03845
6521.72
1.03838
6408.08
1.03832
6436.43
1.03825
6540.06
1.03819
6323.49
1.03812
6352.32
1.03806
6116.03
1.03799
5721.79
1.03793
5330.49
1.03786
4901.76
1.0378
4625.27
1.03774
4210.34
1.03767
3851.35
1.03761
3569.61
1.03754
3250.09
1.03748
3063.14
1.03741
2868.24
1.03735
2727.56
1.03728
2550.69
1.03722
2540.21
1.03716
2467.11
1.03709
2378.04
1.03703
2323.63
1.03696
2455.9
1.0369
2335.34
1.03683
2415.55
1.03677
2573.79
1.0367
2640.73
1.03664
2758.23
1.03658
2997.61
1.03651
3175.91
1.03645
3549.83
1.03638
4164.69
1.03632
5015.46
1.03625
5905.42
1.03619
7082.81
1.03613
8519.58
1.03606
9814.38
1.036
11187.2
1.03593
12485.4
1.03587
13309.8
1.0358
13516.1
1.03574
13736.5
1.03567
12871.7
1.03561
11257.8
1.03555
9537.39
1.03548
7778.37
1.03542
6096.47
1.03535
4591.37
1.03529
3467.26
1.03522
2678.52
1.03516
2123.4
1.0351
1782.99
1.03503
1555.22
1.03497
1316.15
1.0349
1152.96
1.03484
1100.68
1.03477
970.584
1.03471
940.842
1.03465
860.944
1.03458
873.991
1.03452
852.956
1.03445
807.24
1.03439
708.067
1.03433
748.613
1.03426
749.339
1.0342
731.416
1.03413
674.511
1.03407
677.271
1.034
698.001
1.03394
688.025
1.03388
660.501
1.03381
630.114
1.03375
628.675
1.03368
620.197
1.03362
590.217
1.03356
561.142
1.03349
656.627
1.03343
593.661
1.03336
624.175
1.0333
590.654
1.03323
583.941
1.03317
592.417
1.03311
583.834
1.03304
578.071
1.03298
576.299
1.03291
561.41
1.03285
553.491
1.03279
544.673
1.03272
559.552
1.03266
532.225
1.03259
549.827
1.03253
514.543
1.03247
530.486
1.0324
528.72
1.03234
511.709
1.03227
524.233
1.03221
538.454
1.03215
479.8
1.03208
510.719
1.03202
527.259
1.03195
485.551
1.03189
502.101
1.03182
458.332
1.03176
497.806
1.0317
494.928
1.03163
503.123
1.03157
514.46
1.0315
507.87
1.03144
525.732
1.03138
530.151
1.03131
515.376
1.03125
487.668
1.03119
450.28
1.03112
Valence
VB MAPPING DATA X Y [6496.61 , 0]
2018
10
27
0
0
51
0
12
Casa Info Follows
1
Calib M = 2.46 A = 0 BE ADD
0
1
CASA region (*V.B.*) (*Edge Down*) 1484.8501 1492.0545 1 2 0 0 2680.9384 1485.9248 0.7532233 4.5572293 (*NoTag*) 0 0 0
0
VB MAPPING DATA X Y [6496.61 , 0]
X-ray spot-size: 400 um by 400 um
20181026
Standard  27/10/2018   00:00:51
c:\users\roxyl\onedrive\desktop\starfire\xps data\starfire_centre_4_bg_sub.vms
XPS
6496.61
0
KA1486
1486.68
36
1e+037
1e+037
1e+037
1e+037
FAT
50
1e+037
1e+037
1e+037
1e+037
1e+037
1e+037
1e+037
V.B.

-1
Kinetic Energy
eV
1471.6
0.1
2
Counts
d
Transmission
d
pulse counting
0.05
100
1e+037
1e+037
1e+037
1e+037
2
MFP Exponent
d
-0.6
ESCAPE DEPTH TYPE
d
1
362
0
1
0
1
0
0.811148
0
0.811105
0
0.811061
0
0.811018
0
0.810975
0
0.810931
0
0.810888
0
0.810845
0
0.810801
0
0.810758
0
0.810715
0
0.810672
0
0.810628
0
0.810585
0
0.810542
0
0.810498
0
0.810455
0
0.810412
0
0.810369
0
0.810325
0
0.810282
0
0.810239
0
0.810196
0
0.810152
0
0.810109
0
0.810066
0
0.810023
0
0.809979
0
0.809936
0
0.809893
0
0.80985
0
0.809807
0
0.809763
0
0.80972
0
0.809677
0
0.809634
0
0.809591
0
0.809548
0
0.809504
0
0.809461
0
0.809418
0
0.809375
0
0.809332
0
0.809289
0
0.809245
0
0.809202
0
0.809159
0
0.809116
0
0.809073
0
0.80903
0
0.808987
0
0.808944
0
0.808901
0
0.808857
0
0.808814
0
0.808771
4.21038
0.808728
-5.37369
0.808685
0.0509322
0.808642
12.9398
0.808599
44.655
0.808556
105.987
0.808513
147.804
0.80847
184.96
0.808427
259.729
0.808384
370.077
0.808341
530.438
0.808298
733.402
0.808255
974.406
0.808211
1241.61
0.808168
1455.85
0.808125
1723.94
0.808082
1977.69
0.808039
2233.48
0.807996
2463.32
0.807953
2669.34
0.80791
2852.91
0.807867
2968.75
0.807824
3047.11
0.807781
3122.28
0.807738
3151.34
0.807695
3212.77
0.807653
3199.41
0.80761
3172.25
0.807567
3042.22
0.807524
2925.51
0.807481
2785.31
0.807438
2705.42
0.807395
2613.61
0.807352
2559.12
0.807309
2505
0.807266
2505.78
0.807223
2531.74
0.80718
2574.74
0.807137
2617.09
0.807094
2634.16
0.807051
2672.29
0.807009
2678.65
0.806966
2715.17
0.806923
2702.39
0.80688
2733.02
0.806837
2730.7
0.806794
2737.28
0.806751
2688.97
0.806708
2685.01
0.806665
2702.84
0.806623
2705.01
0.80658
2646.08
0.806537
2579.08
0.806494
2552.1
0.806451
2561.5
0.806408
2504.29
0.806366
2438.62
0.806323
2322.04
0.80628
2210.97
0.806237
2020.06
0.806194
1844.72
0.806151
1658.44
0.806109
1490.53
0.806066
1267.46
0.806023
1041.32
0.80598
849.564
0.805937
696.781
0.805895
558.511
0.805852
434.668
0.805809
320.288
0.805766
254.1
0.805724
189.452
0.805681
149.41
0.805638
108.44
0.805595
81.3521
0.805553
65.9385
0.80551
46.8893
0.805467
32.8734
0.805424
17.0726
0.805382
7.2973
0.805339
0.407567
0.805296
0
0.805253
0
0.805211
0
0.805168
0
0.805125
0
0.805083
0
0.80504
0
0.804997
0
0.804955
0
0.804912
0
0.804869
0
0.804827
0
0.804784
0
0.804741
0
0.804699
0
0.804656
0
0.804613
0
0.804571
0
0.804528
0
0.804485
0
0.804443
0
0.8044
0
0.804358
0
0.804315
0
0.804272
0
0.80423
0
0.804187
0
0.804144
0
0.804102
0
0.804059
0
0.804017
0
0.803974
0
0.803932
0
0.803889
0
0.803846
0
0.803804
0
0.803761
0
0.803719
0
0.803676
0
0.803634
0
0.803591
0
0.803549
0
0.803506
0
0.803464
0
0.803421
C1s Snap
VB MAPPING DATA X Y [8662.14 , 0]
2018
10
27
0
0
51
0
11
Casa Info Follows
1
Calib M = 2.57 A = 0 BE ADD
0
0
0
VB MAPPING DATA X Y [8662.14 , 0]
X-ray spot-size: 400 um by 400 um
20181026
Standard  27/10/2018   00:00:51
c:\users\roxyl\onedrive\desktop\starfire\xps data\starfire_centre_4_bg_sub.vms
XPS
8662.139999999999
0
KA1486
1486.68
36
1e+037
1e+037
1e+037
1e+037
FAT
151.181
1e+037
1e+037
1e+037
1e+037
1e+037
1e+037
1e+037
C 1s

-1
Kinetic Energy
eV
1188.393935
0.158343
2
Counts
d
Transmission
d
pulse counting
1
5
1e+037
1e+037
1e+037
1e+037
2
MFP Exponent
d
-0.6
ESCAPE DEPTH TYPE
d
1
256
0
1
0
1
686.531
0.973313
676.173
0.973254
650.402
0.973195
677.828
0.973136
656.367
0.973078
688.301
0.973019
691.509
0.97296
660.075
0.972901
690.707
0.972843
694.415
0.972784
733.726
0.972725
708.977
0.972666
637.713
0.972608
699.651
0.972549
722.816
0.97249
692.146
0.972431
674.86
0.972373
712.253
0.972314
665.671
0.972255
602.669
0.972197
659.06
0.972138
646.908
0.972079
680.252
0.972021
638.173
0.971962
633.904
0.971903
664.268
0.971845
697.781
0.971786
679.709
0.971727
687.19
0.971669
694.619
0.97161
730.87
0.971551
732.456
0.971493
782.382
0.971434
692.42
0.971376
677.138
0.971317
674.147
0.971258
710.543
0.9712
623.388
0.971141
593.838
0.971083
586.772
0.971024
601.218
0.970965
601.688
0.970907
612.727
0.970848
555.227
0.97079
561.968
0.970731
572.9
0.970673
572.28
0.970614
533.728
0.970556
576.341
0.970497
587.568
0.970438
586.462
0.97038
639.545
0.970321
650.067
0.970263
621.495
0.970204
642.506
0.970146
628.479
0.970087
666.154
0.970029
715.429
0.969971
698.609
0.969912
704.827
0.969854
712.252
0.969795
711.571
0.969737
694.829
0.969678
727.001
0.96962
680.311
0.969561
717.98
0.969503
707.015
0.969444
732.09
0.969386
675.862
0.969328
688.865
0.969269
776.026
0.969211
726.968
0.969152
730.527
0.969094
813.517
0.969036
871.723
0.968977
887.448
0.968919
997.931
0.96886
1032.2
0.968802
1131.44
0.968744
1279.41
0.968685
1317.42
0.968627
1428.2
0.968569
1555.77
0.96851
1652.05
0.968452
1711.42
0.968394
1818.94
0.968335
1906.84
0.968277
1841.61
0.968219
1755.41
0.96816
1688.38
0.968102
1523.24
0.968044
1369.61
0.967986
1207.83
0.967927
1131.83
0.967869
1007.7
0.967811
877.828
0.967752
743.563
0.967694
687.47
0.967636
633.355
0.967578
640.095
0.967519
593.999
0.967461
530.83
0.967403
503.16
0.967345
500.215
0.967286
454.61
0.967228
485.963
0.96717
469.282
0.967112
475.918
0.967054
481.922
0.966995
452.881
0.966937
467.526
0.966879
437.157
0.966821
428.675
0.966763
441.471
0.966705
431.904
0.966646
394.967
0.966588
430.288
0.96653
422.181
0.966472
442.793
0.966414
426.112
0.966356
395.463
0.966298
421.582
0.966239
431.071
0.966181
418.141
0.966123
406.327
0.966065
384.083
0.966007
424.686
0.965949
399.033
0.965891
Ti2p Snap
VB MAPPING DATA X Y [8662.14 , 0]
2018
10
27
0
0
51
0
11
Casa Info Follows
1
Calib M = 2.57 A = 0 BE ADD
0
0
0
VB MAPPING DATA X Y [8662.14 , 0]
X-ray spot-size: 400 um by 400 um
20181026
Standard  27/10/2018   00:00:51
c:\users\roxyl\onedrive\desktop\starfire\xps data\starfire_centre_4_bg_sub.vms
XPS
8662.139999999999
0
KA1486
1486.68
36
1e+037
1e+037
1e+037
1e+037
FAT
151.181
1e+037
1e+037
1e+037
1e+037
1e+037
1e+037
1e+037
Ti 2p

-1
Kinetic Energy
eV
1019.193935
0.158343
2
Counts
d
Transmission
d
pulse counting
1
6
1e+037
1e+037
1e+037
1e+037
2
MFP Exponent
d
-0.6
ESCAPE DEPTH TYPE
d
1
256
0
1
0
1
3486.73
1.03928
3575.63
1.03922
3750.36
1.03916
3892.95
1.03909
4053.49
1.03903
4145.41
1.03896
4380.15
1.0389
4573.07
1.03883
4783.94
1.03877
5180.17
1.0387
5534.22
1.03864
5626.65
1.03857
5972.7
1.03851
6224.57
1.03845
6369.97
1.03838
6431.55
1.03832
6584.98
1.03825
6366.33
1.03819
6059.56
1.03812
6115.21
1.03806
5641.3
1.03799
5463.73
1.03793
5140.16
1.03786
4575.21
1.0378
4239.53
1.03774
3913.38
1.03767
3499.32
1.03761
3503.47
1.03754
3090.4
1.03748
2830.53
1.03741
2726.54
1.03735
2668.46
1.03728
2533.83
1.03722
2391.25
1.03716
2308.45
1.03709
2464
1.03703
2431.22
1.03696
2257.97
1.0369
2385.05
1.03683
2470.82
1.03677
2660.2
1.0367
2839.89
1.03664
2957.44
1.03658
3067.12
1.03651
3534.9
1.03645
4122.97
1.03638
4731.24
1.03632
5531.42
1.03625
6694.42
1.03619
7963.03
1.03613
9337.19
1.03606
10779.5
1.036
12092.2
1.03593
13029.9
1.03587
13452.7
1.0358
13602.9
1.03574
13060.5
1.03567
11757.7
1.03561
10260.2
1.03555
8310.57
1.03548
6764.42
1.03542
5066.52
1.03535
3726.62
1.03529
2886.43
1.03522
2288.02
1.03516
1870.67
1.0351
1635.46
1.03503
1344.16
1.03497
1204.55
1.0349
1037.28
1.03484
1046.9
1.03477
938.903
1.03471
875.625
1.03465
872.475
1.03458
776.987
1.03452
782.837
1.03445
774.644
1.03439
736.889
1.03433
752.423
1.03426
665.345
1.0342
652.547
1.03413
689.563
1.03407
673.508
1.034
659.484
1.03394
668.42
1.03388
630.605
1.03381
667.289
1.03375
624.06
1.03368
599.158
1.03362
609.644
1.03356
601.551
1.03349
609.725
1.03343
614.667
1.03336
594.193
1.0333
587.019
1.03323
573.998
1.03317
585.301
1.03311
602.697
1.03304
586.937
1.03298
557.766
1.03291
556.131
1.03285
578.012
1.03279
537.69
1.03272
558.69
1.03266
525.38
1.03259
529.208
1.03253
511.983
1.03247
534.758
1.0324
496.315
1.03234
554.28
1.03227
516.598
1.03221
522.419
1.03215
519.852
1.03208
512.418
1.03202
539.853
1.03195
525.459
1.03189
490.366
1.03182
507.588
1.03176
495.305
1.0317
506.593
1.03163
514.747
1.03157
520.268
1.0315
502.099
1.03144
510.001
1.03138
519.416
1.03131
479.747
1.03125
499.26
1.03119
476.816
1.03112
Valence
VB MAPPING DATA X Y [8662.14 , 0]
2018
10
27
0
0
51
0
12
Casa Info Follows
1
Calib M = 2.57 A = 0 BE ADD
0
1
CASA region (*V.B.*) (*Edge Down*) 1484.9104 1492.1645 1 2 0 0 2666.4829 1485.9087 0.77421008 2.6398679 (*NoTag*) 0 0 0
0
VB MAPPING DATA X Y [8662.14 , 0]
X-ray spot-size: 400 um by 400 um
20181026
Standard  27/10/2018   00:00:51
c:\users\roxyl\onedrive\desktop\starfire\xps data\starfire_centre_4_bg_sub.vms
XPS
8662.139999999999
0
KA1486
1486.68
36
1e+037
1e+037
1e+037
1e+037
FAT
50
1e+037
1e+037
1e+037
1e+037
1e+037
1e+037
1e+037
V.B.

-1
Kinetic Energy
eV
1471.6
0.1
2
Counts
d
Transmission
d
pulse counting
0.05
100
1e+037
1e+037
1e+037
1e+037
2
MFP Exponent
d
-0.6
ESCAPE DEPTH TYPE
d
1
362
0
1
0
1
0
0.811148
0
0.811105
0
0.811061
0
0.811018
0
0.810975
0
0.810931
0
0.810888
0
0.810845
0
0.810801
0
0.810758
0
0.810715
0
0.810672
0
0.810628
0
0.810585
0
0.810542
0
0.810498
0
0.810455
0
0.810412
0
0.810369
0
0.810325
0
0.810282
0
0.810239
0
0.810196
0
0.810152
0
0.810109
0
0.810066
0
0.810023
0
0.809979
0
0.809936
0
0.809893
0
0.80985
0
0.809807
0
0.809763
0
0.80972
0
0.809677
0
0.809634
0
0.809591
0
0.809548
0
0.809504
0
0.809461
0
0.809418
0
0.809375
0
0.809332
0
0.809289
0
0.809245
0
0.809202
0
0.809159
0
0.809116
0
0.809073
0
0.80903
0
0.808987
0
0.808944
0
0.808901
0
0.808857
0
0.808814
0
0.808771
0
0.808728
-0.729735
0.808685
11.053
0.808642
-4.11059
0.808599
23.9761
0.808556
74.8177
0.808513
136.819
0.80847
223.869
0.808427
331.784
0.808384
528.385
0.808341
718.081
0.808298
931.369
0.808255
1159.9
0.808211
1396.76
0.808168
1694.27
0.808125
1918.29
0.808082
2162.95
0.808039
2319.1
0.807996
2527.77
0.807953
2702.92
0.80791
2873.85
0.807867
2981.4
0.807824
3053.86
0.807781
3135.48
0.807738
3165.21
0.807695
3155.15
0.807653
3082.12
0.80761
3015.49
0.807567
2924.37
0.807524
2763.09
0.807481
2630.13
0.807438
2578.15
0.807395
2568.48
0.807352
2560.11
0.807309
2503.49
0.807266
2528.48
0.807223
2565.89
0.80718
2594.57
0.807137
2639.03
0.807094
2672.78
0.807051
2725.42
0.807009
2717.12
0.806966
2707.56
0.806923
2690.23
0.80688
2652.35
0.806837
2666.22
0.806794
2643.65
0.806751
2650.22
0.806708
2602.56
0.806665
2598.62
0.806623
2577.12
0.80658
2536.91
0.806537
2523.6
0.806494
2483.95
0.806451
2456.19
0.806408
2360.16
0.806366
2250.41
0.806323
2129.82
0.80628
1960.29
0.806237
1777.43
0.806194
1564.65
0.806151
1411.03
0.806109
1230.59
0.806066
1041.67
0.806023
837.931
0.80598
666.19
0.805937
518.01
0.805895
389.089
0.805852
304.335
0.805809
234.719
0.805766
178.406
0.805724
135.222
0.805681
96.2877
0.805638
72.359
0.805595
49.0428
0.805553
34.0295
0.80551
26.9505
0.805467
16.8055
0.805424
10.0015
0.805382
-0.131989
0.805339
0
0.805296
0
0.805253
0
0.805211
0
0.805168
0
0.805125
0
0.805083
0
0.80504
0
0.804997
0
0.804955
0
0.804912
0
0.804869
0
0.804827
0
0.804784
0
0.804741
0
0.804699
0
0.804656
0
0.804613
0
0.804571
0
0.804528
0
0.804485
0
0.804443
0
0.8044
0
0.804358
0
0.804315
0
0.804272
0
0.80423
0
0.804187
0
0.804144
0
0.804102
0
0.804059
0
0.804017
0
0.803974
0
0.803932
0
0.803889
0
0.803846
0
0.803804
0
0.803761
0
0.803719
0
0.803676
0
0.803634
0
0.803591
0
0.803549
0
0.803506
0
0.803464
0
0.803421
C1s Snap
VB MAPPING DATA X Y [10827.7 , 0]
2018
10
27
0
0
51
0
11
Casa Info Follows
1
Calib M = 2.72 A = 0 BE ADD
0
0
0
VB MAPPING DATA X Y [10827.7 , 0]
X-ray spot-size: 400 um by 400 um
20181026
Standard  27/10/2018   00:00:51
c:\users\roxyl\onedrive\desktop\starfire\xps data\starfire_centre_4_bg_sub.vms
XPS
10827.7
0
KA1486
1486.68
36
1e+037
1e+037
1e+037
1e+037
FAT
151.181
1e+037
1e+037
1e+037
1e+037
1e+037
1e+037
1e+037
C 1s

-1
Kinetic Energy
eV
1188.393935
0.158343
2
Counts
d
Transmission
d
pulse counting
1
5
1e+037
1e+037
1e+037
1e+037
2
MFP Exponent
d
-0.6
ESCAPE DEPTH TYPE
d
1
256
0
1
0
1
687.836
0.973313
650.116
0.973254
688.887
0.973195
625.589
0.973136
677.581
0.973078
654.634
0.973019
690.265
0.97296
712.187
0.972901
675.853
0.972843
653.421
0.972784
690.493
0.972725
702.844
0.972666
695.687
0.972608
677.518
0.972549
678.411
0.97249
652.945
0.972431
649.462
0.972373
701.257
0.972314
645.245
0.972255
637.484
0.972197
689.017
0.972138
663.618
0.972079
613.169
0.972021
680.327
0.971962
697.294
0.971903
684.22
0.971845
716.451
0.971786
713.462
0.971727
687.19
0.971669
703.866
0.97161
743.491
0.971551
733.597
0.971493
680.774
0.971434
719.618
0.971376
646.818
0.971317
669.653
0.971258
656.917
0.9712
608.89
0.971141
638.403
0.971083
595.696
0.971024
605.631
0.970965
551.732
0.970907
538.758
0.970848
542.085
0.97079
559.794
0.970731
528.329
0.970673
547.445
0.970614
532.659
0.970556
551.884
0.970497
579.068
0.970438
593.913
0.97038
595.073
0.970321
585.694
0.970263
614.084
0.970204
627.856
0.970146
638.918
0.970087
675.551
0.970029
622.611
0.969971
665.587
0.969912
633.829
0.969854
667.224
0.969795
705.489
0.969737
622.22
0.969678
592.556
0.96962
619.969
0.969561
609.225
0.969503
611.765
0.969444
637.5
0.969386
658.358
0.969328
705.29
0.969269
673.202
0.969211
740.556
0.969152
790.677
0.969094
831.012
0.969036
827.991
0.968977
885.504
0.968919
946.481
0.96886
1004.99
0.968802
1091.96
0.968744
1148.9
0.968685
1240.65
0.968627
1383.62
0.968569
1437.19
0.96851
1543.17
0.968452
1550.44
0.968394
1580.75
0.968335
1513.49
0.968277
1479.99
0.968219
1468.21
0.96816
1338.42
0.968102
1305.9
0.968044
1131.29
0.967986
1055.93
0.967927
935.108
0.967869
801.038
0.967811
737.885
0.967752
632.743
0.967694
581.151
0.967636
616.454
0.967578
560.526
0.967519
521.732
0.967461
487.032
0.967403
497.928
0.967345
489.902
0.967286
447.799
0.967228
480.838
0.96717
451.462
0.967112
452.972
0.967054
427.621
0.966995
457.114
0.966937
438.884
0.966879
440.507
0.966821
441.916
0.966763
464.219
0.966705
404.441
0.966646
424.589
0.966588
415.365
0.96653
420.532
0.966472
434.562
0.966414
403.945
0.966356
389.744
0.966298
384.072
0.966239
382.454
0.966181
438.479
0.966123
416.87
0.966065
422.248
0.966007
403.614
0.965949
429.042
0.965891
Ti2p Snap
VB MAPPING DATA X Y [10827.7 , 0]
2018
10
27
0
0
51
0
11
Casa Info Follows
1
Calib M = 2.72 A = 0 BE ADD
0
0
0
VB MAPPING DATA X Y [10827.7 , 0]
X-ray spot-size: 400 um by 400 um
20181026
Standard  27/10/2018   00:00:51
c:\users\roxyl\onedrive\desktop\starfire\xps data\starfire_centre_4_bg_sub.vms
XPS
10827.7
0
KA1486
1486.68
36
1e+037
1e+037
1e+037
1e+037
FAT
151.181
1e+037
1e+037
1e+037
1e+037
1e+037
1e+037
1e+037
Ti 2p

-1
Kinetic Energy
eV
1019.193935
0.158343
2
Counts
d
Transmission
d
pulse counting
1
6
1e+037
1e+037
1e+037
1e+037
2
MFP Exponent
d
-0.6
ESCAPE DEPTH TYPE
d
1
256
0
1
0
1
3654.67
1.03928
3807.26
1.03922
3931.33
1.03916
4118.42
1.03909
4108.35
1.03903
4331.58
1.03896
4672.41
1.0389
4960.39
1.03883
5349.06
1.03877
5708.78
1.0387
5772.28
1.03864
6014.61
1.03857
6405.47
1.03851
6331.38
1.03845
6713.28
1.03838
6558.78
1.03832
6270.83
1.03825
6336.76
1.03819
6018.39
1.03812
5857.54
1.03806
5415.99
1.03799
5149.25
1.03793
4602.26
1.03786
4181.7
1.0378
3959.64
1.03774
3673.93
1.03767
3281.34
1.03761
3219.15
1.03754
2889.35
1.03748
2706.16
1.03741
2596.27
1.03735
2562.77
1.03728
2451.76
1.03722
2332.57
1.03716
2382.19
1.03709
2448.37
1.03703
2391.29
1.03696
2460.32
1.0369
2578.37
1.03683
2698.56
1.03677
2766.3
1.0367
2927.91
1.03664
3259.53
1.03658
3622.11
1.03651
4167.71
1.03645
4741.36
1.03638
5849.38
1.03632
6681.99
1.03625
8076.5
1.03619
9388.65
1.03613
10851.2
1.03606
11784.4
1.036
13141.2
1.03593
13782.9
1.03587
13199.1
1.0358
12557.5
1.03574
11738.6
1.03567
10191.4
1.03561
8433.61
1.03555
6699.61
1.03548
5185.24
1.03542
3852.04
1.03535
2865.86
1.03529
2362.79
1.03522
1816.53
1.03516
1542.3
1.0351
1308.36
1.03503
1205.07
1.03497
1056.39
1.0349
1008.6
1.03484
831.757
1.03477
856.341
1.03471
843.017
1.03465
818.666
1.03458
772.185
1.03452
782.837
1.03445
703.699
1.03439
745.536
1.03433
748.613
1.03426
694.601
1.0342
657.242
1.03413
658.518
1.03407
673.508
1.034
635.059
1.03394
674.022
1.03388
679.185
1.03381
631.972
1.03375
585.287
1.03368
602.817
1.03362
646.649
1.03356
658.492
1.03349
610.644
1.03343
581.787
1.03336
572.388
1.0333
588.836
1.03323
597.5
1.03317
568.4
1.03311
594.613
1.03304
611.762
1.03298
588.655
1.03291
570.21
1.03285
571.006
1.03279
524.597
1.03272
513.857
1.03266
524.524
1.03259
560.995
1.03253
515.396
1.03247
515.964
1.0324
513.37
1.03234
524.48
1.03227
519.992
1.03221
510.603
1.03215
539.044
1.03208
510.719
1.03202
550.767
1.03195
544.582
1.03189
527.248
1.03182
527.624
1.03176
511.148
1.0317
516.591
1.03163
518.898
1.03157
484.588
1.0315
502.923
1.03144
517.453
1.03138
513.636
1.03131
488.033
1.03125
457.862
1.03119
485.108
1.03112
Valence
VB MAPPING DATA X Y [10827.7 , 0]
2018
10
27
0
0
51
0
12
Casa Info Follows
1
Calib M = 2.72 A = 0 BE ADD
0
1
CASA region (*V.B.*) (*Edge Down*) 1484.7736 1492.3145 1 2 0 0 2659.0892 1485.8938 0.7830786 -0.37663368 (*NoTag*) 0 0 0
0
VB MAPPING DATA X Y [10827.7 , 0]
X-ray spot-size: 400 um by 400 um
20181026
Standard  27/10/2018   00:00:51
c:\users\roxyl\onedrive\desktop\starfire\xps data\starfire_centre_4_bg_sub.vms
XPS
10827.7
0
KA1486
1486.68
36
1e+037
1e+037
1e+037
1e+037
FAT
50
1e+037
1e+037
1e+037
1e+037
1e+037
1e+037
1e+037
V.B.

-1
Kinetic Energy
eV
1471.6
0.1
2
Counts
d
Transmission
d
pulse counting
0.05
100
1e+037
1e+037
1e+037
1e+037
2
MFP Exponent
d
-0.6
ESCAPE DEPTH TYPE
d
1
362
0
1
0
1
0
0.811148
0
0.811105
0
0.811061
0
0.811018
0
0.810975
0
0.810931
0
0.810888
0
0.810845
0
0.810801
0
0.810758
0
0.810715
0
0.810672
0
0.810628
0
0.810585
0
0.810542
0
0.810498
0
0.810455
0
0.810412
0
0.810369
0
0.810325
0
0.810282
0
0.810239
0
0.810196
0
0.810152
0
0.810109
0
0.810066
0
0.810023
0
0.809979
0
0.809936
0
0.809893
0
0.80985
0
0.809807
0
0.809763
0
0.80972
0
0.809677
0
0.809634
0
0.809591
0
0.809548
0
0.809504
0
0.809461
0
0.809418
0
0.809375
0
0.809332
0
0.809289
0
0.809245
0
0.809202
0
0.809159
0
0.809116
0
0.809073
0
0.80903
0
0.808987
0
0.808944
3.02186
0.808901
13.7757
0.808857
43.0094
0.808814
46.6022
0.808771
88.1929
0.808728
92.6651
0.808685
107.992
0.808642
152.177
0.808599
235.5
0.808556
332.386
0.808513
422.035
0.80847
540.85
0.808427
683.277
0.808384
877.114
0.808341
1124.82
0.808298
1429.96
0.808255
1685.95
0.808211
1939.43
0.808168
2138.92
0.808125
2399.61
0.808082
2611.08
0.808039
2806.7
0.807996
2922.35
0.807953
3038.89
0.80791
3149.49
0.807867
3254.95
0.807824
3316.2
0.807781
3344.99
0.807738
3284.65
0.807695
3192.23
0.807653
3080.3
0.80761
2979.67
0.807567
2851.47
0.807524
2752.38
0.807481
2677.61
0.807438
2656.1
0.807395
2620.67
0.807352
2615.06
0.807309
2579.06
0.807266
2563.2
0.807223
2572.13
0.80718
2637.51
0.807137
2699.31
0.807094
2775.54
0.807051
2785.22
0.807009
2789.99
0.806966
2751.77
0.806923
2736.85
0.80688
2698.79
0.806837
2688.82
0.806794
2673.02
0.806751
2670.9
0.806708
2632.34
0.806665
2585.22
0.806623
2537.07
0.80658
2498.61
0.806537
2447.28
0.806494
2377.31
0.806451
2247.57
0.806408
2150.06
0.806366
2008.37
0.806323
1869.9
0.80628
1653.36
0.806237
1467.66
0.806194
1257.24
0.806151
1073.63
0.806109
884.361
0.806066
725.534
0.806023
581.129
0.80598
459.579
0.805937
351.448
0.805895
268.377
0.805852
190.811
0.805809
144.664
0.805766
104.271
0.805724
75.2384
0.805681
49.4854
0.805638
28.3045
0.805595
15.334
0.805553
7.09992
0.80551
3.98509
0.805467
0.693211
0.805424
0
0.805382
0
0.805339
0
0.805296
0
0.805253
0
0.805211
0
0.805168
0
0.805125
0
0.805083
0
0.80504
0
0.804997
0
0.804955
0
0.804912
0
0.804869
0
0.804827
0
0.804784
0
0.804741
0
0.804699
0
0.804656
0
0.804613
0
0.804571
0
0.804528
0
0.804485
0
0.804443
0
0.8044
0
0.804358
0
0.804315
0
0.804272
0
0.80423
0
0.804187
0
0.804144
0
0.804102
0
0.804059
0
0.804017
0
0.803974
0
0.803932
0
0.803889
0
0.803846
0
0.803804
0
0.803761
0
0.803719
0
0.803676
0
0.803634
0
0.803591
0
0.803549
0
0.803506
0
0.803464
0
0.803421
C1s Snap
VB MAPPING DATA X Y [12993.2 , 0]
2018
10
27
0
0
51
0
11
Casa Info Follows
1
Calib M = 2.76 A = 0 BE ADD
0
0
0
VB MAPPING DATA X Y [12993.2 , 0]
X-ray spot-size: 400 um by 400 um
20181026
Standard  27/10/2018   00:00:51
c:\users\roxyl\onedrive\desktop\starfire\xps data\starfire_centre_4_bg_sub.vms
XPS
12993.2
0
KA1486
1486.68
36
1e+037
1e+037
1e+037
1e+037
FAT
151.181
1e+037
1e+037
1e+037
1e+037
1e+037
1e+037
1e+037
C 1s

-1
Kinetic Energy
eV
1188.393935
0.158343
2
Counts
d
Transmission
d
pulse counting
1
5
1e+037
1e+037
1e+037
1e+037
2
MFP Exponent
d
-0.6
ESCAPE DEPTH TYPE
d
1
256
0
1
0
1
717.855
0.973313
642.299
0.973254
649.119
0.973195
656.168
0.973136
635.154
0.973078
687.054
0.973019
701.459
0.97296
713.427
0.972901
653.572
0.972843
688.204
0.972784
662.083
0.972725
715.11
0.972666
726.524
0.972608
727.932
0.972549
663.61
0.97249
682.345
0.972431
686.954
0.972373
709.809
0.972314
700.517
0.972255
647.089
0.972197
681.828
0.972138
706.586
0.972079
702.614
0.972021
717.798
0.971962
752.467
0.971903
712.387
0.971845
742.121
0.971786
791.442
0.971727
835.927
0.971669
757.031
0.97161
741.197
0.971551
782.656
0.971493
781.253
0.971434
729.818
0.971376
742.269
0.971317
651.676
0.971258
680.379
0.9712
660.189
0.971141
594.952
0.971083
582.31
0.971024
580.258
0.970965
588.366
0.970907
572.983
0.970848
556.322
0.97079
556.533
0.970731
523.981
0.970673
574.44
0.970614
558.329
0.970556
577.404
0.970497
555.693
0.970438
588.591
0.97038
603.544
0.970321
631.072
0.970263
614.084
0.970204
622.624
0.970146
637.874
0.970087
679.727
0.970029
653.898
0.969971
642.885
0.969912
649.264
0.969854
658.014
0.969795
648.725
0.969737
635.33
0.969678
612.473
0.96962
592.718
0.969561
609.225
0.969503
637.296
0.969444
642.426
0.969386
657.385
0.969328
682.102
0.969269
689.693
0.969211
782.291
0.969152
768.363
0.969094
822.265
0.969036
847.428
0.968977
873.84
0.968919
971.72
0.96886
1040.95
0.968802
1089.07
0.968744
1113.65
0.968685
1195.15
0.968627
1303.96
0.968569
1422.96
0.96851
1432.4
0.968452
1498.67
0.968394
1563.8
0.968335
1512.55
0.968277
1366.57
0.968219
1304.36
0.96816
1214.63
0.968102
1070.99
0.968044
1004.25
0.967986
922.444
0.967927
788.712
0.967869
732.456
0.967811
657.917
0.967752
609.507
0.967694
579.349
0.967636
567.529
0.967578
541.075
0.967519
512.038
0.967461
494.04
0.967403
472.639
0.967345
462.398
0.967286
469.082
0.967228
482.547
0.96717
485.406
0.967112
440.224
0.967054
419.985
0.966995
433.412
0.966937
419.51
0.966879
438.832
0.966821
386.47
0.966763
392.606
0.966705
431.904
0.966646
416.361
0.966588
412.049
0.96653
432.901
0.966472
427.155
0.966414
447.459
0.966356
406.902
0.966298
387.333
0.966239
412.434
0.966181
430.344
0.966123
451.745
0.966065
378.399
0.966007
419.823
0.965949
399.033
0.965891
Ti2p Snap
VB MAPPING DATA X Y [12993.2 , 0]
2018
10
27
0
0
51
0
11
Casa Info Follows
1
Calib M = 2.76 A = 0 BE ADD
0
0
0
VB MAPPING DATA X Y [12993.2 , 0]
X-ray spot-size: 400 um by 400 um
20181026
Standard  27/10/2018   00:00:51
c:\users\roxyl\onedrive\desktop\starfire\xps data\starfire_centre_4_bg_sub.vms
XPS
12993.2
0
KA1486
1486.68
36
1e+037
1e+037
1e+037
1e+037
FAT
151.181
1e+037
1e+037
1e+037
1e+037
1e+037
1e+037
1e+037
Ti 2p

-1
Kinetic Energy
eV
1019.193935
0.158343
2
Counts
d
Transmission
d
pulse counting
1
6
1e+037
1e+037
1e+037
1e+037
2
MFP Exponent
d
-0.6
ESCAPE DEPTH TYPE
d
1
256
0
1
0
1
3664
1.03928
3827.23
1.03922
3808.06
1.03916
4139.28
1.03909
4376.29
1.03903
4446.34
1.03896
4763.9
1.0389
5040.13
1.03883
5260.95
1.03877
5692.38
1.0387
5818.64
1.03864
6126.52
1.03857
6301.95
1.03851
6460.54
1.03845
6393.6
1.03838
6261.1
1.03832
6292.75
1.03825
5933.86
1.03819
5517.16
1.03812
5539.38
1.03806
5191.88
1.03799
4832.38
1.03793
4346.91
1.03786
4091.26
1.0378
3775.01
1.03774
3518.99
1.03767
3226.55
1.03761
3048.56
1.03754
2762.98
1.03748
2625.55
1.03741
2592.84
1.03735
2501.4
1.03728
2320.24
1.03722
2367.55
1.03716
2421.3
1.03709
2430.51
1.03703
2434.55
1.03696
2504.55
1.0369
2519.82
1.03683
2648.81
1.03677
2826.46
1.0367
3171.08
1.03664
3384.31
1.03658
3804.57
1.03651
4299.23
1.03645
5139.98
1.03638
6167.93
1.03632
7146.03
1.03625
8464.15
1.03619
9984.59
1.03613
11519.2
1.03606
12252.8
1.036
12973.1
1.03593
13309.5
1.03587
13047.9
1.0358
12155.7
1.03574
10873.5
1.03567
9169.29
1.03561
7642.48
1.03555
5833.5
1.03548
4465.04
1.03542
3338.57
1.03535
2763.01
1.03529
1997.92
1.03522
1631.41
1.03516
1396.03
1.0351
1270.51
1.03503
1121.43
1.03497
1066.01
1.0349
986.615
1.03484
881.7
1.03477
816.98
1.03471
805.614
1.03465
837.883
1.03458
752.977
1.03452
713.678
1.03445
728.625
1.03439
708.067
1.03433
700.039
1.03426
712.532
1.0342
643.158
1.03413
682.037
1.03407
634.941
1.034
652.908
1.03394
644.148
1.03388
573.617
1.03381
626.396
1.03375
603.75
1.03368
608.306
1.03362
613.345
1.03356
643.798
1.03349
589.492
1.03343
558.041
1.03336
573.296
1.0333
587.019
1.03323
566.767
1.03317
593.307
1.03311
555.99
1.03304
588.71
1.03298
557.766
1.03291
576.37
1.03285
597.279
1.03279
562.131
1.03272
550.068
1.03266
502.277
1.03259
515.462
1.03253
546.115
1.03247
552.697
1.0324
541.512
1.03234
518.52
1.03227
529.323
1.03221
517.355
1.03215
480.634
1.03208
513.268
1.03202
487.799
1.03195
532.942
1.03189
475.278
1.03182
483.377
1.03176
501.976
1.0317
475.764
1.03163
511.426
1.03157
446.418
1.0315
469.12
1.03144
476.885
1.03138
498.772
1.03131
501.29
1.03125
466.969
1.03119
512.474
1.03112
Valence
VB MAPPING DATA X Y [12993.2 , 0]
2018
10
27
0
0
51
0
12
Casa Info Follows
1
Calib M = 2.76 A = 0 BE ADD
0
1
CASA region (*V.B.*) (*Edge Down*) 1484.7088 1492.3545 1 2 0 0 2666.9582 1485.8663 0.81301056 2.2023007 (*NoTag*) 0 0 0
0
VB MAPPING DATA X Y [12993.2 , 0]
X-ray spot-size: 400 um by 400 um
20181026
Standard  27/10/2018   00:00:51
c:\users\roxyl\onedrive\desktop\starfire\xps data\starfire_centre_4_bg_sub.vms
XPS
12993.2
0
KA1486
1486.68
36
1e+037
1e+037
1e+037
1e+037
FAT
50
1e+037
1e+037
1e+037
1e+037
1e+037
1e+037
1e+037
V.B.

-1
Kinetic Energy
eV
1471.6
0.1
2
Counts
d
Transmission
d
pulse counting
0.05
100
1e+037
1e+037
1e+037
1e+037
2
MFP Exponent
d
-0.6
ESCAPE DEPTH TYPE
d
1
362
0
1
0
1
0
0.811148
0
0.811105
0
0.811061
0
0.811018
0
0.810975
0
0.810931
0
0.810888
0
0.810845
0
0.810801
0
0.810758
0
0.810715
0
0.810672
0
0.810628
0
0.810585
0
0.810542
0
0.810498
0
0.810455
0
0.810412
0
0.810369
0
0.810325
0
0.810282
0
0.810239
0
0.810196
0
0.810152
0
0.810109
0
0.810066
0
0.810023
0
0.809979
0
0.809936
0
0.809893
0
0.80985
0
0.809807
0
0.809763
0
0.80972
0
0.809677
0
0.809634
0
0.809591
0
0.809548
0
0.809504
0
0.809461
0
0.809418
0
0.809375
0
0.809332
0
0.809289
0
0.809245
0
0.809202
0
0.809159
0
0.809116
0
0.809073
0
0.80903
0
0.808987
0
0.808944
2.09129
0.808901
17.2674
0.808857
32.6289
0.808814
52.2644
0.808771
67.1406
0.808728
83.6254
0.808685
112.667
0.808642
160.492
0.808599
221.468
0.808556
300.798
0.808513
417.823
0.80847
561.305
0.808427
740.991
0.808384
970.524
0.808341
1247.37
0.808298
1539.17
0.808255
1757.76
0.808211
2007.85
0.808168
2217.49
0.808125
2443.02
0.808082
2639.27
0.808039
2820.76
0.807996
2980.37
0.807953
3100.24
0.80791
3211.07
0.807867
3273.12
0.807824
3265.24
0.807781
3212.3
0.807738
3132.82
0.807695
3053.64
0.807653
2932.03
0.80761
2829.64
0.807567
2694.04
0.807524
2621.53
0.807481
2573.49
0.807438
2540.86
0.807395
2503.4
0.807352
2497.25
0.807309
2579.89
0.807266
2639.49
0.807223
2696.69
0.80718
2673.67
0.807137
2691.5
0.807094
2671.02
0.807051
2681.53
0.807009
2672.74
0.806966
2688.26
0.806923
2657.09
0.80688
2627.18
0.806837
2603.44
0.806794
2568.14
0.806751
2568.22
0.806708
2552.26
0.806665
2572.15
0.806623
2522.17
0.80658
2463.06
0.806537
2372.65
0.806494
2306.82
0.806451
2179.09
0.806408
2050.85
0.806366
1870.45
0.806323
1703.51
0.80628
1519.01
0.806237
1343.57
0.806194
1158.64
0.806151
970.541
0.806109
795.615
0.806066
655.637
0.806023
527.87
0.80598
411.365
0.805937
302.254
0.805895
228.88
0.805852
179.112
0.805809
133.902
0.805766
98.6398
0.805724
70.2538
0.805681
53.2918
0.805638
39.1332
0.805595
25.0953
0.805553
18.115
0.80551
6.77705
0.805467
0.447044
0.805424
0
0.805382
0
0.805339
0
0.805296
0
0.805253
0
0.805211
0
0.805168
0
0.805125
0
0.805083
0
0.80504
0
0.804997
0
0.804955
0
0.804912
0
0.804869
0
0.804827
0
0.804784
0
0.804741
0
0.804699
0
0.804656
0
0.804613
0
0.804571
0
0.804528
0
0.804485
0
0.804443
0
0.8044
0
0.804358
0
0.804315
0
0.804272
0
0.80423
0
0.804187
0
0.804144
0
0.804102
0
0.804059
0
0.804017
0
0.803974
0
0.803932
0
0.803889
0
0.803846
0
0.803804
0
0.803761
0
0.803719
0
0.803676
0
0.803634
0
0.803591
0
0.803549
0
0.803506
0
0.803464
0
0.803421
C1s Snap
VB MAPPING DATA X Y [15158.8 , 0]
2018
10
27
0
0
51
0
11
Casa Info Follows
1
Calib M = 2.76 A = 0 BE ADD
0
0
0
VB MAPPING DATA X Y [15158.8 , 0]
X-ray spot-size: 400 um by 400 um
20181026
Standard  27/10/2018   00:00:51
c:\users\roxyl\onedrive\desktop\starfire\xps data\starfire_centre_4_bg_sub.vms
XPS
15158.8
0
KA1486
1486.68
36
1e+037
1e+037
1e+037
1e+037
FAT
151.181
1e+037
1e+037
1e+037
1e+037
1e+037
1e+037
1e+037
C 1s

-1
Kinetic Energy
eV
1188.393935
0.158343
2
Counts
d
Transmission
d
pulse counting
1
5
1e+037
1e+037
1e+037
1e+037
2
MFP Exponent
d
-0.6
ESCAPE DEPTH TYPE
d
1
256
0
1
0
1
668.258
0.973313
716.561
0.973254
643.988
0.973195
682.924
0.973136
682.572
0.973078
645.905
0.973019
665.391
0.97296
730.798
0.972901
643.669
0.972843
726.713
0.972784
681.847
0.972725
767.854
0.972666
756.128
0.972608
713.177
0.972549
748.719
0.97249
758.298
0.972431
724.447
0.972373
670.715
0.972314
683.695
0.972255
720.321
0.972197
665.051
0.972138
751.941
0.972079
723.798
0.972021
741.217
0.971962
673.816
0.971903
792.193
0.971845
774.793
0.971786
778.639
0.971727
778.277
0.971669
736.227
0.97161
735.46
0.971551
802.051
0.971493
747.384
0.971434
695.82
0.971376
717.564
0.971317
739.315
0.971258
658.034
0.9712
661.304
0.971141
640.632
0.971083
601.274
0.971024
571.433
0.970965
565.054
0.970907
550.903
0.970848
567.273
0.97079
571.751
0.970731
530.504
0.970673
563.642
0.970614
591.487
0.970556
582.721
0.970497
582.256
0.970438
632.23
0.97038
596.132
0.970321
588.86
0.970263
619.377
0.970204
664.481
0.970146
625.347
0.970087
678.683
0.970029
648.683
0.969971
662.492
0.969912
621.482
0.969854
667.224
0.969795
651.766
0.969737
633.313
0.969678
642.35
0.96962
624.835
0.969561
625.337
0.969503
677.556
0.969444
680.854
0.969386
681.697
0.969328
668.576
0.969269
728.494
0.969211
774.526
0.969152
803.289
0.969094
840.732
0.969036
878.526
0.968977
942.853
0.968919
1032.88
0.96886
1060.39
0.968802
1164.18
0.968744
1259.41
0.968685
1248.23
0.968627
1320.09
0.968569
1459.01
0.96851
1497.73
0.968452
1578.68
0.968394
1526.14
0.968335
1502.25
0.968277
1379.58
0.968219
1326.45
0.96816
1236.04
0.968102
1107.05
0.968044
1015.38
0.967986
976.759
0.967927
777.732
0.967869
726.97
0.967811
659.734
0.967752
632.743
0.967694
561.328
0.967636
544.401
0.967578
527.814
0.967519
536.714
0.967461
486.157
0.967403
494.439
0.967345
461.539
0.967286
475.893
0.967228
420.2
0.96717
442.975
0.967112
447.873
0.967054
428.47
0.966995
465.579
0.966937
432.988
0.966879
432.132
0.966821
437.778
0.966763
439.786
0.966705
438.561
0.966646
426.235
0.966588
450.186
0.96653
422.181
0.966472
435.385
0.966414
428.576
0.966356
428.146
0.966298
394.672
0.966239
401.9
0.966181
396.99
0.966123
432.28
0.966065
410.068
0.966007
444.948
0.965949
411.199
0.965891
Ti2p Snap
VB MAPPING DATA X Y [15158.8 , 0]
2018
10
27
0
0
51
0
11
Casa Info Follows
1
Calib M = 2.76 A = 0 BE ADD
0
0
0
VB MAPPING DATA X Y [15158.8 , 0]
X-ray spot-size: 400 um by 400 um
20181026
Standard  27/10/2018   00:00:51
c:\users\roxyl\onedrive\desktop\starfire\xps data\starfire_centre_4_bg_sub.vms
XPS
15158.8
0
KA1486
1486.68
36
1e+037
1e+037
1e+037
1e+037
FAT
151.181
1e+037
1e+037
1e+037
1e+037
1e+037
1e+037
1e+037
Ti 2p

-1
Kinetic Energy
eV
1019.193935
0.158343
2
Counts
d
Transmission
d
pulse counting
1
6
1e+037
1e+037
1e+037
1e+037
2
MFP Exponent
d
-0.6
ESCAPE DEPTH TYPE
d
1
256
0
1
0
1
3906.58
1.03928
3820.57
1.03922
3919.52
1.03916
4272.21
1.03909
4163.21
1.03903
4413.19
1.03896
4619.04
1.0389
5105.95
1.03883
5250.88
1.03877
5604.07
1.0387
5966.48
1.03864
6132.74
1.03857
6338.12
1.03851
6363.67
1.03845
6714.52
1.03838
6373.5
1.03832
6356.07
1.03825
6214.78
1.03819
6163.68
1.03812
5813.99
1.03806
5377.43
1.03799
4867.18
1.03793
4377.65
1.03786
4135.89
1.0378
3959.64
1.03774
3738.48
1.03767
3261.52
1.03761
3169.25
1.03754
2912.33
1.03748
2738.41
1.03741
2559.7
1.03735
2634.37
1.03728
2461.88
1.03722
2513.12
1.03716
2512.92
1.03709
2433.86
1.03703
2409.04
1.03696
2566.48
1.0369
2605.99
1.03683
2646.6
1.03677
2791.46
1.0367
3111.67
1.03664
3243.11
1.03658
3691.62
1.03651
4155.85
1.03645
5150.75
1.03638
6170.07
1.03632
7193.71
1.03625
8603.21
1.03619
9780.33
1.03613
11409.7
1.03606
12554.6
1.036
13618.2
1.03593
13766.1
1.03587
13379.2
1.0358
12636
1.03574
11359.2
1.03567
9710.3
1.03561
7812.15
1.03555
6032.19
1.03548
4720.3
1.03542
3483.98
1.03535
2768
1.03529
2116.25
1.03522
1706.61
1.03516
1476.63
1.0351
1272.45
1.03503
1157.41
1.03497
967.872
1.0349
986.615
1.03484
921.079
1.03477
893.782
1.03471
840.14
1.03465
836.923
1.03458
741.452
1.03452
747.297
1.03445
732.46
1.03439
701.342
1.03433
677.18
1.03426
725.745
1.0342
710.76
1.03413
670.748
1.03407
653.754
1.034
632.241
1.03394
651.616
1.03388
628.737
1.03381
604.091
1.03375
609.289
1.03368
632.089
1.03362
644.798
1.03356
580.428
1.03349
575.698
1.03343
625.627
1.03336
560.577
1.0333
589.745
1.03323
563.151
1.03317
615.544
1.03311
536.229
1.03304
600.236
1.03298
590.42
1.03291
586.929
1.03285
572.758
1.03279
528.962
1.03272
532.825
1.03266
516.823
1.03259
569.586
1.03253
541.849
1.03247
513.401
1.0324
553.45
1.03234
553.429
1.03227
507.267
1.03221
497.1
1.03215
539.044
1.03208
526.015
1.03202
514.665
1.03195
495.528
1.03189
514.675
1.03182
488.386
1.03176
472.791
1.0317
481.596
1.03163
490.67
1.03157
511.14
1.0315
497.976
1.03144
515.797
1.03138
473.173
1.03131
496.318
1.03125
519.131
1.03119
477.645
1.03112
Valence
VB MAPPING DATA X Y [15158.8 , 0]
2018
10
27
0
0
51
0
12
Casa Info Follows
1
Calib M = 2.76 A = 0 BE ADD
0
1
CASA region (*V.B.*) (*Edge Down*) 1484.6646 1492.3545 1 2 0 0 2701.6354 1485.9046 0.77999478 2.8842326 (*NoTag*) 0 0 0
0
VB MAPPING DATA X Y [15158.8 , 0]
X-ray spot-size: 400 um by 400 um
20181026
Standard  27/10/2018   00:00:51
c:\users\roxyl\onedrive\desktop\starfire\xps data\starfire_centre_4_bg_sub.vms
XPS
15158.8
0
KA1486
1486.68
36
1e+037
1e+037
1e+037
1e+037
FAT
50
1e+037
1e+037
1e+037
1e+037
1e+037
1e+037
1e+037
V.B.

-1
Kinetic Energy
eV
1471.6
0.1
2
Counts
d
Transmission
d
pulse counting
0.05
100
1e+037
1e+037
1e+037
1e+037
2
MFP Exponent
d
-0.6
ESCAPE DEPTH TYPE
d
1
362
0
1
0
1
0
0.811148
0
0.811105
0
0.811061
0
0.811018
0
0.810975
0
0.810931
0
0.810888
0
0.810845
0
0.810801
0
0.810758
0
0.810715
0
0.810672
0
0.810628
0
0.810585
0
0.810542
0
0.810498
0
0.810455
0
0.810412
0
0.810369
0
0.810325
0
0.810282
0
0.810239
0
0.810196
0
0.810152
0
0.810109
0
0.810066
0
0.810023
0
0.809979
0
0.809936
0
0.809893
0
0.80985
0
0.809807
0
0.809763
0
0.80972
0
0.809677
0
0.809634
0
0.809591
0
0.809548
0
0.809504
0
0.809461
0
0.809418
0
0.809375
0
0.809332
0
0.809289
0
0.809245
0
0.809202
0
0.809159
0
0.809116
0
0.809073
0
0.80903
0
0.808987
0
0.808944
-7.67105
0.808901
4.04863
0.808857
25.068
0.808814
33.4754
0.808771
42.8299
0.808728
59.9115
0.808685
106.162
0.808642
155.011
0.808599
230.619
0.808556
316.996
0.808513
444.623
0.80847
581.17
0.808427
753.994
0.808384
945.858
0.808341
1211.22
0.808298
1474.62
0.808255
1774.18
0.808211
2038.25
0.808168
2280.5
0.808125
2478.21
0.808082
2659.34
0.808039
2798.35
0.807996
2944.43
0.807953
3034.24
0.80791
3144.54
0.807867
3203.86
0.807824
3252.33
0.807781
3253.89
0.807738
3195.76
0.807695
3141.22
0.807653
3020.21
0.80761
2918.16
0.807567
2787.12
0.807524
2679.91
0.807481
2620.99
0.807438
2597.49
0.807395
2628.09
0.807352
2632.54
0.807309
2646.43
0.807266
2640.73
0.807223
2642.01
0.80718
2652.27
0.807137
2742.18
0.807094
2796.09
0.807051
2801.09
0.807009
2747.09
0.806966
2722.48
0.806923
2685.79
0.80688
2687.57
0.806837
2676.49
0.806794
2678.6
0.806751
2647.22
0.806708
2625.89
0.806665
2626.83
0.806623
2581.66
0.80658
2509.87
0.806537
2461.05
0.806494
2398.01
0.806451
2314.66
0.806408
2164.37
0.806366
1998.47
0.806323
1835.75
0.80628
1631.66
0.806237
1418.73
0.806194
1204.37
0.806151
1013.98
0.806109
859.149
0.806066
697.011
0.806023
560
0.80598
433.955
0.805937
336.265
0.805895
255.819
0.805852
193.026
0.805809
141.599
0.805766
103.656
0.805724
74.3133
0.805681
55.7528
0.805638
37.2505
0.805595
21.0723
0.805553
11.0453
0.80551
7.09247
0.805467
1.61656
0.805424
0
0.805382
0
0.805339
0
0.805296
0
0.805253
0
0.805211
0
0.805168
0
0.805125
0
0.805083
0
0.80504
0
0.804997
0
0.804955
0
0.804912
0
0.804869
0
0.804827
0
0.804784
0
0.804741
0
0.804699
0
0.804656
0
0.804613
0
0.804571
0
0.804528
0
0.804485
0
0.804443
0
0.8044
0
0.804358
0
0.804315
0
0.804272
0
0.80423
0
0.804187
0
0.804144
0
0.804102
0
0.804059
0
0.804017
0
0.803974
0
0.803932
0
0.803889
0
0.803846
0
0.803804
0
0.803761
0
0.803719
0
0.803676
0
0.803634
0
0.803591
0
0.803549
0
0.803506
0
0.803464
0
0.803421
C1s Snap
VB MAPPING DATA X Y [17324.3 , 0]
2018
10
27
0
0
51
0
11
Casa Info Follows
1
Calib M = 2.67 A = 0 BE ADD
0
0
0
VB MAPPING DATA X Y [17324.3 , 0]
X-ray spot-size: 400 um by 400 um
20181026
Standard  27/10/2018   00:00:51
c:\users\roxyl\onedrive\desktop\starfire\xps data\starfire_centre_4_bg_sub.vms
XPS
17324.3
0
KA1486
1486.68
36
1e+037
1e+037
1e+037
1e+037
FAT
151.181
1e+037
1e+037
1e+037
1e+037
1e+037
1e+037
1e+037
C 1s

-1
Kinetic Energy
eV
1188.393935
0.158343
2
Counts
d
Transmission
d
pulse counting
1
5
1e+037
1e+037
1e+037
1e+037
2
MFP Exponent
d
-0.6
ESCAPE DEPTH TYPE
d
1
256
0
1
0
1
693.057
0.973313
694.413
0.973254
605.502
0.973195
691.843
0.973136
661.359
0.973078
629.695
0.973019
604.449
0.97296
665.038
0.972901
694.42
0.972843
685.719
0.972784
700.375
0.972725
727.376
0.972666
701.854
0.972608
721.784
0.972549
659.909
0.97249
686.021
0.972431
674.86
0.972373
680.488
0.972314
623.616
0.972255
660.295
0.972197
660.258
0.972138
642.134
0.972079
631.999
0.972021
666.276
0.971962
730.163
0.971903
644.317
0.971845
704.782
0.971786
750.706
0.971727
736.769
0.971669
752.408
0.97161
721.691
0.971551
735.879
0.971493
728.191
0.971434
678.821
0.971376
738.9
0.971317
702.237
0.971258
659.152
0.9712
645.691
0.971141
656.23
0.971083
556.652
0.971024
640.932
0.970965
588.366
0.970907
564.151
0.970848
528.944
0.97079
516.315
0.970731
522.894
0.970673
562.562
0.970614
592.556
0.970556
580.595
0.970497
573.755
0.970438
610.943
0.97038
587.661
0.970321
571.975
0.970263
578.086
0.970204
585.999
0.970146
612.819
0.970087
630.653
0.970029
633.04
0.969971
620.183
0.969912
611.193
0.969854
606.847
0.969795
642.644
0.969737
647.432
0.969678
674.219
0.96962
606.343
0.969561
642.456
0.969503
576.414
0.969444
652.28
0.969386
636.964
0.969328
668.576
0.969269
663.502
0.969211
723.085
0.969152
788.736
0.969094
847.535
0.969036
817.301
0.968977
837.875
0.968919
915.417
0.96886
969.998
0.968802
976.411
0.968744
1117.46
0.968685
1123.12
0.968627
1224.3
0.968569
1329.99
0.96851
1398.32
0.968452
1523.14
0.968394
1435.76
0.968335
1543.46
0.968277
1415.84
0.968219
1345.78
0.96816
1347.73
0.968102
1227.29
0.968044
1089.56
0.967986
998.854
0.967927
845.44
0.967869
775.434
0.967811
701.536
0.967752
626.487
0.967694
635.211
0.967636
622.681
0.967578
545.496
0.967519
516.444
0.967461
557.109
0.967403
505.776
0.967345
446.928
0.967286
496.325
0.967228
465.465
0.96717
450.613
0.967112
462.32
0.967054
470.892
0.966995
468.118
0.966937
427.933
0.966879
461.443
0.966821
445.226
0.966763
459.164
0.966705
406.938
0.966646
420.475
0.966588
446.04
0.96653
433.725
0.966472
408.225
0.966414
425.291
0.966356
414.256
0.966298
436.26
0.966239
452.138
0.966181
410.006
0.966123
389.295
0.966065
392.203
0.966007
415.771
0.965949
398.222
0.965891
Ti2p Snap
VB MAPPING DATA X Y [17324.3 , 0]
2018
10
27
0
0
51
0
11
Casa Info Follows
1
Calib M = 2.67 A = 0 BE ADD
0
0
0
VB MAPPING DATA X Y [17324.3 , 0]
X-ray spot-size: 400 um by 400 um
20181026
Standard  27/10/2018   00:00:51
c:\users\roxyl\onedrive\desktop\starfire\xps data\starfire_centre_4_bg_sub.vms
XPS
17324.3
0
KA1486
1486.68
36
1e+037
1e+037
1e+037
1e+037
FAT
151.181
1e+037
1e+037
1e+037
1e+037
1e+037
1e+037
1e+037
Ti 2p

-1
Kinetic Energy
eV
1019.193935
0.158343
2
Counts
d
Transmission
d
pulse counting
1
6
1e+037
1e+037
1e+037
1e+037
2
MFP Exponent
d
-0.6
ESCAPE DEPTH TYPE
d
1
256
0
1
0
1
3674.66
1.03928
3675.47
1.03922
3840.85
1.03916
4027.19
1.03909
4090.49
1.03903
4382.58
1.03896
4493.24
1.0389
4899.63
1.03883
5126.28
1.03877
5469.08
1.0387
5631.95
1.03864
5871.61
1.03857
6345.6
1.03851
6532.57
1.03845
6593.87
1.03838
6611.89
1.03832
6530.19
1.03825
6411.92
1.03819
6180.63
1.03812
5791.01
1.03806
5613.59
1.03799
5286.09
1.03793
4854.07
1.03786
4408.41
1.0378
4217.19
1.03774
3787.78
1.03767
3465.51
1.03761
3182.01
1.03754
2944.5
1.03748
2837.44
1.03741
2781.39
1.03735
2590.04
1.03728
2428.16
1.03722
2444.29
1.03716
2430.24
1.03709
2497.5
1.03703
2336.94
1.03696
2482.44
1.0369
2552.96
1.03683
2574.74
1.03677
2718.17
1.0367
2867.4
1.03664
3221.22
1.03658
3412.5
1.03651
3938.09
1.03645
4602.39
1.03638
5239
1.03632
6477.51
1.03625
7641.44
1.03619
9045.41
1.03613
10498.3
1.03606
11815.8
1.036
13095.3
1.03593
13724.3
1.03587
13653.6
1.0358
13495.5
1.03574
12451.8
1.03567
10869.8
1.03561
8919.12
1.03555
7364.98
1.03548
5549.9
1.03542
4338.43
1.03535
3193.39
1.03529
2440.69
1.03522
1961.16
1.03516
1656.73
1.0351
1391.84
1.03503
1256.62
1.03497
1112.19
1.0349
1002.87
1.03484
996.955
1.03477
862.101
1.03471
866.035
1.03465
842.688
1.03458
758.739
1.03452
758.823
1.03445
708.492
1.03439
747.457
1.03433
700.039
1.03426
704.038
1.0342
693.859
1.03413
655.696
1.03407
683.855
1.034
649.15
1.03394
648.816
1.03388
655.83
1.03381
628.255
1.03375
611.135
1.03368
633.919
1.03362
608.719
1.03356
654.818
1.03349
602.367
1.03343
600.054
1.03336
583.29
1.0333
601.558
1.03323
575.806
1.03317
591.528
1.03311
552.397
1.03304
569.205
1.03298
607.188
1.03291
564.93
1.03285
578.888
1.03279
562.131
1.03272
516.443
1.03266
545.916
1.03259
562.713
1.03253
528.196
1.03247
554.405
1.0324
527.014
1.03234
510.857
1.03227
493.695
1.03221
546.894
1.03215
519.852
1.03208
555.757
1.03202
562.522
1.03195
538.762
1.03189
509.646
1.03182
485.882
1.03176
526.157
1.0317
502.426
1.03163
507.275
1.03157
482.098
1.0315
508.694
1.03144
495.099
1.03138
499.598
1.03131
490.518
1.03125
496.776
1.03119
499.206
1.03112
Valence
VB MAPPING DATA X Y [17324.3 , 0]
2018
10
27
0
0
51
0
12
Casa Info Follows
1
Calib M = 2.67 A = 0 BE ADD
0
1
CASA region (*V.B.*) (*Edge Down*) 1485.1814 1492.2645 1 2 0 0 2723.655 1485.8883 0.7898812 1.5517672 (*NoTag*) 0 0 0
0
VB MAPPING DATA X Y [17324.3 , 0]
X-ray spot-size: 400 um by 400 um
20181026
Standard  27/10/2018   00:00:51
c:\users\roxyl\onedrive\desktop\starfire\xps data\starfire_centre_4_bg_sub.vms
XPS
17324.3
0
KA1486
1486.68
36
1e+037
1e+037
1e+037
1e+037
FAT
50
1e+037
1e+037
1e+037
1e+037
1e+037
1e+037
1e+037
V.B.

-1
Kinetic Energy
eV
1471.6
0.1
2
Counts
d
Transmission
d
pulse counting
0.05
100
1e+037
1e+037
1e+037
1e+037
2
MFP Exponent
d
-0.6
ESCAPE DEPTH TYPE
d
1
362
0
1
0
1
0
0.811148
0
0.811105
0
0.811061
0
0.811018
0
0.810975
0
0.810931
0
0.810888
0
0.810845
0
0.810801
0
0.810758
0
0.810715
0
0.810672
0
0.810628
0
0.810585
0
0.810542
0
0.810498
0
0.810455
0
0.810412
0
0.810369
0
0.810325
0
0.810282
0
0.810239
0
0.810196
0
0.810152
0
0.810109
0
0.810066
0
0.810023
0
0.809979
0
0.809936
0
0.809893
0
0.80985
0
0.809807
0
0.809763
0
0.80972
0
0.809677
0
0.809634
0
0.809591
0
0.809548
0
0.809504
0
0.809461
0
0.809418
0
0.809375
0
0.809332
0
0.809289
0
0.809245
0
0.809202
0
0.809159
0
0.809116
0
0.809073
0
0.80903
0
0.808987
0
0.808944
0
0.808901
0
0.808857
0
0.808814
8.6461
0.808771
22.512
0.808728
41.6974
0.808685
51.0241
0.808642
80.8071
0.808599
104.843
0.808556
175.438
0.808513
256.938
0.80847
378.536
0.808427
525.418
0.808384
721.213
0.808341
962.777
0.808298
1270.48
0.808255
1544.27
0.808211
1791.28
0.808168
1976
0.808125
2194.77
0.808082
2417.98
0.808039
2612.12
0.807996
2797.67
0.807953
2969.28
0.80791
3092.3
0.807867
3214.2
0.807824
3229.88
0.807781
3239.95
0.807738
3156.71
0.807695
3146.18
0.807653
3074.05
0.80761
2988.79
0.807567
2820.69
0.807524
2724.89
0.807481
2626.82
0.807438
2579.26
0.807395
2478.89
0.807352
2470.85
0.807309
2454.69
0.807266
2532.22
0.807223
2567.67
0.80718
2637.95
0.807137
2668.62
0.807094
2707.12
0.807051
2717.97
0.807009
2706.04
0.806966
2715.82
0.806923
2680.8
0.80688
2642.73
0.806837
2600.44
0.806794
2620.09
0.806751
2645.18
0.806708
2624.45
0.806665
2586.44
0.806623
2577.14
0.80658
2532.86
0.806537
2449.09
0.806494
2350.98
0.806451
2310.5
0.806408
2263.26
0.806366
2146.14
0.806323
1962.03
0.80628
1787.36
0.806237
1589.69
0.806194
1395.18
0.806151
1179.57
0.806109
1007.96
0.806066
833.532
0.806023
672.104
0.80598
520.569
0.805937
407.369
0.805895
312.048
0.805852
235.688
0.805809
168.483
0.805766
112.828
0.805724
84.1161
0.805681
57.3227
0.805638
41.434
0.805595
30.0901
0.805553
21.357
0.80551
18.6467
0.805467
7.99961
0.805424
0.954156
0.805382
0
0.805339
0
0.805296
0
0.805253
0
0.805211
0
0.805168
0
0.805125
0
0.805083
0
0.80504
0
0.804997
0
0.804955
0
0.804912
0
0.804869
0
0.804827
0
0.804784
0
0.804741
0
0.804699
0
0.804656
0
0.804613
0
0.804571
0
0.804528
0
0.804485
0
0.804443
0
0.8044
0
0.804358
0
0.804315
0
0.804272
0
0.80423
0
0.804187
0
0.804144
0
0.804102
0
0.804059
0
0.804017
0
0.803974
0
0.803932
0
0.803889
0
0.803846
0
0.803804
0
0.803761
0
0.803719
0
0.803676
0
0.803634
0
0.803591
0
0.803549
0
0.803506
0
0.803464
0
0.803421
C1s Snap
VB MAPPING DATA X Y [19489.8 , 0]
2018
10
27
0
0
51
0
11
Casa Info Follows
1
Calib M = 2.58 A = 0 BE ADD
0
0
0
VB MAPPING DATA X Y [19489.8 , 0]
X-ray spot-size: 400 um by 400 um
20181026
Standard  27/10/2018   00:00:51
c:\users\roxyl\onedrive\desktop\starfire\xps data\starfire_centre_4_bg_sub.vms
XPS
19489.8
0
KA1486
1486.68
36
1e+037
1e+037
1e+037
1e+037
FAT
151.181
1e+037
1e+037
1e+037
1e+037
1e+037
1e+037
1e+037
C 1s

-1
Kinetic Energy
eV
1188.393935
0.158343
2
Counts
d
Transmission
d
pulse counting
1
5
1e+037
1e+037
1e+037
1e+037
2
MFP Exponent
d
-0.6
ESCAPE DEPTH TYPE
d
1
256
0
1
0
1
597.778
0.973313
706.138
0.973254
628.594
0.973195
670.183
0.973136
686.316
0.973078
663.362
0.973019
651.71
0.97296
734.52
0.972901
693.182
0.972843
688.204
0.972784
725.08
0.972725
686.898
0.972666
701.854
0.972608
672.599
0.972549
726.517
0.97249
710.521
0.972431
731.703
0.972373
631.62
0.972314
694.509
0.972255
603.869
0.972197
736.949
0.972138
625.424
0.972079
676.722
0.972021
667.447
0.971962
710.207
0.971903
688.914
0.971845
674.444
0.971786
721.609
0.971727
752.911
0.971669
750.096
0.97161
796.27
0.971551
737.02
0.971493
803.833
0.971434
749.083
0.971376
679.383
0.971317
778.64
0.971258
694.902
0.9712
686.953
0.971141
667.371
0.971083
658.166
0.971024
579.155
0.970965
607.238
0.970907
592.855
0.970848
563.988
0.97079
495.662
0.970731
539.2
0.970673
551.764
0.970614
531.589
0.970556
541.25
0.970497
579.068
0.970438
554.532
0.97038
590.838
0.970321
588.86
0.970263
546.323
0.970204
591.231
0.970146
626.391
0.970087
676.595
0.970029
654.941
0.969971
657.332
0.969912
695.566
0.969854
649.828
0.969795
645.684
0.969737
615.161
0.969678
628.408
0.96962
601.477
0.969561
589.086
0.969503
623.548
0.969444
612.867
0.969386
666.137
0.969328
662.779
0.969269
596.57
0.969211
655.145
0.969152
668.437
0.969094
777.555
0.969036
764.823
0.968977
801.911
0.968919
843.581
0.96886
943.756
0.968802
989.892
0.968744
1027.91
0.968685
1136.39
0.968627
1202.49
0.968569
1262.64
0.96851
1264.83
0.968452
1354.64
0.968394
1456.47
0.968335
1475.09
0.968277
1400.97
0.968219
1331.97
0.96816
1317.94
0.968102
1223.59
0.968044
1113.67
0.967986
1010.82
0.967927
925.043
0.967869
853.16
0.967811
720.619
0.967752
723.007
0.967694
647.825
0.967636
620.012
0.967578
570.251
0.967519
543.765
0.967461
504.552
0.967403
497.056
0.967345
481.307
0.967286
476.744
0.967228
481.692
0.96717
473.526
0.967112
457.221
0.967054
453.923
0.966995
428.332
0.966937
491.955
0.966879
421.245
0.966821
427.847
0.966763
413.669
0.966705
422.75
0.966646
427.881
0.966588
452.673
0.96653
427.953
0.966472
437.854
0.966414
412.976
0.966356
464.097
0.966298
412.612
0.966239
423.778
0.966181
414.073
0.966123
399.027
0.966065
426.308
0.966007
433.601
0.965949
450.94
0.965891
Ti2p Snap
VB MAPPING DATA X Y [19489.8 , 0]
2018
10
27
0
0
51
0
11
Casa Info Follows
1
Calib M = 2.58 A = 0 BE ADD
0
0
0
VB MAPPING DATA X Y [19489.8 , 0]
X-ray spot-size: 400 um by 400 um
20181026
Standard  27/10/2018   00:00:51
c:\users\roxyl\onedrive\desktop\starfire\xps data\starfire_centre_4_bg_sub.vms
XPS
19489.8
0
KA1486
1486.68
36
1e+037
1e+037
1e+037
1e+037
FAT
151.181
1e+037
1e+037
1e+037
1e+037
1e+037
1e+037
1e+037
Ti 2p

-1
Kinetic Energy
eV
1019.193935
0.158343
2
Counts
d
Transmission
d
pulse counting
1
6
1e+037
1e+037
1e+037
1e+037
2
MFP Exponent
d
-0.6
ESCAPE DEPTH TYPE
d
1
256
0
1
0
1
3330.79
1.03928
3478.45
1.03922
3423.85
1.03916
3680.52
1.03909
3642.65
1.03903
4024.28
1.03896
4045.95
1.0389
4440.17
1.03883
4578.79
1.03877
4902.61
1.0387
5053.09
1.03864
5379.2
1.03857
5650.93
1.03851
6065.6
1.03845
6211.99
1.03838
6048.65
1.03832
6233.09
1.03825
6229.57
1.03819
5922.75
1.03812
6100.7
1.03806
5691.91
1.03799
5385.71
1.03793
4965.19
1.03786
4489.46
1.0378
4196.02
1.03774
3872.29
1.03767
3506.31
1.03761
3342.16
1.03754
3006.53
1.03748
2844.35
1.03741
2625.98
1.03735
2504.81
1.03728
2367.45
1.03722
2346.11
1.03716
2276.04
1.03709
2361.29
1.03703
2376.87
1.03696
2392.87
1.0369
2298.88
1.03683
2562.58
1.03677
2515.82
1.0367
2732.06
1.03664
2821.71
1.03658
3219.17
1.03651
3534.9
1.03645
3923.66
1.03638
4466.14
1.03632
5389.45
1.03625
6328.89
1.03619
7595.57
1.03613
8911.53
1.03606
10099.4
1.036
11577.6
1.03593
12452.9
1.03587
13075.9
1.0358
13364.3
1.03574
12694.7
1.03567
11532.6
1.03561
10145.7
1.03555
8266.75
1.03548
6675.28
1.03542
5052.48
1.03535
3923.33
1.03529
2883.47
1.03522
2270.66
1.03516
1807.98
1.0351
1568.48
1.03503
1254.68
1.03497
1167.03
1.0349
1049.71
1.03484
987.351
1.03477
880.342
1.03471
888.093
1.03465
812.901
1.03458
799.077
1.03452
775.152
1.03445
714.245
1.03439
719.596
1.03433
711.468
1.03426
659.682
1.0342
682.592
1.03413
706.496
1.03407
688.559
1.034
673.576
1.03394
683.357
1.03388
674.514
1.03381
623.608
1.03375
625.906
1.03368
585.437
1.03362
608.719
1.03356
623.593
1.03349
595.01
1.03343
611.014
1.03336
628.718
1.0333
610.645
1.03323
622.81
1.03317
556.836
1.03311
590.122
1.03304
614.422
1.03298
556.884
1.03291
536.772
1.03285
548.236
1.03279
567.368
1.03272
569.036
1.03266
522.813
1.03259
517.181
1.03253
555.502
1.03247
519.381
1.0324
517.634
1.03234
563.646
1.03227
528.474
1.03221
503.008
1.03215
556.568
1.03208
514.118
1.03202
527.259
1.03195
507.168
1.03189
510.484
1.03182
489.221
1.03176
526.157
1.0317
504.926
1.03163
514.747
1.03157
536.034
1.0315
521.061
1.03144
476.057
1.03138
516.939
1.03131
502.118
1.03125
486.84
1.03119
466.036
1.03112
Valence
VB MAPPING DATA X Y [19489.8 , 0]
2018
10
27
0
0
51
0
12
Casa Info Follows
1
Calib M = 2.58 A = 0 BE ADD
0
1
CASA region (*V.B.*) (*Edge Down*) 1484.937 1492.1745 1 2 0 0 2639.1544 1485.8546 0.82123738 -0.62104861 (*NoTag*) 0 0 0
0
VB MAPPING DATA X Y [19489.8 , 0]
X-ray spot-size: 400 um by 400 um
20181026
Standard  27/10/2018   00:00:51
c:\users\roxyl\onedrive\desktop\starfire\xps data\starfire_centre_4_bg_sub.vms
XPS
19489.8
0
KA1486
1486.68
36
1e+037
1e+037
1e+037
1e+037
FAT
50
1e+037
1e+037
1e+037
1e+037
1e+037
1e+037
1e+037
V.B.

-1
Kinetic Energy
eV
1471.6
0.1
2
Counts
d
Transmission
d
pulse counting
0.05
100
1e+037
1e+037
1e+037
1e+037
2
MFP Exponent
d
-0.6
ESCAPE DEPTH TYPE
d
1
362
0
1
0
1
0
0.811148
0
0.811105
0
0.811061
0
0.811018
0
0.810975
0
0.810931
0
0.810888
0
0.810845
0
0.810801
0
0.810758
0
0.810715
0
0.810672
0
0.810628
0
0.810585
0
0.810542
0
0.810498
0
0.810455
0
0.810412
0
0.810369
0
0.810325
0
0.810282
0
0.810239
0
0.810196
0
0.810152
0
0.810109
0
0.810066
0
0.810023
0
0.809979
0
0.809936
0
0.809893
0
0.80985
0
0.809807
0
0.809763
0
0.80972
0
0.809677
0
0.809634
0
0.809591
0
0.809548
0
0.809504
0
0.809461
0
0.809418
0
0.809375
0
0.809332
0
0.809289
0
0.809245
0
0.809202
0
0.809159
0
0.809116
0
0.809073
0
0.80903
0
0.808987
0
0.808944
3.47501
0.808901
6.5068
0.808857
20.6485
0.808814
50.018
0.808771
69.8312
0.808728
82.222
0.808685
92.3717
0.808642
113.579
0.808599
146.606
0.808556
202.482
0.808513
274.185
0.80847
360.63
0.808427
484.449
0.808384
614.301
0.808341
830.059
0.808298
1031.63
0.808255
1281.19
0.808211
1519.31
0.808168
1788.03
0.808125
2045.3
0.808082
2271.89
0.808039
2475.91
0.807996
2638.94
0.807953
2777.55
0.80791
2887.71
0.807867
2984.58
0.807824
3064.27
0.807781
3114.23
0.807738
3130.67
0.807695
3124.21
0.807653
3089.2
0.80761
3003.4
0.807567
2913.27
0.807524
2759.27
0.807481
2662.3
0.807438
2537.05
0.807395
2495.93
0.807352
2486.52
0.807309
2518.03
0.807266
2521.26
0.807223
2524.42
0.80718
2516.49
0.807137
2543.54
0.807094
2544.55
0.807051
2567.94
0.807009
2597.77
0.806966
2617.12
0.806923
2609.15
0.80688
2595.54
0.806837
2565.13
0.806794
2541.56
0.806751
2526.82
0.806708
2522.81
0.806665
2518.58
0.806623
2466.11
0.80658
2445.88
0.806537
2409.53
0.806494
2379.76
0.806451
2334.01
0.806408
2256.49
0.806366
2148.11
0.806323
1978.27
0.80628
1790.44
0.806237
1606.29
0.806194
1436.7
0.806151
1246.05
0.806109
1074.22
0.806066
901.769
0.806023
765.321
0.80598
630.167
0.805937
490.591
0.805895
374.364
0.805852
277.122
0.805809
210.98
0.805766
158.588
0.805724
111.149
0.805681
83.2835
0.805638
55.5955
0.805595
38.6882
0.805553
22.9977
0.80551
18.0119
0.805467
9.66944
0.805424
4.84862
0.805382
-0.108978
0.805339
0
0.805296
0
0.805253
0
0.805211
0
0.805168
0
0.805125
0
0.805083
0
0.80504
0
0.804997
0
0.804955
0
0.804912
0
0.804869
0
0.804827
0
0.804784
0
0.804741
0
0.804699
0
0.804656
0
0.804613
0
0.804571
0
0.804528
0
0.804485
0
0.804443
0
0.8044
0
0.804358
0
0.804315
0
0.804272
0
0.80423
0
0.804187
0
0.804144
0
0.804102
0
0.804059
0
0.804017
0
0.803974
0
0.803932
0
0.803889
0
0.803846
0
0.803804
0
0.803761
0
0.803719
0
0.803676
0
0.803634
0
0.803591
0
0.803549
0
0.803506
0
0.803464
0
0.803421
C1s Snap
VB MAPPING DATA X Y [21655.4 , 0]
2018
10
27
0
0
51
0
11
Casa Info Follows
1
Calib M = 2.5 A = 0 BE ADD
0
0
0
VB MAPPING DATA X Y [21655.4 , 0]
X-ray spot-size: 400 um by 400 um
20181026
Standard  27/10/2018   00:00:51
c:\users\roxyl\onedrive\desktop\starfire\xps data\starfire_centre_4_bg_sub.vms
XPS
21655.4
0
KA1486
1486.68
36
1e+037
1e+037
1e+037
1e+037
FAT
151.181
1e+037
1e+037
1e+037
1e+037
1e+037
1e+037
1e+037
C 1s

-1
Kinetic Energy
eV
1188.393935
0.158343
2
Counts
d
Transmission
d
pulse counting
1
5
1e+037
1e+037
1e+037
1e+037
2
MFP Exponent
d
-0.6
ESCAPE DEPTH TYPE
d
1
256
0
1
0
1
790.946
0.973313
723.075
0.973254
688.887
0.973195
753
0.973136
705.033
0.973078
740.671
0.973019
679.072
0.97296
780.427
0.972901
721.652
0.972843
757.77
0.972784
753.49
0.972725
734.736
0.972666
746.26
0.972608
732.851
0.972549
749.953
0.97249
791.374
0.972431
701.468
0.972373
700.036
0.972314
674.082
0.972255
698.712
0.972197
732.156
0.972138
642.134
0.972079
684.96
0.972021
687.353
0.971962
646.817
0.971903
692.435
0.971845
697.781
0.971786
666.906
0.971727
749.452
0.971669
707.333
0.97161
689.565
0.971551
723.329
0.971493
759.803
0.971434
709.419
0.971376
761.359
0.971317
666.282
0.971258
700.488
0.9712
645.691
0.971141
617.235
0.971083
634.74
0.971024
572.536
0.970965
598.357
0.970907
527.718
0.970848
542.085
0.97079
551.098
0.970731
563.117
0.970673
494.536
0.970614
492.014
0.970556
516.793
0.970497
522.755
0.970438
531.116
0.97038
637.427
0.970321
573.03
0.970263
679.727
0.970204
700.06
0.970146
682.766
0.970087
734.022
0.970029
737.33
0.969971
790.45
0.969912
760.39
0.969854
771.606
0.969795
804.825
0.969737
779.54
0.969678
783.767
0.96962
773.745
0.969561
771.35
0.969503
780.663
0.969444
701.545
0.969386
859.658
0.969328
802.871
0.969269
934.141
0.969211
992.908
0.969152
999.26
0.969094
1193.55
0.969036
1236.16
0.968977
1330.69
0.968919
1561.94
0.96886
1830.17
0.968802
2002.89
0.968744
2360.68
0.968685
2720.13
0.968627
3136.15
0.968569
3620.95
0.96851
4092.72
0.968452
4251.24
0.968394
4418.37
0.968335
4378.44
0.968277
4344.2
0.968219
4124.79
0.96816
3718.35
0.968102
3239.78
0.968044
2598.26
0.967986
2330.04
0.967927
1841.85
0.967869
1642.31
0.967811
1332.19
0.967752
1137.69
0.967694
955.97
0.967636
858.41
0.967578
774.48
0.967519
742.058
0.967461
669.232
0.967403
609.547
0.967345
565.536
0.967286
501.433
0.967228
524.396
0.96717
497.287
0.967112
492.065
0.967054
435.257
0.966995
451.188
0.966937
445.624
0.966879
420.407
0.966821
422.055
0.966763
447.369
0.966705
419.421
0.966646
438.578
0.966588
402.929
0.96653
380.952
0.966472
407.402
0.966414
403.945
0.966356
402.817
0.966298
392.226
0.966239
389.746
0.966181
392.109
0.966123
388.484
0.966065
408.443
0.966007
382.542
0.965949
393.356
0.965891
Ti2p Snap
VB MAPPING DATA X Y [21655.4 , 0]
2018
10
27
0
0
51
0
11
Casa Info Follows
1
Calib M = 2.5 A = 0 BE ADD
0
0
0
VB MAPPING DATA X Y [21655.4 , 0]
X-ray spot-size: 400 um by 400 um
20181026
Standard  27/10/2018   00:00:51
c:\users\roxyl\onedrive\desktop\starfire\xps data\starfire_centre_4_bg_sub.vms
XPS
21655.4
0
KA1486
1486.68
36
1e+037
1e+037
1e+037
1e+037
FAT
151.181
1e+037
1e+037
1e+037
1e+037
1e+037
1e+037
1e+037
Ti 2p

-1
Kinetic Energy
eV
1019.193935
0.158343
2
Counts
d
Transmission
d
pulse counting
1
6
1e+037
1e+037
1e+037
1e+037
2
MFP Exponent
d
-0.6
ESCAPE DEPTH TYPE
d
1
256
0
1
0
1
1899.31
1.03928
2026.1
1.03922
1897.47
1.03916
2012.29
1.03909
2070.76
1.03903
2100.12
1.03896
2193.25
1.0389
2327.67
1.03883
2284.36
1.03877
2550.97
1.0387
2695.07
1.03864
2725.66
1.03857
2964.52
1.03851
3051.43
1.03845
3086.09
1.03838
3164.52
1.03832
3247.44
1.03825
3304.53
1.03819
3192.62
1.03812
3221.53
1.03806
3106.21
1.03799
2991.13
1.03793
2768.69
1.03786
2595.95
1.0378
2462.58
1.03774
2310
1.03767
2011.93
1.03761
1967
1.03754
1809.43
1.03748
1759.58
1.03741
1623.81
1.03735
1562.66
1.03728
1558.07
1.03722
1417.37
1.03716
1479.37
1.03709
1497.16
1.03703
1460.73
1.03696
1412.06
1.0369
1439.42
1.03683
1501.29
1.03677
1414.33
1.0367
1606.45
1.03664
1593.64
1.03658
1730.14
1.03651
1868.25
1.03645
2059.87
1.03638
2197.79
1.03632
2570.24
1.03625
2870.54
1.03619
3335.57
1.03613
4087
1.03606
4597.02
1.036
5110.35
1.03593
5839.49
1.03587
6232.52
1.0358
6479.68
1.03574
6721.49
1.03567
6508.64
1.03561
5701.45
1.03555
4912.37
1.03548
4159.13
1.03542
3325.53
1.03535
2659.16
1.03529
2029.47
1.03522
1644.91
1.03516
1333.35
1.0351
1191.89
1.03503
1098.08
1.03497
942.858
1.0349
876.673
1.03484
793.338
1.03477
769.939
1.03471
719.298
1.03465
742.757
1.03458
752.977
1.03452
724.244
1.03445
678.772
1.03439
695.577
1.03433
694.324
1.03426
658.738
1.0342
649.73
1.03413
655.696
1.03407
657.517
1.034
662.303
1.03394
674.022
1.03388
648.356
1.03381
625.467
1.03375
638.83
1.03368
595.499
1.03362
662.375
1.03356
630.022
1.03349
633.635
1.03343
565.347
1.03336
617.815
1.0333
632.454
1.03323
638.177
1.03317
631.556
1.03311
610.781
1.03304
599.349
1.03298
607.188
1.03291
583.409
1.03285
575.385
1.03279
605.775
1.03272
559.552
1.03266
595.545
1.03259
547.249
1.03253
550.382
1.03247
562.948
1.0324
578.181
1.03234
549.172
1.03227
546.288
1.03221
571.369
1.03215
523.19
1.03208
588.899
1.03202
549.088
1.03195
542.919
1.03189
573.351
1.03182
538.477
1.03176
572.019
1.0317
570.75
1.03163
553.768
1.03157
562.586
1.0315
591.141
1.03144
547.258
1.03138
564.008
1.03131
555.976
1.03125
575.432
1.03119
562.228
1.03112
Valence
VB MAPPING DATA X Y [21655.4 , 0]
2018
10
27
0
0
51
0
12
Casa Info Follows
1
Calib M = 2.5 A = 0 BE ADD
0
1
CASA region (*V.B.*) (*Edge Down*) 1484.0847 1492.0945 1 2 0 0 1440.1962 1485.8399 0.84186371 1.7612349 (*NoTag*) 0 0 0
0
VB MAPPING DATA X Y [21655.4 , 0]
X-ray spot-size: 400 um by 400 um
20181026
Standard  27/10/2018   00:00:51
c:\users\roxyl\onedrive\desktop\starfire\xps data\starfire_centre_4_bg_sub.vms
XPS
21655.4
0
KA1486
1486.68
36
1e+037
1e+037
1e+037
1e+037
FAT
50
1e+037
1e+037
1e+037
1e+037
1e+037
1e+037
1e+037
V.B.

-1
Kinetic Energy
eV
1471.6
0.1
2
Counts
d
Transmission
d
pulse counting
0.05
100
1e+037
1e+037
1e+037
1e+037
2
MFP Exponent
d
-0.6
ESCAPE DEPTH TYPE
d
1
362
0
1
0
1
0
0.811148
0
0.811105
0
0.811061
0
0.811018
0
0.810975
0
0.810931
0
0.810888
0
0.810845
0
0.810801
0
0.810758
0
0.810715
0
0.810672
0
0.810628
0
0.810585
0
0.810542
0
0.810498
0
0.810455
0
0.810412
0
0.810369
0
0.810325
0
0.810282
0
0.810239
0
0.810196
0
0.810152
0
0.810109
0
0.810066
0
0.810023
0
0.809979
0
0.809936
0
0.809893
0
0.80985
0
0.809807
0
0.809763
0
0.80972
0
0.809677
0
0.809634
0
0.809591
0
0.809548
0
0.809504
0
0.809461
0
0.809418
0
0.809375
0
0.809332
0
0.809289
0
0.809245
0
0.809202
0
0.809159
0
0.809116
0
0.809073
0
0.80903
0
0.808987
0
0.808944
4.2949
0.808901
-1.61964
0.808857
-3.77107
0.808814
0.689464
0.808771
7.02983
0.808728
12.9966
0.808685
9.22352
0.808642
13.5401
0.808599
24.8446
0.808556
54.246
0.808513
80.9255
0.80847
118.158
0.808427
157.464
0.808384
222.613
0.808341
318.895
0.808298
427.566
0.808255
538.622
0.808211
675.585
0.808168
811.068
0.808125
930.996
0.808082
1041.84
0.808039
1172.53
0.807996
1318.87
0.807953
1409.89
0.80791
1495.84
0.807867
1552.78
0.807824
1640.87
0.807781
1697.96
0.807738
1725.66
0.807695
1710.07
0.807653
1690.93
0.80761
1676.76
0.807567
1660.08
0.807524
1593.47
0.807481
1531.42
0.807438
1466.77
0.807395
1436.5
0.807352
1410.07
0.807309
1399.41
0.807266
1388.88
0.807223
1389.51
0.80718
1396.86
0.807137
1420.13
0.807094
1446.44
0.807051
1468.65
0.807009
1482.74
0.806966
1478.49
0.806923
1472.52
0.80688
1460.61
0.806837
1460.31
0.806794
1447.03
0.806751
1420.25
0.806708
1413.68
0.806665
1397.55
0.806623
1401.43
0.80658
1357.56
0.806537
1340.4
0.806494
1320.06
0.806451
1297.34
0.806408
1252.31
0.806366
1182.66
0.806323
1121.29
0.80628
1040.76
0.806237
951.416
0.806194
851.423
0.806151
765.86
0.806109
667.338
0.806066
571.645
0.806023
464.165
0.80598
382.819
0.805937
311.531
0.805895
249.114
0.805852
188.883
0.805809
134.629
0.805766
109.182
0.805724
88.5424
0.805681
75.0187
0.805638
56.21
0.805595
43.592
0.805553
31.1894
0.80551
24.2004
0.805467
18.0424
0.805424
14.0686
0.805382
6.26551
0.805339
-1.27628
0.805296
0
0.805253
0
0.805211
0
0.805168
0
0.805125
0
0.805083
0
0.80504
0
0.804997
0
0.804955
0
0.804912
0
0.804869
0
0.804827
0
0.804784
0
0.804741
0
0.804699
0
0.804656
0
0.804613
0
0.804571
0
0.804528
0
0.804485
0
0.804443
0
0.8044
0
0.804358
0
0.804315
0
0.804272
0
0.80423
0
0.804187
0
0.804144
0
0.804102
0
0.804059
0
0.804017
0
0.803974
0
0.803932
0
0.803889
0
0.803846
0
0.803804
0
0.803761
0
0.803719
0
0.803676
0
0.803634
0
0.803591
0
0.803549
0
0.803506
0
0.803464
0
0.803421
C1s Snap
VB MAPPING DATA X Y [23820.9 , 0]
2018
10
27
0
0
51
0
11
Casa Info Follows
1
Calib M = 2.27 A = 0 BE ADD
0
0
0
VB MAPPING DATA X Y [23820.9 , 0]
X-ray spot-size: 400 um by 400 um
20181026
Standard  27/10/2018   00:00:51
c:\users\roxyl\onedrive\desktop\starfire\xps data\starfire_centre_4_bg_sub.vms
XPS
23820.9
0
KA1486
1486.68
36
1e+037
1e+037
1e+037
1e+037
FAT
151.181
1e+037
1e+037
1e+037
1e+037
1e+037
1e+037
1e+037
C 1s

-1
Kinetic Energy
eV
1188.393935
0.158343
2
Counts
d
Transmission
d
pulse counting
1
5
1e+037
1e+037
1e+037
1e+037
2
MFP Exponent
d
-0.6
ESCAPE DEPTH TYPE
d
1
256
0
1
0
1
643.459
0.973313
670.962
0.973254
645.271
0.973195
634.508
0.973136
660.111
0.973078
623.461
0.973019
625.592
0.97296
665.038
0.972901
637.48
0.972843
647.21
0.972784
663.318
0.972725
598.583
0.972666
694.454
0.972608
704.569
0.972549
600.702
0.97249
633.344
0.972431
639.787
0.972373
608.408
0.972314
678.889
0.972255
639.885
0.972197
595.551
0.972138
676.747
0.972079
596.692
0.972021
626.463
0.971962
563.47
0.971903
634.928
0.971845
625.436
0.971786
645.956
0.971727
626.08
0.971669
637.986
0.97161
662.028
0.971551
664.003
0.971493
693.193
0.971434
576.828
0.971376
577.195
0.971317
548.306
0.971258
555.251
0.9712
527.482
0.971141
528.103
0.971083
538.804
0.971024
490.903
0.970965
478.464
0.970907
474.726
0.970848
412.861
0.97079
456.531
0.970731
447.884
0.970673
452.425
0.970614
439.604
0.970556
423.217
0.970497
416.504
0.970438
480.026
0.97038
471.188
0.970321
491.772
0.970263
506.09
0.970204
500.192
0.970146
510.508
0.970087
555.476
0.970029
588.195
0.969971
596.449
0.969912
609.135
0.969854
581.263
0.969795
652.78
0.969737
650.457
0.969678
630.399
0.96962
632.621
0.969561
637.421
0.969503
663.809
0.969444
658.191
0.969386
670.027
0.969328
666.644
0.969269
751.775
0.969211
781.321
0.969152
812.99
0.969094
921.403
0.969036
1064.14
0.968977
1156.7
0.968919
1331.87
0.96886
1447.22
0.968802
1667.79
0.968744
1903.4
0.968685
2266.15
0.968627
2587.06
0.968569
2987.26
0.96851
3381.72
0.968452
3694.89
0.968394
4038.95
0.968335
4161.15
0.968277
4064.38
0.968219
3721.61
0.96816
3543.37
0.968102
3207.41
0.968044
2702.12
0.967986
2266.52
0.967927
1837.28
0.967869
1556.35
0.967811
1276.76
0.967752
1090.32
0.967694
967.683
0.967636
858.41
0.967578
710.824
0.967519
616.031
0.967461
600.907
0.967403
579.026
0.967345
548.346
0.967286
463.123
0.967228
491.087
0.96717
461.645
0.967112
406.23
0.967054
460.711
0.966995
435.951
0.966937
419.51
0.966879
414.545
0.966821
395.573
0.966763
390.921
0.966705
372.818
0.966646
362.876
0.966588
388.835
0.96653
361.163
0.966472
349.79
0.966414
382.598
0.966356
348.073
0.966298
371.025
0.966239
342.75
0.966181
363.636
0.966123
375.508
0.966065
341.046
0.966007
351.744
0.965949
355.237
0.965891
Ti2p Snap
VB MAPPING DATA X Y [23820.9 , 0]
2018
10
27
0
0
51
0
11
Casa Info Follows
1
Calib M = 2.27 A = 0 BE ADD
0
0
0
VB MAPPING DATA X Y [23820.9 , 0]
X-ray spot-size: 400 um by 400 um
20181026
Standard  27/10/2018   00:00:51
c:\users\roxyl\onedrive\desktop\starfire\xps data\starfire_centre_4_bg_sub.vms
XPS
23820.9
0
KA1486
1486.68
36
1e+037
1e+037
1e+037
1e+037
FAT
151.181
1e+037
1e+037
1e+037
1e+037
1e+037
1e+037
1e+037
Ti 2p

-1
Kinetic Energy
eV
1019.193935
0.158343
2
Counts
d
Transmission
d
pulse counting
1
6
1e+037
1e+037
1e+037
1e+037
2
MFP Exponent
d
-0.6
ESCAPE DEPTH TYPE
d
1
256
0
1
0
1
1236.88
1.03928
1108.9
1.03922
1169.69
1.03916
1218.58
1.03909
1286.09
1.03903
1252.17
1.03896
1255.46
1.0389
1310.03
1.03883
1329.08
1.03877
1392.82
1.0387
1473.45
1.03864
1474.74
1.03857
1622.57
1.03851
1660.47
1.03845
1702.89
1.03838
1744.07
1.03832
1832.54
1.03825
1845.71
1.03819
1879.01
1.03812
1765
1.03806
1749.5
1.03799
1716.42
1.03793
1718.9
1.03786
1527.03
1.0378
1498.24
1.03774
1501.26
1.03767
1396.46
1.03761
1317.14
1.03754
1247.65
1.03748
1235.62
1.03741
1155.29
1.03735
1096.71
1.03728
1051.08
1.03722
949.052
1.03716
963.156
1.03709
989.174
1.03703
996.001
1.03696
1068.17
1.0369
971.032
1.03683
1030.34
1.03677
1008.51
1.0367
1046.39
1.03664
1094.54
1.03658
1108.9
1.03651
1115.77
1.03645
1228.16
1.03638
1319.1
1.03632
1402.72
1.03625
1507.43
1.03619
1753.07
1.03613
2037.7
1.03606
2213.11
1.036
2482.11
1.03593
2635.94
1.03587
3080.02
1.0358
3172.18
1.03574
3269.27
1.03567
3367.89
1.03561
3192.12
1.03555
3044.63
1.03548
2599.21
1.03542
2172.23
1.03535
1793.41
1.03529
1488.08
1.03522
1222.59
1.03516
1077.62
1.0351
914.302
1.03503
869.52
1.03497
814.899
1.0349
729.445
1.03484
713.62
1.03477
672.977
1.03471
641.614
1.03465
687.987
1.03458
674.221
1.03452
634.914
1.03445
678.772
1.03439
636.972
1.03433
634.321
1.03426
625.707
1.0342
645.036
1.03413
607.718
1.03407
630.238
1.034
650.09
1.03394
626.411
1.03388
628.737
1.03381
603.162
1.03375
621.29
1.03368
648.555
1.03362
628.147
1.03356
604.306
1.03349
612.484
1.03343
658.507
1.03336
625.992
1.0333
632.454
1.03323
640.889
1.03317
572.848
1.03311
585.631
1.03304
609.102
1.03298
628.369
1.03291
585.169
1.03285
601.658
1.03279
604.902
1.03272
586.279
1.03266
577.576
1.03259
572.163
1.03253
612.673
1.03247
604.806
1.0324
596.942
1.03234
601.96
1.03227
614.998
1.03221
551.114
1.03215
553.23
1.03208
613.542
1.03202
560.842
1.03195
547.907
1.03189
556.587
1.03182
569.367
1.03176
568.683
1.0317
632.407
1.03163
577.845
1.03157
589.139
1.0315
539.199
1.03144
596.106
1.03138
548.319
1.03131
560.119
1.03125
519.959
1.03119
588.764
1.03112
Valence
VB MAPPING DATA X Y [23820.9 , 0]
2018
10
27
0
0
51
0
12
Casa Info Follows
1
Calib M = 2.27 A = 0 BE ADD
0
1
CASA region (*V.B.*) (*Edge Down*) 1483.8547 1491.8645 1 2 0 0 812.20648 1485.6281 1.047006 -0.12012705 (*NoTag*) 0 0 0
0
VB MAPPING DATA X Y [23820.9 , 0]
X-ray spot-size: 400 um by 400 um
20181026
Standard  27/10/2018   00:00:51
c:\users\roxyl\onedrive\desktop\starfire\xps data\starfire_centre_4_bg_sub.vms
XPS
23820.9
0
KA1486
1486.68
36
1e+037
1e+037
1e+037
1e+037
FAT
50
1e+037
1e+037
1e+037
1e+037
1e+037
1e+037
1e+037
V.B.

-1
Kinetic Energy
eV
1471.6
0.1
2
Counts
d
Transmission
d
pulse counting
0.05
100
1e+037
1e+037
1e+037
1e+037
2
MFP Exponent
d
-0.6
ESCAPE DEPTH TYPE
d
1
362
0
1
0
1
0
0.811148
0
0.811105
0
0.811061
0
0.811018
0
0.810975
0
0.810931
0
0.810888
0
0.810845
0
0.810801
0
0.810758
0
0.810715
0
0.810672
0
0.810628
0
0.810585
0
0.810542
0
0.810498
0
0.810455
0
0.810412
0
0.810369
0
0.810325
0
0.810282
0
0.810239
0
0.810196
0
0.810152
0
0.810109
0
0.810066
0
0.810023
0
0.809979
0
0.809936
0
0.809893
0
0.80985
0
0.809807
0
0.809763
0
0.80972
0
0.809677
0
0.809634
0
0.809591
0
0.809548
0
0.809504
0
0.809461
0
0.809418
0
0.809375
0
0.809332
0
0.809289
0
0.809245
0
0.809202
0
0.809159
0
0.809116
0
0.809073
0
0.80903
0
0.808987
0
0.808944
0
0.808901
-2.2162
0.808857
-2.10247
0.808814
4.02027
0.808771
10.3194
0.808728
15.6332
0.808685
24.5766
0.808642
39.4045
0.808599
44.2097
0.808556
56.292
0.808513
65.0641
0.80847
76.2983
0.808427
108.121
0.808384
125.167
0.808341
178.865
0.808298
203.253
0.808255
269.609
0.808211
341.966
0.808168
439.523
0.808125
503.796
0.808082
570.972
0.808039
629.144
0.807996
670.351
0.807953
723.448
0.80791
763.025
0.807867
841.647
0.807824
894.307
0.807781
959.067
0.807738
988.874
0.807695
1003.59
0.807653
1004.13
0.80761
992.777
0.807567
963.796
0.807524
948.085
0.807481
941.915
0.807438
925.729
0.807395
896.882
0.807352
880.962
0.807309
841.794
0.807266
826.584
0.807223
810.487
0.80718
830.845
0.807137
835.172
0.807094
837.107
0.807051
842.783
0.807009
842.464
0.806966
826.665
0.806923
813.537
0.80688
809.723
0.806837
814.302
0.806794
813.897
0.806751
809.774
0.806708
776.06
0.806665
751.064
0.806623
734.525
0.80658
750.426
0.806537
733.882
0.806494
706.457
0.806451
674.892
0.806408
665.898
0.806366
640.426
0.806323
604.349
0.80628
559.014
0.806237
520.062
0.806194
481.965
0.806151
439.6
0.806109
383.244
0.806066
341.818
0.806023
299.791
0.80598
260.541
0.805937
215.813
0.805895
181.242
0.805852
154.038
0.805809
123.415
0.805766
100.079
0.805724
85.6149
0.805681
73.5245
0.805638
56.4664
0.805595
40.0148
0.805553
25.7146
0.80551
21.3434
0.805467
14.8368
0.805424
14.0712
0.805382
6.07987
0.805339
4.80552
0.805296
1.64879
0.805253
0.968711
0.805211
0
0.805168
0
0.805125
0
0.805083
0
0.80504
0
0.804997
0
0.804955
0
0.804912
0
0.804869
0
0.804827
0
0.804784
0
0.804741
0
0.804699
0
0.804656
0
0.804613
0
0.804571
0
0.804528
0
0.804485
0
0.804443
0
0.8044
0
0.804358
0
0.804315
0
0.804272
0
0.80423
0
0.804187
0
0.804144
0
0.804102
0
0.804059
0
0.804017
0
0.803974
0
0.803932
0
0.803889
0
0.803846
0
0.803804
0
0.803761
0
0.803719
0
0.803676
0
0.803634
0
0.803591
0
0.803549
0
0.803506
0
0.803464
0
0.803421
C1s Snap
VB MAPPING DATA X Y [0 , 2203.53]
2018
10
27
0
0
51
0
11
Casa Info Follows
1
Calib M = 1.76 A = 0 BE ADD
0
0
0
VB MAPPING DATA X Y [0 , 2203.53]
X-ray spot-size: 400 um by 400 um
20181026
Standard  27/10/2018   00:00:51
c:\users\roxyl\onedrive\desktop\starfire\xps data\starfire_centre_4_bg_sub.vms
XPS
0
2203.53
KA1486
1486.68
36
1e+037
1e+037
1e+037
1e+037
FAT
151.181
1e+037
1e+037
1e+037
1e+037
1e+037
1e+037
1e+037
C 1s

-1
Kinetic Energy
eV
1188.393935
0.158343
2
Counts
d
Transmission
d
pulse counting
1
5
1e+037
1e+037
1e+037
1e+037
2
MFP Exponent
d
-0.6
ESCAPE DEPTH TYPE
d
1
256
0
1
0
1
809.219
0.973313
743.92
0.973254
758.161
0.973195
858.752
0.973136
799.87
0.973078
815.487
0.973019
716.384
0.97296
730.798
0.972901
756.312
0.972843
853.422
0.972784
898.012
0.972725
878.248
0.972666
934.984
0.972608
898.849
0.972549
928.807
0.97249
959.204
0.972431
990.521
0.972373
1038.45
0.972314
988.894
0.972255
962.829
0.972197
939.46
0.972138
934.555
0.972079
923.872
0.972021
928.571
0.971962
875.726
0.971903
877.867
0.971845
897.313
0.971786
864.767
0.971727
906.26
0.971669
940.799
0.97161
956.901
0.971551
1008.55
0.971493
1098.5
0.971434
1034.66
0.971376
1120.7
0.971317
1150.54
0.971258
1136.2
0.9712
1160.91
0.971141
1087.4
0.971083
1084.3
0.971024
980.703
0.970965
910.303
0.970907
899.771
0.970848
831.197
0.97079
767.407
0.970731
718.571
0.970673
661.901
0.970614
619.296
0.970556
640.143
0.970497
634.318
0.970438
636.487
0.97038
630.015
0.970321
596.247
0.970263
685.021
0.970204
564.024
0.970146
646.226
0.970087
650.492
0.970029
685.185
0.969971
689.322
0.969912
756.274
0.969854
730.672
0.969795
782.525
0.969737
807.777
0.969678
789.742
0.96962
736.761
0.969561
780.413
0.969503
809.14
0.969444
793.18
0.969386
828.539
0.969328
809.634
0.969269
807.067
0.969211
840.526
0.969152
853.737
0.969094
896.132
0.969036
900.878
0.968977
990.481
0.968919
1016.37
0.96886
1106.07
0.968802
1163.22
0.968744
1249.88
0.968685
1414.09
0.968627
1677.61
0.968569
1825.18
0.96851
1913.34
0.968452
2130.33
0.968394
2394.19
0.968335
2572.74
0.968277
2752.66
0.968219
2763.36
0.96816
2708.48
0.968102
2579.43
0.968044
2431.35
0.967986
2226.02
0.967927
2046.81
0.967869
1705.41
0.967811
1482.13
0.967752
1294.08
0.967694
1109.14
0.967636
948.254
0.967578
821.338
0.967519
816.087
0.967461
702.518
0.967403
614.779
0.967345
668.673
0.967286
559.323
0.967228
549.164
0.96717
519.351
0.967112
557.504
0.967054
498.043
0.966995
490.127
0.966937
472.58
0.966879
476.518
0.966821
460.122
0.966763
476.856
0.966705
478.506
0.966646
436.932
0.966588
461.793
0.96653
423.006
0.966472
460.899
0.966414
417.081
0.966356
439.585
0.966298
417.505
0.966239
392.987
0.966181
468.578
0.966123
471.209
0.966065
423.06
0.966007
402.803
0.965949
421.742
0.965891
Ti2p Snap
VB MAPPING DATA X Y [0 , 2203.53]
2018
10
27
0
0
51
0
11
Casa Info Follows
1
Calib M = 1.76 A = 0 BE ADD
0
0
0
VB MAPPING DATA X Y [0 , 2203.53]
X-ray spot-size: 400 um by 400 um
20181026
Standard  27/10/2018   00:00:51
c:\users\roxyl\onedrive\desktop\starfire\xps data\starfire_centre_4_bg_sub.vms
XPS
0
2203.53
KA1486
1486.68
36
1e+037
1e+037
1e+037
1e+037
FAT
151.181
1e+037
1e+037
1e+037
1e+037
1e+037
1e+037
1e+037
Ti 2p

-1
Kinetic Energy
eV
1019.193935
0.158343
2
Counts
d
Transmission
d
pulse counting
1
6
1e+037
1e+037
1e+037
1e+037
2
MFP Exponent
d
-0.6
ESCAPE DEPTH TYPE
d
1
256
0
1
0
1
2739
1.03928
2723.66
1.03922
2707.87
1.03916
2816.43
1.03909
2826.09
1.03903
2890.69
1.03896
2915.01
1.0389
3040.28
1.03883
3133.92
1.03877
3256.21
1.0387
3420.52
1.03864
3579.92
1.03857
3831.31
1.03851
3985.36
1.03845
4331.23
1.03838
4505.92
1.03832
4702.52
1.03825
4800.32
1.03819
4950.55
1.03812
5164.36
1.03806
5254.53
1.03799
5343.7
1.03793
5130.7
1.03786
5101.44
1.0378
4854.59
1.03774
4837.14
1.03767
4455.16
1.03761
4291.43
1.03754
3806.13
1.03748
3515.71
1.03741
3342.47
1.03735
2915.08
1.03728
2789.01
1.03722
2664.34
1.03716
2362.08
1.03709
2334.5
1.03703
2146.17
1.03696
2178.35
1.0369
2079.05
1.03683
1978.87
1.03677
1948.12
1.0367
2102.68
1.03664
2088.37
1.03658
2113.53
1.03651
2043.97
1.03645
2152.52
1.03638
2248.03
1.03632
2488.66
1.03625
2612.46
1.03619
2745.95
1.03613
3125.04
1.03606
3734.62
1.036
4254.45
1.03593
5094.89
1.03587
6160.05
1.0358
7278.15
1.03574
8214
1.03567
9250.86
1.03561
10018.9
1.03555
10426.9
1.03548
10543.7
1.03542
10122
1.03535
9020.97
1.03529
7889.11
1.03522
6407.04
1.03516
5095.57
1.0351
3983.33
1.03503
3074.44
1.03497
2385.05
1.0349
1969.41
1.03484
1637.58
1.03477
1408.36
1.03471
1222.81
1.03465
1155.93
1.03458
1019.98
1.03452
989.352
1.03445
928.997
1.03439
894.451
1.03433
816.236
1.03426
812.57
1.0342
812.163
1.03413
762.94
1.03407
782.624
1.034
749.67
1.03394
784.18
1.03388
741.779
1.03381
699.817
1.03375
717.299
1.03368
714.416
1.03362
696.604
1.03356
709.922
1.03349
669.502
1.03343
697.779
1.03336
700.494
1.0333
676.98
1.03323
685.182
1.03317
620.882
1.03311
640.421
1.03304
644.567
1.03298
706.033
1.03291
629.167
1.03285
626.18
1.03279
667.749
1.03272
656.116
1.03266
599.823
1.03259
641.751
1.03253
608.407
1.03247
623.599
1.0324
606.322
1.03234
653.046
1.03227
603.971
1.03221
567.149
1.03215
561.574
1.03208
595.697
1.03202
616.255
1.03195
580.333
1.03189
629.513
1.03182
541.817
1.03176
557.843
1.0317
548.253
1.03163
586.977
1.03157
555.118
1.0315
524.359
1.03144
562.161
1.03138
580.524
1.03131
587.462
1.03125
567.981
1.03119
529.058
1.03112
Valence
VB MAPPING DATA X Y [0 , 2203.53]
2018
10
27
0
0
51
0
12
Casa Info Follows
1
Calib M = 1.76 A = 0 BE ADD
0
1
CASA region (*V.B.*) (*Edge Down*) 1483.3447 1491.3545 1 2 0 0 2231.8567 1485.8353 0.84857436 1.8634869 (*NoTag*) 0 0 0
0
VB MAPPING DATA X Y [0 , 2203.53]
X-ray spot-size: 400 um by 400 um
20181026
Standard  27/10/2018   00:00:51
c:\users\roxyl\onedrive\desktop\starfire\xps data\starfire_centre_4_bg_sub.vms
XPS
0
2203.53
KA1486
1486.68
36
1e+037
1e+037
1e+037
1e+037
FAT
50
1e+037
1e+037
1e+037
1e+037
1e+037
1e+037
1e+037
V.B.

-1
Kinetic Energy
eV
1471.6
0.1
2
Counts
d
Transmission
d
pulse counting
0.05
100
1e+037
1e+037
1e+037
1e+037
2
MFP Exponent
d
-0.6
ESCAPE DEPTH TYPE
d
1
362
0
1
0
1
0
0.811148
0
0.811105
0
0.811061
0
0.811018
0
0.810975
0
0.810931
0
0.810888
0
0.810845
0
0.810801
0
0.810758
0
0.810715
0
0.810672
0
0.810628
0
0.810585
0
0.810542
0
0.810498
0
0.810455
0
0.810412
0
0.810369
0
0.810325
0
0.810282
0
0.810239
0
0.810196
0
0.810152
0
0.810109
0
0.810066
0
0.810023
0
0.809979
0
0.809936
0
0.809893
0
0.80985
0
0.809807
0
0.809763
0
0.80972
0
0.809677
0
0.809634
0
0.809591
0
0.809548
0
0.809504
0
0.809461
0
0.809418
0
0.809375
0
0.809332
0
0.809289
0
0.809245
0
0.809202
0
0.809159
0
0.809116
0
0.809073
0
0.80903
0
0.808987
0
0.808944
0
0.808901
0
0.808857
0
0.808814
0
0.808771
0
0.808728
0
0.808685
0
0.808642
0
0.808599
0
0.808556
0
0.808513
0
0.80847
2.83939
0.808427
12.0634
0.808384
3.13026
0.808341
-1.7778
0.808298
0.405686
0.808255
25.3905
0.808211
54.2869
0.808168
122.197
0.808125
197.345
0.808082
335.178
0.808039
470.111
0.807996
623.211
0.807953
802.21
0.80791
1030.74
0.807867
1254.43
0.807824
1449.9
0.807781
1655.79
0.807738
1821.92
0.807695
1999.02
0.807653
2132.16
0.80761
2347.4
0.807567
2478.37
0.807524
2547.66
0.807481
2570.82
0.807438
2603.43
0.807395
2663.27
0.807352
2666.62
0.807309
2631.79
0.807266
2558.33
0.807223
2467.31
0.80718
2347.79
0.807137
2220.51
0.807094
2130.54
0.807051
2076.49
0.807009
2053.5
0.806966
2035.96
0.806923
2049.85
0.80688
2072.11
0.806837
2103.44
0.806794
2125.72
0.806751
2169.18
0.806708
2175.84
0.806665
2200.24
0.806623
2210.32
0.80658
2249.75
0.806537
2247.53
0.806494
2238.71
0.806451
2214.78
0.806408
2221.65
0.806366
2193.75
0.806323
2173.03
0.80628
2110.77
0.806237
2099.28
0.806194
2057.41
0.806151
2022.62
0.806109
1936.82
0.806066
1866.87
0.806023
1785.27
0.80598
1674
0.805937
1522.93
0.805895
1354.06
0.805852
1211.88
0.805809
1077.43
0.805766
947.13
0.805724
787.24
0.805681
639.416
0.805638
515.07
0.805595
427.252
0.805553
338.578
0.80551
259.043
0.805467
188.854
0.805424
146.623
0.805382
114.033
0.805339
89.1047
0.805296
68.937
0.805253
47.2113
0.805211
35.3443
0.805168
19.5092
0.805125
14.5864
0.805083
4.10487
0.80504
-0.0492444
0.804997
0
0.804955
0
0.804912
0
0.804869
0
0.804827
0
0.804784
0
0.804741
0
0.804699
0
0.804656
0
0.804613
0
0.804571
0
0.804528
0
0.804485
0
0.804443
0
0.8044
0
0.804358
0
0.804315
0
0.804272
0
0.80423
0
0.804187
0
0.804144
0
0.804102
0
0.804059
0
0.804017
0
0.803974
0
0.803932
0
0.803889
0
0.803846
0
0.803804
0
0.803761
0
0.803719
0
0.803676
0
0.803634
0
0.803591
0
0.803549
0
0.803506
0
0.803464
0
0.803421
C1s Snap
VB MAPPING DATA X Y [2165.54 , 2203.53]
2018
10
27
0
0
51
0
11
Casa Info Follows
1
Calib M = 2.17 A = 0 BE ADD
0
0
0
VB MAPPING DATA X Y [2165.54 , 2203.53]
X-ray spot-size: 400 um by 400 um
20181026
Standard  27/10/2018   00:00:51
c:\users\roxyl\onedrive\desktop\starfire\xps data\starfire_centre_4_bg_sub.vms
XPS
2165.54
2203.53
KA1486
1486.68
36
1e+037
1e+037
1e+037
1e+037
FAT
151.181
1e+037
1e+037
1e+037
1e+037
1e+037
1e+037
1e+037
C 1s

-1
Kinetic Energy
eV
1188.393935
0.158343
2
Counts
d
Transmission
d
pulse counting
1
5
1e+037
1e+037
1e+037
1e+037
2
MFP Exponent
d
-0.6
ESCAPE DEPTH TYPE
d
1
256
0
1
0
1
773.979
0.973313
768.674
0.973254
768.424
0.973195
816.706
0.973136
738.725
0.973078
793.042
0.973019
795.982
0.97296
802.761
0.972901
792.209
0.972843
786.341
0.972784
810.311
0.972725
935.899
0.972666
938.684
0.972608
924.67
0.972549
918.939
0.97249
890.602
0.972431
953.028
0.972373
935.824
0.972314
896.373
0.972255
983.239
0.972197
938.262
0.972138
889.2
0.972079
887.388
0.972021
923.887
0.971962
906.248
0.971903
902.513
0.971845
954.489
0.971786
943.911
0.971727
929.32
0.971669
1049.44
0.97161
1099.17
0.971551
1126.07
0.971493
1138.01
0.971434
1178.59
0.971376
1156.64
0.971317
1168.52
0.971258
1091.51
0.9712
1051.62
0.971141
1032.81
0.971083
1075.38
0.971024
865.975
0.970965
864.787
0.970907
822.49
0.970848
760.014
0.97079
692.405
0.970731
646.823
0.970673
702.933
0.970614
625.714
0.970556
567.834
0.970497
578.005
0.970438
649.26
0.97038
627.898
0.970321
645.846
0.970263
632.083
0.970204
681.224
0.970146
673.37
0.970087
775.787
0.970029
740.459
0.969971
747.109
0.969912
749.071
0.969854
775.7
0.969795
768.334
0.969737
838.031
0.969678
793.726
0.96962
832.14
0.969561
833.783
0.969503
780.663
0.969444
826.681
0.969386
744.907
0.969328
845.381
0.969269
762.445
0.969211
823.056
0.969152
846.946
0.969094
847.535
0.969036
864.92
0.968977
953.545
0.968919
1040.64
0.96886
1139.12
0.968802
1194.03
0.968744
1383.25
0.968685
1513.61
0.968627
1597.95
0.968569
1829.92
0.96851
1972.04
0.968452
2181.16
0.968394
2186.12
0.968335
2362.01
0.968277
2266.46
0.968219
2284.7
0.96816
2137.93
0.968102
1993.07
0.968044
1813.78
0.967986
1541.09
0.967927
1318.48
0.967869
1178.7
0.967811
966.883
0.967752
885.662
0.967694
749.639
0.967636
714.304
0.967578
650.705
0.967519
632.776
0.967461
567.621
0.967403
526.704
0.967345
565.536
0.967286
532.932
0.967228
492.795
0.96717
525.291
0.967112
471.669
0.967054
488.71
0.966995
460.5
0.966937
460.787
0.966879
447.206
0.966821
475.018
0.966763
435.574
0.966705
442.722
0.966646
440.224
0.966588
464.28
0.96653
417.234
0.966472
441.969
0.966414
435.144
0.966356
442.036
0.966298
435.444
0.966239
446.466
0.966181
427.09
0.966123
418.492
0.966065
407.631
0.966007
411.719
0.965949
428.231
0.965891
Ti2p Snap
VB MAPPING DATA X Y [2165.54 , 2203.53]
2018
10
27
0
0
51
0
11
Casa Info Follows
1
Calib M = 2.17 A = 0 BE ADD
0
0
0
VB MAPPING DATA X Y [2165.54 , 2203.53]
X-ray spot-size: 400 um by 400 um
20181026
Standard  27/10/2018   00:00:51
c:\users\roxyl\onedrive\desktop\starfire\xps data\starfire_centre_4_bg_sub.vms
XPS
2165.54
2203.53
KA1486
1486.68
36
1e+037
1e+037
1e+037
1e+037
FAT
151.181
1e+037
1e+037
1e+037
1e+037
1e+037
1e+037
1e+037
Ti 2p

-1
Kinetic Energy
eV
1019.193935
0.158343
2
Counts
d
Transmission
d
pulse counting
1
6
1e+037
1e+037
1e+037
1e+037
2
MFP Exponent
d
-0.6
ESCAPE DEPTH TYPE
d
1
256
0
1
0
1
3058.89
1.03928
3218.87
1.03922
3308.45
1.03916
3277.8
1.03909
3409.16
1.03903
3515.5
1.03896
3723.19
1.0389
3766.81
1.03883
3941.94
1.03877
4175.93
1.0387
4546.91
1.03864
4568.47
1.03857
4907.62
1.03851
5180.11
1.03845
5494.27
1.03838
5768.26
1.03832
5766.73
1.03825
6036.13
1.03819
6126.14
1.03812
6369.26
1.03806
6294.35
1.03799
5936.64
1.03793
5795.09
1.03786
5628.86
1.0378
5320.29
1.03774
4911.09
1.03767
4502.95
1.03761
3994.35
1.03754
3818.77
1.03748
3446.61
1.03741
3189.34
1.03735
2940.08
1.03728
2815.99
1.03722
2606.79
1.03716
2573.26
1.03709
2484.1
1.03703
2394.62
1.03696
2343.11
1.0369
2311.03
1.03683
2185.6
1.03677
2234.7
1.0367
2355.75
1.03664
2348.87
1.03658
2453.48
1.03651
2448.23
1.03645
2698.73
1.03638
2903.31
1.03632
3275.84
1.03625
3711.17
1.03619
4444.26
1.03613
5161.69
1.03606
6253.71
1.036
7352.39
1.03593
8855.58
1.03587
9934.76
1.0358
11492.6
1.03574
12282.2
1.03567
13009
1.03561
12831.8
1.03555
12275.3
1.03548
10965.1
1.03542
9478.16
1.03535
7772.77
1.03529
6152.52
1.03522
4519.15
1.03516
3505.51
1.0351
2786.58
1.03503
2266.2
1.03497
1798.16
1.0349
1469.41
1.03484
1372.49
1.03477
1141.47
1.03471
1111.55
1.03465
1017.57
1.03458
896.081
1.03452
931.72
1.03445
824.497
1.03439
807.023
1.03433
801.949
1.03426
751.226
1.0342
716.393
1.03413
758.237
1.03407
699.846
1.034
737.458
1.03394
688.025
1.03388
710.949
1.03381
680.3
1.03375
672.064
1.03368
631.174
1.03362
691.979
1.03356
653.9
1.03349
684.216
1.03343
658.507
1.03336
615.09
1.0333
695.154
1.03323
637.273
1.03317
608.428
1.03311
661.08
1.03304
642.793
1.03298
615.131
1.03291
625.647
1.03285
603.41
1.03279
581.334
1.03272
577.658
1.03266
575.009
1.03259
598.796
1.03253
540.996
1.03247
615.057
1.0324
550.892
1.03234
559.389
1.03227
580.219
1.03221
574.745
1.03215
549.892
1.03208
577.002
1.03202
542.372
1.03195
556.222
1.03189
569.998
1.03182
545.156
1.03176
570.351
1.0317
557.418
1.03163
547.126
1.03157
549.31
1.0315
546.62
1.03144
504.206
1.03138
545.015
1.03131
522.004
1.03125
514.991
1.03119
522.425
1.03112
Valence
VB MAPPING DATA X Y [2165.54 , 2203.53]
2018
10
27
0
0
51
0
12
Casa Info Follows
1
Calib M = 2.17 A = 0 BE ADD
0
1
CASA region (*V.B.*) (*Edge Down*) 1484.709 1491.7645 1 2 0 0 2729.8764 1485.8596 0.8178025 2.5233853 (*NoTag*) 0 0 0
0
VB MAPPING DATA X Y [2165.54 , 2203.53]
X-ray spot-size: 400 um by 400 um
20181026
Standard  27/10/2018   00:00:51
c:\users\roxyl\onedrive\desktop\starfire\xps data\starfire_centre_4_bg_sub.vms
XPS
2165.54
2203.53
KA1486
1486.68
36
1e+037
1e+037
1e+037
1e+037
FAT
50
1e+037
1e+037
1e+037
1e+037
1e+037
1e+037
1e+037
V.B.

-1
Kinetic Energy
eV
1471.6
0.1
2
Counts
d
Transmission
d
pulse counting
0.05
100
1e+037
1e+037
1e+037
1e+037
2
MFP Exponent
d
-0.6
ESCAPE DEPTH TYPE
d
1
362
0
1
0
1
0
0.811148
0
0.811105
0
0.811061
0
0.811018
0
0.810975
0
0.810931
0
0.810888
0
0.810845
0
0.810801
0
0.810758
0
0.810715
0
0.810672
0
0.810628
0
0.810585
0
0.810542
0
0.810498
0
0.810455
0
0.810412
0
0.810369
0
0.810325
0
0.810282
0
0.810239
0
0.810196
0
0.810152
0
0.810109
0
0.810066
0
0.810023
0
0.809979
0
0.809936
0
0.809893
0
0.80985
0
0.809807
0
0.809763
0
0.80972
0
0.809677
0
0.809634
0
0.809591
0
0.809548
0
0.809504
0
0.809461
0
0.809418
0
0.809375
0
0.809332
0
0.809289
0
0.809245
0
0.809202
0
0.809159
0
0.809116
0
0.809073
0
0.80903
0
0.808987
0
0.808944
0
0.808901
0
0.808857
0
0.808814
0
0.808771
0
0.808728
0
0.808685
0
0.808642
-3.69487
0.808599
6.07217
0.808556
13.114
0.808513
38.3286
0.80847
34.7682
0.808427
66.1574
0.808384
94.8043
0.808341
177.902
0.808298
259.375
0.808255
370.571
0.808211
517.336
0.808168
688.124
0.808125
919.297
0.808082
1184.64
0.808039
1465.51
0.807996
1712.67
0.807953
1933.04
0.80791
2119.53
0.807867
2345.42
0.807824
2535.08
0.807781
2705.43
0.807738
2802.02
0.807695
2893.61
0.807653
2967.22
0.80761
3028.96
0.807567
3018.14
0.807524
3038.73
0.807481
2979.8
0.807438
2915.33
0.807395
2771.98
0.807352
2667.35
0.807309
2584.41
0.807266
2507.7
0.807223
2458.13
0.80718
2397.09
0.807137
2407.16
0.807094
2405.47
0.807051
2442.52
0.807009
2530.1
0.806966
2574.11
0.806923
2606.56
0.80688
2568.49
0.806837
2605.8
0.806794
2639.84
0.806751
2668.86
0.806708
2648.31
0.806665
2661.63
0.806623
2621.61
0.80658
2651.01
0.806537
2607.79
0.806494
2633.54
0.806451
2592.22
0.806408
2613.71
0.806366
2556.13
0.806323
2530.62
0.80628
2445.71
0.806237
2356.48
0.806194
2206.17
0.806151
2027.78
0.806109
1848.55
0.806066
1710.65
0.806023
1546.13
0.80598
1374.45
0.805937
1147.79
0.805895
969.412
0.805852
786.976
0.805809
636.977
0.805766
499.885
0.805724
407.997
0.805681
321.615
0.805638
242.665
0.805595
184.22
0.805553
132.095
0.80551
90.902
0.805467
66.2068
0.805424
50.1013
0.805382
39.4679
0.805339
22.669
0.805296
13.4607
0.805253
6.89779
0.805211
0.220144
0.805168
0
0.805125
0
0.805083
0
0.80504
0
0.804997
0
0.804955
0
0.804912
0
0.804869
0
0.804827
0
0.804784
0
0.804741
0
0.804699
0
0.804656
0
0.804613
0
0.804571
0
0.804528
0
0.804485
0
0.804443
0
0.8044
0
0.804358
0
0.804315
0
0.804272
0
0.80423
0
0.804187
0
0.804144
0
0.804102
0
0.804059
0
0.804017
0
0.803974
0
0.803932
0
0.803889
0
0.803846
0
0.803804
0
0.803761
0
0.803719
0
0.803676
0
0.803634
0
0.803591
0
0.803549
0
0.803506
0
0.803464
0
0.803421
C1s Snap
VB MAPPING DATA X Y [4331.07 , 2203.53]
2018
10
27
0
0
51
0
11
Casa Info Follows
1
Calib M = 2.37 A = 0 BE ADD
0
0
0
VB MAPPING DATA X Y [4331.07 , 2203.53]
X-ray spot-size: 400 um by 400 um
20181026
Standard  27/10/2018   00:00:51
c:\users\roxyl\onedrive\desktop\starfire\xps data\starfire_centre_4_bg_sub.vms
XPS
4331.07
2203.53
KA1486
1486.68
36
1e+037
1e+037
1e+037
1e+037
FAT
151.181
1e+037
1e+037
1e+037
1e+037
1e+037
1e+037
1e+037
C 1s

-1
Kinetic Energy
eV
1188.393935
0.158343
2
Counts
d
Transmission
d
pulse counting
1
5
1e+037
1e+037
1e+037
1e+037
2
MFP Exponent
d
-0.6
ESCAPE DEPTH TYPE
d
1
256
0
1
0
1
708.719
0.973313
695.715
0.973254
699.15
0.973195
624.315
0.973136
656.367
0.973078
679.572
0.973019
610.667
0.97296
683.649
0.972901
615.199
0.972843
638.514
0.972784
610.203
0.972725
690.578
0.972666
674.718
0.972608
657.844
0.972549
627.839
0.97249
592.918
0.972431
639.787
0.972373
635.285
0.972314
650.051
0.972255
623.078
0.972197
618.318
0.972138
586.037
0.972079
624.938
0.972021
706.088
0.971962
655.034
0.971903
639.622
0.971845
688.446
0.971786
630.826
0.971727
634.151
0.971669
625.273
0.97161
631.05
0.971551
595.549
0.971493
590.456
0.971434
594.96
0.971376
615.375
0.971317
588.755
0.971258
611.112
0.9712
547.555
0.971141
597.18
0.971083
571.154
0.971024
561.505
0.970965
585.036
0.970907
579.607
0.970848
591.366
0.97079
559.794
0.970731
555.507
0.970673
623.029
0.970614
543.355
0.970556
552.947
0.970497
525.942
0.970438
559.853
0.97038
540.013
0.970321
521.32
0.970263
628.906
0.970204
638.321
0.970146
618.039
0.970087
618.124
0.970029
691.442
0.969971
715.12
0.969912
717.174
0.969854
684.621
0.969795
730.83
0.969737
730.126
0.969678
807.668
0.96962
726.055
0.969561
711.938
0.969503
743.348
0.969444
676.912
0.969386
720.595
0.969328
730.409
0.969269
737.224
0.969211
751.232
0.969152
742.169
0.969094
754.229
0.969036
840.625
0.968977
923.412
0.968919
958.13
0.96886
969.026
0.968802
1065
0.968744
1176.53
0.968685
1322.16
0.968627
1413.97
0.968569
1583.28
0.96851
1670.03
0.968452
1798.02
0.968394
1925.33
0.968335
2010.8
0.968277
2131.66
0.968219
2185.28
0.96816
2031.83
0.968102
1935.73
0.968044
1887.03
0.967986
1588.04
0.967927
1507.88
0.967869
1437.48
0.967811
1226.78
0.967752
1023.29
0.967694
855.057
0.967636
786.357
0.967578
709.94
0.967519
671.554
0.967461
635.069
0.967403
602.571
0.967345
513.967
0.967286
572.944
0.967228
496.212
0.96717
504.076
0.967112
464.87
0.967054
459.014
0.966995
459.653
0.966937
495.324
0.966879
452.231
0.966821
431.985
0.966763
454.951
0.966705
418.589
0.966646
404.018
0.966588
387.176
0.96653
450.217
0.966472
437.031
0.966414
445.817
0.966356
403.634
0.966298
433.813
0.966239
425.399
0.966181
397.803
0.966123
424.981
0.966065
410.88
0.966007
423.065
0.965949
402.277
0.965891
Ti2p Snap
VB MAPPING DATA X Y [4331.07 , 2203.53]
2018
10
27
0
0
51
0
11
Casa Info Follows
1
Calib M = 2.37 A = 0 BE ADD
0
0
0
VB MAPPING DATA X Y [4331.07 , 2203.53]
X-ray spot-size: 400 um by 400 um
20181026
Standard  27/10/2018   00:00:51
c:\users\roxyl\onedrive\desktop\starfire\xps data\starfire_centre_4_bg_sub.vms
XPS
4331.07
2203.53
KA1486
1486.68
36
1e+037
1e+037
1e+037
1e+037
FAT
151.181
1e+037
1e+037
1e+037
1e+037
1e+037
1e+037
1e+037
Ti 2p

-1
Kinetic Energy
eV
1019.193935
0.158343
2
Counts
d
Transmission
d
pulse counting
1
6
1e+037
1e+037
1e+037
1e+037
2
MFP Exponent
d
-0.6
ESCAPE DEPTH TYPE
d
1
256
0
1
0
1
3430.75
1.03928
3478.45
1.03922
3687.42
1.03916
3696.16
1.03909
3698.79
1.03903
3994.95
1.03896
4134.9
1.0389
4270.57
1.03883
4572.5
1.03877
4857.2
1.0387
5086.92
1.03864
5512.25
1.03857
5618.5
1.03851
6049.46
1.03845
6312.75
1.03838
6431.55
1.03832
6745.71
1.03825
6562.24
1.03819
6588.63
1.03812
6322.08
1.03806
6308.81
1.03799
5921.04
1.03793
5589.39
1.03786
5264.72
1.0378
4971.02
1.03774
4434.53
1.03767
4135.77
1.03761
3692.62
1.03754
3429.31
1.03748
3194.42
1.03741
2960.8
1.03735
2755.97
1.03728
2683.34
1.03722
2492.81
1.03716
2515.16
1.03709
2553.32
1.03703
2471.15
1.03696
2403.93
1.0369
2430.34
1.03683
2417.76
1.03677
2567.23
1.0367
2562.61
1.03664
2656.44
1.03658
2823.83
1.03651
3070.27
1.03645
3319.28
1.03638
3791.62
1.03632
4400.98
1.03625
5270.21
1.03619
6268.93
1.03613
7483.87
1.03606
8801.09
1.036
10534.9
1.03593
11881.1
1.03587
12694.9
1.0358
13467.6
1.03574
13797.5
1.03567
13296
1.03561
12126.6
1.03555
10488.1
1.03548
8954.4
1.03542
7104.36
1.03535
5374.24
1.03529
4153.62
1.03522
3111.44
1.03516
2432.86
1.0351
1999.43
1.03503
1614.54
1.03497
1390.23
1.0349
1288.72
1.03484
1093
1.03477
1034.91
1.03471
997.426
1.03465
873.436
1.03458
861.505
1.03452
857.759
1.03445
817.786
1.03439
759.947
1.03433
733.374
1.03426
756.889
1.0342
713.577
1.03413
714.022
1.03407
691.38
1.034
718.669
1.03394
674.022
1.03388
627.803
1.03381
629.184
1.03375
608.366
1.03368
602.817
1.03362
630.922
1.03356
596.959
1.03349
613.403
1.03343
635.673
1.03336
596.01
1.0333
584.293
1.03323
603.828
1.03317
583.522
1.03311
547.008
1.03304
582.504
1.03298
588.655
1.03291
578.13
1.03285
584.143
1.03279
568.241
1.03272
542.308
1.03266
539.071
1.03259
529.208
1.03253
558.062
1.03247
560.385
1.0324
523.603
1.03234
524.48
1.03227
515.75
1.03221
514.823
1.03215
502.329
1.03208
538.762
1.03202
454.215
1.03195
522.133
1.03189
544.851
1.03182
510.927
1.03176
488.634
1.0317
519.924
1.03163
508.935
1.03157
503.672
1.0315
505.396
1.03144
494.271
1.03138
488.862
1.03131
484.718
1.03125
512.507
1.03119
486.767
1.03112
Valence
VB MAPPING DATA X Y [4331.07 , 2203.53]
2018
10
27
0
0
51
0
12
Casa Info Follows
1
Calib M = 2.37 A = 0 BE ADD
0
1
CASA region (*V.B.*) (*Edge Down*) 1483.9547 1491.9645 1 2 0 0 2734.7858 1485.9038 0.77578865 1.5615885 (*NoTag*) 0 0 0
0
VB MAPPING DATA X Y [4331.07 , 2203.53]
X-ray spot-size: 400 um by 400 um
20181026
Standard  27/10/2018   00:00:51
c:\users\roxyl\onedrive\desktop\starfire\xps data\starfire_centre_4_bg_sub.vms
XPS
4331.07
2203.53
KA1486
1486.68
36
1e+037
1e+037
1e+037
1e+037
FAT
50
1e+037
1e+037
1e+037
1e+037
1e+037
1e+037
1e+037
V.B.

-1
Kinetic Energy
eV
1471.6
0.1
2
Counts
d
Transmission
d
pulse counting
0.05
100
1e+037
1e+037
1e+037
1e+037
2
MFP Exponent
d
-0.6
ESCAPE DEPTH TYPE
d
1
362
0
1
0
1
0
0.811148
0
0.811105
0
0.811061
0
0.811018
0
0.810975
0
0.810931
0
0.810888
0
0.810845
0
0.810801
0
0.810758
0
0.810715
0
0.810672
0
0.810628
0
0.810585
0
0.810542
0
0.810498
0
0.810455
0
0.810412
0
0.810369
0
0.810325
0
0.810282
0
0.810239
0
0.810196
0
0.810152
0
0.810109
0
0.810066
0
0.810023
0
0.809979
0
0.809936
0
0.809893
0
0.80985
0
0.809807
0
0.809763
0
0.80972
0
0.809677
0
0.809634
0
0.809591
0
0.809548
0
0.809504
0
0.809461
0
0.809418
0
0.809375
0
0.809332
0
0.809289
0
0.809245
0
0.809202
0
0.809159
0
0.809116
0
0.809073
0
0.80903
0
0.808987
0
0.808944
0
0.808901
0
0.808857
0
0.808814
0
0.808771
1.70857
0.808728
7.99001
0.808685
22.5638
0.808642
24.8769
0.808599
42.4058
0.808556
57.9965
0.808513
83.8942
0.80847
131.74
0.808427
236.142
0.808384
316.056
0.808341
437.038
0.808298
548.113
0.808255
740.54
0.808211
964.001
0.808168
1232.72
0.808125
1512.56
0.808082
1761.44
0.808039
2041.39
0.807996
2283.21
0.807953
2496
0.80791
2635.54
0.807867
2811.5
0.807824
2960.55
0.807781
3097.89
0.807738
3186.03
0.807695
3257.28
0.807653
3268.7
0.80761
3209.62
0.807567
3150.25
0.807524
3052.22
0.807481
2942.66
0.807438
2805.21
0.807395
2695.46
0.807352
2636.1
0.807309
2597.17
0.807266
2609.34
0.807223
2613.43
0.80718
2631.49
0.807137
2612.44
0.807094
2616.89
0.807051
2623.31
0.807009
2680.99
0.806966
2707.03
0.806923
2743.04
0.80688
2740.03
0.806837
2737.39
0.806794
2723.94
0.806751
2722.66
0.806708
2727.59
0.806665
2735.69
0.806623
2729.64
0.80658
2731
0.806537
2703.85
0.806494
2655.73
0.806451
2595.65
0.806408
2525.05
0.806366
2459.75
0.806323
2378.72
0.80628
2279.26
0.806237
2169.98
0.806194
1999.72
0.806151
1838.75
0.806109
1636.12
0.806066
1460.85
0.806023
1238.99
0.80598
1056.24
0.805937
856.719
0.805895
678.664
0.805852
507.724
0.805809
380.322
0.805766
295.128
0.805724
228.176
0.805681
177.552
0.805638
134.117
0.805595
94.5988
0.805553
70.4851
0.80551
45.4361
0.805467
27.8818
0.805424
16.7534
0.805382
11.7688
0.805339
9.2927
0.805296
-1.08496
0.805253
0
0.805211
0
0.805168
0
0.805125
0
0.805083
0
0.80504
0
0.804997
0
0.804955
0
0.804912
0
0.804869
0
0.804827
0
0.804784
0
0.804741
0
0.804699
0
0.804656
0
0.804613
0
0.804571
0
0.804528
0
0.804485
0
0.804443
0
0.8044
0
0.804358
0
0.804315
0
0.804272
0
0.80423
0
0.804187
0
0.804144
0
0.804102
0
0.804059
0
0.804017
0
0.803974
0
0.803932
0
0.803889
0
0.803846
0
0.803804
0
0.803761
0
0.803719
0
0.803676
0
0.803634
0
0.803591
0
0.803549
0
0.803506
0
0.803464
0
0.803421
C1s Snap
VB MAPPING DATA X Y [6496.61 , 2203.53]
2018
10
27
0
0
51
0
11
Casa Info Follows
1
Calib M = 2.43 A = 0 BE ADD
0
0
0
VB MAPPING DATA X Y [6496.61 , 2203.53]
X-ray spot-size: 400 um by 400 um
20181026
Standard  27/10/2018   00:00:51
c:\users\roxyl\onedrive\desktop\starfire\xps data\starfire_centre_4_bg_sub.vms
XPS
6496.61
2203.53
KA1486
1486.68
36
1e+037
1e+037
1e+037
1e+037
FAT
151.181
1e+037
1e+037
1e+037
1e+037
1e+037
1e+037
1e+037
C 1s

-1
Kinetic Energy
eV
1188.393935
0.158343
2
Counts
d
Transmission
d
pulse counting
1
5
1e+037
1e+037
1e+037
1e+037
2
MFP Exponent
d
-0.6
ESCAPE DEPTH TYPE
d
1
256
0
1
0
1
663.037
0.973313
681.384
0.973254
686.322
0.973195
684.198
0.973136
672.589
0.973078
633.436
0.973019
646.735
0.97296
696.057
0.972901
686.993
0.972843
624.849
0.972784
663.318
0.972725
680.765
0.972666
669.784
0.972608
645.548
0.972549
650.041
0.97249
655.395
0.972431
625.274
0.972373
649.946
0.972314
630.826
0.972255
618.276
0.972197
638.689
0.972138
618.263
0.972079
573.154
0.972021
567.915
0.971962
618.643
0.971903
571.552
0.971845
647.606
0.971786
611.04
0.971727
632.998
0.971669
635.675
0.97161
580.566
0.971551
611.521
0.971493
594.972
0.971434
609.692
0.971376
615.375
0.971317
579.766
0.971258
595.471
0.9712
567.628
0.971141
531.446
0.971083
581.194
0.971024
544.957
0.970965
559.503
0.970907
552.007
0.970848
543.18
0.97079
541.315
0.970731
514.197
0.970673
573.36
0.970614
523.032
0.970556
550.82
0.970497
618.381
0.970438
625.844
0.97038
538.954
0.970321
561.422
0.970263
645.847
0.970204
625.764
0.970146
618.039
0.970087
711.051
0.970029
643.469
0.969971
698.609
0.969912
687.335
0.969854
719.415
0.969795
714.611
0.969737
725.083
0.969678
711.067
0.96962
715.349
0.969561
666.623
0.969503
696.214
0.969444
723.222
0.969386
663.22
0.969328
685.967
0.969269
729.464
0.969211
765.791
0.969152
743.139
0.969094
798.938
0.969036
786.203
0.968977
868.98
0.968919
909.592
0.96886
1033.17
0.968802
1102.55
0.968744
1175.57
0.968685
1306.99
0.968627
1381.73
0.968569
1561.46
0.96851
1642.58
0.968452
1804.61
0.968394
1961.1
0.968335
2057.63
0.968277
2089.83
0.968219
2099.68
0.96816
2016.94
0.968102
1969.95
0.968044
1900.94
0.967986
1681.02
0.967927
1514.29
0.967869
1324.09
0.967811
1108.64
0.967752
983.075
0.967694
891.097
0.967636
763.228
0.967578
700.215
0.967519
666.266
0.967461
614.922
0.967403
566.818
0.967345
541.47
0.967286
503.987
0.967228
489.379
0.96717
483.709
0.967112
475.068
0.967054
450.529
0.966995
451.188
0.966937
433.83
0.966879
474.005
0.966821
439.433
0.966763
440.629
0.966705
390.294
0.966646
422.944
0.966588
441.895
0.96653
416.409
0.966472
426.332
0.966414
435.965
0.966356
392.195
0.966298
443.599
0.966239
418.916
0.966181
401.871
0.966123
418.492
0.966065
393.827
0.966007
413.339
0.965949
409.577
0.965891
Ti2p Snap
VB MAPPING DATA X Y [6496.61 , 2203.53]
2018
10
27
0
0
51
0
11
Casa Info Follows
1
Calib M = 2.43 A = 0 BE ADD
0
0
0
VB MAPPING DATA X Y [6496.61 , 2203.53]
X-ray spot-size: 400 um by 400 um
20181026
Standard  27/10/2018   00:00:51
c:\users\roxyl\onedrive\desktop\starfire\xps data\starfire_centre_4_bg_sub.vms
XPS
6496.61
2203.53
KA1486
1486.68
36
1e+037
1e+037
1e+037
1e+037
FAT
151.181
1e+037
1e+037
1e+037
1e+037
1e+037
1e+037
1e+037
Ti 2p

-1
Kinetic Energy
eV
1019.193935
0.158343
2
Counts
d
Transmission
d
pulse counting
1
6
1e+037
1e+037
1e+037
1e+037
2
MFP Exponent
d
-0.6
ESCAPE DEPTH TYPE
d
1
256
0
1
0
1
3493.4
1.03928
3382.61
1.03922
3553.67
1.03916
3621.87
1.03909
3868.48
1.03903
4005.15
1.03896
4109.48
1.0389
4338.92
1.03883
4684.51
1.03877
4868.55
1.0387
5367.58
1.03864
5353.09
1.03857
5839.25
1.03851
6045.73
1.03845
6214.48
1.03838
6520.48
1.03832
6385.29
1.03825
6464.9
1.03819
6457.88
1.03812
6064.41
1.03806
6035.3
1.03799
5762.6
1.03793
5350.59
1.03786
5086.17
1.0378
4728.76
1.03774
4360.59
1.03767
3950.43
1.03761
3575.41
1.03754
3292.6
1.03748
3149.51
1.03741
2879.67
1.03735
2751.42
1.03728
2663.1
1.03722
2526.67
1.03716
2482.75
1.03709
2317.75
1.03703
2372.43
1.03696
2368.55
1.0369
2399.41
1.03683
2457.56
1.03677
2519.1
1.0367
2536.21
1.03664
2806.39
1.03658
2845.56
1.03651
3118.78
1.03645
3403.31
1.03638
4036.41
1.03632
4633
1.03625
5540.94
1.03619
6474.24
1.03613
7988.56
1.03606
9526.21
1.036
10594.4
1.03593
11707.2
1.03587
12797.4
1.0358
13261
1.03574
13562.9
1.03567
12802.5
1.03561
11588.9
1.03555
10059.1
1.03548
8157.21
1.03542
6542.75
1.03535
4978.81
1.03529
3901.16
1.03522
2742.15
1.03516
2236.84
1.0351
1790.75
1.03503
1545.49
1.03497
1360.41
1.0349
1206.5
1.03484
1125.66
1.03477
1020.51
1.03471
910.151
1.03465
914.753
1.03458
843.257
1.03452
791.482
1.03445
768.891
1.03439
803.18
1.03433
717.183
1.03426
675.726
1.0342
702.31
1.03413
686.74
1.03407
678.211
1.034
667
1.03394
677.756
1.03388
641.816
1.03381
625.467
1.03375
661.909
1.03368
622.942
1.03362
612.42
1.03356
617.164
1.03349
660.305
1.03343
608.274
1.03336
586.016
1.0333
606.101
1.03323
600.212
1.03317
585.301
1.03311
588.325
1.03304
557.679
1.03298
552.471
1.03291
543.811
1.03285
546.484
1.03279
542.928
1.03272
526.789
1.03266
533.081
1.03259
557.559
1.03253
557.208
1.03247
562.093
1.0324
560.273
1.03234
535.549
1.03227
514.054
1.03221
486.972
1.03215
544.886
1.03208
504.77
1.03202
480.242
1.03195
482.225
1.03189
515.513
1.03182
458.332
1.03176
509.48
1.0317
488.262
1.03163
484.858
1.03157
531.885
1.0315
515.29
1.03144
500.066
1.03138
481.43
1.03131
490.518
1.03125
457.862
1.03119
495.889
1.03112
Valence
VB MAPPING DATA X Y [6496.61 , 2203.53]
2018
10
27
0
0
51
0
12
Casa Info Follows
1
Calib M = 2.43 A = 0 BE ADD
0
1
CASA region (*V.B.*) (*Edge Down*) 1485.0131 1492.0245 1 2 0 0 2795.7653 1485.8671 0.816646 2.3767611 (*NoTag*) 0 0 0
0
VB MAPPING DATA X Y [6496.61 , 2203.53]
X-ray spot-size: 400 um by 400 um
20181026
Standard  27/10/2018   00:00:51
c:\users\roxyl\onedrive\desktop\starfire\xps data\starfire_centre_4_bg_sub.vms
XPS
6496.61
2203.53
KA1486
1486.68
36
1e+037
1e+037
1e+037
1e+037
FAT
50
1e+037
1e+037
1e+037
1e+037
1e+037
1e+037
1e+037
V.B.

-1
Kinetic Energy
eV
1471.6
0.1
2
Counts
d
Transmission
d
pulse counting
0.05
100
1e+037
1e+037
1e+037
1e+037
2
MFP Exponent
d
-0.6
ESCAPE DEPTH TYPE
d
1
362
0
1
0
1
0
0.811148
0
0.811105
0
0.811061
0
0.811018
0
0.810975
0
0.810931
0
0.810888
0
0.810845
0
0.810801
0
0.810758
0
0.810715
0
0.810672
0
0.810628
0
0.810585
0
0.810542
0
0.810498
0
0.810455
0
0.810412
0
0.810369
0
0.810325
0
0.810282
0
0.810239
0
0.810196
0
0.810152
0
0.810109
0
0.810066
0
0.810023
0
0.809979
0
0.809936
0
0.809893
0
0.80985
0
0.809807
0
0.809763
0
0.80972
0
0.809677
0
0.809634
0
0.809591
0
0.809548
0
0.809504
0
0.809461
0
0.809418
0
0.809375
0
0.809332
0
0.809289
0
0.809245
0
0.809202
0
0.809159
0
0.809116
0
0.809073
0
0.80903
0
0.808987
0
0.808944
0
0.808901
0
0.808857
0
0.808814
0
0.808771
0
0.808728
0
0.808685
-5.47215
0.808642
0.651896
0.808599
48.6072
0.808556
85.2785
0.808513
126.628
0.80847
169.275
0.808427
254.654
0.808384
363.307
0.808341
477.847
0.808298
677.541
0.808255
865.647
0.808211
1110.66
0.808168
1333.36
0.808125
1604.31
0.808082
1850.49
0.808039
2123.7
0.807996
2386.5
0.807953
2602.54
0.80791
2787.4
0.807867
2916.89
0.807824
3053.23
0.807781
3130.17
0.807738
3160.42
0.807695
3214.8
0.807653
3203.25
0.80761
3178.68
0.807567
3082.34
0.807524
2994.53
0.807481
2868.57
0.807438
2722.92
0.807395
2608.24
0.807352
2543.12
0.807309
2511.6
0.807266
2491.19
0.807223
2527.72
0.80718
2561.71
0.807137
2572.36
0.807094
2602.63
0.807051
2643.28
0.807009
2674.6
0.806966
2698.78
0.806923
2734.72
0.80688
2790.09
0.806837
2800.32
0.806794
2754.18
0.806751
2728.85
0.806708
2698.26
0.806665
2694.3
0.806623
2660.16
0.80658
2620.48
0.806537
2611.6
0.806494
2577.81
0.806451
2563.18
0.806408
2491.33
0.806366
2416.84
0.806323
2327.52
0.80628
2224.27
0.806237
2069.23
0.806194
1855.29
0.806151
1631.01
0.806109
1442.95
0.806066
1253.3
0.806023
1071.36
0.80598
898.929
0.805937
735.248
0.805895
602.631
0.805852
470.449
0.805809
363.079
0.805766
264.999
0.805724
197.707
0.805681
157.349
0.805638
116.582
0.805595
83.0727
0.805553
56.5174
0.80551
46.2449
0.805467
35.4389
0.805424
20.2583
0.805382
8.36911
0.805339
-1.17009
0.805296
0
0.805253
0
0.805211
0
0.805168
0
0.805125
0
0.805083
0
0.80504
0
0.804997
0
0.804955
0
0.804912
0
0.804869
0
0.804827
0
0.804784
0
0.804741
0
0.804699
0
0.804656
0
0.804613
0
0.804571
0
0.804528
0
0.804485
0
0.804443
0
0.8044
0
0.804358
0
0.804315
0
0.804272
0
0.80423
0
0.804187
0
0.804144
0
0.804102
0
0.804059
0
0.804017
0
0.803974
0
0.803932
0
0.803889
0
0.803846
0
0.803804
0
0.803761
0
0.803719
0
0.803676
0
0.803634
0
0.803591
0
0.803549
0
0.803506
0
0.803464
0
0.803421
C1s Snap
VB MAPPING DATA X Y [8662.14 , 2203.53]
2018
10
27
0
0
51
0
11
Casa Info Follows
1
Calib M = 2.55 A = 0 BE ADD
0
0
0
VB MAPPING DATA X Y [8662.14 , 2203.53]
X-ray spot-size: 400 um by 400 um
20181026
Standard  27/10/2018   00:00:51
c:\users\roxyl\onedrive\desktop\starfire\xps data\starfire_centre_4_bg_sub.vms
XPS
8662.139999999999
2203.53
KA1486
1486.68
36
1e+037
1e+037
1e+037
1e+037
FAT
151.181
1e+037
1e+037
1e+037
1e+037
1e+037
1e+037
1e+037
C 1s

-1
Kinetic Energy
eV
1188.393935
0.158343
2
Counts
d
Transmission
d
pulse counting
1
5
1e+037
1e+037
1e+037
1e+037
2
MFP Exponent
d
-0.6
ESCAPE DEPTH TYPE
d
1
256
0
1
0
1
633.018
0.973313
626.665
0.973254
646.553
0.973195
677.828
0.973136
625.171
0.973078
657.128
0.973019
640.517
0.97296
627.816
0.972901
653.572
0.972843
639.756
0.972784
617.615
0.972725
626.794
0.972666
617.977
0.972608
635.711
0.972549
611.804
0.97249
596.593
0.972431
636.159
0.972373
612.073
0.972314
601.988
0.972255
641.086
0.972197
551.214
0.972138
624.23
0.972079
654.36
0.972021
627.634
0.971962
612.774
0.971903
552.775
0.971845
578.761
0.971786
629.662
0.971727
570.736
0.971669
628.74
0.97161
601.218
0.971551
541.927
0.971493
556.586
0.971434
571.162
0.971376
564.843
0.971317
555.048
0.971258
637.925
0.9712
565.398
0.971141
552.614
0.971083
562.23
0.971024
517.379
0.970965
520.649
0.970907
572.983
0.970848
536.61
0.97079
573.925
0.970731
564.204
0.970673
553.924
0.970614
586.139
0.970556
552.947
0.970497
585.443
0.970438
604.556
0.97038
556.955
0.970321
599.413
0.970263
624.671
0.970204
581.814
0.970146
641.006
0.970087
658.845
0.970029
642.426
0.969971
696.545
0.969912
688.364
0.969854
656.991
0.969795
673.053
0.969737
647.432
0.969678
690.153
0.96962
692.964
0.969561
635.407
0.969503
674.61
0.969444
690.707
0.969386
611.68
0.969328
673.407
0.969269
714.914
0.969211
691.056
0.969152
769.333
0.969094
763.948
0.969036
782.316
0.968977
883.56
0.968919
876.587
0.96886
918.485
0.968802
1036.11
0.968744
1052.68
0.968685
1181.88
0.968627
1270.77
0.968569
1389.75
0.96851
1538.44
0.968452
1633.28
0.968394
1681.48
0.968335
1801.95
0.968277
1800.71
0.968219
1787.62
0.96816
1809.38
0.968102
1691.56
0.968044
1629.25
0.967986
1495.98
0.967927
1237.05
0.967869
1185.1
0.967811
1068.66
0.967752
840.976
0.967694
763.154
0.967636
735.653
0.967578
652.473
0.967519
631.014
0.967461
599.155
0.967403
574.666
0.967345
524.281
0.967286
508.243
0.967228
512.439
0.96717
475.223
0.967112
469.119
0.967054
460.711
0.966995
479.123
0.966937
457.417
0.966879
453.906
0.966821
468.398
0.966763
431.361
0.966705
401.945
0.966646
407.31
0.966588
436.092
0.96653
431.251
0.966472
423.863
0.966414
422.828
0.966356
411.805
0.966298
410.981
0.966239
415.675
0.966181
431.971
0.966123
418.492
0.966065
414.94
0.966007
399.561
0.965949
407.955
0.965891
Ti2p Snap
VB MAPPING DATA X Y [8662.14 , 2203.53]
2018
10
27
0
0
51
0
11
Casa Info Follows
1
Calib M = 2.55 A = 0 BE ADD
0
0
0
VB MAPPING DATA X Y [8662.14 , 2203.53]
X-ray spot-size: 400 um by 400 um
20181026
Standard  27/10/2018   00:00:51
c:\users\roxyl\onedrive\desktop\starfire\xps data\starfire_centre_4_bg_sub.vms
XPS
8662.139999999999
2203.53
KA1486
1486.68
36
1e+037
1e+037
1e+037
1e+037
FAT
151.181
1e+037
1e+037
1e+037
1e+037
1e+037
1e+037
1e+037
Ti 2p

-1
Kinetic Energy
eV
1019.193935
0.158343
2
Counts
d
Transmission
d
pulse counting
1
6
1e+037
1e+037
1e+037
1e+037
2
MFP Exponent
d
-0.6
ESCAPE DEPTH TYPE
d
1
256
0
1
0
1
3490.73
1.03928
3655.5
1.03922
3724.14
1.03916
3849.94
1.03909
3983.31
1.03903
4167.09
1.03896
4352.19
1.0389
4599.66
1.03883
4879.6
1.03877
5221.8
1.0387
5324.98
1.03864
5646.54
1.03857
6069.98
1.03851
6219.6
1.03845
6437.14
1.03838
6571.13
1.03832
6444.95
1.03825
6301.03
1.03819
6402.18
1.03812
6158.76
1.03806
5952.17
1.03799
5608.96
1.03793
5163.8
1.03786
4738.48
1.0378
4252.47
1.03774
4042.49
1.03767
3655.52
1.03761
3470.97
1.03754
3155.88
1.03748
2927.26
1.03741
2811.1
1.03735
2717.33
1.03728
2547.32
1.03722
2508.61
1.03716
2457.05
1.03709
2542.16
1.03703
2371.33
1.03696
2552.1
1.0369
2451.33
1.03683
2560.37
1.03677
2535.5
1.0367
2661.64
1.03664
2946.49
1.03658
3149.66
1.03651
3374.27
1.03645
3998
1.03638
4646.79
1.03632
5465.73
1.03625
6495.33
1.03619
7637.69
1.03613
9277.14
1.03606
10484
1.036
11959.6
1.03593
12691.7
1.03587
13432
1.0358
13460.3
1.03574
13212.5
1.03567
12087
1.03561
10405.3
1.03555
8664.14
1.03548
7059.18
1.03542
5261.08
1.03535
4114.06
1.03529
3047.17
1.03522
2367.08
1.03516
1992.06
1.0351
1581.1
1.03503
1355.83
1.03497
1227.64
1.0349
1060.23
1.03484
979.667
1.03477
933.143
1.03471
859.321
1.03465
870.553
1.03458
849.98
1.03452
786.679
1.03445
695.07
1.03439
772.437
1.03433
741.946
1.03426
716.307
1.0342
734.233
1.03413
694.266
1.03407
675.389
1.034
682.97
1.03394
668.42
1.03388
661.435
1.03381
643.125
1.03375
651.755
1.03368
625.686
1.03362
591.142
1.03356
630.022
1.03349
593.171
1.03343
608.274
1.03336
562.394
1.0333
588.836
1.03323
579.422
1.03317
614.655
1.03311
571.259
1.03304
545.266
1.03298
569.239
1.03291
572.85
1.03285
578.888
1.03279
583.953
1.03272
547.482
1.03266
551.05
1.03259
577.318
1.03253
515.396
1.03247
527.924
1.0324
521.898
1.03234
520.223
1.03227
557.316
1.03221
509.759
1.03215
518.184
1.03208
505.62
1.03202
467.649
1.03195
503.011
1.03189
481.984
1.03182
535.973
1.03176
496.973
1.0317
490.762
1.03163
522.219
1.03157
472.141
1.0315
502.099
1.03144
490.131
1.03138
480.605
1.03131
525.319
1.03125
483.529
1.03119
469.353
1.03112
Valence
VB MAPPING DATA X Y [8662.14 , 2203.53]
2018
10
27
0
0
51
0
12
Casa Info Follows
1
Calib M = 2.55 A = 0 BE ADD
0
1
CASA region (*V.B.*) (*Edge Down*) 1484.6036 1492.1445 1 2 0 0 2675.4379 1485.914 0.76654893 2.9233431 (*NoTag*) 0 0 0
0
VB MAPPING DATA X Y [8662.14 , 2203.53]
X-ray spot-size: 400 um by 400 um
20181026
Standard  27/10/2018   00:00:51
c:\users\roxyl\onedrive\desktop\starfire\xps data\starfire_centre_4_bg_sub.vms
XPS
8662.139999999999
2203.53
KA1486
1486.68
36
1e+037
1e+037
1e+037
1e+037
FAT
50
1e+037
1e+037
1e+037
1e+037
1e+037
1e+037
1e+037
V.B.

-1
Kinetic Energy
eV
1471.6
0.1
2
Counts
d
Transmission
d
pulse counting
0.05
100
1e+037
1e+037
1e+037
1e+037
2
MFP Exponent
d
-0.6
ESCAPE DEPTH TYPE
d
1
362
0
1
0
1
0
0.811148
0
0.811105
0
0.811061
0
0.811018
0
0.810975
0
0.810931
0
0.810888
0
0.810845
0
0.810801
0
0.810758
0
0.810715
0
0.810672
0
0.810628
0
0.810585
0
0.810542
0
0.810498
0
0.810455
0
0.810412
0
0.810369
0
0.810325
0
0.810282
0
0.810239
0
0.810196
0
0.810152
0
0.810109
0
0.810066
0
0.810023
0
0.809979
0
0.809936
0
0.809893
0
0.80985
0
0.809807
0
0.809763
0
0.80972
0
0.809677
0
0.809634
0
0.809591
0
0.809548
0
0.809504
0
0.809461
0
0.809418
0
0.809375
0
0.809332
0
0.809289
0
0.809245
0
0.809202
0
0.809159
0
0.809116
0
0.809073
0
0.80903
0
0.808987
-5.01051
0.808944
6.34246
0.808901
-7.46013
0.808857
26.0282
0.808814
36.9583
0.808771
55.2547
0.808728
77.4792
0.808685
108.587
0.808642
135.787
0.808599
153.255
0.808556
186.661
0.808513
249.449
0.80847
322.843
0.808427
417.558
0.808384
567.676
0.808341
765.085
0.808298
1020.89
0.808255
1246.44
0.808211
1499.1
0.808168
1774.8
0.808125
2039.19
0.808082
2300.87
0.808039
2469.62
0.807996
2650.24
0.807953
2779.29
0.80791
2945.57
0.807867
3089.02
0.807824
3182.3
0.807781
3239.18
0.807738
3254.53
0.807695
3253.9
0.807653
3203.02
0.80761
3143.15
0.807567
3053.42
0.807524
2953.32
0.807481
2832.87
0.807438
2705.67
0.807395
2610.44
0.807352
2572.23
0.807309
2560.23
0.807266
2586.65
0.807223
2589.15
0.80718
2643.54
0.807137
2673.11
0.807094
2744.77
0.807051
2738.78
0.807009
2779.53
0.806966
2763.22
0.806923
2775.06
0.80688
2768.54
0.806837
2759.26
0.806794
2779.77
0.806751
2738.29
0.806708
2692.74
0.806665
2627.32
0.806623
2619.07
0.80658
2608.97
0.806537
2609.76
0.806494
2529.84
0.806451
2470.95
0.806408
2380.41
0.806366
2281.36
0.806323
2159.7
0.80628
2011.12
0.806237
1877.44
0.806194
1670.37
0.806151
1455.34
0.806109
1241.54
0.806066
1060.82
0.806023
880.066
0.80598
701.914
0.805937
549.207
0.805895
433.769
0.805852
336.629
0.805809
253.036
0.805766
188.364
0.805724
138.973
0.805681
102.922
0.805638
79.4285
0.805595
60.2364
0.805553
40.5257
0.80551
20.8487
0.805467
11.976
0.805424
4.67738
0.805382
3.52176
0.805339
0
0.805296
0
0.805253
0
0.805211
0
0.805168
0
0.805125
0
0.805083
0
0.80504
0
0.804997
0
0.804955
0
0.804912
0
0.804869
0
0.804827
0
0.804784
0
0.804741
0
0.804699
0
0.804656
0
0.804613
0
0.804571
0
0.804528
0
0.804485
0
0.804443
0
0.8044
0
0.804358
0
0.804315
0
0.804272
0
0.80423
0
0.804187
0
0.804144
0
0.804102
0
0.804059
0
0.804017
0
0.803974
0
0.803932
0
0.803889
0
0.803846
0
0.803804
0
0.803761
0
0.803719
0
0.803676
0
0.803634
0
0.803591
0
0.803549
0
0.803506
0
0.803464
0
0.803421
C1s Snap
VB MAPPING DATA X Y [10827.7 , 2203.53]
2018
10
27
0
0
51
0
11
Casa Info Follows
1
Calib M = 2.67 A = 0 BE ADD
0
0
0
VB MAPPING DATA X Y [10827.7 , 2203.53]
X-ray spot-size: 400 um by 400 um
20181026
Standard  27/10/2018   00:00:51
c:\users\roxyl\onedrive\desktop\starfire\xps data\starfire_centre_4_bg_sub.vms
XPS
10827.7
2203.53
KA1486
1486.68
36
1e+037
1e+037
1e+037
1e+037
FAT
151.181
1e+037
1e+037
1e+037
1e+037
1e+037
1e+037
1e+037
C 1s

-1
Kinetic Energy
eV
1188.393935
0.158343
2
Counts
d
Transmission
d
pulse counting
1
5
1e+037
1e+037
1e+037
1e+037
2
MFP Exponent
d
-0.6
ESCAPE DEPTH TYPE
d
1
256
0
1
0
1
673.479
0.973313
630.574
0.973254
563.169
0.973195
609.026
0.973136
616.436
0.973078
589.794
0.973019
621.861
0.97296
656.353
0.972901
581.778
0.972843
590.066
0.972784
587.969
0.972725
561.784
0.972666
642.647
0.972608
650.466
0.972549
592.068
0.97249
567.192
0.972431
557.546
0.972373
656.054
0.972314
568.344
0.972255
594.265
0.972197
569.188
0.972138
590.811
0.972079
537.847
0.972021
607.728
0.971962
599.861
0.971903
619.671
0.971845
577.594
0.971786
573.795
0.971727
584.572
0.971669
590.6
0.97161
547.292
0.971551
598.971
0.971493
570.134
0.971434
576.828
0.971376
570.457
0.971317
622.462
0.971258
573.127
0.9712
569.859
0.971141
531.446
0.971083
485.258
0.971024
519.585
0.970965
538.411
0.970907
510.054
0.970848
546.466
0.97079
565.229
0.970731
546.81
0.970673
581.998
0.970614
570.095
0.970556
569.961
0.970497
550.38
0.970438
535.373
0.97038
547.425
0.970321
613.132
0.970263
575.968
0.970204
575.535
0.970146
622.215
0.970087
621.256
0.970029
621.568
0.969971
608.832
0.969912
626.627
0.969854
630.384
0.969795
656.834
0.969737
588.941
0.969678
648.326
0.96962
581.038
0.969561
586.065
0.969503
620.602
0.969444
625.676
0.969386
615.569
0.969328
686.933
0.969269
659.622
0.969211
651.262
0.969152
755.751
0.969094
721.182
0.969036
788.147
0.968977
813.575
0.968919
823.196
0.96886
919.457
0.968802
1031.3
0.968744
990.76
0.968685
1070.99
0.968627
1221.46
0.968569
1250.31
0.96851
1319.74
0.968452
1382.88
0.968394
1424.46
0.968335
1517.23
0.968277
1437.22
0.968219
1529.88
0.96816
1438.94
0.968102
1410.41
0.968044
1277.8
0.967986
1247.42
0.967927
1073.27
0.967869
965.635
0.967811
846.023
0.967752
819.527
0.967694
681.162
0.967636
659.152
0.967578
580.86
0.967519
564.916
0.967461
562.365
0.967403
510.136
0.967345
494.199
0.967286
486.96
0.967228
471.444
0.96717
499.833
0.967112
464.02
0.967054
416.591
0.966995
452.035
0.966937
466.683
0.966879
487.405
0.966821
437.778
0.966763
412.826
0.966705
431.071
0.966646
450.921
0.966588
448.528
0.96653
421.357
0.966472
426.332
0.966414
392.45
0.966356
460.012
0.966298
455.015
0.966239
403.521
0.966181
437.665
0.966123
425.792
0.966065
408.443
0.966007
386.594
0.965949
403.088
0.965891
Ti2p Snap
VB MAPPING DATA X Y [10827.7 , 2203.53]
2018
10
27
0
0
51
0
11
Casa Info Follows
1
Calib M = 2.67 A = 0 BE ADD
0
0
0
VB MAPPING DATA X Y [10827.7 , 2203.53]
X-ray spot-size: 400 um by 400 um
20181026
Standard  27/10/2018   00:00:51
c:\users\roxyl\onedrive\desktop\starfire\xps data\starfire_centre_4_bg_sub.vms
XPS
10827.7
2203.53
KA1486
1486.68
36
1e+037
1e+037
1e+037
1e+037
FAT
151.181
1e+037
1e+037
1e+037
1e+037
1e+037
1e+037
1e+037
Ti 2p

-1
Kinetic Energy
eV
1019.193935
0.158343
2
Counts
d
Transmission
d
pulse counting
1
6
1e+037
1e+037
1e+037
1e+037
2
MFP Exponent
d
-0.6
ESCAPE DEPTH TYPE
d
1
256
0
1
0
1
3506.73
1.03928
3750.02
1.03922
3940.51
1.03916
3978.97
1.03909
4144.07
1.03903
4337.96
1.03896
4744.84
1.0389
4866.72
1.03883
5097.34
1.03877
5262.17
1.0387
5778.54
1.03864
6036.99
1.03857
6166.01
1.03851
6246.93
1.03845
6481.92
1.03838
6189.46
1.03832
6392.6
1.03825
6312.12
1.03819
6014.76
1.03812
5735.36
1.03806
5426.83
1.03799
5076.03
1.03793
4700.38
1.03786
4209.9
1.0378
3933.77
1.03774
3707.97
1.03767
3480.67
1.03761
3204.06
1.03754
2811.23
1.03748
2825.92
1.03741
2737.97
1.03735
2528.67
1.03728
2434.9
1.03722
2363.04
1.03716
2391.13
1.03709
2388.09
1.03703
2480.02
1.03696
2438.21
1.0369
2562.9
1.03683
2562.58
1.03677
2688.64
1.0367
2934.52
1.03664
3136.94
1.03658
3411.41
1.03651
3926.23
1.03645
4655.17
1.03638
5419.65
1.03632
6528.37
1.03625
7680.42
1.03619
9060.15
1.03613
10476.2
1.03606
11491
1.036
12568.2
1.03593
13290.7
1.03587
13128.7
1.0358
12900.5
1.03574
11824.4
1.03567
10356.6
1.03561
8734.12
1.03555
6863.66
1.03548
5366.56
1.03542
4046.6
1.03535
3122.49
1.03529
2380.54
1.03522
1943.8
1.03516
1646.78
1.0351
1357.87
1.03503
1203.13
1.03497
1104.49
1.0349
1022.94
1.03484
963.339
1.03477
885.142
1.03471
853.567
1.03465
756.209
1.03458
820.207
1.03452
774.192
1.03445
735.336
1.03439
668.676
1.03433
710.516
1.03426
659.682
1.0342
665.692
1.03413
674.511
1.03407
655.636
1.034
609.694
1.03394
665.62
1.03388
637.145
1.03381
619.891
1.03375
660.063
1.03368
594.585
1.03362
586.517
1.03356
597.878
1.03349
608.805
1.03343
623.8
1.03336
573.296
1.0333
557.94
1.03323
553.208
1.03317
550.61
1.03311
548.804
1.03304
556.792
1.03298
561.296
1.03291
568.45
1.03285
535.975
1.03279
559.512
1.03272
535.411
1.03266
533.081
1.03259
531.785
1.03253
505.157
1.03247
515.964
1.0324
492.903
1.03234
527.886
1.03227
545.44
1.03221
477.688
1.03215
498.157
1.03208
486.075
1.03202
509.628
1.03195
502.179
1.03189
487.851
1.03182
535.973
1.03176
470.29
1.0317
488.262
1.03163
480.707
1.03157
467.162
1.0315
505.396
1.03144
488.475
1.03138
480.605
1.03131
484.718
1.03125
456.206
1.03119
472.67
1.03112
Valence
VB MAPPING DATA X Y [10827.7 , 2203.53]
2018
10
27
0
0
51
0
12
Casa Info Follows
1
Calib M = 2.67 A = 0 BE ADD
0
1
CASA region (*V.B.*) (*Edge Down*) 1484.9497 1492.2645 1 2 0 0 2692.9965 1485.867 0.81783229 1.9479447 (*NoTag*) 0 0 0
0
VB MAPPING DATA X Y [10827.7 , 2203.53]
X-ray spot-size: 400 um by 400 um
20181026
Standard  27/10/2018   00:00:51
c:\users\roxyl\onedrive\desktop\starfire\xps data\starfire_centre_4_bg_sub.vms
XPS
10827.7
2203.53
KA1486
1486.68
36
1e+037
1e+037
1e+037
1e+037
FAT
50
1e+037
1e+037
1e+037
1e+037
1e+037
1e+037
1e+037
V.B.

-1
Kinetic Energy
eV
1471.6
0.1
2
Counts
d
Transmission
d
pulse counting
0.05
100
1e+037
1e+037
1e+037
1e+037
2
MFP Exponent
d
-0.6
ESCAPE DEPTH TYPE
d
1
362
0
1
0
1
0
0.811148
0
0.811105
0
0.811061
0
0.811018
0
0.810975
0
0.810931
0
0.810888
0
0.810845
0
0.810801
0
0.810758
0
0.810715
0
0.810672
0
0.810628
0
0.810585
0
0.810542
0
0.810498
0
0.810455
0
0.810412
0
0.810369
0
0.810325
0
0.810282
0
0.810239
0
0.810196
0
0.810152
0
0.810109
0
0.810066
0
0.810023
0
0.809979
0
0.809936
0
0.809893
0
0.80985
0
0.809807
0
0.809763
0
0.80972
0
0.809677
0
0.809634
0
0.809591
0
0.809548
0
0.809504
0
0.809461
0
0.809418
0
0.809375
0
0.809332
0
0.809289
0
0.809245
0
0.809202
0
0.809159
0
0.809116
0
0.809073
0
0.80903
0
0.808987
-2.35186
0.808944
9.4622
0.808901
17.0107
0.808857
44.7895
0.808814
41.1682
0.808771
58.5043
0.808728
74.4482
0.808685
116.608
0.808642
151.124
0.808599
204.81
0.808556
253.433
0.808513
368.957
0.80847
439.005
0.808427
596.349
0.808384
782.932
0.808341
1051.64
0.808298
1322.83
0.808255
1566.05
0.808211
1839.6
0.808168
2073.64
0.808125
2297.38
0.808082
2510.33
0.808039
2711.83
0.807996
2865.44
0.807953
3005.03
0.80791
3089.86
0.807867
3179.63
0.807824
3219.37
0.807781
3257.07
0.807738
3249.71
0.807695
3166.94
0.807653
3087.82
0.80761
2991.1
0.807567
2907.28
0.807524
2784.13
0.807481
2688.83
0.807438
2641.14
0.807395
2615.56
0.807352
2598.04
0.807309
2584.94
0.807266
2635.7
0.807223
2663.13
0.80718
2703.61
0.807137
2715.81
0.807094
2741.38
0.807051
2733.84
0.807009
2757.55
0.806966
2793.36
0.806923
2835.62
0.80688
2791.7
0.806837
2729.15
0.806794
2676.29
0.806751
2679
0.806708
2672.28
0.806665
2637.63
0.806623
2567.95
0.80658
2491.96
0.806537
2452.3
0.806494
2395.74
0.806451
2334.04
0.806408
2201.12
0.806366
2040.41
0.806323
1867.99
0.80628
1704.11
0.806237
1526.96
0.806194
1345.77
0.806151
1141.79
0.806109
955.757
0.806066
793.439
0.806023
643.097
0.80598
528.188
0.805937
400.735
0.805895
313.187
0.805852
227.208
0.805809
183.623
0.805766
137.991
0.805724
103.878
0.805681
66.6726
0.805638
47.7673
0.805595
34.0092
0.805553
21.9792
0.80551
11.2486
0.805467
4.78121
0.805424
-1.4612
0.805382
0
0.805339
0
0.805296
0
0.805253
0
0.805211
0
0.805168
0
0.805125
0
0.805083
0
0.80504
0
0.804997
0
0.804955
0
0.804912
0
0.804869
0
0.804827
0
0.804784
0
0.804741
0
0.804699
0
0.804656
0
0.804613
0
0.804571
0
0.804528
0
0.804485
0
0.804443
0
0.8044
0
0.804358
0
0.804315
0
0.804272
0
0.80423
0
0.804187
0
0.804144
0
0.804102
0
0.804059
0
0.804017
0
0.803974
0
0.803932
0
0.803889
0
0.803846
0
0.803804
0
0.803761
0
0.803719
0
0.803676
0
0.803634
0
0.803591
0
0.803549
0
0.803506
0
0.803464
0
0.803421
C1s Snap
VB MAPPING DATA X Y [12993.2 , 2203.53]
2018
10
27
0
0
51
0
11
Casa Info Follows
1
Calib M = 2.66 A = 0 BE ADD
0
0
0
VB MAPPING DATA X Y [12993.2 , 2203.53]
X-ray spot-size: 400 um by 400 um
20181026
Standard  27/10/2018   00:00:51
c:\users\roxyl\onedrive\desktop\starfire\xps data\starfire_centre_4_bg_sub.vms
XPS
12993.2
2203.53
KA1486
1486.68
36
1e+037
1e+037
1e+037
1e+037
FAT
151.181
1e+037
1e+037
1e+037
1e+037
1e+037
1e+037
1e+037
C 1s

-1
Kinetic Energy
eV
1188.393935
0.158343
2
Counts
d
Transmission
d
pulse counting
1
5
1e+037
1e+037
1e+037
1e+037
2
MFP Exponent
d
-0.6
ESCAPE DEPTH TYPE
d
1
256
0
1
0
1
647.375
0.973313
669.659
0.973254
606.785
0.973195
676.554
0.973136
677.581
0.973078
662.115
0.973019
710.165
0.97296
667.52
0.972901
738.982
0.972843
742.863
0.972784
699.14
0.972725
675.859
0.972666
684.586
0.972608
759.902
0.972549
695.68
0.97249
643.144
0.972431
660.347
0.972373
713.474
0.972314
654.857
0.972255
657.893
0.972197
677.034
0.972138
651.682
0.972079
739.098
0.972021
682.669
0.971962
679.686
0.971903
726.47
0.971845
736.287
0.971786
755.361
0.971727
728.698
0.971669
732.76
0.97161
768.733
0.971551
706.216
0.971493
684.161
0.971434
727.551
0.971376
655.802
0.971317
697.742
0.971258
637.925
0.9712
652.382
0.971141
598.294
0.971083
639.202
0.971024
583.568
0.970965
569.494
0.970907
561.943
0.970848
588.08
0.97079
556.533
0.970731
559.855
0.970673
553.924
0.970614
578.651
0.970556
543.377
0.970497
563.13
0.970438
544.952
0.97038
569.661
0.970321
574.085
0.970263
578.086
0.970204
574.489
0.970146
633.698
0.970087
563.829
0.970029
597.581
0.969971
607.8
0.969912
608.106
0.969854
605.823
0.969795
587.907
0.969737
602.051
0.969678
610.482
0.96962
586.878
0.969561
574.988
0.969503
565.612
0.969444
597.102
0.969386
609.735
0.969328
627.031
0.969269
603.36
0.969211
657.086
0.969152
680.079
0.969094
740.621
0.969036
619.05
0.968977
784.414
0.968919
772.717
0.96886
812.544
0.968802
892.636
0.968744
907.879
0.968685
1021.71
0.968627
1056.45
0.968569
1106.11
0.96851
1206.14
0.968452
1172.01
0.968394
1199.45
0.968335
1287.78
0.968277
1214.11
0.968219
1252.81
0.96816
1154.13
0.968102
1068.21
0.968044
966.235
0.967986
858.922
0.967927
830.801
0.967869
710.51
0.967811
682.452
0.967752
591.633
0.967694
607.28
0.967636
599.552
0.967578
556.105
0.967519
499.699
0.967461
522.071
0.967403
517.984
0.967345
488.183
0.967286
451.204
0.967228
452.654
0.96717
485.406
0.967112
459.771
0.967054
464.953
0.966995
446.109
0.966937
480.161
0.966879
407.008
0.966821
440.261
0.966763
455.794
0.966705
451.044
0.966646
445.161
0.966588
431.117
0.96653
419.707
0.966472
419.748
0.966414
421.186
0.966356
427.329
0.966298
428.921
0.966239
410.813
0.966181
437.665
0.966123
409.571
0.966065
399.511
0.966007
434.412
0.965949
415.254
0.965891
Ti2p Snap
VB MAPPING DATA X Y [12993.2 , 2203.53]
2018
10
27
0
0
51
0
11
Casa Info Follows
1
Calib M = 2.66 A = 0 BE ADD
0
0
0
VB MAPPING DATA X Y [12993.2 , 2203.53]
X-ray spot-size: 400 um by 400 um
20181026
Standard  27/10/2018   00:00:51
c:\users\roxyl\onedrive\desktop\starfire\xps data\starfire_centre_4_bg_sub.vms
XPS
12993.2
2203.53
KA1486
1486.68
36
1e+037
1e+037
1e+037
1e+037
FAT
151.181
1e+037
1e+037
1e+037
1e+037
1e+037
1e+037
1e+037
Ti 2p

-1
Kinetic Energy
eV
1019.193935
0.158343
2
Counts
d
Transmission
d
pulse counting
1
6
1e+037
1e+037
1e+037
1e+037
2
MFP Exponent
d
-0.6
ESCAPE DEPTH TYPE
d
1
256
0
1
0
1
3372.11
1.03928
3533.03
1.03922
3669.06
1.03916
3737.86
1.03909
3962.9
1.03903
3973.27
1.03896
4259.43
1.0389
4722.43
1.03883
4826.74
1.03877
5017.42
1.0387
5405.17
1.03864
5575.67
1.03857
5713.29
1.03851
5756.36
1.03845
6029.14
1.03838
6030.12
1.03832
5847.09
1.03825
5965.9
1.03819
5519.58
1.03812
5321.63
1.03806
5118.38
1.03799
4781.96
1.03793
4325.63
1.03786
3962.05
1.0378
3644.47
1.03774
3276.02
1.03767
3059.86
1.03761
2916.27
1.03754
2706.68
1.03748
2550.7
1.03741
2495.71
1.03735
2453.66
1.03728
2323.61
1.03722
2198.28
1.03716
2202.3
1.03709
2155.86
1.03703
2283.7
1.03696
2343.11
1.0369
2443.6
1.03683
2568.11
1.03677
2603.32
1.0367
2684.75
1.03664
3080.02
1.03658
3461.37
1.03651
3819.51
1.03645
4501.12
1.03638
5273.21
1.03632
6237.02
1.03625
7548.74
1.03619
8554.76
1.03613
9939.86
1.03606
10757.5
1.036
11662.2
1.03593
12269.6
1.03587
12146.2
1.0358
11632
1.03574
10559.2
1.03567
9282.86
1.03561
7778.42
1.03555
6128.99
1.03548
4848.95
1.03542
3659.49
1.03535
2761.01
1.03529
2174.44
1.03522
1774.11
1.03516
1500.51
1.0351
1203.54
1.03503
1097.11
1.03497
1040.03
1.0349
931.166
1.03484
892.265
1.03477
862.101
1.03471
831.508
1.03465
757.17
1.03458
760.66
1.03452
739.613
1.03445
729.584
1.03439
699.42
1.03433
701.944
1.03426
697.432
1.0342
651.608
1.03413
672.629
1.03407
684.796
1.034
635.998
1.03394
632.012
1.03388
645.553
1.03381
625.467
1.03375
574.209
1.03368
599.158
1.03362
574.49
1.03356
579.51
1.03349
577.537
1.03343
573.567
1.03336
576.931
1.0333
591.562
1.03323
544.168
1.03317
603.091
1.03311
530.84
1.03304
549.699
1.03298
539.233
1.03291
525.332
1.03285
571.006
1.03279
553.402
1.03272
538.86
1.03266
544.205
1.03259
534.363
1.03253
581.954
1.03247
550.988
1.0324
529.573
1.03234
534.697
1.03227
525.929
1.03221
505.539
1.03215
498.992
1.03208
537.912
1.03202
518.863
1.03195
476.405
1.03189
458.513
1.03182
503.414
1.03176
501.976
1.0317
476.597
1.03163
486.519
1.03157
470.482
1.0315
490.556
1.03144
478.54
1.03138
445.096
1.03131
493.004
1.03125
510.851
1.03119
480.962
1.03112
Valence
VB MAPPING DATA X Y [12993.2 , 2203.53]
2018
10
27
0
0
51
0
12
Casa Info Follows
1
Calib M = 2.66 A = 0 BE ADD
0
1
CASA region (*V.B.*) (*Edge Down*) 1484.9287 1492.2545 1 2 0 0 2525.3923 1485.8447 0.83221474 2.3183712 (*NoTag*) 0 0 0
0
VB MAPPING DATA X Y [12993.2 , 2203.53]
X-ray spot-size: 400 um by 400 um
20181026
Standard  27/10/2018   00:00:51
c:\users\roxyl\onedrive\desktop\starfire\xps data\starfire_centre_4_bg_sub.vms
XPS
12993.2
2203.53
KA1486
1486.68
36
1e+037
1e+037
1e+037
1e+037
FAT
50
1e+037
1e+037
1e+037
1e+037
1e+037
1e+037
1e+037
V.B.

-1
Kinetic Energy
eV
1471.6
0.1
2
Counts
d
Transmission
d
pulse counting
0.05
100
1e+037
1e+037
1e+037
1e+037
2
MFP Exponent
d
-0.6
ESCAPE DEPTH TYPE
d
1
362
0
1
0
1
0
0.811148
0
0.811105
0
0.811061
0
0.811018
0
0.810975
0
0.810931
0
0.810888
0
0.810845
0
0.810801
0
0.810758
0
0.810715
0
0.810672
0
0.810628
0
0.810585
0
0.810542
0
0.810498
0
0.810455
0
0.810412
0
0.810369
0
0.810325
0
0.810282
0
0.810239
0
0.810196
0
0.810152
0
0.810109
0
0.810066
0
0.810023
0
0.809979
0
0.809936
0
0.809893
0
0.80985
0
0.809807
0
0.809763
0
0.80972
0
0.809677
0
0.809634
0
0.809591
0
0.809548
0
0.809504
0
0.809461
0
0.809418
0
0.809375
0
0.809332
0
0.809289
0
0.809245
0
0.809202
-3.25337
0.809159
-4.60043
0.809116
3.26964
0.809073
14.0737
0.80903
31.1333
0.808987
34.7857
0.808944
52.1357
0.808901
65.3872
0.808857
109.364
0.808814
146.261
0.808771
179.489
0.808728
215.368
0.808685
248.306
0.808642
310.717
0.808599
353.478
0.808556
431.303
0.808513
495.263
0.80847
631.796
0.808427
754.485
0.808384
936.81
0.808341
1135.05
0.808298
1405.27
0.808255
1673.47
0.808211
1935.54
0.808168
2162.09
0.808125
2407.81
0.808082
2577.9
0.808039
2744.04
0.807996
2857.82
0.807953
2998.57
0.80791
3126.83
0.807867
3167.21
0.807824
3220.27
0.807781
3218.74
0.807738
3252.05
0.807695
3179.12
0.807653
3088.94
0.80761
2929.34
0.807567
2832.84
0.807524
2716.95
0.807481
2691.25
0.807438
2649.51
0.807395
2629.48
0.807352
2582.62
0.807309
2548.34
0.807266
2576.74
0.807223
2641.72
0.80718
2650.14
0.807137
2636.04
0.807094
2600.75
0.807051
2636.76
0.807009
2617.86
0.806966
2605.91
0.806923
2564.9
0.80688
2574.29
0.806837
2547.2
0.806794
2530.28
0.806751
2461.36
0.806708
2434.05
0.806665
2398.36
0.806623
2348.18
0.80658
2324.9
0.806537
2277.96
0.806494
2252.33
0.806451
2139.68
0.806408
2024.49
0.806366
1895.96
0.806323
1735.16
0.80628
1591.09
0.806237
1395.53
0.806194
1240.02
0.806151
1025.59
0.806109
896.701
0.806066
745.083
0.806023
623.502
0.80598
480.406
0.805937
368.505
0.805895
275.481
0.805852
212.686
0.805809
165.352
0.805766
132.089
0.805724
102.172
0.805681
81.2198
0.805638
61.5075
0.805595
39.7736
0.805553
23.3924
0.80551
14.3763
0.805467
7.2953
0.805424
-1.00851
0.805382
0
0.805339
0
0.805296
0
0.805253
0
0.805211
0
0.805168
0
0.805125
0
0.805083
0
0.80504
0
0.804997
0
0.804955
0
0.804912
0
0.804869
0
0.804827
0
0.804784
0
0.804741
0
0.804699
0
0.804656
0
0.804613
0
0.804571
0
0.804528
0
0.804485
0
0.804443
0
0.8044
0
0.804358
0
0.804315
0
0.804272
0
0.80423
0
0.804187
0
0.804144
0
0.804102
0
0.804059
0
0.804017
0
0.803974
0
0.803932
0
0.803889
0
0.803846
0
0.803804
0
0.803761
0
0.803719
0
0.803676
0
0.803634
0
0.803591
0
0.803549
0
0.803506
0
0.803464
0
0.803421
C1s Snap
VB MAPPING DATA X Y [15158.8 , 2203.53]
2018
10
27
0
0
51
0
11
Casa Info Follows
1
Calib M = 2.66 A = 0 BE ADD
0
0
0
VB MAPPING DATA X Y [15158.8 , 2203.53]
X-ray spot-size: 400 um by 400 um
20181026
Standard  27/10/2018   00:00:51
c:\users\roxyl\onedrive\desktop\starfire\xps data\starfire_centre_4_bg_sub.vms
XPS
15158.8
2203.53
KA1486
1486.68
36
1e+037
1e+037
1e+037
1e+037
FAT
151.181
1e+037
1e+037
1e+037
1e+037
1e+037
1e+037
1e+037
C 1s

-1
Kinetic Energy
eV
1188.393935
0.158343
2
Counts
d
Transmission
d
pulse counting
1
5
1e+037
1e+037
1e+037
1e+037
2
MFP Exponent
d
-0.6
ESCAPE DEPTH TYPE
d
1
256
0
1
0
1
639.544
0.973313
708.744
0.973254
701.716
0.973195
656.168
0.973136
607.701
0.973078
607.251
0.973019
722.602
0.97296
662.557
0.972901
701.847
0.972843
700.626
0.972784
712.728
0.972725
662.366
0.972666
626.612
0.972608
699.651
0.972549
725.283
0.97249
698.271
0.972431
634.949
0.972373
723.248
0.972314
620.012
0.972255
668.698
0.972197
656.663
0.972138
660.037
0.972079
637.884
0.972021
676.814
0.971962
679.686
0.971903
671.31
0.971845
747.956
0.971786
656.431
0.971727
686.037
0.971669
696.931
0.97161
777.912
0.971551
727.893
0.971493
740.61
0.971434
677.688
0.971376
671.523
0.971317
655.046
0.971258
641.276
0.9712
603.314
0.971141
600.523
0.971083
561.114
0.971024
542.751
0.970965
561.723
0.970907
571.879
0.970848
570.558
0.97079
532.619
0.970731
554.42
0.970673
538.807
0.970614
575.443
0.970556
586.975
0.970497
555.693
0.970438
559.853
0.97038
592.956
0.970321
620.519
0.970263
548.44
0.970204
592.278
0.970146
653.534
0.970087
649.448
0.970029
664.327
0.969971
586.13
0.969912
668.814
0.969854
614.01
0.969795
574.73
0.969737
652.474
0.969678
598.531
0.96962
543.081
0.969561
646.484
0.969503
559.72
0.969444
566.557
0.969386
574.726
0.969328
599.013
0.969269
658.652
0.969211
626.027
0.969152
686.87
0.969094
680.361
0.969036
723.035
0.968977
786.359
0.968919
791.161
0.96886
871.832
0.968802
887.822
0.968744
893.589
0.968685
1000.86
0.968627
1093.43
0.968569
1136.47
0.96851
1127.56
0.968452
1188.01
0.968394
1222.98
0.968335
1263.42
0.968277
1279.18
0.968219
1182.85
0.96816
1129
0.968102
1056.19
0.968044
1042.27
0.967986
948.221
0.967927
834.461
0.967869
767.204
0.967811
695.175
0.967752
658.661
0.967694
600.072
0.967636
558.633
0.967578
558.757
0.967519
545.527
0.967461
506.304
0.967403
505.776
0.967345
482.166
0.967286
492.068
0.967228
463.757
0.96717
451.462
0.967112
437.674
0.967054
448.832
0.966995
463.039
0.966937
425.406
0.966879
469.818
0.966821
413.779
0.966763
422.936
0.966705
490.989
0.966646
454.212
0.966588
436.921
0.96653
441.971
0.966472
428.801
0.966414
449.922
0.966356
439.585
0.966298
461.538
0.966239
409.193
0.966181
397.803
0.966123
459.855
0.966065
418.188
0.966007
441.706
0.965949
433.097
0.965891
Ti2p Snap
VB MAPPING DATA X Y [15158.8 , 2203.53]
2018
10
27
0
0
51
0
11
Casa Info Follows
1
Calib M = 2.66 A = 0 BE ADD
0
0
0
VB MAPPING DATA X Y [15158.8 , 2203.53]
X-ray spot-size: 400 um by 400 um
20181026
Standard  27/10/2018   00:00:51
c:\users\roxyl\onedrive\desktop\starfire\xps data\starfire_centre_4_bg_sub.vms
XPS
15158.8
2203.53
KA1486
1486.68
36
1e+037
1e+037
1e+037
1e+037
FAT
151.181
1e+037
1e+037
1e+037
1e+037
1e+037
1e+037
1e+037
Ti 2p

-1
Kinetic Energy
eV
1019.193935
0.158343
2
Counts
d
Transmission
d
pulse counting
1
6
1e+037
1e+037
1e+037
1e+037
2
MFP Exponent
d
-0.6
ESCAPE DEPTH TYPE
d
1
256
0
1
0
1
3540.05
1.03928
3529.04
1.03922
3658.57
1.03916
3856.46
1.03909
3860.83
1.03903
4212.99
1.03896
4521.19
1.0389
4670.54
1.03883
4878.34
1.03877
5201.62
1.0387
5283.63
1.03864
5675.14
1.03857
5897.87
1.03851
6014.68
1.03845
6290.36
1.03838
6262.33
1.03832
6078.45
1.03825
6118.68
1.03819
5794.41
1.03812
5468.01
1.03806
5158.14
1.03799
4838.38
1.03793
4439.12
1.03786
4053.67
1.0378
3831.46
1.03774
3382.83
1.03767
3203.24
1.03761
2887.25
1.03754
2695.2
1.03748
2642.83
1.03741
2542.56
1.03735
2330.92
1.03728
2343.84
1.03722
2358.52
1.03716
2231.35
1.03709
2299.89
1.03703
2333.61
1.03696
2340.9
1.0369
2415.98
1.03683
2580.27
1.03677
2643.79
1.0367
2904.81
1.03664
3115.05
1.03658
3543.91
1.03651
3865.86
1.03645
4649.79
1.03638
5397.21
1.03632
6489.17
1.03625
7737.3
1.03619
8976.97
1.03613
10207.5
1.03606
11418.7
1.036
12369.8
1.03593
12772.3
1.03587
12496.1
1.0358
11964.6
1.03574
10916.9
1.03567
9473.87
1.03561
7912.32
1.03555
6329.73
1.03548
4790.2
1.03542
3642.44
1.03535
2941.75
1.03529
2181.34
1.03522
1793.39
1.03516
1468.67
1.0351
1291.86
1.03503
1206.05
1.03497
1042.92
1.0349
904.397
1.03484
929.723
1.03477
865.942
1.03471
874.666
1.03465
827.314
1.03458
730.887
1.03452
746.336
1.03445
684.524
1.03439
745.536
1.03433
669.561
1.03426
641.751
1.0342
664.753
1.03413
630.296
1.03407
649.992
1.034
608.755
1.03394
561.996
1.03388
609.118
1.03381
609.668
1.03375
620.367
1.03368
651.299
1.03362
619.821
1.03356
608.898
1.03349
610.644
1.03343
585.441
1.03336
570.571
1.0333
621.549
1.03323
567.67
1.03317
583.522
1.03311
555.99
1.03304
572.751
1.03298
579.83
1.03291
549.971
1.03285
551.739
1.03279
604.029
1.03272
542.308
1.03266
562.174
1.03259
589.345
1.03253
510.277
1.03247
506.568
1.0324
562.831
1.03234
558.537
1.03227
570.888
1.03221
514.823
1.03215
500.661
1.03208
526.015
1.03202
529.778
1.03195
512.156
1.03189
525.572
1.03182
480.873
1.03176
515.317
1.0317
520.757
1.03163
528.861
1.03157
472.971
1.0315
473.242
1.03144
525.732
1.03138
473.173
1.03131
494.661
1.03125
468.625
1.03119
480.133
1.03112
Valence
VB MAPPING DATA X Y [15158.8 , 2203.53]
2018
10
27
0
0
51
0
12
Casa Info Follows
1
Calib M = 2.66 A = 0 BE ADD
0
1
CASA region (*V.B.*) (*Edge Down*) 1484.5812 1492.2545 1 2 0 0 2583.178 1485.8394 0.84079074 1.1807877 (*NoTag*) 0 0 0
0
VB MAPPING DATA X Y [15158.8 , 2203.53]
X-ray spot-size: 400 um by 400 um
20181026
Standard  27/10/2018   00:00:51
c:\users\roxyl\onedrive\desktop\starfire\xps data\starfire_centre_4_bg_sub.vms
XPS
15158.8
2203.53
KA1486
1486.68
36
1e+037
1e+037
1e+037
1e+037
FAT
50
1e+037
1e+037
1e+037
1e+037
1e+037
1e+037
1e+037
V.B.

-1
Kinetic Energy
eV
1471.6
0.1
2
Counts
d
Transmission
d
pulse counting
0.05
100
1e+037
1e+037
1e+037
1e+037
2
MFP Exponent
d
-0.6
ESCAPE DEPTH TYPE
d
1
362
0
1
0
1
0
0.811148
0
0.811105
0
0.811061
0
0.811018
0
0.810975
0
0.810931
0
0.810888
0
0.810845
0
0.810801
0
0.810758
0
0.810715
0
0.810672
0
0.810628
0
0.810585
0
0.810542
0
0.810498
0
0.810455
0
0.810412
0
0.810369
0
0.810325
0
0.810282
0
0.810239
0
0.810196
0
0.810152
0
0.810109
0
0.810066
0
0.810023
0
0.809979
0
0.809936
0
0.809893
0
0.80985
0
0.809807
0
0.809763
0
0.80972
0
0.809677
0
0.809634
0
0.809591
0
0.809548
0
0.809504
0
0.809461
0
0.809418
0
0.809375
0
0.809332
0
0.809289
0
0.809245
0
0.809202
0
0.809159
0
0.809116
0
0.809073
0
0.80903
0
0.808987
0
0.808944
0
0.808901
0
0.808857
-3.38691
0.808814
15.8068
0.808771
51.2503
0.808728
54.0743
0.808685
78.3638
0.808642
117.699
0.808599
199.026
0.808556
269.462
0.808513
361.513
0.80847
460.303
0.808427
614.45
0.808384
801.321
0.808341
1020.23
0.808298
1250.31
0.808255
1507.3
0.808211
1822.27
0.808168
2099.14
0.808125
2306.31
0.808082
2441.72
0.808039
2572.16
0.807996
2748.72
0.807953
2913.39
0.80791
3035.24
0.807867
3136.24
0.807824
3183.79
0.807781
3208.47
0.807738
3162.41
0.807695
3080.14
0.807653
3031.28
0.80761
2980.87
0.807567
2900.78
0.807524
2743.88
0.807481
2597.67
0.807438
2510.99
0.807395
2525.96
0.807352
2513.43
0.807309
2542.27
0.807266
2552.33
0.807223
2585.33
0.80718
2608.97
0.807137
2599.13
0.807094
2629.4
0.807051
2609.38
0.807009
2608
0.806966
2601.94
0.806923
2580.01
0.80688
2548.2
0.806837
2513.31
0.806794
2505.62
0.806751
2522.67
0.806708
2532.02
0.806665
2508.42
0.806623
2458.04
0.80658
2381.75
0.806537
2327.29
0.806494
2240.79
0.806451
2155.01
0.806408
2047.98
0.806366
1935.13
0.806323
1767.56
0.80628
1605.13
0.806237
1422.45
0.806194
1265.12
0.806151
1089.53
0.806109
918.387
0.806066
747.119
0.806023
600.704
0.80598
488.077
0.805937
375.185
0.805895
294.187
0.805852
219.829
0.805809
173.331
0.805766
124.658
0.805724
90.7127
0.805681
64.4111
0.805638
47.5843
0.805595
36.6317
0.805553
21.558
0.80551
15.1401
0.805467
2.81807
0.805424
2.52886
0.805382
0
0.805339
0
0.805296
0
0.805253
0
0.805211
0
0.805168
0
0.805125
0
0.805083
0
0.80504
0
0.804997
0
0.804955
0
0.804912
0
0.804869
0
0.804827
0
0.804784
0
0.804741
0
0.804699
0
0.804656
0
0.804613
0
0.804571
0
0.804528
0
0.804485
0
0.804443
0
0.8044
0
0.804358
0
0.804315
0
0.804272
0
0.80423
0
0.804187
0
0.804144
0
0.804102
0
0.804059
0
0.804017
0
0.803974
0
0.803932
0
0.803889
0
0.803846
0
0.803804
0
0.803761
0
0.803719
0
0.803676
0
0.803634
0
0.803591
0
0.803549
0
0.803506
0
0.803464
0
0.803421
C1s Snap
VB MAPPING DATA X Y [17324.3 , 2203.53]
2018
10
27
0
0
51
0
11
Casa Info Follows
1
Calib M = 2.64 A = 0 BE ADD
0
0
0
VB MAPPING DATA X Y [17324.3 , 2203.53]
X-ray spot-size: 400 um by 400 um
20181026
Standard  27/10/2018   00:00:51
c:\users\roxyl\onedrive\desktop\starfire\xps data\starfire_centre_4_bg_sub.vms
XPS
17324.3
2203.53
KA1486
1486.68
36
1e+037
1e+037
1e+037
1e+037
FAT
151.181
1e+037
1e+037
1e+037
1e+037
1e+037
1e+037
1e+037
C 1s

-1
Kinetic Energy
eV
1188.393935
0.158343
2
Counts
d
Transmission
d
pulse counting
1
5
1e+037
1e+037
1e+037
1e+037
2
MFP Exponent
d
-0.6
ESCAPE DEPTH TYPE
d
1
256
0
1
0
1
660.427
0.973313
647.51
0.973254
667.079
0.973195
600.107
0.973136
595.223
0.973078
629.695
0.973019
631.81
0.97296
620.372
0.972901
617.675
0.972843
617.396
0.972784
664.554
0.972725
605.942
0.972666
632.779
0.972608
570.541
0.972549
698.147
0.97249
666.42
0.972431
633.74
0.972373
630.399
0.972314
615.205
0.972255
608.671
0.972197
615.922
0.972138
654.069
0.972079
611.992
0.972021
622.95
0.971962
633.904
0.971903
614.976
0.971845
625.436
0.971786
619.187
0.971727
604.173
0.971669
662.258
0.97161
657.439
0.971551
634.339
0.971493
583.682
0.971434
597.226
0.971376
560.351
0.971317
607.856
0.971258
557.486
0.9712
577.665
0.971141
615.006
0.971083
543.266
0.971024
525.101
0.970965
580.595
0.970907
528.822
0.970848
555.227
0.97079
528.272
0.970731
531.591
0.970673
560.403
0.970614
569.025
0.970556
531.68
0.970497
570.568
0.970438
583.269
0.97038
558.014
0.970321
524.486
0.970263
618.319
0.970204
593.324
0.970146
582.543
0.970087
646.315
0.970029
597.581
0.969971
618.119
0.969912
629.714
0.969854
594.567
0.969795
610.207
0.969737
572.806
0.969678
590.564
0.96962
576.172
0.969561
602.177
0.969503
580.342
0.969444
577.395
0.969386
563.056
0.969328
639.591
0.969269
660.592
0.969211
634.762
0.969152
705.303
0.969094
736.734
0.969036
758.02
0.968977
782.47
0.968919
830.962
0.96886
883.496
0.968802
888.785
0.968744
967.896
0.968685
1022.66
0.968627
1094.38
0.968569
1149.75
0.96851
1202.35
0.968452
1328.28
0.968394
1387.74
0.968335
1370.19
0.968277
1427
0.968219
1412.06
0.96816
1363.55
0.968102
1292.95
0.968044
1194.35
0.967986
1090.91
0.967927
981.772
0.967869
965.635
0.967811
836.027
0.967752
753.393
0.967694
643.32
0.967636
663.6
0.967578
570.251
0.967519
586.067
0.967461
542.218
0.967403
524.96
0.967345
488.183
0.967286
501.433
0.967228
466.319
0.96717
465.888
0.967112
457.221
0.967054
431.015
0.966995
424.946
0.966937
443.096
0.966879
415.383
0.966821
420.399
0.966763
455.794
0.966705
463.527
0.966646
462.44
0.966588
393.809
0.96653
394.97
0.966472
421.394
0.966414
406.408
0.966356
398.731
0.966298
413.427
0.966239
402.711
0.966181
433.598
0.966123
391.728
0.966065
400.323
0.966007
399.561
0.965949
395.789
0.965891
Ti2p Snap
VB MAPPING DATA X Y [17324.3 , 2203.53]
2018
10
27
0
0
51
0
11
Casa Info Follows
1
Calib M = 2.64 A = 0 BE ADD
0
0
0
VB MAPPING DATA X Y [17324.3 , 2203.53]
X-ray spot-size: 400 um by 400 um
20181026
Standard  27/10/2018   00:00:51
c:\users\roxyl\onedrive\desktop\starfire\xps data\starfire_centre_4_bg_sub.vms
XPS
17324.3
2203.53
KA1486
1486.68
36
1e+037
1e+037
1e+037
1e+037
FAT
151.181
1e+037
1e+037
1e+037
1e+037
1e+037
1e+037
1e+037
Ti 2p

-1
Kinetic Energy
eV
1019.193935
0.158343
2
Counts
d
Transmission
d
pulse counting
1
6
1e+037
1e+037
1e+037
1e+037
2
MFP Exponent
d
-0.6
ESCAPE DEPTH TYPE
d
1
256
0
1
0
1
3520.05
1.03928
3724.73
1.03922
3767.41
1.03916
3887.74
1.03909
3980.76
1.03903
4307.35
1.03896
4444.95
1.0389
4689.52
1.03883
4952.6
1.03877
5358.06
1.0387
5596.87
1.03864
5759.7
1.03857
6209.66
1.03851
6395.96
1.03845
6373.7
1.03838
6400.67
1.03832
6349.98
1.03825
6390.98
1.03819
6147.94
1.03812
5957.95
1.03806
5566.6
1.03799
5302.89
1.03793
4741.76
1.03786
4484.76
1.0378
4010.21
1.03774
3689.19
1.03767
3486.5
1.03761
3224.95
1.03754
3052.49
1.03748
2785.62
1.03741
2625.98
1.03735
2610.5
1.03728
2523.71
1.03722
2456.7
1.03716
2493.93
1.03709
2451.72
1.03703
2344.71
1.03696
2408.35
1.0369
2390.57
1.03683
2612.33
1.03677
2694.11
1.0367
2894.9
1.03664
3094.25
1.03658
3400.55
1.03651
3901.44
1.03645
4399.85
1.03638
5217.62
1.03632
6057.97
1.03625
7338.06
1.03619
8719.01
1.03613
10101.1
1.03606
11156.7
1.036
12569.2
1.03593
13197.5
1.03587
13523.1
1.0358
13020.3
1.03574
12449.7
1.03567
10942
1.03561
9184.88
1.03555
7282.45
1.03548
5776.8
1.03542
4440.73
1.03535
3363.14
1.03529
2574.81
1.03522
2018.05
1.03516
1645.79
1.0351
1443.28
1.03503
1204.1
1.03497
1140.09
1.0349
1031.55
1.03484
936.447
1.03477
923.543
1.03471
853.567
1.03465
810.979
1.03458
776.027
1.03452
770.35
1.03445
744.923
1.03439
758.025
1.03433
703.849
1.03426
722.913
1.0342
691.043
1.03413
654.755
1.03407
626.475
1.034
619.089
1.03394
669.354
1.03388
616.592
1.03381
624.537
1.03375
604.673
1.03368
595.499
1.03362
571.715
1.03356
593.286
1.03349
625.359
1.03343
622.887
1.03336
601.461
1.0333
586.11
1.03323
588.461
1.03317
540.825
1.03311
568.565
1.03304
608.216
1.03298
548.941
1.03291
608.048
1.03285
567.503
1.03279
505.394
1.03272
498.338
1.03266
555.328
1.03259
539.517
1.03253
541.849
1.03247
514.256
1.0324
550.039
1.03234
537.252
1.03227
519.143
1.03221
484.44
1.03215
511.508
1.03208
531.963
1.03202
533.976
1.03195
472.248
1.03189
470.249
1.03182
510.927
1.03176
542.834
1.0317
479.097
1.03163
487.349
1.03157
508.651
1.0315
469.12
1.03144
532.355
1.03138
526.023
1.03131
481.404
1.03125
509.195
1.03119
511.644
1.03112
Valence
VB MAPPING DATA X Y [17324.3 , 2203.53]
2018
10
27
0
0
51
0
12
Casa Info Follows
1
Calib M = 2.64 A = 0 BE ADD
0
1
CASA region (*V.B.*) (*Edge Down*) 1484.2247 1492.2345 1 2 0 0 2728.7557 1485.8564 0.82427688 1.2097429 (*NoTag*) 0 0 0
0
VB MAPPING DATA X Y [17324.3 , 2203.53]
X-ray spot-size: 400 um by 400 um
20181026
Standard  27/10/2018   00:00:51
c:\users\roxyl\onedrive\desktop\starfire\xps data\starfire_centre_4_bg_sub.vms
XPS
17324.3
2203.53
KA1486
1486.68
36
1e+037
1e+037
1e+037
1e+037
FAT
50
1e+037
1e+037
1e+037
1e+037
1e+037
1e+037
1e+037
V.B.

-1
Kinetic Energy
eV
1471.6
0.1
2
Counts
d
Transmission
d
pulse counting
0.05
100
1e+037
1e+037
1e+037
1e+037
2
MFP Exponent
d
-0.6
ESCAPE DEPTH TYPE
d
1
362
0
1
0
1
0
0.811148
0
0.811105
0
0.811061
0
0.811018
0
0.810975
0
0.810931
0
0.810888
0
0.810845
0
0.810801
0
0.810758
0
0.810715
0
0.810672
0
0.810628
0
0.810585
0
0.810542
0
0.810498
0
0.810455
0
0.810412
0
0.810369
0
0.810325
0
0.810282
0
0.810239
0
0.810196
0
0.810152
0
0.810109
0
0.810066
0
0.810023
0
0.809979
0
0.809936
0
0.809893
0
0.80985
0
0.809807
0
0.809763
0
0.80972
0
0.809677
0
0.809634
0
0.809591
0
0.809548
0
0.809504
0
0.809461
0
0.809418
0
0.809375
0
0.809332
0
0.809289
0
0.809245
0
0.809202
0
0.809159
0
0.809116
1.43104
0.809073
-7.22706
0.80903
12.6519
0.808987
17.7139
0.808944
44.722
0.808901
52.7863
0.808857
77.5793
0.808814
92.7627
0.808771
123.503
0.808728
138.586
0.808685
167.551
0.808642
187.9
0.808599
245.359
0.808556
330.178
0.808513
424.813
0.80847
527.702
0.808427
643.052
0.808384
834.068
0.808341
1048.54
0.808298
1288.38
0.808255
1547.28
0.808211
1818.12
0.808168
2068.82
0.808125
2325.87
0.808082
2562.55
0.808039
2718.25
0.807996
2841.05
0.807953
2944.15
0.80791
3100.15
0.807867
3210.58
0.807824
3334.4
0.807781
3377.74
0.807738
3347.75
0.807695
3220.25
0.807653
3138.73
0.80761
3009.77
0.807567
2948.21
0.807524
2837.01
0.807481
2778.37
0.807438
2715.71
0.807395
2669.76
0.807352
2667.69
0.807309
2667.23
0.807266
2667.46
0.807223
2679.41
0.80718
2690.8
0.807137
2746.63
0.807094
2783.39
0.807051
2763.07
0.807009
2767.25
0.806966
2756.17
0.806923
2801.09
0.80688
2786.26
0.806837
2776.98
0.806794
2707.96
0.806751
2670.19
0.806708
2619.81
0.806665
2617.62
0.806623
2598.83
0.80658
2569.31
0.806537
2506.3
0.806494
2416.51
0.806451
2318.26
0.806408
2230.35
0.806366
2114.07
0.806323
1980.42
0.80628
1781.79
0.806237
1597.7
0.806194
1365.69
0.806151
1175.95
0.806109
1006.07
0.806066
858.229
0.806023
701.069
0.80598
553.366
0.805937
428.559
0.805895
325.567
0.805852
243.407
0.805809
187.836
0.805766
143.44
0.805724
101.408
0.805681
71.3211
0.805638
57.0555
0.805595
41.8787
0.805553
28.869
0.80551
16.733
0.805467
8.64379
0.805424
-2.34846
0.805382
0
0.805339
0
0.805296
0
0.805253
0
0.805211
0
0.805168
0
0.805125
0
0.805083
0
0.80504
0
0.804997
0
0.804955
0
0.804912
0
0.804869
0
0.804827
0
0.804784
0
0.804741
0
0.804699
0
0.804656
0
0.804613
0
0.804571
0
0.804528
0
0.804485
0
0.804443
0
0.8044
0
0.804358
0
0.804315
0
0.804272
0
0.80423
0
0.804187
0
0.804144
0
0.804102
0
0.804059
0
0.804017
0
0.803974
0
0.803932
0
0.803889
0
0.803846
0
0.803804
0
0.803761
0
0.803719
0
0.803676
0
0.803634
0
0.803591
0
0.803549
0
0.803506
0
0.803464
0
0.803421
C1s Snap
VB MAPPING DATA X Y [19489.8 , 2203.53]
2018
10
27
0
0
51
0
11
Casa Info Follows
1
Calib M = 2.56 A = 0 BE ADD
0
0
0
VB MAPPING DATA X Y [19489.8 , 2203.53]
X-ray spot-size: 400 um by 400 um
20181026
Standard  27/10/2018   00:00:51
c:\users\roxyl\onedrive\desktop\starfire\xps data\starfire_centre_4_bg_sub.vms
XPS
19489.8
2203.53
KA1486
1486.68
36
1e+037
1e+037
1e+037
1e+037
FAT
151.181
1e+037
1e+037
1e+037
1e+037
1e+037
1e+037
1e+037
C 1s

-1
Kinetic Energy
eV
1188.393935
0.158343
2
Counts
d
Transmission
d
pulse counting
1
5
1e+037
1e+037
1e+037
1e+037
2
MFP Exponent
d
-0.6
ESCAPE DEPTH TYPE
d
1
256
0
1
0
1
600.388
0.973313
600.608
0.973254
579.846
0.973195
578.447
0.973136
575.257
0.973078
562.362
0.973019
609.424
0.97296
564.538
0.972901
575.589
0.972843
559.01
0.972784
566.97
0.972725
585.09
0.972666
566.171
0.972608
604.971
0.972549
569.865
0.97249
608.843
0.972431
572.059
0.972373
563.205
0.972314
575.553
0.972255
541.442
0.972197
540.429
0.972138
586.037
0.972079
588.454
0.972021
559.719
0.971962
561.122
0.971903
526.955
0.971845
541.422
0.971786
566.812
0.971727
609.938
0.971669
544.369
0.97161
561.061
0.971551
535.081
0.971493
574.65
0.971434
534.897
0.971376
545.753
0.971317
541.565
0.971258
521.735
0.9712
565.398
0.971141
574.897
0.971083
564.461
0.971024
552.68
0.970965
486.235
0.970907
564.151
0.970848
522.373
0.97079
531.532
0.970731
550.071
0.970673
521.531
0.970614
536.937
0.970556
544.44
0.970497
572.693
0.970438
519.408
0.97038
552.719
0.970321
554.035
0.970263
581.262
0.970204
574.489
0.970146
641.006
0.970087
594.109
0.970029
586.109
0.969971
630.502
0.969912
610.164
0.969854
612.987
0.969795
613.248
0.969737
592.975
0.969678
599.527
0.96962
595.637
0.969561
580.023
0.969503
554.811
0.969444
591.19
0.969386
581.533
0.969328
613.505
0.969269
622.761
0.969211
652.233
0.969152
658.736
0.969094
707.575
0.969036
739.556
0.968977
775.666
0.968919
800.868
0.96886
837.814
0.968802
856.045
0.968744
850.72
0.968685
1026.45
0.968627
1019.46
0.968569
1136.47
0.96851
1161.64
0.968452
1206.84
0.968394
1318.07
0.968335
1368.32
0.968277
1395.39
0.968219
1315.4
0.96816
1440.8
0.968102
1377.11
0.968044
1288
0.967986
1220.72
0.967927
1109.87
0.967869
951.919
0.967811
876.011
0.967752
829.358
0.967694
716.302
0.967636
643.14
0.967578
605.615
0.967519
554.34
0.967461
510.683
0.967403
538.041
0.967345
503.653
0.967286
487.811
0.967228
470.59
0.96717
479.466
0.967112
452.122
0.967054
476.831
0.966995
440.184
0.966937
471.738
0.966879
459.768
0.966821
450.191
0.966763
453.266
0.966705
430.239
0.966646
421.298
0.966588
428.63
0.96653
428.778
0.966472
453.492
0.966414
427.755
0.966356
418.341
0.966298
428.105
0.966239
410.003
0.966181
403.498
0.966123
426.603
0.966065
405.195
0.966007
376.058
0.965949
442.83
0.965891
Ti2p Snap
VB MAPPING DATA X Y [19489.8 , 2203.53]
2018
10
27
0
0
51
0
11
Casa Info Follows
1
Calib M = 2.56 A = 0 BE ADD
0
0
0
VB MAPPING DATA X Y [19489.8 , 2203.53]
X-ray spot-size: 400 um by 400 um
20181026
Standard  27/10/2018   00:00:51
c:\users\roxyl\onedrive\desktop\starfire\xps data\starfire_centre_4_bg_sub.vms
XPS
19489.8
2203.53
KA1486
1486.68
36
1e+037
1e+037
1e+037
1e+037
FAT
151.181
1e+037
1e+037
1e+037
1e+037
1e+037
1e+037
1e+037
Ti 2p

-1
Kinetic Energy
eV
1019.193935
0.158343
2
Counts
d
Transmission
d
pulse counting
1
6
1e+037
1e+037
1e+037
1e+037
2
MFP Exponent
d
-0.6
ESCAPE DEPTH TYPE
d
1
256
0
1
0
1
3358.78
1.03928
3491.76
1.03922
3526.13
1.03916
3795.21
1.03909
3717.93
1.03903
4071.46
1.03896
4202.25
1.0389
4447.77
1.03883
4753.74
1.03877
5026.25
1.0387
5351.29
1.03864
5540.85
1.03857
5811.81
1.03851
5994.81
1.03845
6107.5
1.03838
6368.56
1.03832
6365.81
1.03825
6139.62
1.03819
6156.41
1.03812
5967.63
1.03806
5585.88
1.03799
5304.09
1.03793
4961.65
1.03786
4576.38
1.0378
4277.17
1.03774
3813.61
1.03767
3599.57
1.03761
3292.26
1.03754
2946.79
1.03748
2814.41
1.03741
2647.69
1.03735
2543.45
1.03728
2538.32
1.03722
2348.37
1.03716
2373.25
1.03709
2351.24
1.03703
2289.25
1.03696
2338.69
1.0369
2451.33
1.03683
2503.99
1.03677
2612.07
1.0367
2650.64
1.03664
2924.6
1.03658
3156.18
1.03651
3470.22
1.03645
4073.41
1.03638
4843.48
1.03632
5601.34
1.03625
6540.63
1.03619
7714.55
1.03613
8943.14
1.03606
10581.4
1.036
11533.8
1.03593
12532.5
1.03587
13125.6
1.0358
13208.3
1.03574
12822.8
1.03567
11659.6
1.03561
10083.3
1.03555
8219.88
1.03548
6628.68
1.03542
5117.67
1.03535
3970.27
1.03529
2842.05
1.03522
2288.98
1.03516
1877.63
1.0351
1472.4
1.03503
1360.69
1.03497
1198.78
1.0349
1094.65
1.03484
965.26
1.03477
900.502
1.03471
904.397
1.03465
800.409
1.03458
831.732
1.03452
777.074
1.03445
758.346
1.03439
709.028
1.03433
727.659
1.03426
769.157
1.0342
687.287
1.03413
642.526
1.03407
700.787
1.034
627.543
1.03394
630.145
1.03388
630.605
1.03381
579.928
1.03375
631.445
1.03368
594.585
1.03362
597.618
1.03356
562.978
1.03349
599.609
1.03343
591.834
1.03336
540.588
1.0333
601.558
1.03323
592.981
1.03317
593.307
1.03311
554.194
1.03304
558.565
1.03298
572.769
1.03291
562.29
1.03285
537.727
1.03279
557.766
1.03272
540.584
1.03266
518.535
1.03259
515.462
1.03253
534.169
1.03247
532.195
1.0324
527.867
1.03234
499.789
1.03227
516.598
1.03221
453.213
1.03215
523.19
1.03208
503.921
1.03202
512.986
1.03195
497.191
1.03189
489.528
1.03182
467.515
1.03176
474.459
1.0317
519.091
1.03163
479.877
1.03157
474.63
1.0315
500.45
1.03144
462.81
1.03138
493.817
1.03131
484.718
1.03125
490.98
1.03119
505.01
1.03112
Valence
VB MAPPING DATA X Y [19489.8 , 2203.53]
2018
10
27
0
0
51
0
12
Casa Info Follows
1
Calib M = 2.56 A = 0 BE ADD
0
1
CASA region (*V.B.*) (*Edge Down*) 1484.6301 1492.1545 1 2 0 0 2634.4047 1485.8538 0.83097517 0.80634343 (*NoTag*) 0 0 0
0
VB MAPPING DATA X Y [19489.8 , 2203.53]
X-ray spot-size: 400 um by 400 um
20181026
Standard  27/10/2018   00:00:51
c:\users\roxyl\onedrive\desktop\starfire\xps data\starfire_centre_4_bg_sub.vms
XPS
19489.8
2203.53
KA1486
1486.68
36
1e+037
1e+037
1e+037
1e+037
FAT
50
1e+037
1e+037
1e+037
1e+037
1e+037
1e+037
1e+037
V.B.

-1
Kinetic Energy
eV
1471.6
0.1
2
Counts
d
Transmission
d
pulse counting
0.05
100
1e+037
1e+037
1e+037
1e+037
2
MFP Exponent
d
-0.6
ESCAPE DEPTH TYPE
d
1
362
0
1
0
1
0
0.811148
0
0.811105
0
0.811061
0
0.811018
0
0.810975
0
0.810931
0
0.810888
0
0.810845
0
0.810801
0
0.810758
0
0.810715
0
0.810672
0
0.810628
0
0.810585
0
0.810542
0
0.810498
0
0.810455
0
0.810412
0
0.810369
0
0.810325
0
0.810282
0
0.810239
0
0.810196
0
0.810152
0
0.810109
0
0.810066
0
0.810023
0
0.809979
0
0.809936
0
0.809893
0
0.80985
0
0.809807
0
0.809763
0
0.80972
0
0.809677
0
0.809634
0
0.809591
0
0.809548
0
0.809504
0
0.809461
0
0.809418
0
0.809375
0
0.809332
0
0.809289
0
0.809245
0
0.809202
0
0.809159
13.8842
0.809116
-2.63157
0.809073
2.4646
0.80903
22.1533
0.808987
25.1823
0.808944
53.4261
0.808901
50.9993
0.808857
82.483
0.808814
92.2085
0.808771
111.078
0.808728
133.01
0.808685
152.243
0.808642
190.878
0.808599
240.401
0.808556
308.688
0.808513
355.271
0.80847
429.917
0.808427
539.451
0.808384
716.782
0.808341
930.436
0.808298
1141.82
0.808255
1395.31
0.808211
1639.23
0.808168
1913.17
0.808125
2115.32
0.808082
2326.71
0.808039
2528.75
0.807996
2743.8
0.807953
2900.95
0.80791
3025.34
0.807867
3097.12
0.807824
3171.94
0.807781
3192.52
0.807738
3200.75
0.807695
3140.38
0.807653
3082.16
0.80761
3001.66
0.807567
2926.36
0.807524
2814.35
0.807481
2739.65
0.807438
2670.39
0.807395
2617.51
0.807352
2581.81
0.807309
2574.4
0.807266
2610.71
0.807223
2606.92
0.80718
2616.19
0.807137
2602.69
0.807094
2625.33
0.807051
2656.86
0.807009
2692.25
0.806966
2716.34
0.806923
2704.49
0.80688
2696.31
0.806837
2685.12
0.806794
2665.3
0.806751
2641.14
0.806708
2581.88
0.806665
2549.08
0.806623
2539.44
0.80658
2539.34
0.806537
2528.99
0.806494
2421.93
0.806451
2313.88
0.806408
2174.49
0.806366
2061.32
0.806323
1962.87
0.80628
1833.68
0.806237
1708.1
0.806194
1508.94
0.806151
1306.33
0.806109
1110.88
0.806066
944.351
0.806023
803.235
0.80598
644.39
0.805937
504.388
0.805895
383.605
0.805852
299.152
0.805809
228.732
0.805766
165.791
0.805724
118.057
0.805681
88.6768
0.805638
65.4013
0.805595
46.6746
0.805553
25.4397
0.80551
21.2642
0.805467
14.8475
0.805424
11.2923
0.805382
-1.87229
0.805339
0
0.805296
0
0.805253
0
0.805211
0
0.805168
0
0.805125
0
0.805083
0
0.80504
0
0.804997
0
0.804955
0
0.804912
0
0.804869
0
0.804827
0
0.804784
0
0.804741
0
0.804699
0
0.804656
0
0.804613
0
0.804571
0
0.804528
0
0.804485
0
0.804443
0
0.8044
0
0.804358
0
0.804315
0
0.804272
0
0.80423
0
0.804187
0
0.804144
0
0.804102
0
0.804059
0
0.804017
0
0.803974
0
0.803932
0
0.803889
0
0.803846
0
0.803804
0
0.803761
0
0.803719
0
0.803676
0
0.803634
0
0.803591
0
0.803549
0
0.803506
0
0.803464
0
0.803421
C1s Snap
VB MAPPING DATA X Y [21655.4 , 2203.53]
2018
10
27
0
0
51
0
11
Casa Info Follows
1
Calib M = 2.5 A = 0 BE ADD
0
0
0
VB MAPPING DATA X Y [21655.4 , 2203.53]
X-ray spot-size: 400 um by 400 um
20181026
Standard  27/10/2018   00:00:51
c:\users\roxyl\onedrive\desktop\starfire\xps data\starfire_centre_4_bg_sub.vms
XPS
21655.4
2203.53
KA1486
1486.68
36
1e+037
1e+037
1e+037
1e+037
FAT
151.181
1e+037
1e+037
1e+037
1e+037
1e+037
1e+037
1e+037
C 1s

-1
Kinetic Energy
eV
1188.393935
0.158343
2
Counts
d
Transmission
d
pulse counting
1
5
1e+037
1e+037
1e+037
1e+037
2
MFP Exponent
d
-0.6
ESCAPE DEPTH TYPE
d
1
256
0
1
0
1
677.394
0.973313
638.391
0.973254
668.362
0.973195
684.198
0.973136
700.042
0.973078
678.325
0.973019
593.255
0.97296
662.557
0.972901
660.999
0.972843
654.663
0.972784
665.789
0.972725
623.115
0.972666
638.947
0.972608
597.593
0.972549
609.337
0.97249
634.569
0.972431
622.855
0.972373
652.389
0.972314
600.786
0.972255
609.872
0.972197
569.188
0.972138
606.327
0.972079
573.154
0.972021
587.822
0.971962
559.948
0.971903
556.295
0.971845
574.094
0.971786
585.434
0.971727
591.49
0.971669
587.132
0.97161
527.787
0.971551
537.363
0.971493
575.779
0.971434
571.162
0.971376
527.785
0.971317
566.284
0.971258
550.783
0.9712
546.44
0.971141
496.907
0.971083
529.879
0.971024
542.751
0.970965
487.345
0.970907
513.366
0.970848
509.232
0.97079
468.488
0.970731
479.41
0.970673
526.93
0.970614
559.399
0.970556
518.92
0.970497
486.63
0.970438
538.566
0.97038
500.836
0.970321
501.269
0.970263
593.967
0.970204
567.164
0.970146
574.191
0.970087
572.182
0.970029
611.139
0.969971
644.949
0.969912
671.9
0.969854
690.762
0.969795
685.216
0.969737
672.643
0.969678
674.219
0.96962
695.883
0.969561
672.665
0.969503
600.963
0.969444
680.854
0.969386
673.917
0.969328
689.831
0.969269
713.944
0.969211
786.173
0.969152
784.856
0.969094
818.377
0.969036
825.076
0.968977
923.412
0.968919
995.989
0.96886
1119.68
0.968802
1239.29
0.968744
1445.18
0.968685
1615.02
0.968627
1900.47
0.968569
2269.14
0.96851
2451.09
0.968452
2724.34
0.968394
3175.62
0.968335
3477.46
0.968277
3665.57
0.968219
3749.22
0.96816
3801.18
0.968102
3688.33
0.968044
3419.84
0.967986
3049.96
0.967927
2701.02
0.967869
2289.73
0.967811
1922.86
0.967752
1580.96
0.967694
1351.51
0.967636
1119.05
0.967578
949.534
0.967519
856.627
0.967461
771.719
0.967403
755.176
0.967345
619.683
0.967286
614.659
0.967228
602.116
0.96717
526.988
0.967112
543.056
0.967054
501.437
0.966995
508.751
0.966937
507.118
0.966879
486.567
0.966821
455.157
0.966763
389.236
0.966705
465.191
0.966646
427.881
0.966588
433.604
0.96653
397.444
0.966472
410.694
0.966414
391.629
0.966356
400.366
0.966298
432.183
0.966239
416.485
0.966181
397.803
0.966123
435.524
0.966065
384.895
0.966007
384.163
0.965949
399.844
0.965891
Ti2p Snap
VB MAPPING DATA X Y [21655.4 , 2203.53]
2018
10
27
0
0
51
0
11
Casa Info Follows
1
Calib M = 2.5 A = 0 BE ADD
0
0
0
VB MAPPING DATA X Y [21655.4 , 2203.53]
X-ray spot-size: 400 um by 400 um
20181026
Standard  27/10/2018   00:00:51
c:\users\roxyl\onedrive\desktop\starfire\xps data\starfire_centre_4_bg_sub.vms
XPS
21655.4
2203.53
KA1486
1486.68
36
1e+037
1e+037
1e+037
1e+037
FAT
151.181
1e+037
1e+037
1e+037
1e+037
1e+037
1e+037
1e+037
Ti 2p

-1
Kinetic Energy
eV
1019.193935
0.158343
2
Counts
d
Transmission
d
pulse counting
1
6
1e+037
1e+037
1e+037
1e+037
2
MFP Exponent
d
-0.6
ESCAPE DEPTH TYPE
d
1
256
0
1
0
1
2171.21
1.03928
2199.16
1.03922
2269.89
1.03916
2309.45
1.03909
2435.66
1.03903
2436.75
1.03896
2580.82
1.0389
2752.96
1.03883
2918.7
1.03877
2993.8
1.0387
3295.22
1.03864
3170.82
1.03857
3414.75
1.03851
3744.43
1.03845
3722.97
1.03838
3810.51
1.03832
3969.5
1.03825
3953.85
1.03819
3995.31
1.03812
3780.42
1.03806
3771.31
1.03799
3462.84
1.03793
3232.1
1.03786
2996.5
1.0378
2838.9
1.03774
2581.14
1.03767
2323.17
1.03761
2331.39
1.03754
2160.98
1.03748
1951.89
1.03741
1932.35
1.03735
1786.55
1.03728
1734.56
1.03722
1663.38
1.03716
1597.81
1.03709
1589.82
1.03703
1603.81
1.03696
1622.15
1.0369
1658.16
1.03683
1621.79
1.03677
1801.54
1.0367
1835.31
1.03664
1861.81
1.03658
2040.76
1.03651
2190.58
1.03645
2428.32
1.03638
2707.69
1.03632
3184.72
1.03625
3731.18
1.03619
4373.72
1.03613
5115.33
1.03606
5633.37
1.036
6486.05
1.03593
7495.19
1.03587
7826.88
1.0358
8085.91
1.03574
7922.53
1.03567
7673.25
1.03561
6635.68
1.03555
5957.81
1.03548
4854.01
1.03542
3801.9
1.03535
2914.79
1.03529
2309.54
1.03522
1822.32
1.03516
1454.74
1.0351
1186.07
1.03503
1117.54
1.03497
932.275
1.0349
877.629
1.03484
831.757
1.03477
793.94
1.03471
810.409
1.03465
742.757
1.03458
727.045
1.03452
656.046
1.03445
702.74
1.03439
663.873
1.03433
671.466
1.03426
657.795
1.0342
667.57
1.03413
600.192
1.03407
650.932
1.034
650.09
1.03394
621.743
1.03388
594.17
1.03381
613.385
1.03375
564.977
1.03368
608.306
1.03362
609.644
1.03356
612.572
1.03349
598.689
1.03343
558.041
1.03336
586.016
1.0333
565.21
1.03323
605.636
1.03317
604.87
1.03311
529.044
1.03304
553.246
1.03298
555.118
1.03291
533.252
1.03285
539.478
1.03279
552.529
1.03272
544.033
1.03266
528.803
1.03259
499.139
1.03253
571.715
1.03247
522.798
1.0324
516.781
1.03234
590.04
1.03227
547.136
1.03221
537.61
1.03215
513.177
1.03208
532.813
1.03202
538.174
1.03195
563.704
1.03189
528.925
1.03182
509.258
1.03176
513.65
1.0317
523.257
1.03163
488.179
1.03157
482.098
1.0315
483.96
1.03144
538.151
1.03138
519.416
1.03131
552.662
1.03125
525.755
1.03119
534.863
1.03112
Valence
VB MAPPING DATA X Y [21655.4 , 2203.53]
2018
10
27
0
0
51
0
12
Casa Info Follows
1
Calib M = 2.5 A = 0 BE ADD
0
1
CASA region (*V.B.*) (*Edge Down*) 1484.8901 1492.0945 1 2 0 0 1771.3916 1485.8353 0.84819767 1.4061815 (*NoTag*) 0 0 0
0
VB MAPPING DATA X Y [21655.4 , 2203.53]
X-ray spot-size: 400 um by 400 um
20181026
Standard  27/10/2018   00:00:51
c:\users\roxyl\onedrive\desktop\starfire\xps data\starfire_centre_4_bg_sub.vms
XPS
21655.4
2203.53
KA1486
1486.68
36
1e+037
1e+037
1e+037
1e+037
FAT
50
1e+037
1e+037
1e+037
1e+037
1e+037
1e+037
1e+037
V.B.

-1
Kinetic Energy
eV
1471.6
0.1
2
Counts
d
Transmission
d
pulse counting
0.05
100
1e+037
1e+037
1e+037
1e+037
2
MFP Exponent
d
-0.6
ESCAPE DEPTH TYPE
d
1
362
0
1
0
1
0
0.811148
0
0.811105
0
0.811061
0
0.811018
0
0.810975
0
0.810931
0
0.810888
0
0.810845
0
0.810801
0
0.810758
0
0.810715
0
0.810672
0
0.810628
0
0.810585
0
0.810542
0
0.810498
0
0.810455
0
0.810412
0
0.810369
0
0.810325
0
0.810282
0
0.810239
0
0.810196
0
0.810152
0
0.810109
0
0.810066
0
0.810023
0
0.809979
0
0.809936
0
0.809893
0
0.80985
0
0.809807
0
0.809763
0
0.80972
0
0.809677
0
0.809634
0
0.809591
0
0.809548
0
0.809504
0
0.809461
0
0.809418
0
0.809375
0
0.809332
0
0.809289
0
0.809245
0
0.809202
0
0.809159
0
0.809116
0
0.809073
0
0.80903
0
0.808987
0
0.808944
0
0.808901
0
0.808857
-0.87836
0.808814
-3.21925
0.808771
19.9376
0.808728
15.3335
0.808685
33.6861
0.808642
15.7279
0.808599
30.7134
0.808556
55.409
0.808513
120.241
0.80847
192.228
0.808427
278.399
0.808384
357.61
0.808341
436.454
0.808298
544.719
0.808255
684.311
0.808211
831.371
0.808168
1001.85
0.808125
1174.57
0.808082
1326.93
0.808039
1435.56
0.807996
1549.81
0.807953
1691.43
0.80791
1838.68
0.807867
1898.28
0.807824
1935.8
0.807781
1951.4
0.807738
1993.98
0.807695
2020.38
0.807653
2023.99
0.80761
1987.99
0.807567
1918.51
0.807524
1837.15
0.807481
1789.6
0.807438
1732.72
0.807395
1690.03
0.807352
1649.39
0.807309
1672.67
0.807266
1684.65
0.807223
1700.99
0.80718
1686.67
0.807137
1677.93
0.807094
1696.71
0.807051
1723.21
0.807009
1744.17
0.806966
1743.97
0.806923
1747.79
0.80688
1745.35
0.806837
1728.47
0.806794
1700.23
0.806751
1694.65
0.806708
1676.23
0.806665
1645.14
0.806623
1631.88
0.80658
1627.51
0.806537
1647.4
0.806494
1624.31
0.806451
1587.6
0.806408
1521.88
0.806366
1433.76
0.806323
1376.87
0.80628
1280.26
0.806237
1190.29
0.806194
1038.46
0.806151
900.595
0.806109
776.322
0.806066
683.385
0.806023
593.898
0.80598
489.771
0.805937
392.785
0.805895
306.554
0.805852
244.744
0.805809
179.037
0.805766
136.584
0.805724
99.5355
0.805681
78.5644
0.805638
58.5303
0.805595
42.3767
0.805553
28.568
0.80551
23.4758
0.805467
17.3389
0.805424
14.6828
0.805382
5.93136
0.805339
0.687744
0.805296
0
0.805253
0
0.805211
0
0.805168
0
0.805125
0
0.805083
0
0.80504
0
0.804997
0
0.804955
0
0.804912
0
0.804869
0
0.804827
0
0.804784
0
0.804741
0
0.804699
0
0.804656
0
0.804613
0
0.804571
0
0.804528
0
0.804485
0
0.804443
0
0.8044
0
0.804358
0
0.804315
0
0.804272
0
0.80423
0
0.804187
0
0.804144
0
0.804102
0
0.804059
0
0.804017
0
0.803974
0
0.803932
0
0.803889
0
0.803846
0
0.803804
0
0.803761
0
0.803719
0
0.803676
0
0.803634
0
0.803591
0
0.803549
0
0.803506
0
0.803464
0
0.803421
C1s Snap
VB MAPPING DATA X Y [23820.9 , 2203.53]
2018
10
27
0
0
51
0
11
Casa Info Follows
1
Calib M = 2.37 A = 0 BE ADD
0
0
0
VB MAPPING DATA X Y [23820.9 , 2203.53]
X-ray spot-size: 400 um by 400 um
20181026
Standard  27/10/2018   00:00:51
c:\users\roxyl\onedrive\desktop\starfire\xps data\starfire_centre_4_bg_sub.vms
XPS
23820.9
2203.53
KA1486
1486.68
36
1e+037
1e+037
1e+037
1e+037
FAT
151.181
1e+037
1e+037
1e+037
1e+037
1e+037
1e+037
1e+037
C 1s

-1
Kinetic Energy
eV
1188.393935
0.158343
2
Counts
d
Transmission
d
pulse counting
1
5
1e+037
1e+037
1e+037
1e+037
2
MFP Exponent
d
-0.6
ESCAPE DEPTH TYPE
d
1
256
0
1
0
1
592.557
0.973313
581.066
0.973254
622.179
0.973195
603.929
0.973136
592.727
0.973078
608.498
0.973019
599.474
0.97296
575.705
0.972901
584.254
0.972843
593.793
0.972784
622.556
0.972725
616.982
0.972666
611.81
0.972608
581.608
0.972549
619.204
0.97249
603.943
0.972431
647.043
0.972373
587.639
0.972314
523.886
0.972255
535.439
0.972197
579.973
0.972138
594.392
0.972079
515.485
0.972021
577.283
0.971962
497.732
0.971903
514.045
0.971845
557.758
0.971786
534.223
0.971727
529.228
0.971669
542.057
0.97161
563.355
0.971551
554.476
0.971493
622.067
0.971434
506.566
0.971376
535.646
0.971317
587.632
0.971258
517.266
0.9712
544.209
0.971141
514.734
0.971083
506.453
0.971024
487.594
0.970965
462.922
0.970907
449.333
0.970848
429.288
0.97079
431.53
0.970731
428.316
0.970673
434.069
0.970614
410.725
0.970556
443.421
0.970497
448.379
0.970438
439.581
0.97038
446.834
0.970321
505.491
0.970263
455.269
0.970204
505.424
0.970146
538.696
0.970087
528.329
0.970029
548.565
0.969971
625.343
0.969912
600.903
0.969854
604.8
0.969795
574.73
0.969737
594.992
0.969678
620.441
0.96962
613.156
0.969561
591.1
0.969503
616.674
0.969444
639.47
0.969386
661.275
0.969328
680.17
0.969269
679.022
0.969211
752.203
0.969152
787.766
0.969094
857.255
0.969036
931.004
0.968977
1012.84
0.968919
1179.46
0.96886
1367.52
0.968802
1576.32
0.968744
1872.92
0.968685
2122.08
0.968627
2445.76
0.968569
2829.79
0.96851
3093.92
0.968452
3385.18
0.968394
3721.67
0.968335
3807.13
0.968277
3888.68
0.968219
3771.32
0.96816
3535.92
0.968102
3174.11
0.968044
2821.74
0.967986
2480.1
0.967927
1991.91
0.967869
1763.02
0.967811
1397.62
0.967752
1181.48
0.967694
982.099
0.967636
824.607
0.967578
707.288
0.967519
688.298
0.967461
640.325
0.967403
560.714
0.967345
519.983
0.967286
508.243
0.967228
475.714
0.96717
463.342
0.967112
393.482
0.967054
424.227
0.966995
411.402
0.966937
412.77
0.966879
381.884
0.966821
385.642
0.966763
395.976
0.966705
387.798
0.966646
362.053
0.966588
367.279
0.96653
357.04
0.966472
337.444
0.966414
365.357
0.966356
377.488
0.966298
345.746
0.966239
332.216
0.966181
323.775
0.966123
323.602
0.966065
323.182
0.966007
350.123
0.965949
353.615
0.965891
Ti2p Snap
VB MAPPING DATA X Y [23820.9 , 2203.53]
2018
10
27
0
0
51
0
11
Casa Info Follows
1
Calib M = 2.37 A = 0 BE ADD
0
0
0
VB MAPPING DATA X Y [23820.9 , 2203.53]
X-ray spot-size: 400 um by 400 um
20181026
Standard  27/10/2018   00:00:51
c:\users\roxyl\onedrive\desktop\starfire\xps data\starfire_centre_4_bg_sub.vms
XPS
23820.9
2203.53
KA1486
1486.68
36
1e+037
1e+037
1e+037
1e+037
FAT
151.181
1e+037
1e+037
1e+037
1e+037
1e+037
1e+037
1e+037
Ti 2p

-1
Kinetic Energy
eV
1019.193935
0.158343
2
Counts
d
Transmission
d
pulse counting
1
6
1e+037
1e+037
1e+037
1e+037
2
MFP Exponent
d
-0.6
ESCAPE DEPTH TYPE
d
1
256
0
1
0
1
1319.52
1.03928
1417.74
1.03922
1410.98
1.03916
1441.45
1.03909
1440.47
1.03903
1467.66
1.03896
1611.26
1.0389
1613.8
1.03883
1694.08
1.03877
1681.73
1.0387
1967.11
1.03864
1932.33
1.03857
2004.2
1.03851
2184.56
1.03845
2326.08
1.03838
2339.42
1.03832
2392.66
1.03825
2405.09
1.03819
2510.99
1.03812
2368.66
1.03806
2325.44
1.03799
2233.74
1.03793
2142.13
1.03786
2062.66
1.0378
1888.68
1.03774
1828.75
1.03767
1696.04
1.03761
1481.92
1.03754
1478.57
1.03748
1336.96
1.03741
1286.71
1.03735
1271.72
1.03728
1181.48
1.03722
1178.13
1.03716
1129.64
1.03709
1119.8
1.03703
1109.13
1.03696
1102.45
1.0369
1117.96
1.03683
1115.46
1.03677
1133.21
1.0367
1182.83
1.03664
1137.22
1.03658
1265.3
1.03651
1331.38
1.03645
1455.48
1.03638
1584.21
1.03632
1826.5
1.03625
2027.82
1.03619
2427.97
1.03613
2681.47
1.03606
3114.28
1.036
3505.01
1.03593
3948.15
1.03587
4319.28
1.0358
4704.04
1.03574
4825.87
1.03567
4740.03
1.03561
4560.75
1.03555
3947.42
1.03548
3394.36
1.03542
2782.98
1.03535
2233.77
1.03529
1796.74
1.03522
1350.83
1.03516
1156.23
1.0351
993.891
1.03503
835.478
1.03497
791.808
1.0349
724.665
1.03484
680.004
1.03477
626.896
1.03471
628.187
1.03465
589.017
1.03458
633.883
1.03452
614.743
1.03445
569.478
1.03439
622.561
1.03433
573.365
1.03426
598.338
1.0342
581.189
1.03413
559.74
1.03407
597.315
1.034
565.541
1.03394
588.135
1.03388
523.169
1.03381
552.047
1.03375
512.357
1.03368
530.552
1.03362
518.059
1.03356
540.937
1.03349
527.876
1.03343
516.028
1.03336
541.497
1.0333
519.775
1.03323
509.819
1.03317
532.82
1.03311
529.942
1.03304
510.688
1.03298
546.293
1.03291
510.373
1.03285
484.304
1.03279
535.945
1.03272
513.857
1.03266
497.999
1.03259
496.562
1.03253
495.77
1.03247
488.628
1.0324
512.517
1.03234
492.126
1.03227
488.605
1.03221
516.511
1.03215
506.502
1.03208
501.371
1.03202
485.28
1.03195
490.539
1.03189
523.895
1.03182
476.699
1.03176
475.293
1.0317
467.432
1.03163
554.598
1.03157
467.162
1.0315
475.716
1.03144
476.057
1.03138
497.12
1.03131
498.804
1.03125
451.238
1.03119
492.572
1.03112
Valence
VB MAPPING DATA X Y [23820.9 , 2203.53]
2018
10
27
0
0
51
0
12
Casa Info Follows
1
Calib M = 2.37 A = 0 BE ADD
0
1
CASA region (*V.B.*) (*Edge Down*) 1484.8483 1491.9645 1 2 0 0 1087.5912 1485.7771 0.9005902 0.70418138 (*NoTag*) 0 0 0
0
VB MAPPING DATA X Y [23820.9 , 2203.53]
X-ray spot-size: 400 um by 400 um
20181026
Standard  27/10/2018   00:00:51
c:\users\roxyl\onedrive\desktop\starfire\xps data\starfire_centre_4_bg_sub.vms
XPS
23820.9
2203.53
KA1486
1486.68
36
1e+037
1e+037
1e+037
1e+037
FAT
50
1e+037
1e+037
1e+037
1e+037
1e+037
1e+037
1e+037
V.B.

-1
Kinetic Energy
eV
1471.6
0.1
2
Counts
d
Transmission
d
pulse counting
0.05
100
1e+037
1e+037
1e+037
1e+037
2
MFP Exponent
d
-0.6
ESCAPE DEPTH TYPE
d
1
362
0
1
0
1
0
0.811148
0
0.811105
0
0.811061
0
0.811018
0
0.810975
0
0.810931
0
0.810888
0
0.810845
0
0.810801
0
0.810758
0
0.810715
0
0.810672
0
0.810628
0
0.810585
0
0.810542
0
0.810498
0
0.810455
0
0.810412
0
0.810369
0
0.810325
0
0.810282
0
0.810239
0
0.810196
0
0.810152
0
0.810109
0
0.810066
0
0.810023
0
0.809979
0
0.809936
0
0.809893
0
0.80985
0
0.809807
0
0.809763
0
0.80972
0
0.809677
0
0.809634
0
0.809591
0
0.809548
0
0.809504
0
0.809461
0
0.809418
0
0.809375
0
0.809332
0
0.809289
0
0.809245
0
0.809202
0
0.809159
0
0.809116
0
0.809073
0
0.80903
0
0.808987
0
0.808944
0
0.808901
0
0.808857
0
0.808814
0
0.808771
-7.2652
0.808728
4.37121
0.808685
22.6572
0.808642
38.5844
0.808599
50.9026
0.808556
48.0592
0.808513
68.3082
0.80847
79.4232
0.808427
122.904
0.808384
157.262
0.808341
215.027
0.808298
278.219
0.808255
361.238
0.808211
440.327
0.808168
537.082
0.808125
620.595
0.808082
720.734
0.808039
827.557
0.807996
891.841
0.807953
971.447
0.80791
1001.66
0.807867
1088.41
0.807824
1141.82
0.807781
1213.45
0.807738
1274.68
0.807695
1295.2
0.807653
1296.4
0.80761
1286.22
0.807567
1243.1
0.807524
1218.79
0.807481
1169.14
0.807438
1150.51
0.807395
1107.82
0.807352
1070.89
0.807309
1053.15
0.807266
1045.8
0.807223
1041.19
0.80718
1037.77
0.807137
1038.11
0.807094
1070.13
0.807051
1085.97
0.807009
1114.33
0.806966
1109.61
0.806923
1127.68
0.80688
1139.23
0.806837
1144.94
0.806794
1157.26
0.806751
1148.23
0.806708
1124.95
0.806665
1086.72
0.806623
1028.92
0.80658
1010.16
0.806537
993.155
0.806494
987.705
0.806451
974.531
0.806408
944.024
0.806366
914.197
0.806323
875.143
0.80628
817.987
0.806237
742.33
0.806194
670.303
0.806151
605.826
0.806109
551.7
0.806066
477.4
0.806023
407.979
0.80598
352.039
0.805937
304.156
0.805895
249.098
0.805852
187.036
0.805809
132.681
0.805766
106.145
0.805724
87.215
0.805681
75.7348
0.805638
62.3358
0.805595
48.3262
0.805553
36.3101
0.80551
20.0345
0.805467
15.6972
0.805424
6.74573
0.805382
6.03529
0.805339
1.81692
0.805296
-0.786967
0.805253
0
0.805211
0
0.805168
0
0.805125
0
0.805083
0
0.80504
0
0.804997
0
0.804955
0
0.804912
0
0.804869
0
0.804827
0
0.804784
0
0.804741
0
0.804699
0
0.804656
0
0.804613
0
0.804571
0
0.804528
0
0.804485
0
0.804443
0
0.8044
0
0.804358
0
0.804315
0
0.804272
0
0.80423
0
0.804187
0
0.804144
0
0.804102
0
0.804059
0
0.804017
0
0.803974
0
0.803932
0
0.803889
0
0.803846
0
0.803804
0
0.803761
0
0.803719
0
0.803676
0
0.803634
0
0.803591
0
0.803549
0
0.803506
0
0.803464
0
0.803421
C1s Snap
VB MAPPING DATA X Y [0 , 4407.05]
2018
10
27
0
0
51
0
11
Casa Info Follows
1
Calib M = 2.23 A = 0 BE ADD
0
0
0
VB MAPPING DATA X Y [0 , 4407.05]
X-ray spot-size: 400 um by 400 um
20181026
Standard  27/10/2018   00:00:51
c:\users\roxyl\onedrive\desktop\starfire\xps data\starfire_centre_4_bg_sub.vms
XPS
0
4407.05
KA1486
1486.68
36
1e+037
1e+037
1e+037
1e+037
FAT
151.181
1e+037
1e+037
1e+037
1e+037
1e+037
1e+037
1e+037
C 1s

-1
Kinetic Energy
eV
1188.393935
0.158343
2
Counts
d
Transmission
d
pulse counting
1
5
1e+037
1e+037
1e+037
1e+037
2
MFP Exponent
d
-0.6
ESCAPE DEPTH TYPE
d
1
256
0
1
0
1
687.836
0.973313
713.955
0.973254
765.858
0.973195
737.711
0.973136
727.495
0.973078
724.461
0.973019
740.014
0.97296
744.446
0.972901
776.117
0.972843
816.155
0.972784
760.901
0.972725
803.425
0.972666
800.533
0.972608
839.827
0.972549
869.6
0.97249
885.701
0.972431
898.604
0.972373
853.97
0.972314
873.543
0.972255
794.754
0.972197
838.804
0.972138
812.813
0.972079
815.597
0.972021
722.482
0.971962
754.815
0.971903
829.749
0.971845
809.799
0.971786
885.717
0.971727
856.681
0.971669
902.658
0.97161
930.511
0.971551
913.859
0.971493
915.602
0.971434
984.8
0.971376
1035.36
0.971317
996.614
0.971258
960.797
0.9712
914.45
0.971141
881.286
0.971083
813.225
0.971024
794.27
0.970965
787.079
0.970907
675.656
0.970848
678.975
0.97079
698.927
0.970731
606.6
0.970673
581.998
0.970614
555.12
0.970556
589.101
0.970497
600.318
0.970438
632.23
0.97038
589.779
0.970321
633.182
0.970263
642.67
0.970204
662.389
0.970146
683.81
0.970087
625.433
0.970029
766.531
0.969971
746.077
0.969912
791.258
0.969854
751.139
0.969795
761.239
0.969737
769.456
0.969678
745.923
0.96962
808.782
0.969561
765.308
0.969503
768.879
0.969444
736.031
0.969386
733.237
0.969328
793.209
0.969269
745.955
0.969211
828.879
0.969152
801.348
0.969094
823.237
0.969036
903.793
0.968977
938.965
0.968919
1011.52
0.96886
1147.86
0.968802
1195.96
0.968744
1306.09
0.968685
1424.52
0.968627
1629.24
0.968569
1774.9
0.96851
1924.7
0.968452
2131.27
0.968394
2254.85
0.968335
2339.54
0.968277
2333.39
0.968219
2319.68
0.96816
2171.44
0.968102
1985.67
0.968044
1732.18
0.967986
1589.88
0.967927
1356
0.967869
1179.61
0.967811
1046.85
0.967752
903.536
0.967694
821.72
0.967636
755.223
0.967578
694.026
0.967519
633.658
0.967461
602.659
0.967403
563.33
0.967345
549.206
0.967286
475.042
0.967228
471.444
0.96717
481.163
0.967112
461.47
0.967054
461.559
0.966995
485.048
0.966937
461.629
0.966879
438.832
0.966821
431.985
0.966763
448.211
0.966705
447.715
0.966646
421.298
0.966588
421.997
0.96653
451.041
0.966472
457.607
0.966414
424.47
0.966356
398.731
0.966298
414.243
0.966239
438.363
0.966181
442.546
0.966123
417.681
0.966065
434.428
0.966007
432.791
0.965949
405.522
0.965891
Ti2p Snap
VB MAPPING DATA X Y [0 , 4407.05]
2018
10
27
0
0
51
0
11
Casa Info Follows
1
Calib M = 2.23 A = 0 BE ADD
0
0
0
VB MAPPING DATA X Y [0 , 4407.05]
X-ray spot-size: 400 um by 400 um
20181026
Standard  27/10/2018   00:00:51
c:\users\roxyl\onedrive\desktop\starfire\xps data\starfire_centre_4_bg_sub.vms
XPS
0
4407.05
KA1486
1486.68
36
1e+037
1e+037
1e+037
1e+037
FAT
151.181
1e+037
1e+037
1e+037
1e+037
1e+037
1e+037
1e+037
Ti 2p

-1
Kinetic Energy
eV
1019.193935
0.158343
2
Counts
d
Transmission
d
pulse counting
1
6
1e+037
1e+037
1e+037
1e+037
2
MFP Exponent
d
-0.6
ESCAPE DEPTH TYPE
d
1
256
0
1
0
1
3122.87
1.03928
3354.65
1.03922
3269.11
1.03916
3322.11
1.03909
3461.48
1.03903
3563.96
1.03896
3768.93
1.0389
3864.27
1.03883
4027.52
1.03877
4315.97
1.0387
4597.02
1.03864
4741.31
1.03857
5023.6
1.03851
5316.72
1.03845
5632.34
1.03838
5753.44
1.03832
5832.48
1.03825
6175.36
1.03819
6092.24
1.03812
6059.57
1.03806
6056.99
1.03799
5753
1.03793
5634.31
1.03786
5252.97
1.0378
4845.18
1.03774
4508.48
1.03767
4173.07
1.03761
3851.61
1.03754
3382.21
1.03748
3117.27
1.03741
2904.81
1.03735
2899.17
1.03728
2739.54
1.03722
2500.71
1.03716
2457.05
1.03709
2350.13
1.03703
2366.89
1.03696
2278.98
1.0369
2291.15
1.03683
2345.9
1.03677
2346.27
1.0367
2401.97
1.03664
2511.96
1.03658
2550.14
1.03651
2598.08
1.03645
2817.24
1.03638
3152.38
1.03632
3428.4
1.03625
4228.39
1.03619
4798.03
1.03613
5956.12
1.03606
6950.54
1.036
8276.13
1.03593
9566.66
1.03587
10612.9
1.0358
11697.1
1.03574
12391.8
1.03567
12594
1.03561
12122.5
1.03555
11416.3
1.03548
9700.93
1.03542
8228.58
1.03535
6491.62
1.03529
5092.42
1.03522
3734.3
1.03516
2854.76
1.0351
2295.46
1.03503
1897.58
1.03497
1667.32
1.0349
1325.05
1.03484
1249.56
1.03477
1095.39
1.03471
1011.81
1.03465
901.301
1.03458
923.933
1.03452
879.851
1.03445
849.424
1.03439
805.102
1.03433
747.661
1.03426
757.832
1.0342
755.828
1.03413
732.837
1.03407
736.532
1.034
697.062
1.03394
723.5
1.03388
711.883
1.03381
672.865
1.03375
649.908
1.03368
650.384
1.03362
667.001
1.03356
618.082
1.03349
650.189
1.03343
624.714
1.03336
623.267
1.0333
615.188
1.03323
603.828
1.03317
625.329
1.03311
614.373
1.03304
613.535
1.03298
612.484
1.03291
598.368
1.03285
595.528
1.03279
574.351
1.03272
588.004
1.03266
569.019
1.03259
570.445
1.03253
521.37
1.03247
570.636
1.0324
570.506
1.03234
555.983
1.03227
575.129
1.03221
568.837
1.03215
568.25
1.03208
559.156
1.03202
507.949
1.03195
515.482
1.03189
547.366
1.03182
562.688
1.03176
518.653
1.0317
555.752
1.03163
565.391
1.03157
512.8
1.0315
508.694
1.03144
505.034
1.03138
528.5
1.03131
512.061
1.03125
497.604
1.03119
516.62
1.03112
Valence
VB MAPPING DATA X Y [0 , 4407.05]
2018
10
27
0
0
51
0
12
Casa Info Follows
1
Calib M = 2.23 A = 0 BE ADD
0
1
CASA region (*V.B.*) (*Edge Down*) 1484.7525 1491.8245 1 2 0 0 2595.3723 1485.8547 0.82282984 3.2550081 (*NoTag*) 0 0 0
0
VB MAPPING DATA X Y [0 , 4407.05]
X-ray spot-size: 400 um by 400 um
20181026
Standard  27/10/2018   00:00:51
c:\users\roxyl\onedrive\desktop\starfire\xps data\starfire_centre_4_bg_sub.vms
XPS
0
4407.05
KA1486
1486.68
36
1e+037
1e+037
1e+037
1e+037
FAT
50
1e+037
1e+037
1e+037
1e+037
1e+037
1e+037
1e+037
V.B.

-1
Kinetic Energy
eV
1471.6
0.1
2
Counts
d
Transmission
d
pulse counting
0.05
100
1e+037
1e+037
1e+037
1e+037
2
MFP Exponent
d
-0.6
ESCAPE DEPTH TYPE
d
1
362
0
1
0
1
0
0.811148
0
0.811105
0
0.811061
0
0.811018
0
0.810975
0
0.810931
0
0.810888
0
0.810845
0
0.810801
0
0.810758
0
0.810715
0
0.810672
0
0.810628
0
0.810585
0
0.810542
0
0.810498
0
0.810455
0
0.810412
0
0.810369
0
0.810325
0
0.810282
0
0.810239
0
0.810196
0
0.810152
0
0.810109
0
0.810066
0
0.810023
0
0.809979
0
0.809936
0
0.809893
0
0.80985
0
0.809807
0
0.809763
0
0.80972
0
0.809677
0
0.809634
0
0.809591
0
0.809548
0
0.809504
0
0.809461
0
0.809418
0
0.809375
0
0.809332
0
0.809289
0
0.809245
0
0.809202
0
0.809159
0
0.809116
0
0.809073
0
0.80903
0
0.808987
0
0.808944
0
0.808901
0
0.808857
0
0.808814
0
0.808771
0
0.808728
0
0.808685
0
0.808642
0
0.808599
0
0.808556
-5.89254
0.808513
8.74853
0.80847
45.6144
0.808427
80.3821
0.808384
107.384
0.808341
171.944
0.808298
265.396
0.808255
420.359
0.808211
594.443
0.808168
805.363
0.808125
1035.3
0.808082
1282.21
0.808039
1512.7
0.807996
1761.7
0.807953
1991.69
0.80791
2220.9
0.807867
2423.83
0.807824
2587.19
0.807781
2727.84
0.807738
2852.36
0.807695
2911.86
0.807653
2982.26
0.80761
2966.44
0.807567
3013.36
0.807524
2942.94
0.807481
2864.57
0.807438
2729.12
0.807395
2683.38
0.807352
2576.91
0.807309
2500.19
0.807266
2375.99
0.807223
2320.24
0.80718
2307.28
0.807137
2342.76
0.807094
2412.13
0.807051
2422.14
0.807009
2434.82
0.806966
2458.69
0.806923
2495.8
0.80688
2510.66
0.806837
2509.57
0.806794
2541.59
0.806751
2573.17
0.806708
2577.15
0.806665
2525.81
0.806623
2519.14
0.80658
2508.9
0.806537
2545.46
0.806494
2497.66
0.806451
2459.1
0.806408
2445.3
0.806366
2403.73
0.806323
2356.33
0.80628
2238.77
0.806237
2141.22
0.806194
1987.19
0.806151
1843.9
0.806109
1691.68
0.806066
1547.6
0.806023
1349.34
0.80598
1150.12
0.805937
970.825
0.805895
809.525
0.805852
666.015
0.805809
523.212
0.805766
416.633
0.805724
324.433
0.805681
260.602
0.805638
198.262
0.805595
142.834
0.805553
106.173
0.80551
78.566
0.805467
64.5974
0.805424
50.4456
0.805382
40.6305
0.805339
26.599
0.805296
9.89331
0.805253
-1.22381
0.805211
0
0.805168
0
0.805125
0
0.805083
0
0.80504
0
0.804997
0
0.804955
0
0.804912
0
0.804869
0
0.804827
0
0.804784
0
0.804741
0
0.804699
0
0.804656
0
0.804613
0
0.804571
0
0.804528
0
0.804485
0
0.804443
0
0.8044
0
0.804358
0
0.804315
0
0.804272
0
0.80423
0
0.804187
0
0.804144
0
0.804102
0
0.804059
0
0.804017
0
0.803974
0
0.803932
0
0.803889
0
0.803846
0
0.803804
0
0.803761
0
0.803719
0
0.803676
0
0.803634
0
0.803591
0
0.803549
0
0.803506
0
0.803464
0
0.803421
C1s Snap
VB MAPPING DATA X Y [2165.54 , 4407.05]
2018
10
27
0
0
51
0
11
Casa Info Follows
1
Calib M = 2.35 A = 0 BE ADD
0
0
0
VB MAPPING DATA X Y [2165.54 , 4407.05]
X-ray spot-size: 400 um by 400 um
20181026
Standard  27/10/2018   00:00:51
c:\users\roxyl\onedrive\desktop\starfire\xps data\starfire_centre_4_bg_sub.vms
XPS
2165.54
4407.05
KA1486
1486.68
36
1e+037
1e+037
1e+037
1e+037
FAT
151.181
1e+037
1e+037
1e+037
1e+037
1e+037
1e+037
1e+037
C 1s

-1
Kinetic Energy
eV
1188.393935
0.158343
2
Counts
d
Transmission
d
pulse counting
1
5
1e+037
1e+037
1e+037
1e+037
2
MFP Exponent
d
-0.6
ESCAPE DEPTH TYPE
d
1
256
0
1
0
1
699.583
0.973313
698.321
0.973254
714.544
0.973195
676.554
0.973136
588.984
0.973078
604.757
0.973019
631.81
0.97296
643.946
0.972901
657.286
0.972843
703.111
0.972784
636.143
0.972725
630.474
0.972666
715.423
0.972608
673.829
0.972549
703.081
0.97249
679.895
0.972431
634.949
0.972373
657.276
0.972314
659.663
0.972255
566.653
0.972197
601.542
0.972138
666.005
0.972079
663.776
0.972021
627.634
0.971962
584.6
0.971903
616.15
0.971845
599.765
0.971786
590.09
0.971727
631.845
0.971669
634.519
0.97161
592.039
0.971551
625.212
0.971493
675.129
0.971434
601.76
0.971376
596.285
0.971317
647.181
0.971258
627.87
0.9712
564.283
0.971141
607.207
0.971083
583.425
0.971024
606.734
0.970965
601.688
0.970907
592.855
0.970848
591.366
0.97079
591.316
0.970731
557.681
0.970673
530.169
0.970614
545.494
0.970556
534.87
0.970497
554.63
0.970438
627.972
0.97038
552.719
0.970321
592.026
0.970263
561.145
0.970204
634.135
0.970146
668.15
0.970087
660.933
0.970029
691.442
0.969971
676.939
0.969912
747.013
0.969854
763.419
0.969795
724.748
0.969737
778.532
0.969678
748.911
0.96962
792.237
0.969561
717.98
0.969503
663.809
0.969444
712.384
0.969386
687.532
0.969328
755.529
0.969269
732.374
0.969211
695.909
0.969152
786.796
0.969094
774.639
0.969036
825.076
0.968977
864.12
0.968919
998.901
0.96886
1067.19
0.968802
1149.74
0.968744
1155.57
0.968685
1292.77
0.968627
1440.52
0.968569
1545.33
0.96851
1652.99
0.968452
1831.91
0.968394
2036.42
0.968335
2055.76
0.968277
2152.11
0.968219
2144.78
0.96816
2109.08
0.968102
2002.32
0.968044
1915.78
0.967986
1775.84
0.967927
1620.43
0.967869
1451.2
0.967811
1263.13
0.967752
1089.43
0.967694
938.851
0.967636
824.607
0.967578
768.291
0.967519
658.334
0.967461
649.961
0.967403
568.562
0.967345
551.784
0.967286
577.201
0.967228
528.666
0.96717
510.016
0.967112
474.218
0.967054
476.831
0.966995
484.202
0.966937
480.161
0.966879
458.931
0.966821
437.778
0.966763
456.636
0.966705
428.575
0.966646
401.55
0.966588
458.477
0.96653
446.094
0.966472
436.208
0.966414
418.723
0.966356
430.597
0.966298
432.998
0.966239
421.347
0.966181
446.614
0.966123
421.736
0.966065
406.007
0.966007
409.287
0.965949
414.443
0.965891
Ti2p Snap
VB MAPPING DATA X Y [2165.54 , 4407.05]
2018
10
27
0
0
51
0
11
Casa Info Follows
1
Calib M = 2.35 A = 0 BE ADD
0
0
0
VB MAPPING DATA X Y [2165.54 , 4407.05]
X-ray spot-size: 400 um by 400 um
20181026
Standard  27/10/2018   00:00:51
c:\users\roxyl\onedrive\desktop\starfire\xps data\starfire_centre_4_bg_sub.vms
XPS
2165.54
4407.05
KA1486
1486.68
36
1e+037
1e+037
1e+037
1e+037
FAT
151.181
1e+037
1e+037
1e+037
1e+037
1e+037
1e+037
1e+037
Ti 2p

-1
Kinetic Energy
eV
1019.193935
0.158343
2
Counts
d
Transmission
d
pulse counting
1
6
1e+037
1e+037
1e+037
1e+037
2
MFP Exponent
d
-0.6
ESCAPE DEPTH TYPE
d
1
256
0
1
0
1
3513.39
1.03928
3495.76
1.03922
3581.21
1.03916
3732.65
1.03909
3902.93
1.03903
3987.3
1.03896
4152.69
1.0389
4266.77
1.03883
4573.76
1.03877
4900.09
1.0387
5040.56
1.03864
5456.29
1.03857
5633.47
1.03851
6010.96
1.03845
6265.48
1.03838
6545.19
1.03832
6474.18
1.03825
6519.12
1.03819
6523.25
1.03812
6351.11
1.03806
6141.33
1.03799
5912.64
1.03793
5581.11
1.03786
5129.64
1.0378
4903.98
1.03774
4388.76
1.03767
4194.05
1.03761
3699.59
1.03754
3499.39
1.03748
3189.82
1.03741
2981.37
1.03735
2869.62
1.03728
2715.94
1.03722
2611.3
1.03716
2464.87
1.03709
2443.91
1.03703
2404.6
1.03696
2497.92
1.0369
2449.12
1.03683
2436.55
1.03677
2532.22
1.0367
2462.48
1.03664
2684.9
1.03658
2765.19
1.03651
3007.74
1.03645
3345.13
1.03638
3738.17
1.03632
4212.4
1.03625
5041.62
1.03619
6086.78
1.03613
7443.84
1.03606
8681.63
1.036
10134.1
1.03593
11205.6
1.03587
12542.7
1.0358
13452.1
1.03574
13740.7
1.03567
13280.6
1.03561
12500.7
1.03555
10902.8
1.03548
9097.22
1.03542
7315.97
1.03535
5813.6
1.03529
4392.26
1.03522
3324.52
1.03516
2588.09
1.0351
2023.69
1.03503
1718.61
1.03497
1437.38
1.0349
1297.32
1.03484
1117.01
1.03477
1080.03
1.03471
951.391
1.03465
950.306
1.03458
832.692
1.03452
787.639
1.03445
781.355
1.03439
783.965
1.03433
789.568
1.03426
760.664
1.0342
707.943
1.03413
691.444
1.03407
672.567
1.034
671.697
1.03394
686.158
1.03388
672.646
1.03381
612.456
1.03375
611.135
1.03368
637.578
1.03362
648.499
1.03356
619.001
1.03349
595.01
1.03343
579.961
1.03336
616.907
1.0333
621.549
1.03323
563.151
1.03317
547.052
1.03311
597.307
1.03304
593.143
1.03298
572.769
1.03291
572.85
1.03285
596.404
1.03279
585.698
1.03272
544.895
1.03266
542.493
1.03259
518.899
1.03253
531.609
1.03247
555.259
1.0324
544.07
1.03234
506.6
1.03227
530.171
1.03221
509.759
1.03215
501.495
1.03208
510.719
1.03202
533.976
1.03195
509.662
1.03189
496.234
1.03182
525.955
1.03176
493.637
1.0317
496.594
1.03163
531.351
1.03157
487.907
1.0315
508.694
1.03144
471.917
1.03138
507.03
1.03131
474.775
1.03125
536.518
1.03119
474.328
1.03112
Valence
VB MAPPING DATA X Y [2165.54 , 4407.05]
2018
10
27
0
0
51
0
12
Casa Info Follows
1
Calib M = 2.35 A = 0 BE ADD
0
1
CASA region (*V.B.*) (*Edge Down*) 1484.7842 1491.9445 1 2 0 0 2777.844 1485.8736 0.81060723 2.8201413 (*NoTag*) 0 0 0
0
VB MAPPING DATA X Y [2165.54 , 4407.05]
X-ray spot-size: 400 um by 400 um
20181026
Standard  27/10/2018   00:00:51
c:\users\roxyl\onedrive\desktop\starfire\xps data\starfire_centre_4_bg_sub.vms
XPS
2165.54
4407.05
KA1486
1486.68
36
1e+037
1e+037
1e+037
1e+037
FAT
50
1e+037
1e+037
1e+037
1e+037
1e+037
1e+037
1e+037
V.B.

-1
Kinetic Energy
eV
1471.6
0.1
2
Counts
d
Transmission
d
pulse counting
0.05
100
1e+037
1e+037
1e+037
1e+037
2
MFP Exponent
d
-0.6
ESCAPE DEPTH TYPE
d
1
362
0
1
0
1
0
0.811148
0
0.811105
0
0.811061
0
0.811018
0
0.810975
0
0.810931
0
0.810888
0
0.810845
0
0.810801
0
0.810758
0
0.810715
0
0.810672
0
0.810628
0
0.810585
0
0.810542
0
0.810498
0
0.810455
0
0.810412
0
0.810369
0
0.810325
0
0.810282
0
0.810239
0
0.810196
0
0.810152
0
0.810109
0
0.810066
0
0.810023
0
0.809979
0
0.809936
0
0.809893
0
0.80985
0
0.809807
0
0.809763
0
0.80972
0
0.809677
0
0.809634
0
0.809591
0
0.809548
0
0.809504
0
0.809461
0
0.809418
0
0.809375
0
0.809332
0
0.809289
0
0.809245
0
0.809202
0
0.809159
0
0.809116
0
0.809073
0
0.80903
0
0.808987
0
0.808944
0
0.808901
0
0.808857
0
0.808814
0
0.808771
3.0646
0.808728
3.68135
0.808685
20.6218
0.808642
38.5578
0.808599
45.2666
0.808556
82.0897
0.808513
100.343
0.80847
143.352
0.808427
192.018
0.808384
268.641
0.808341
390.049
0.808298
517.19
0.808255
712.898
0.808211
921.715
0.808168
1198.9
0.808125
1477.34
0.808082
1750.08
0.808039
2003.99
0.807996
2204.28
0.807953
2428.24
0.80791
2578.31
0.807867
2754.11
0.807824
2895.67
0.807781
3014.74
0.807738
3123.53
0.807695
3206.69
0.807653
3261.85
0.80761
3257.82
0.807567
3188.13
0.807524
3053.56
0.807481
2959.48
0.807438
2849.41
0.807395
2783.86
0.807352
2651.57
0.807309
2546.7
0.807266
2497.58
0.807223
2496.49
0.80718
2513.55
0.807137
2539.7
0.807094
2550.66
0.807051
2610.95
0.807009
2675.38
0.806966
2724.4
0.806923
2748.07
0.80688
2748.44
0.806837
2752.6
0.806794
2734.28
0.806751
2718.62
0.806708
2724.43
0.806665
2702.74
0.806623
2663.59
0.80658
2639.28
0.806537
2639.95
0.806494
2659.56
0.806451
2609.85
0.806408
2559.66
0.806366
2491.63
0.806323
2426.26
0.80628
2321.62
0.806237
2173.53
0.806194
1990.57
0.806151
1799.9
0.806109
1608.12
0.806066
1419.13
0.806023
1241.14
0.80598
1053.12
0.805937
872.616
0.805895
694.712
0.805852
551.017
0.805809
443.111
0.805766
342.843
0.805724
263.204
0.805681
195.921
0.805638
142.926
0.805595
107.758
0.805553
78.4945
0.80551
63.4576
0.805467
46.0293
0.805424
33.6032
0.805382
22.1052
0.805339
9.51661
0.805296
0.263778
0.805253
0
0.805211
0
0.805168
0
0.805125
0
0.805083
0
0.80504
0
0.804997
0
0.804955
0
0.804912
0
0.804869
0
0.804827
0
0.804784
0
0.804741
0
0.804699
0
0.804656
0
0.804613
0
0.804571
0
0.804528
0
0.804485
0
0.804443
0
0.8044
0
0.804358
0
0.804315
0
0.804272
0
0.80423
0
0.804187
0
0.804144
0
0.804102
0
0.804059
0
0.804017
0
0.803974
0
0.803932
0
0.803889
0
0.803846
0
0.803804
0
0.803761
0
0.803719
0
0.803676
0
0.803634
0
0.803591
0
0.803549
0
0.803506
0
0.803464
0
0.803421
C1s Snap
VB MAPPING DATA X Y [4331.07 , 4407.05]
2018
10
27
0
0
51
0
11
Casa Info Follows
1
Calib M = 2.37 A = 0 BE ADD
0
0
0
VB MAPPING DATA X Y [4331.07 , 4407.05]
X-ray spot-size: 400 um by 400 um
20181026
Standard  27/10/2018   00:00:51
c:\users\roxyl\onedrive\desktop\starfire\xps data\starfire_centre_4_bg_sub.vms
XPS
4331.07
4407.05
KA1486
1486.68
36
1e+037
1e+037
1e+037
1e+037
FAT
151.181
1e+037
1e+037
1e+037
1e+037
1e+037
1e+037
1e+037
C 1s

-1
Kinetic Energy
eV
1188.393935
0.158343
2
Counts
d
Transmission
d
pulse counting
1
5
1e+037
1e+037
1e+037
1e+037
2
MFP Exponent
d
-0.6
ESCAPE DEPTH TYPE
d
1
256
0
1
0
1
751.79
0.973313
690.504
0.973254
708.13
0.973195
616.67
0.973136
601.462
0.973078
716.98
0.973019
698.971
0.97296
709.705
0.972901
653.572
0.972843
657.148
0.972784
653.436
0.972725
643.967
0.972666
624.145
0.972608
668.911
0.972549
656.209
0.97249
662.745
0.972431
678.488
0.972373
603.521
0.972314
623.616
0.972255
672.3
0.972197
623.111
0.972138
607.521
0.972079
594.338
0.972021
599.531
0.971962
555.253
0.971903
606.761
0.971845
577.594
0.971786
652.94
0.971727
574.195
0.971669
605.625
0.97161
580.566
0.971551
635.48
0.971493
637.873
0.971434
555.296
0.971376
587.302
0.971317
622.462
0.971258
594.354
0.9712
570.974
0.971141
617.235
0.971083
566.692
0.971024
578.052
0.970965
562.833
0.970907
591.751
0.970848
562.893
0.97079
552.185
0.970731
585.946
0.970673
559.323
0.970614
529.45
0.970556
546.567
0.970497
584.381
0.970438
632.23
0.97038
589.779
0.970321
624.74
0.970263
621.495
0.970204
652.971
0.970146
638.918
0.970087
642.139
0.970029
674.756
0.969971
679.002
0.969912
771.708
0.969854
777.746
0.969795
731.843
0.969737
759.371
0.969678
735.964
0.96962
718.269
0.969561
726.036
0.969503
663.809
0.969444
746.87
0.969386
690.449
0.969328
710.12
0.969269
683.873
0.969211
689.115
0.969152
732.467
0.969094
762.976
0.969036
782.316
0.968977
871.896
0.968919
921.241
0.96886
1001.1
0.968802
1056.33
0.968744
1140.33
0.968685
1309.83
0.968627
1391.21
0.968569
1568.1
0.96851
1779.85
0.968452
1793.32
0.968394
2018.54
0.968335
2056.69
0.968277
2192.09
0.968219
2190.81
0.96816
2186.33
0.968102
2133.65
0.968044
1943.6
0.967986
1779.52
0.967927
1652.45
0.967869
1419.19
0.967811
1238.59
0.967752
1057.25
0.967694
938.851
0.967636
829.055
0.967578
736.463
0.967519
708.568
0.967461
631.565
0.967403
618.267
0.967345
545.768
0.967286
564.431
0.967228
512.439
0.96717
527.837
0.967112
464.02
0.967054
468.347
0.966995
483.355
0.966937
489.428
0.966879
478.193
0.966821
463.432
0.966763
487.809
0.966705
431.071
0.966646
435.286
0.966588
451.015
0.96653
461.761
0.966472
432.916
0.966414
422.007
0.966356
422.427
0.966298
425.659
0.966239
418.916
0.966181
417.328
0.966123
409.571
0.966065
411.692
0.966007
396.32
0.965949
430.664
0.965891
Ti2p Snap
VB MAPPING DATA X Y [4331.07 , 4407.05]
2018
10
27
0
0
51
0
11
Casa Info Follows
1
Calib M = 2.37 A = 0 BE ADD
0
0
0
VB MAPPING DATA X Y [4331.07 , 4407.05]
X-ray spot-size: 400 um by 400 um
20181026
Standard  27/10/2018   00:00:51
c:\users\roxyl\onedrive\desktop\starfire\xps data\starfire_centre_4_bg_sub.vms
XPS
4331.07
4407.05
KA1486
1486.68
36
1e+037
1e+037
1e+037
1e+037
FAT
151.181
1e+037
1e+037
1e+037
1e+037
1e+037
1e+037
1e+037
Ti 2p

-1
Kinetic Energy
eV
1019.193935
0.158343
2
Counts
d
Transmission
d
pulse counting
1
6
1e+037
1e+037
1e+037
1e+037
2
MFP Exponent
d
-0.6
ESCAPE DEPTH TYPE
d
1
256
0
1
0
1
3366.78
1.03928
3556.99
1.03922
3471.05
1.03916
3687.03
1.03909
3899.1
1.03903
3898.04
1.03896
4065.01
1.0389
4381.95
1.03883
4528.45
1.03877
4872.34
1.0387
5172.12
1.03864
5353.09
1.03857
5735.74
1.03851
5905.39
1.03845
6265.48
1.03838
6259.86
1.03832
6672.65
1.03825
6508.03
1.03819
6631.01
1.03812
6410.39
1.03806
6197.96
1.03799
5972.65
1.03793
5607.12
1.03786
5149.6
1.0378
4848.71
1.03774
4529.61
1.03767
4080.98
1.03761
3775.02
1.03754
3478.71
1.03748
3238.18
1.03741
3011.08
1.03735
2790.06
1.03728
2700.2
1.03722
2601.15
1.03716
2509.57
1.03709
2421.58
1.03703
2422.35
1.03696
2441.53
1.0369
2497.73
1.03683
2482.98
1.03677
2606.6
1.0367
2484.49
1.03664
2678.33
1.03658
2773.87
1.03651
2954.91
1.03645
3387.15
1.03638
3756.34
1.03632
4203.92
1.03625
5178.57
1.03619
6201.54
1.03613
7502.84
1.03606
8765.46
1.036
10306.3
1.03593
11464.3
1.03587
12706.3
1.0358
13538.8
1.03574
13863.7
1.03567
13241.3
1.03561
12408.7
1.03555
10691.9
1.03548
9280.56
1.03542
7226.71
1.03535
5644.85
1.03529
4263.08
1.03522
3214.61
1.03516
2529.38
1.0351
2001.37
1.03503
1621.35
1.03497
1396.97
1.0349
1239.01
1.03484
1182.32
1.03477
1025.31
1.03471
948.514
1.03465
866.71
1.03458
887.437
1.03452
822.219
1.03445
800.529
1.03439
771.476
1.03433
720.04
1.03426
768.214
1.0342
753.011
1.03413
707.437
1.03407
642.466
1.034
680.152
1.03394
642.281
1.03388
623.132
1.03381
675.653
1.03375
619.444
1.03368
582.693
1.03362
676.252
1.03356
623.593
1.03349
648.35
1.03343
656.68
1.03336
625.084
1.0333
618.823
1.03323
544.168
1.03317
598.644
1.03311
560.481
1.03304
552.359
1.03298
576.299
1.03291
564.93
1.03285
576.261
1.03279
550.783
1.03272
558.69
1.03266
515.968
1.03259
494.844
1.03253
521.37
1.03247
544.154
1.0324
564.536
1.03234
531.292
1.03227
532.716
1.03221
532.547
1.03215
498.992
1.03208
482.676
1.03202
515.505
1.03195
465.597
1.03189
494.557
1.03182
475.864
1.03176
524.49
1.0317
540.754
1.03163
509.765
1.03157
456.375
1.0315
471.593
1.03144
497.583
1.03138
456.657
1.03131
514.547
1.03125
492.636
1.03119
486.767
1.03112
Valence
VB MAPPING DATA X Y [4331.07 , 4407.05]
2018
10
27
0
0
51
0
12
Casa Info Follows
1
Calib M = 2.37 A = 0 BE ADD
0
1
CASA region (*V.B.*) (*Edge Down*) 1484.909 1491.9645 1 2 0 0 2695.0294 1485.934 0.74619869 3.5577876 (*NoTag*) 0 0 0
0
VB MAPPING DATA X Y [4331.07 , 4407.05]
X-ray spot-size: 400 um by 400 um
20181026
Standard  27/10/2018   00:00:51
c:\users\roxyl\onedrive\desktop\starfire\xps data\starfire_centre_4_bg_sub.vms
XPS
4331.07
4407.05
KA1486
1486.68
36
1e+037
1e+037
1e+037
1e+037
FAT
50
1e+037
1e+037
1e+037
1e+037
1e+037
1e+037
1e+037
V.B.

-1
Kinetic Energy
eV
1471.6
0.1
2
Counts
d
Transmission
d
pulse counting
0.05
100
1e+037
1e+037
1e+037
1e+037
2
MFP Exponent
d
-0.6
ESCAPE DEPTH TYPE
d
1
362
0
1
0
1
0
0.811148
0
0.811105
0
0.811061
0
0.811018
0
0.810975
0
0.810931
0
0.810888
0
0.810845
0
0.810801
0
0.810758
0
0.810715
0
0.810672
0
0.810628
0
0.810585
0
0.810542
0
0.810498
0
0.810455
0
0.810412
0
0.810369
0
0.810325
0
0.810282
0
0.810239
0
0.810196
0
0.810152
0
0.810109
0
0.810066
0
0.810023
0
0.809979
0
0.809936
0
0.809893
0
0.80985
0
0.809807
0
0.809763
0
0.80972
0
0.809677
0
0.809634
0
0.809591
0
0.809548
0
0.809504
0
0.809461
0
0.809418
0
0.809375
0
0.809332
0
0.809289
0
0.809245
0
0.809202
0
0.809159
0
0.809116
0
0.809073
0
0.80903
0
0.808987
0
0.808944
0
0.808901
0
0.808857
0
0.808814
0
0.808771
0
0.808728
3.82826
0.808685
-1.57395
0.808642
4.09424
0.808599
-5.70358
0.808556
16.3638
0.808513
40.6698
0.80847
98.302
0.808427
167.219
0.808384
264.477
0.808341
400.848
0.808298
532.786
0.808255
746.644
0.808211
976.7
0.808168
1254.14
0.808125
1521.24
0.808082
1756.41
0.808039
2005.78
0.807996
2238.66
0.807953
2484.76
0.80791
2668.91
0.807867
2787.42
0.807824
2921.99
0.807781
3042.21
0.807738
3189.85
0.807695
3220.91
0.807653
3245.09
0.80761
3190.19
0.807567
3120.86
0.807524
3037.64
0.807481
2921.1
0.807438
2830.27
0.807395
2692.19
0.807352
2623.19
0.807309
2548.18
0.807266
2531.13
0.807223
2545.7
0.80718
2561.2
0.807137
2600.55
0.807094
2643.73
0.807051
2679.7
0.807009
2700.73
0.806966
2704.88
0.806923
2757.49
0.80688
2783.27
0.806837
2798.21
0.806794
2757.17
0.806751
2733.17
0.806708
2691.64
0.806665
2688.99
0.806623
2663.5
0.80658
2668.22
0.806537
2634.64
0.806494
2603.98
0.806451
2549.71
0.806408
2525.97
0.806366
2533.41
0.806323
2449.44
0.80628
2359.4
0.806237
2186.92
0.806194
2058.36
0.806151
1875.92
0.806109
1690.21
0.806066
1472.21
0.806023
1249.41
0.80598
1041.31
0.805937
853.859
0.805895
696.916
0.805852
555.229
0.805809
430.773
0.805766
330.564
0.805724
243.341
0.805681
190.743
0.805638
141.158
0.805595
99.8743
0.805553
68.0898
0.80551
51.7094
0.805467
38.3015
0.805424
17.9269
0.805382
3.66171
0.805339
0.000647227
0.805296
0.2841
0.805253
0
0.805211
0
0.805168
0
0.805125
0
0.805083
0
0.80504
0
0.804997
0
0.804955
0
0.804912
0
0.804869
0
0.804827
0
0.804784
0
0.804741
0
0.804699
0
0.804656
0
0.804613
0
0.804571
0
0.804528
0
0.804485
0
0.804443
0
0.8044
0
0.804358
0
0.804315
0
0.804272
0
0.80423
0
0.804187
0
0.804144
0
0.804102
0
0.804059
0
0.804017
0
0.803974
0
0.803932
0
0.803889
0
0.803846
0
0.803804
0
0.803761
0
0.803719
0
0.803676
0
0.803634
0
0.803591
0
0.803549
0
0.803506
0
0.803464
0
0.803421
C1s Snap
VB MAPPING DATA X Y [6496.61 , 4407.05]
2018
10
27
0
0
51
0
11
Casa Info Follows
1
Calib M = 2.36 A = 0 BE ADD
0
0
0
VB MAPPING DATA X Y [6496.61 , 4407.05]
X-ray spot-size: 400 um by 400 um
20181026
Standard  27/10/2018   00:00:51
c:\users\roxyl\onedrive\desktop\starfire\xps data\starfire_centre_4_bg_sub.vms
XPS
6496.61
4407.05
KA1486
1486.68
36
1e+037
1e+037
1e+037
1e+037
FAT
151.181
1e+037
1e+037
1e+037
1e+037
1e+037
1e+037
1e+037
C 1s

-1
Kinetic Energy
eV
1188.393935
0.158343
2
Counts
d
Transmission
d
pulse counting
1
5
1e+037
1e+037
1e+037
1e+037
2
MFP Exponent
d
-0.6
ESCAPE DEPTH TYPE
d
1
256
0
1
0
1
703.498
0.973313
633.179
0.973254
664.513
0.973195
668.909
0.973136
645.137
0.973078
675.831
0.973019
594.499
0.97296
631.538
0.972901
609.01
0.972843
657.148
0.972784
608.968
0.972725
625.568
0.972666
620.444
0.972608
602.511
0.972549
635.24
0.97249
623.544
0.972431
621.645
0.972373
657.276
0.972314
571.949
0.972255
612.273
0.972197
607.533
0.972138
637.36
0.972079
621.407
0.972021
591.334
0.971962
625.686
0.971903
606.761
0.971845
605.599
0.971786
609.876
0.971727
552.288
0.971669
569.796
0.97161
585.155
0.971551
587.562
0.971493
555.457
0.971434
616.492
0.971376
563.72
0.971317
617.968
0.971258
531.79
0.9712
576.55
0.971141
551.5
0.971083
562.23
0.971024
599.012
0.970965
526.199
0.970907
590.647
0.970848
593.556
0.97079
564.142
0.970731
556.594
0.970673
563.642
0.970614
514.476
0.970556
543.377
0.970497
619.443
0.970438
553.467
0.97038
591.897
0.970321
577.251
0.970263
600.32
0.970204
623.671
0.970146
591.939
0.970087
704.786
0.970029
642.426
0.969971
704.8
0.969912
741.869
0.969854
757.279
0.969795
688.257
0.969737
695.838
0.969678
676.21
0.96962
711.456
0.969561
709.924
0.969503
664.791
0.969444
693.663
0.969386
691.422
0.969328
677.271
0.969269
634.401
0.969211
681.35
0.969152
691.721
0.969094
749.369
0.969036
810.498
0.968977
868.98
0.968919
924.154
0.96886
977.774
0.968802
980.263
0.968744
1055.54
0.968685
1148.71
0.968627
1323.88
0.968569
1415.37
0.96851
1475.95
0.968452
1687.88
0.968394
1734.21
0.968335
1953.67
0.968277
1966.19
0.968219
2058.25
0.96816
2032.76
0.968102
2044.86
0.968044
1910.22
0.967986
1777.68
0.967927
1522.52
0.967869
1446.62
0.967811
1204.06
0.967752
1121.6
0.967694
971.287
0.967636
838.84
0.967578
709.056
0.967519
684.773
0.967461
602.659
0.967403
592.979
0.967345
538.032
0.967286
532.081
0.967228
526.958
0.96717
519.351
0.967112
469.119
0.967054
498.043
0.966995
444.416
0.966937
501.221
0.966879
473.168
0.966821
491.569
0.966763
429.676
0.966705
443.554
0.966646
430.349
0.966588
435.263
0.96653
427.129
0.966472
448.554
0.966414
403.945
0.966356
396.28
0.966298
445.23
0.966239
410.813
0.966181
416.514
0.966123
367.397
0.966065
406.819
0.966007
444.137
0.965949
404.71
0.965891
Ti2p Snap
VB MAPPING DATA X Y [6496.61 , 4407.05]
2018
10
27
0
0
51
0
11
Casa Info Follows
1
Calib M = 2.36 A = 0 BE ADD
0
0
0
VB MAPPING DATA X Y [6496.61 , 4407.05]
X-ray spot-size: 400 um by 400 um
20181026
Standard  27/10/2018   00:00:51
c:\users\roxyl\onedrive\desktop\starfire\xps data\starfire_centre_4_bg_sub.vms
XPS
6496.61
4407.05
KA1486
1486.68
36
1e+037
1e+037
1e+037
1e+037
FAT
151.181
1e+037
1e+037
1e+037
1e+037
1e+037
1e+037
1e+037
Ti 2p

-1
Kinetic Energy
eV
1019.193935
0.158343
2
Counts
d
Transmission
d
pulse counting
1
6
1e+037
1e+037
1e+037
1e+037
2
MFP Exponent
d
-0.6
ESCAPE DEPTH TYPE
d
1
256
0
1
0
1
3334.79
1.03928
3514.4
1.03922
3409.42
1.03916
3653.15
1.03909
3697.51
1.03903
3862.34
1.03896
4068.82
1.0389
4333.85
1.03883
4632.91
1.03877
4864.77
1.0387
5034.3
1.03864
5492.35
1.03857
5730.75
1.03851
6010.96
1.03845
6391.11
1.03838
6413.02
1.03832
6337.8
1.03825
6432.87
1.03819
6277.48
1.03812
6370.47
1.03806
6158.2
1.03799
5903.04
1.03793
5409.7
1.03786
5137.86
1.0378
4791.09
1.03774
4285.46
1.03767
4009.88
1.03761
3730.92
1.03754
3379.91
1.03748
3218.61
1.03741
2902.52
1.03735
2766.2
1.03728
2699.07
1.03722
2559.39
1.03716
2416.83
1.03709
2441.67
1.03703
2391.29
1.03696
2422.73
1.0369
2394.99
1.03683
2521.68
1.03677
2443.62
1.0367
2487.79
1.03664
2578.73
1.03658
2796.68
1.03651
3041.16
1.03645
3428.09
1.03638
3818.34
1.03632
4403.1
1.03625
5142.75
1.03619
6295.25
1.03613
7697.76
1.03606
8869.2
1.036
10270.8
1.03593
11813
1.03587
12929.9
1.0358
13369.4
1.03574
13614.6
1.03567
12997.7
1.03561
12059.1
1.03555
10514.6
1.03548
8840.95
1.03542
7106.37
1.03535
5449.13
1.03529
4141.78
1.03522
3108.55
1.03516
2421.92
1.0351
1964.49
1.03503
1636.91
1.03497
1407.55
1.0349
1251.43
1.03484
1072.83
1.03477
984.025
1.03471
945.637
1.03465
910.91
1.03458
810.602
1.03452
799.166
1.03445
825.456
1.03439
747.457
1.03433
760.995
1.03426
702.151
1.0342
723.905
1.03413
650.992
1.03407
684.796
1.034
668.879
1.03394
634.813
1.03388
659.567
1.03381
646.842
1.03375
608.366
1.03368
606.476
1.03362
587.442
1.03356
585.02
1.03349
603.287
1.03343
628.367
1.03336
605.096
1.0333
582.475
1.03323
589.365
1.03317
562.174
1.03311
588.325
1.03304
570.978
1.03298
559.531
1.03291
579.009
1.03285
580.64
1.03279
562.131
1.03272
576.795
1.03266
538.215
1.03259
555.84
1.03253
526.489
1.03247
506.568
1.0324
538.1
1.03234
543.212
1.03227
525.929
1.03221
476.844
1.03215
503.998
1.03208
535.363
1.03202
498.713
1.03195
479.731
1.03189
507.969
1.03182
484.212
1.03176
502.81
1.0317
508.259
1.03163
506.444
1.03157
512.8
1.0315
478.189
1.03144
484.336
1.03138
485.559
1.03131
484.718
1.03125
447.098
1.03119
455.256
1.03112
Valence
VB MAPPING DATA X Y [6496.61 , 4407.05]
2018
10
27
0
0
51
0
12
Casa Info Follows
1
Calib M = 2.36 A = 0 BE ADD
0
1
CASA region (*V.B.*) (*Edge Down*) 1484.5073 1491.9545 1 2 0 0 2694.3684 1485.8942 0.78198953 2.5451235 (*NoTag*) 0 0 0
0
VB MAPPING DATA X Y [6496.61 , 4407.05]
X-ray spot-size: 400 um by 400 um
20181026
Standard  27/10/2018   00:00:51
c:\users\roxyl\onedrive\desktop\starfire\xps data\starfire_centre_4_bg_sub.vms
XPS
6496.61
4407.05
KA1486
1486.68
36
1e+037
1e+037
1e+037
1e+037
FAT
50
1e+037
1e+037
1e+037
1e+037
1e+037
1e+037
1e+037
V.B.

-1
Kinetic Energy
eV
1471.6
0.1
2
Counts
d
Transmission
d
pulse counting
0.05
100
1e+037
1e+037
1e+037
1e+037
2
MFP Exponent
d
-0.6
ESCAPE DEPTH TYPE
d
1
362
0
1
0
1
0
0.811148
0
0.811105
0
0.811061
0
0.811018
0
0.810975
0
0.810931
0
0.810888
0
0.810845
0
0.810801
0
0.810758
0
0.810715
0
0.810672
0
0.810628
0
0.810585
0
0.810542
0
0.810498
0
0.810455
0
0.810412
0
0.810369
0
0.810325
0
0.810282
0
0.810239
0
0.810196
0
0.810152
0
0.810109
0
0.810066
0
0.810023
0
0.809979
0
0.809936
0
0.809893
0
0.80985
0
0.809807
0
0.809763
0
0.80972
0
0.809677
0
0.809634
0
0.809591
0
0.809548
0
0.809504
0
0.809461
0
0.809418
0
0.809375
0
0.809332
0
0.809289
0
0.809245
0
0.809202
0
0.809159
0
0.809116
0
0.809073
0
0.80903
0
0.808987
0
0.808944
0
0.808901
0
0.808857
0
0.808814
0
0.808771
1.1862
0.808728
14.9804
0.808685
32.2287
0.808642
34.0765
0.808599
63.6942
0.808556
83.8852
0.808513
115.741
0.80847
166.23
0.808427
241.488
0.808384
337.332
0.808341
436.963
0.808298
570.789
0.808255
758.556
0.808211
1019.74
0.808168
1274.28
0.808125
1521.47
0.808082
1759.28
0.808039
2054.04
0.807996
2300.51
0.807953
2523.72
0.80791
2691.75
0.807867
2830.58
0.807824
2933.49
0.807781
3057.86
0.807738
3181.17
0.807695
3303.23
0.807653
3323.9
0.80761
3326.34
0.807567
3208.9
0.807524
3068.54
0.807481
2941.38
0.807438
2833.76
0.807395
2749.75
0.807352
2647.38
0.807309
2612.42
0.807266
2588.68
0.807223
2596.96
0.80718
2592.9
0.807137
2622.68
0.807094
2636.78
0.807051
2694.25
0.807009
2723.95
0.806966
2751.91
0.806923
2764.89
0.80688
2831.8
0.806837
2850.66
0.806794
2866.48
0.806751
2773.15
0.806708
2717.03
0.806665
2660.58
0.806623
2648.03
0.80658
2679.23
0.806537
2634.34
0.806494
2626.2
0.806451
2556.31
0.806408
2513.52
0.806366
2449.32
0.806323
2367.2
0.80628
2261.98
0.806237
2130.8
0.806194
1977.97
0.806151
1810.23
0.806109
1607.33
0.806066
1410.99
0.806023
1209.95
0.80598
1001.27
0.805937
814.152
0.805895
661.337
0.805852
548.328
0.805809
436.322
0.805766
330.379
0.805724
237.28
0.805681
181.936
0.805638
135.669
0.805595
99.517
0.805553
67.5711
0.80551
52.7964
0.805467
36.7044
0.805424
18.3093
0.805382
6.04184
0.805339
4.07754
0.805296
-0.469933
0.805253
0
0.805211
0
0.805168
0
0.805125
0
0.805083
0
0.80504
0
0.804997
0
0.804955
0
0.804912
0
0.804869
0
0.804827
0
0.804784
0
0.804741
0
0.804699
0
0.804656
0
0.804613
0
0.804571
0
0.804528
0
0.804485
0
0.804443
0
0.8044
0
0.804358
0
0.804315
0
0.804272
0
0.80423
0
0.804187
0
0.804144
0
0.804102
0
0.804059
0
0.804017
0
0.803974
0
0.803932
0
0.803889
0
0.803846
0
0.803804
0
0.803761
0
0.803719
0
0.803676
0
0.803634
0
0.803591
0
0.803549
0
0.803506
0
0.803464
0
0.803421
C1s Snap
VB MAPPING DATA X Y [8662.14 , 4407.05]
2018
10
27
0
0
51
0
11
Casa Info Follows
1
Calib M = 2.43 A = 0 BE ADD
0
0
0
VB MAPPING DATA X Y [8662.14 , 4407.05]
X-ray spot-size: 400 um by 400 um
20181026
Standard  27/10/2018   00:00:51
c:\users\roxyl\onedrive\desktop\starfire\xps data\starfire_centre_4_bg_sub.vms
XPS
8662.139999999999
4407.05
KA1486
1486.68
36
1e+037
1e+037
1e+037
1e+037
FAT
151.181
1e+037
1e+037
1e+037
1e+037
1e+037
1e+037
1e+037
C 1s

-1
Kinetic Energy
eV
1188.393935
0.158343
2
Counts
d
Transmission
d
pulse counting
1
5
1e+037
1e+037
1e+037
1e+037
2
MFP Exponent
d
-0.6
ESCAPE DEPTH TYPE
d
1
256
0
1
0
1
651.291
0.973313
633.179
0.973254
622.179
0.973195
684.198
0.973136
645.137
0.973078
629.695
0.973019
645.491
0.97296
615.409
0.972901
644.907
0.972843
616.154
0.972784
620.085
0.972725
640.287
0.972666
632.779
0.972608
648.007
0.972549
632.773
0.97249
605.168
0.972431
648.253
0.972373
615.738
0.972314
585.166
0.972255
629.081
0.972197
593.154
0.972138
570.52
0.972079
582.569
0.972021
562.06
0.971962
589.296
0.971903
593.851
0.971845
530.92
0.971786
619.187
0.971727
559.206
0.971669
584.821
0.97161
580.566
0.971551
560.181
0.971493
588.198
0.971434
560.962
0.971376
596.285
0.971317
592.126
0.971258
554.134
0.9712
572.089
0.971141
590.495
0.971083
544.381
0.971024
565.917
0.970965
536.19
0.970907
579.607
0.970848
550.846
0.97079
560.881
0.970731
531.591
0.970673
535.568
0.970614
539.076
0.970556
505.096
0.970497
590.756
0.970438
593.913
0.97038
612.015
0.970321
593.081
0.970263
617.26
0.970204
580.767
0.970146
605.511
0.970087
613.947
0.970029
626.783
0.969971
696.545
0.969912
642.061
0.969854
672.341
0.969795
688.257
0.969737
687.77
0.969678
635.379
0.96962
643.327
0.969561
626.344
0.969503
698.178
0.969444
606.955
0.969386
611.68
0.969328
674.373
0.969269
627.611
0.969211
720.174
0.969152
716.945
0.969094
731.874
0.969036
761.907
0.968977
809.687
0.968919
842.611
0.96886
925.289
0.968802
964.856
0.968744
1082.21
0.968685
1126.91
0.968627
1208.18
0.968569
1297.74
0.96851
1384.12
0.968452
1596.57
0.968394
1654.18
0.968335
1803.82
0.968277
1875.08
0.968219
1825.36
0.96816
1825.2
0.968102
1850.64
0.968044
1619.05
0.967986
1501.5
0.967927
1404.49
0.967869
1309.46
0.967811
1095.92
0.967752
1023.29
0.967694
883.889
0.967636
813.043
0.967578
714.361
0.967519
644.233
0.967461
611.418
0.967403
573.794
0.967345
551.784
0.967286
512.5
0.967228
481.692
0.96717
489.649
0.967112
452.122
0.967054
485.316
0.966995
454.574
0.966937
454.047
0.966879
460.606
0.966821
446.881
0.966763
408.614
0.966705
431.904
0.966646
414.715
0.966588
454.331
0.96653
451.866
0.966472
453.492
0.966414
431.039
0.966356
413.439
0.966298
416.689
0.966239
419.727
0.966181
406.752
0.966123
407.138
0.966065
430.368
0.966007
411.719
0.965949
424.176
0.965891
Ti2p Snap
VB MAPPING DATA X Y [8662.14 , 4407.05]
2018
10
27
0
0
51
0
11
Casa Info Follows
1
Calib M = 2.43 A = 0 BE ADD
0
0
0
VB MAPPING DATA X Y [8662.14 , 4407.05]
X-ray spot-size: 400 um by 400 um
20181026
Standard  27/10/2018   00:00:51
c:\users\roxyl\onedrive\desktop\starfire\xps data\starfire_centre_4_bg_sub.vms
XPS
8662.139999999999
4407.05
KA1486
1486.68
36
1e+037
1e+037
1e+037
1e+037
FAT
151.181
1e+037
1e+037
1e+037
1e+037
1e+037
1e+037
1e+037
Ti 2p

-1
Kinetic Energy
eV
1019.193935
0.158343
2
Counts
d
Transmission
d
pulse counting
1
6
1e+037
1e+037
1e+037
1e+037
2
MFP Exponent
d
-0.6
ESCAPE DEPTH TYPE
d
1
256
0
1
0
1
3516.06
1.03928
3415.89
1.03922
3543.18
1.03916
3739.16
1.03909
3879.97
1.03903
4084.21
1.03896
4244.18
1.0389
4541.43
1.03883
4863.24
1.03877
5072.93
1.0387
5258.57
1.03864
5636.6
1.03857
5847.98
1.03851
6034.56
1.03845
6230.65
1.03838
6413.02
1.03832
6375.55
1.03825
6389.74
1.03819
6359.81
1.03812
6244.66
1.03806
5996.75
1.03799
5612.57
1.03793
5222.91
1.03786
4878.26
1.0378
4437.1
1.03774
4157.52
1.03767
3766.26
1.03761
3422.23
1.03754
3166.22
1.03748
3102.3
1.03741
2743.68
1.03735
2770.74
1.03728
2682.21
1.03722
2530.05
1.03716
2416.83
1.03709
2355.71
1.03703
2312.54
1.03696
2413.88
1.0369
2432.55
1.03683
2513.94
1.03677
2458.94
1.0367
2649.54
1.03664
2803.11
1.03658
2984.58
1.03651
3346.24
1.03645
3762.06
1.03638
4363.52
1.03632
4934.95
1.03625
6066.59
1.03619
7128.09
1.03613
8641.8
1.03606
9715.88
1.036
11263.4
1.03593
12361.8
1.03587
13204.2
1.0358
13516.1
1.03574
13238.3
1.03567
12374.1
1.03561
11105.5
1.03555
9111.46
1.03548
7511.97
1.03542
5898.91
1.03535
4639.3
1.03529
3359.77
1.03522
2570.53
1.03516
2083.6
1.0351
1749.99
1.03503
1477.41
1.03497
1319.04
1.0349
1193.12
1.03484
1093
1.03477
927.383
1.03471
880.421
1.03465
874.397
1.03458
821.167
1.03452
808.771
1.03445
770.809
1.03439
739.771
1.03433
721.945
1.03426
670.063
1.0342
669.447
1.03413
694.266
1.03407
590.731
1.034
630.362
1.03394
636.68
1.03388
620.329
1.03381
635.69
1.03375
622.213
1.03368
613.794
1.03362
604.094
1.03356
631.858
1.03349
551.787
1.03343
588.181
1.03336
552.4
1.0333
621.549
1.03323
564.959
1.03317
563.063
1.03311
551.499
1.03304
591.37
1.03298
575.417
1.03291
559.65
1.03285
533.348
1.03279
535.945
1.03272
519.892
1.03266
566.452
1.03259
520.617
1.03253
515.396
1.03247
525.361
1.0324
490.345
1.03234
532.143
1.03227
521.688
1.03221
488.66
1.03215
524.859
1.03208
478.427
1.03202
465.13
1.03195
508.831
1.03189
497.072
1.03182
479.203
1.03176
426.93
1.0317
487.429
1.03163
469.084
1.03157
492.056
1.0315
530.955
1.03144
455.358
1.03138
510.333
1.03131
480.575
1.03125
497.604
1.03119
478.475
1.03112
Valence
VB MAPPING DATA X Y [8662.14 , 4407.05]
2018
10
27
0
0
51
0
12
Casa Info Follows
1
Calib M = 2.43 A = 0 BE ADD
0
1
CASA region (*V.B.*) (*Edge Down*) 1484.6656 1492.0245 1 2 0 0 2679.5714 1485.8621 0.81697079 1.6083382 (*NoTag*) 0 0 0
0
VB MAPPING DATA X Y [8662.14 , 4407.05]
X-ray spot-size: 400 um by 400 um
20181026
Standard  27/10/2018   00:00:51
c:\users\roxyl\onedrive\desktop\starfire\xps data\starfire_centre_4_bg_sub.vms
XPS
8662.139999999999
4407.05
KA1486
1486.68
36
1e+037
1e+037
1e+037
1e+037
FAT
50
1e+037
1e+037
1e+037
1e+037
1e+037
1e+037
1e+037
V.B.

-1
Kinetic Energy
eV
1471.6
0.1
2
Counts
d
Transmission
d
pulse counting
0.05
100
1e+037
1e+037
1e+037
1e+037
2
MFP Exponent
d
-0.6
ESCAPE DEPTH TYPE
d
1
362
0
1
0
1
0
0.811148
0
0.811105
0
0.811061
0
0.811018
0
0.810975
0
0.810931
0
0.810888
0
0.810845
0
0.810801
0
0.810758
0
0.810715
0
0.810672
0
0.810628
0
0.810585
0
0.810542
0
0.810498
0
0.810455
0
0.810412
0
0.810369
0
0.810325
0
0.810282
0
0.810239
0
0.810196
0
0.810152
0
0.810109
0
0.810066
0
0.810023
0
0.809979
0
0.809936
0
0.809893
0
0.80985
0
0.809807
0
0.809763
0
0.80972
0
0.809677
0
0.809634
0
0.809591
0
0.809548
0
0.809504
0
0.809461
0
0.809418
0
0.809375
0
0.809332
0
0.809289
0
0.809245
0
0.809202
0
0.809159
0
0.809116
0
0.809073
0
0.80903
0
0.808987
0
0.808944
0
0.808901
0
0.808857
0
0.808814
0
0.808771
1.2296
0.808728
11.0227
0.808685
2.11282
0.808642
18.6196
0.808599
36.7916
0.808556
81.605
0.808513
110.646
0.80847
176.344
0.808427
279.227
0.808384
407.828
0.808341
583.744
0.808298
752.954
0.808255
976.169
0.808211
1209.4
0.808168
1481.26
0.808125
1754.59
0.808082
1977.49
0.808039
2234.86
0.807996
2428.93
0.807953
2691.39
0.80791
2858.07
0.807867
2980.84
0.807824
3051.34
0.807781
3104.15
0.807738
3182.74
0.807695
3202.21
0.807653
3183.39
0.80761
3159.06
0.807567
3045.65
0.807524
2932.3
0.807481
2802.31
0.807438
2746.12
0.807395
2642.52
0.807352
2592.37
0.807309
2548.21
0.807266
2577.25
0.807223
2562.03
0.80718
2582.06
0.807137
2616.84
0.807094
2678.91
0.807051
2693.41
0.807009
2709.06
0.806966
2723.72
0.806923
2747.39
0.80688
2766.11
0.806837
2754.68
0.806794
2754.35
0.806751
2761.42
0.806708
2733.48
0.806665
2688.25
0.806623
2616.91
0.80658
2574.83
0.806537
2582.87
0.806494
2566.17
0.806451
2505.12
0.806408
2387.87
0.806366
2299.03
0.806323
2220.42
0.80628
2100.73
0.806237
1931.88
0.806194
1752.49
0.806151
1564.05
0.806109
1382.49
0.806066
1197.56
0.806023
1056.18
0.80598
880.094
0.805937
709.014
0.805895
539.209
0.805852
418.223
0.805809
333.443
0.805766
253.619
0.805724
187.799
0.805681
139.96
0.805638
102.089
0.805595
74.4652
0.805553
52.8899
0.80551
40.7598
0.805467
30.8968
0.805424
17.9143
0.805382
10.9447
0.805339
-2.17086
0.805296
0
0.805253
0
0.805211
0
0.805168
0
0.805125
0
0.805083
0
0.80504
0
0.804997
0
0.804955
0
0.804912
0
0.804869
0
0.804827
0
0.804784
0
0.804741
0
0.804699
0
0.804656
0
0.804613
0
0.804571
0
0.804528
0
0.804485
0
0.804443
0
0.8044
0
0.804358
0
0.804315
0
0.804272
0
0.80423
0
0.804187
0
0.804144
0
0.804102
0
0.804059
0
0.804017
0
0.803974
0
0.803932
0
0.803889
0
0.803846
0
0.803804
0
0.803761
0
0.803719
0
0.803676
0
0.803634
0
0.803591
0
0.803549
0
0.803506
0
0.803464
0
0.803421
C1s Snap
VB MAPPING DATA X Y [10827.7 , 4407.05]
2018
10
27
0
0
51
0
11
Casa Info Follows
1
Calib M = 2.56 A = 0 BE ADD
0
0
0
VB MAPPING DATA X Y [10827.7 , 4407.05]
X-ray spot-size: 400 um by 400 um
20181026
Standard  27/10/2018   00:00:51
c:\users\roxyl\onedrive\desktop\starfire\xps data\starfire_centre_4_bg_sub.vms
XPS
10827.7
4407.05
KA1486
1486.68
36
1e+037
1e+037
1e+037
1e+037
FAT
151.181
1e+037
1e+037
1e+037
1e+037
1e+037
1e+037
1e+037
C 1s

-1
Kinetic Energy
eV
1188.393935
0.158343
2
Counts
d
Transmission
d
pulse counting
1
5
1e+037
1e+037
1e+037
1e+037
2
MFP Exponent
d
-0.6
ESCAPE DEPTH TYPE
d
1
256
0
1
0
1
606.914
0.973313
635.785
0.973254
631.159
0.973195
621.767
0.973136
611.445
0.973078
629.695
0.973019
563.406
0.97296
596.797
0.972901
599.108
0.972843
628.576
0.972784
678.141
0.972725
565.464
0.972666
574.805
0.972608
608.659
0.972549
630.306
0.97249
672.545
0.972431
580.525
0.972373
629.177
0.972314
601.988
0.972255
594.265
0.972197
570.386
0.972138
597.972
0.972079
596.692
0.972021
556.206
0.971962
618.643
0.971903
538.691
0.971845
555.424
0.971786
594.745
0.971727
547.676
0.971669
602.158
0.97161
579.418
0.971551
573.872
0.971493
548.684
0.971434
522.432
0.971376
561.474
0.971317
593.249
0.971258
601.057
0.9712
541.979
0.971141
580.468
0.971083
545.497
0.971024
570.33
0.970965
551.732
0.970907
578.503
0.970848
542.085
0.97079
540.228
0.970731
518.546
0.970673
517.212
0.970614
520.893
0.970556
522.11
0.970497
533.38
0.970438
544.952
0.97038
618.368
0.970321
579.362
0.970263
593.967
0.970204
620.531
0.970146
580.455
0.970087
595.153
0.970029
665.37
0.969971
582.002
0.969912
649.264
0.969854
651.874
0.969795
589.935
0.969737
612.136
0.969678
597.535
0.96962
599.53
0.969561
608.218
0.969503
530.261
0.969444
655.235
0.969386
617.514
0.969328
592.25
0.969269
652.832
0.969211
680.38
0.969152
683.96
0.969094
712.435
0.969036
678.331
0.968977
762.058
0.968919
836.786
0.96886
857.253
0.968802
871.452
0.968744
948.843
0.968685
961.051
0.968627
1037.48
0.968569
1112.75
0.96851
1215.6
0.968452
1319.81
0.968394
1362.32
0.968335
1432.01
0.968277
1497.65
0.968219
1392.73
0.96816
1397.06
0.968102
1458.5
0.968044
1364.04
0.967986
1235.45
0.967927
1130.91
0.967869
1003.13
0.967811
952.344
0.967752
856.169
0.967694
765.857
0.967636
686.728
0.967578
633.023
0.967519
606.337
0.967461
547.474
0.967403
517.984
0.967345
547.487
0.967286
508.243
0.967228
491.941
0.96717
475.223
0.967112
471.669
0.967054
495.497
0.966995
434.258
0.966937
459.944
0.966879
481.542
0.966821
469.225
0.966763
438.101
0.966705
409.435
0.966646
442.692
0.966588
446.87
0.96653
443.62
0.966472
407.402
0.966414
417.902
0.966356
460.829
0.966298
437.891
0.966239
448.897
0.966181
432.784
0.966123
426.603
0.966065
453.104
0.966007
397.13
0.965949
415.254
0.965891
Ti2p Snap
VB MAPPING DATA X Y [10827.7 , 4407.05]
2018
10
27
0
0
51
0
11
Casa Info Follows
1
Calib M = 2.56 A = 0 BE ADD
0
0
0
VB MAPPING DATA X Y [10827.7 , 4407.05]
X-ray spot-size: 400 um by 400 um
20181026
Standard  27/10/2018   00:00:51
c:\users\roxyl\onedrive\desktop\starfire\xps data\starfire_centre_4_bg_sub.vms
XPS
10827.7
4407.05
KA1486
1486.68
36
1e+037
1e+037
1e+037
1e+037
FAT
151.181
1e+037
1e+037
1e+037
1e+037
1e+037
1e+037
1e+037
Ti 2p

-1
Kinetic Energy
eV
1019.193935
0.158343
2
Counts
d
Transmission
d
pulse counting
1
6
1e+037
1e+037
1e+037
1e+037
2
MFP Exponent
d
-0.6
ESCAPE DEPTH TYPE
d
1
256
0
1
0
1
3434.75
1.03928
3414.55
1.03922
3707.09
1.03916
3801.72
1.03909
3849.35
1.03903
4161.99
1.03896
4339.48
1.0389
4354.1
1.03883
4892.18
1.03877
5142.32
1.0387
5224.74
1.03864
5431.43
1.03857
5781.88
1.03851
5922.78
1.03845
6224.43
1.03838
6177.11
1.03832
6157.59
1.03825
6160.57
1.03819
5707.24
1.03812
5748.66
1.03806
5350.92
1.03799
5053.23
1.03793
4532.51
1.03786
4350.85
1.0378
3916.13
1.03774
3639.89
1.03767
3329.13
1.03761
3141.4
1.03754
2907.73
1.03748
2721.13
1.03741
2664.83
1.03735
2569.59
1.03728
2373.07
1.03722
2379.96
1.03716
2372.13
1.03709
2286.49
1.03703
2315.87
1.03696
2419.41
1.0369
2436.97
1.03683
2567
1.03677
2565.04
1.0367
2837.69
1.03664
3050.47
1.03658
3234.38
1.03651
3748.35
1.03645
4177.91
1.03638
5049.79
1.03632
5989.1
1.03625
6864.02
1.03619
8415.78
1.03613
9590.06
1.03606
10759.6
1.036
11826
1.03593
12560.8
1.03587
12767.3
1.0358
12356.1
1.03574
11681.7
1.03567
10410.3
1.03561
8894.59
1.03555
7129.6
1.03548
5689.69
1.03542
4411.64
1.03535
3276.27
1.03529
2570.86
1.03522
2017.08
1.03516
1724.4
1.0351
1379.22
1.03503
1296.5
1.03497
1119.88
1.0349
982.791
1.03484
959.498
1.03477
897.622
1.03471
892.888
1.03465
833.079
1.03458
789.473
1.03452
769.389
1.03445
773.685
1.03439
786.848
1.03433
646.703
1.03426
705.926
1.0342
615.929
1.03413
651.933
1.03407
634.001
1.034
624.725
1.03394
631.078
1.03388
591.368
1.03381
624.537
1.03375
593.595
1.03368
563.483
1.03362
613.345
1.03356
616.246
1.03349
580.296
1.03343
612.84
1.03336
595.102
1.0333
572.48
1.03323
604.732
1.03317
500.797
1.03311
567.667
1.03304
523.987
1.03298
535.703
1.03291
554.371
1.03285
553.491
1.03279
501.903
1.03272
533.687
1.03266
521.102
1.03259
529.208
1.03253
501.744
1.03247
537.32
1.0324
521.045
1.03234
504.897
1.03227
532.716
1.03221
519.043
1.03215
488.978
1.03208
498.822
1.03202
485.28
1.03195
470.585
1.03189
445.102
1.03182
487.552
1.03176
491.136
1.0317
487.429
1.03163
481.537
1.03157
485.417
1.0315
514.466
1.03144
490.959
1.03138
445.922
1.03131
454.889
1.03125
457.862
1.03119
476.816
1.03112
Valence
VB MAPPING DATA X Y [10827.7 , 4407.05]
2018
10
27
0
0
51
0
12
Casa Info Follows
1
Calib M = 2.56 A = 0 BE ADD
0
1
CASA region (*V.B.*) (*Edge Down*) 1484.8397 1492.1545 1 2 0 0 2577.3326 1485.8615 0.82002451 3.5347069 (*NoTag*) 0 0 0
0
VB MAPPING DATA X Y [10827.7 , 4407.05]
X-ray spot-size: 400 um by 400 um
20181026
Standard  27/10/2018   00:00:51
c:\users\roxyl\onedrive\desktop\starfire\xps data\starfire_centre_4_bg_sub.vms
XPS
10827.7
4407.05
KA1486
1486.68
36
1e+037
1e+037
1e+037
1e+037
FAT
50
1e+037
1e+037
1e+037
1e+037
1e+037
1e+037
1e+037
V.B.

-1
Kinetic Energy
eV
1471.6
0.1
2
Counts
d
Transmission
d
pulse counting
0.05
100
1e+037
1e+037
1e+037
1e+037
2
MFP Exponent
d
-0.6
ESCAPE DEPTH TYPE
d
1
362
0
1
0
1
0
0.811148
0
0.811105
0
0.811061
0
0.811018
0
0.810975
0
0.810931
0
0.810888
0
0.810845
0
0.810801
0
0.810758
0
0.810715
0
0.810672
0
0.810628
0
0.810585
0
0.810542
0
0.810498
0
0.810455
0
0.810412
0
0.810369
0
0.810325
0
0.810282
0
0.810239
0
0.810196
0
0.810152
0
0.810109
0
0.810066
0
0.810023
0
0.809979
0
0.809936
0
0.809893
0
0.80985
0
0.809807
0
0.809763
0
0.80972
0
0.809677
0
0.809634
0
0.809591
0
0.809548
0
0.809504
0
0.809461
0
0.809418
0
0.809375
0
0.809332
0
0.809289
0
0.809245
0
0.809202
0
0.809159
0
0.809116
0
0.809073
0
0.80903
0
0.808987
0
0.808944
3.92564
0.808901
2.44298
0.808857
41.9876
0.808814
64.8781
0.808771
85.4814
0.808728
95.1165
0.808685
111.719
0.808642
157.403
0.808599
218.571
0.808556
280.28
0.808513
348.782
0.80847
419.11
0.808427
531.462
0.808384
710.716
0.808341
903.351
0.808298
1114.21
0.808255
1341.42
0.808211
1579.49
0.808168
1831.59
0.808125
2058.26
0.808082
2307.85
0.808039
2491.02
0.807996
2681.8
0.807953
2814.9
0.80791
2972.09
0.807867
3050.57
0.807824
3124.96
0.807781
3149.01
0.807738
3197.59
0.807695
3196.99
0.807653
3164.07
0.80761
3042.05
0.807567
2948.01
0.807524
2850.76
0.807481
2790.06
0.807438
2688.84
0.807395
2635.71
0.807352
2595.11
0.807309
2579.42
0.807266
2556.05
0.807223
2585.97
0.80718
2631.63
0.807137
2675.63
0.807094
2684.38
0.807051
2714.05
0.807009
2722.56
0.806966
2727.04
0.806923
2694.79
0.80688
2676.53
0.806837
2643.95
0.806794
2615.96
0.806751
2577.51
0.806708
2521.18
0.806665
2482.28
0.806623
2431.48
0.80658
2407.44
0.806537
2393.02
0.806494
2393.89
0.806451
2333.33
0.806408
2219.2
0.806366
2095.03
0.806323
1979.59
0.80628
1837.59
0.806237
1661.73
0.806194
1458.78
0.806151
1251.8
0.806109
1064.9
0.806066
906.689
0.806023
765.258
0.80598
638.972
0.805937
524.5
0.805895
415.421
0.805852
312.554
0.805809
235.636
0.805766
179.16
0.805724
138.106
0.805681
105.26
0.805638
83.0951
0.805595
66.5723
0.805553
47.6069
0.80551
34.0889
0.805467
16.5895
0.805424
8.16483
0.805382
-3.13432
0.805339
0
0.805296
0
0.805253
0
0.805211
0
0.805168
0
0.805125
0
0.805083
0
0.80504
0
0.804997
0
0.804955
0
0.804912
0
0.804869
0
0.804827
0
0.804784
0
0.804741
0
0.804699
0
0.804656
0
0.804613
0
0.804571
0
0.804528
0
0.804485
0
0.804443
0
0.8044
0
0.804358
0
0.804315
0
0.804272
0
0.80423
0
0.804187
0
0.804144
0
0.804102
0
0.804059
0
0.804017
0
0.803974
0
0.803932
0
0.803889
0
0.803846
0
0.803804
0
0.803761
0
0.803719
0
0.803676
0
0.803634
0
0.803591
0
0.803549
0
0.803506
0
0.803464
0
0.803421
C1s Snap
VB MAPPING DATA X Y [12993.2 , 4407.05]
2018
10
27
0
0
51
0
11
Casa Info Follows
1
Calib M = 2.62 A = 0 BE ADD
0
0
0
VB MAPPING DATA X Y [12993.2 , 4407.05]
X-ray spot-size: 400 um by 400 um
20181026
Standard  27/10/2018   00:00:51
c:\users\roxyl\onedrive\desktop\starfire\xps data\starfire_centre_4_bg_sub.vms
XPS
12993.2
4407.05
KA1486
1486.68
36
1e+037
1e+037
1e+037
1e+037
FAT
151.181
1e+037
1e+037
1e+037
1e+037
1e+037
1e+037
1e+037
C 1s

-1
Kinetic Energy
eV
1188.393935
0.158343
2
Counts
d
Transmission
d
pulse counting
1
5
1e+037
1e+037
1e+037
1e+037
2
MFP Exponent
d
-0.6
ESCAPE DEPTH TYPE
d
1
256
0
1
0
1
706.109
0.973313
582.369
0.973254
595.24
0.973195
686.747
0.973136
618.932
0.973078
557.374
0.973019
596.986
0.97296
586.871
0.972901
583.016
0.972843
616.154
0.972784
621.321
0.972725
559.331
0.972666
609.343
0.972608
648.007
0.972549
647.574
0.97249
629.669
0.972431
609.551
0.972373
596.191
0.972314
585.166
0.972255
579.859
0.972197
544.024
0.972138
549.036
0.972079
547.262
0.972021
537.47
0.971962
582.252
0.971903
548.08
0.971845
579.928
0.971786
541.207
0.971727
623.774
0.971669
538.59
0.97161
621.871
0.971551
577.294
0.971493
589.327
0.971434
536.031
0.971376
486.236
0.971317
517.97
0.971258
576.478
0.9712
554.246
0.971141
589.381
0.971083
509.8
0.971024
554.886
0.970965
522.869
0.970907
544.278
0.970848
557.417
0.97079
520.663
0.970731
553.333
0.970673
546.366
0.970614
559.399
0.970556
593.355
0.970497
582.256
0.970438
510.893
0.97038
545.307
0.970321
587.804
0.970263
562.204
0.970204
568.21
0.970146
580.455
0.970087
570.094
0.970029
645.555
0.969971
640.821
0.969912
614.28
0.969854
610.94
0.969795
574.73
0.969737
554.653
0.969678
595.543
0.96962
512.91
0.969561
612.246
0.969503
554.811
0.969444
630.603
0.969386
606.817
0.969328
603.844
0.969269
595.6
0.969211
680.38
0.969152
619.929
0.969094
683.277
0.969036
747.33
0.968977
759.142
0.968919
772.717
0.96886
809.628
0.968802
855.082
0.968744
906.926
0.968685
924.088
0.968627
978.684
0.968569
1054.89
0.96851
1105.78
0.968452
1119.29
0.968394
1165.55
0.968335
1291.52
0.968277
1363.78
0.968219
1324.61
0.96816
1313.29
0.968102
1265.21
0.968044
1250.91
0.967986
1052.25
0.967927
1011.97
0.967869
956.491
0.967811
829.666
0.967752
758.755
0.967694
748.738
0.967636
661.82
0.967578
597.658
0.967519
553.459
0.967461
541.342
0.967403
528.449
0.967345
526
0.967286
480.149
0.967228
481.692
0.96717
461.645
0.967112
474.218
0.967054
492.952
0.966995
467.272
0.966937
467.526
0.966879
440.507
0.966821
460.95
0.966763
465.904
0.966705
436.897
0.966646
436.932
0.966588
437.75
0.96653
411.462
0.966472
412.34
0.966414
423.649
0.966356
428.146
0.966298
441.152
0.966239
403.521
0.966181
393.736
0.966123
404.705
0.966065
399.511
0.966007
427.928
0.965949
437.152
0.965891
Ti2p Snap
VB MAPPING DATA X Y [12993.2 , 4407.05]
2018
10
27
0
0
51
0
11
Casa Info Follows
1
Calib M = 2.62 A = 0 BE ADD
0
0
0
VB MAPPING DATA X Y [12993.2 , 4407.05]
X-ray spot-size: 400 um by 400 um
20181026
Standard  27/10/2018   00:00:51
c:\users\roxyl\onedrive\desktop\starfire\xps data\starfire_centre_4_bg_sub.vms
XPS
12993.2
4407.05
KA1486
1486.68
36
1e+037
1e+037
1e+037
1e+037
FAT
151.181
1e+037
1e+037
1e+037
1e+037
1e+037
1e+037
1e+037
Ti 2p

-1
Kinetic Energy
eV
1019.193935
0.158343
2
Counts
d
Transmission
d
pulse counting
1
6
1e+037
1e+037
1e+037
1e+037
2
MFP Exponent
d
-0.6
ESCAPE DEPTH TYPE
d
1
256
0
1
0
1
3396.1
1.03928
3549.01
1.03922
3696.6
1.03916
3784.78
1.03909
3945.04
1.03903
4047.23
1.03896
4343.29
1.0389
4703.44
1.03883
4840.58
1.03877
5067.89
1.0387
5370.08
1.03864
5565.72
1.03857
5786.87
1.03851
6032.07
1.03845
6235.63
1.03838
6216.63
1.03832
6223.34
1.03825
5855.01
1.03819
5652.76
1.03812
5507.93
1.03806
5196.7
1.03799
4732.75
1.03793
4541.97
1.03786
4098.31
1.0378
3738.55
1.03774
3446.21
1.03767
3277.84
1.03761
2947.6
1.03754
2835.36
1.03748
2564.52
1.03741
2575.7
1.03735
2437.75
1.03728
2377.57
1.03722
2376.58
1.03716
2233.58
1.03709
2324.45
1.03703
2273.72
1.03696
2370.76
1.0369
2356.33
1.03683
2457.56
1.03677
2589.1
1.0367
2792.58
1.03664
3111.77
1.03658
3396.2
1.03651
3904.67
1.03645
4467.72
1.03638
5442.1
1.03632
6181.92
1.03625
7630.91
1.03619
8573.71
1.03613
10121.1
1.03606
10836.1
1.036
11944
1.03593
12352.4
1.03587
12009.5
1.0358
11813.8
1.03574
10990.2
1.03567
9479.03
1.03561
7957.3
1.03555
6398
1.03548
4917.83
1.03542
3858.06
1.03535
2855.87
1.03529
2239.52
1.03522
1869.56
1.03516
1487.58
1.0351
1295.75
1.03503
1198.26
1.03497
1061.2
1.0349
1048.76
1.03484
934.526
1.03477
855.381
1.03471
843.976
1.03465
724.5
1.03458
848.059
1.03452
724.244
1.03445
761.222
1.03439
710.949
1.03433
677.18
1.03426
702.151
1.0342
629.074
1.03413
691.444
1.03407
633.06
1.034
613.452
1.03394
658.151
1.03388
621.263
1.03381
599.444
1.03375
607.443
1.03368
597.329
1.03362
589.292
1.03356
552.876
1.03349
584.894
1.03343
589.094
1.03336
580.565
1.0333
566.119
1.03323
564.055
1.03317
555.057
1.03311
588.325
1.03304
546.153
1.03298
533.937
1.03291
536.772
1.03285
553.491
1.03279
505.394
1.03272
515.581
1.03266
542.493
1.03259
491.408
1.03253
461.638
1.03247
511.693
1.0324
521.898
1.03234
515.114
1.03227
481.819
1.03221
471.781
1.03215
478.965
1.03208
527.715
1.03202
494.515
1.03195
512.988
1.03189
517.19
1.03182
520.945
1.03176
488.634
1.0317
485.762
1.03163
466.593
1.03157
458.035
1.0315
535.077
1.03144
483.508
1.03138
472.347
1.03131
464.004
1.03125
478.561
1.03119
468.524
1.03112
Valence
VB MAPPING DATA X Y [12993.2 , 4407.05]
2018
10
27
0
0
51
0
12
Casa Info Follows
1
Calib M = 2.62 A = 0 BE ADD
0
1
CASA region (*V.B.*) (*Edge Down*) 1484.6129 1492.2145 1 2 0 0 2516.9865 1485.867 0.81625735 0.91929109 (*NoTag*) 0 0 0
0
VB MAPPING DATA X Y [12993.2 , 4407.05]
X-ray spot-size: 400 um by 400 um
20181026
Standard  27/10/2018   00:00:51
c:\users\roxyl\onedrive\desktop\starfire\xps data\starfire_centre_4_bg_sub.vms
XPS
12993.2
4407.05
KA1486
1486.68
36
1e+037
1e+037
1e+037
1e+037
FAT
50
1e+037
1e+037
1e+037
1e+037
1e+037
1e+037
1e+037
V.B.

-1
Kinetic Energy
eV
1471.6
0.1
2
Counts
d
Transmission
d
pulse counting
0.05
100
1e+037
1e+037
1e+037
1e+037
2
MFP Exponent
d
-0.6
ESCAPE DEPTH TYPE
d
1
362
0
1
0
1
0
0.811148
0
0.811105
0
0.811061
0
0.811018
0
0.810975
0
0.810931
0
0.810888
0
0.810845
0
0.810801
0
0.810758
0
0.810715
0
0.810672
0
0.810628
0
0.810585
0
0.810542
0
0.810498
0
0.810455
0
0.810412
0
0.810369
0
0.810325
0
0.810282
0
0.810239
0
0.810196
0
0.810152
0
0.810109
0
0.810066
0
0.810023
0
0.809979
0
0.809936
0
0.809893
0
0.80985
0
0.809807
0
0.809763
0
0.80972
0
0.809677
0
0.809634
0
0.809591
0
0.809548
0
0.809504
0
0.809461
0
0.809418
0
0.809375
0
0.809332
0
0.809289
0
0.809245
0
0.809202
0
0.809159
0
0.809116
0
0.809073
-7.73088
0.80903
6.73535
0.808987
0.126278
0.808944
20.4098
0.808901
12.888
0.808857
28.7899
0.808814
51.0992
0.808771
113.464
0.808728
153.255
0.808685
164.211
0.808642
194.163
0.808599
249.025
0.808556
298.972
0.808513
369.176
0.80847
456.794
0.808427
606.568
0.808384
781.073
0.808341
995.972
0.808298
1242.59
0.808255
1462.21
0.808211
1704.4
0.808168
1938.48
0.808125
2185.13
0.808082
2400.3
0.808039
2585.54
0.807996
2709.14
0.807953
2837.02
0.80791
2965.33
0.807867
3129.43
0.807824
3235.8
0.807781
3261.27
0.807738
3195.53
0.807695
3112.41
0.807653
3076.29
0.80761
3006.33
0.807567
2904.59
0.807524
2753.47
0.807481
2677.07
0.807438
2603.29
0.807395
2557.6
0.807352
2555.72
0.807309
2564.25
0.807266
2606.15
0.807223
2607.18
0.80718
2618.15
0.807137
2636.92
0.807094
2702.11
0.807051
2720.14
0.807009
2712.25
0.806966
2687
0.806923
2703.8
0.80688
2692.37
0.806837
2614.89
0.806794
2534.28
0.806751
2477.67
0.806708
2449.31
0.806665
2450.28
0.806623
2448.07
0.80658
2401
0.806537
2354.11
0.806494
2261.54
0.806451
2198.61
0.806408
2094.6
0.806366
1977.72
0.806323
1838.01
0.80628
1662.29
0.806237
1483.31
0.806194
1313.6
0.806151
1165.54
0.806109
1016.99
0.806066
856.497
0.806023
695.843
0.80598
545.434
0.805937
414.155
0.805895
307.945
0.805852
233.902
0.805809
176
0.805766
132.678
0.805724
95.1121
0.805681
65.008
0.805638
43.6035
0.805595
29.4747
0.805553
28.0691
0.80551
19.5067
0.805467
12.6238
0.805424
4.47682
0.805382
-0.579878
0.805339
0
0.805296
0
0.805253
0
0.805211
0
0.805168
0
0.805125
0
0.805083
0
0.80504
0
0.804997
0
0.804955
0
0.804912
0
0.804869
0
0.804827
0
0.804784
0
0.804741
0
0.804699
0
0.804656
0
0.804613
0
0.804571
0
0.804528
0
0.804485
0
0.804443
0
0.8044
0
0.804358
0
0.804315
0
0.804272
0
0.80423
0
0.804187
0
0.804144
0
0.804102
0
0.804059
0
0.804017
0
0.803974
0
0.803932
0
0.803889
0
0.803846
0
0.803804
0
0.803761
0
0.803719
0
0.803676
0
0.803634
0
0.803591
0
0.803549
0
0.803506
0
0.803464
0
0.803421
C1s Snap
VB MAPPING DATA X Y [15158.8 , 4407.05]
2018
10
27
0
0
51
0
11
Casa Info Follows
1
Calib M = 2.65 A = 0 BE ADD
0
0
0
VB MAPPING DATA X Y [15158.8 , 4407.05]
X-ray spot-size: 400 um by 400 um
20181026
Standard  27/10/2018   00:00:51
c:\users\roxyl\onedrive\desktop\starfire\xps data\starfire_centre_4_bg_sub.vms
XPS
15158.8
4407.05
KA1486
1486.68
36
1e+037
1e+037
1e+037
1e+037
FAT
151.181
1e+037
1e+037
1e+037
1e+037
1e+037
1e+037
1e+037
C 1s

-1
Kinetic Energy
eV
1188.393935
0.158343
2
Counts
d
Transmission
d
pulse counting
1
5
1e+037
1e+037
1e+037
1e+037
2
MFP Exponent
d
-0.6
ESCAPE DEPTH TYPE
d
1
256
0
1
0
1
665.648
0.973313
614.939
0.973254
685.039
0.973195
619.219
0.973136
633.906
0.973078
586.053
0.973019
618.13
0.97296
603.001
0.972901
600.346
0.972843
570.191
0.972784
602.792
0.972725
578.957
0.972666
595.775
0.972608
614.808
0.972549
603.169
0.97249
617.418
0.972431
574.478
0.972373
549.766
0.972314
599.585
0.972255
565.452
0.972197
625.508
0.972138
625.424
0.972079
589.63
0.972021
635.831
0.971962
576.383
0.971903
624.365
0.971845
632.437
0.971786
560.993
0.971727
556.9
0.971669
612.559
0.97161
546.145
0.971551
517.968
0.971493
529.491
0.971434
564.362
0.971376
583.933
0.971317
591.002
0.971258
540.728
0.9712
547.555
0.971141
558.185
0.971083
574.501
0.971024
549.37
0.970965
530.64
0.970907
548.695
0.970848
563.988
0.97079
546.75
0.970731
548.984
0.970673
542.046
0.970614
529.45
0.970556
573.151
0.970497
489.817
0.970438
558.789
0.97038
576.014
0.970321
567.754
0.970263
539.97
0.970204
620.531
0.970146
586.719
0.970087
556.52
0.970029
599.667
0.969971
597.481
0.969912
645.148
0.969854
589.45
0.969795
567.635
0.969737
580.873
0.969678
570.646
0.96962
574.226
0.969561
611.239
0.969503
542.045
0.969444
593.161
0.969386
622.377
0.969328
621.234
0.969269
600.45
0.969211
621.174
0.969152
649.034
0.969094
651.203
0.969036
698.739
0.968977
734.842
0.968919
784.366
0.96886
765.89
0.968802
855.082
0.968744
907.879
0.968685
938.304
0.968627
1032.74
0.968569
1081.45
0.96851
1128.5
0.968452
1172.01
0.968394
1323.72
0.968335
1366.45
0.968277
1297.78
0.968219
1308.04
0.96816
1248.14
0.968102
1271.68
0.968044
1198.06
0.967986
1167.32
0.967927
1011.05
0.967869
972.95
0.967811
876.92
0.967752
826.677
0.967694
715.401
0.967636
629.797
0.967578
589.701
0.967519
544.646
0.967461
573.752
0.967403
517.112
0.967345
493.34
0.967286
515.905
0.967228
475.714
0.96717
481.163
0.967112
454.672
0.967054
499.74
0.966995
487.588
0.966937
454.89
0.966879
443.857
0.966821
453.502
0.966763
466.746
0.966705
433.568
0.966646
434.464
0.966588
403.758
0.96653
419.707
0.966472
455.138
0.966414
435.144
0.966356
442.853
0.966298
435.444
0.966239
431.071
0.966181
414.887
0.966123
436.335
0.966065
419
0.966007
415.771
0.965949
445.263
0.965891
Ti2p Snap
VB MAPPING DATA X Y [15158.8 , 4407.05]
2018
10
27
0
0
51
0
11
Casa Info Follows
1
Calib M = 2.65 A = 0 BE ADD
0
0
0
VB MAPPING DATA X Y [15158.8 , 4407.05]
X-ray spot-size: 400 um by 400 um
20181026
Standard  27/10/2018   00:00:51
c:\users\roxyl\onedrive\desktop\starfire\xps data\starfire_centre_4_bg_sub.vms
XPS
15158.8
4407.05
KA1486
1486.68
36
1e+037
1e+037
1e+037
1e+037
FAT
151.181
1e+037
1e+037
1e+037
1e+037
1e+037
1e+037
1e+037
Ti 2p

-1
Kinetic Energy
eV
1019.193935
0.158343
2
Counts
d
Transmission
d
pulse counting
1
6
1e+037
1e+037
1e+037
1e+037
2
MFP Exponent
d
-0.6
ESCAPE DEPTH TYPE
d
1
256
0
1
0
1
3542.71
1.03928
3655.5
1.03922
3676.93
1.03916
3720.92
1.03909
3942.48
1.03903
4241.05
1.03896
4404.29
1.0389
4636.36
1.03883
4855.68
1.03877
5176.38
1.0387
5492.87
1.03864
5636.6
1.03857
5881.66
1.03851
6053.18
1.03845
6261.75
1.03838
6054.82
1.03832
6046.79
1.03825
6042.29
1.03819
5736.3
1.03812
5458.33
1.03806
5200.31
1.03799
4971.61
1.03793
4567.98
1.03786
4092.43
1.0378
3938.47
1.03774
3648.1
1.03767
3242.87
1.03761
3029.99
1.03754
2698.64
1.03748
2498.88
1.03741
2545.99
1.03735
2451.39
1.03728
2387.69
1.03722
2298.71
1.03716
2398.95
1.03709
2337.85
1.03703
2241.56
1.03696
2395.08
1.0369
2509.88
1.03683
2470.82
1.03677
2696.3
1.0367
2809.08
1.03664
3043.9
1.03658
3416.84
1.03651
3924.08
1.03645
4607.77
1.03638
5438.9
1.03632
6228.54
1.03625
7510.82
1.03619
8823.25
1.03613
9970.42
1.03606
11119
1.036
12133.9
1.03593
12656.1
1.03587
12504.4
1.0358
11907.8
1.03574
11017.1
1.03567
9600.86
1.03561
8255.76
1.03555
6454.04
1.03548
5069.77
1.03542
3814.93
1.03535
2851.88
1.03529
2406.18
1.03522
1813.64
1.03516
1538.32
1.0351
1300.6
1.03503
1253.7
1.03497
1034.26
1.0349
1021.03
1.03484
924.921
1.03477
884.182
1.03471
848.771
1.03465
837.883
1.03458
751.056
1.03452
750.179
1.03445
710.41
1.03439
704.224
1.03433
664.799
1.03426
669.12
1.0342
676.959
1.03413
657.577
1.03407
628.357
1.034
614.391
1.03394
615.208
1.03388
640.882
1.03381
626.396
1.03375
625.906
1.03368
614.709
1.03362
554.138
1.03356
597.878
1.03349
581.216
1.03343
611.014
1.03336
571.479
1.0333
601.558
1.03323
534.225
1.03317
539.046
1.03311
531.738
1.03304
578.957
1.03298
584.242
1.03291
551.731
1.03285
547.36
1.03279
498.411
1.03272
567.312
1.03266
534.792
1.03259
517.181
1.03253
507.717
1.03247
546.717
1.0324
496.315
1.03234
515.114
1.03227
503.874
1.03221
513.135
1.03215
494.819
1.03208
492.873
1.03202
523.061
1.03195
522.965
1.03189
509.646
1.03182
511.762
1.03176
536.163
1.0317
466.598
1.03163
490.67
1.03157
472.971
1.0315
464.173
1.03144
464.466
1.03138
469.044
1.03131
485.547
1.03125
522.443
1.03119
486.767
1.03112
Valence
VB MAPPING DATA X Y [15158.8 , 4407.05]
2018
10
27
0
0
51
0
12
Casa Info Follows
1
Calib M = 2.65 A = 0 BE ADD
0
1
CASA region (*V.B.*) (*Edge Down*) 1484.8249 1492.2445 1 2 0 0 2519.1861 1485.8941 0.78109913 2.3792101 (*NoTag*) 0 0 0
0
VB MAPPING DATA X Y [15158.8 , 4407.05]
X-ray spot-size: 400 um by 400 um
20181026
Standard  27/10/2018   00:00:51
c:\users\roxyl\onedrive\desktop\starfire\xps data\starfire_centre_4_bg_sub.vms
XPS
15158.8
4407.05
KA1486
1486.68
36
1e+037
1e+037
1e+037
1e+037
FAT
50
1e+037
1e+037
1e+037
1e+037
1e+037
1e+037
1e+037
V.B.

-1
Kinetic Energy
eV
1471.6
0.1
2
Counts
d
Transmission
d
pulse counting
0.05
100
1e+037
1e+037
1e+037
1e+037
2
MFP Exponent
d
-0.6
ESCAPE DEPTH TYPE
d
1
362
0
1
0
1
0
0.811148
0
0.811105
0
0.811061
0
0.811018
0
0.810975
0
0.810931
0
0.810888
0
0.810845
0
0.810801
0
0.810758
0
0.810715
0
0.810672
0
0.810628
0
0.810585
0
0.810542
0
0.810498
0
0.810455
0
0.810412
0
0.810369
0
0.810325
0
0.810282
0
0.810239
0
0.810196
0
0.810152
0
0.810109
0
0.810066
0
0.810023
0
0.809979
0
0.809936
0
0.809893
0
0.80985
0
0.809807
0
0.809763
0
0.80972
0
0.809677
0
0.809634
0
0.809591
0
0.809548
0
0.809504
0
0.809461
0
0.809418
0
0.809375
0
0.809332
0
0.809289
0
0.809245
0
0.809202
0
0.809159
0
0.809116
0
0.809073
0
0.80903
-4.56246
0.808987
0.383662
0.808944
15.5196
0.808901
29.92
0.808857
63.41
0.808814
62.5572
0.808771
80.5147
0.808728
107.37
0.808685
155.582
0.808642
187.187
0.808599
226.124
0.808556
304.866
0.808513
429.25
0.80847
539.8
0.808427
683.717
0.808384
839.8
0.808341
1047.48
0.808298
1245.38
0.808255
1492.08
0.808211
1720.83
0.808168
1987.37
0.808125
2231.41
0.808082
2473.99
0.808039
2659.35
0.807996
2848.38
0.807953
2954.63
0.80791
3059.5
0.807867
3142.6
0.807824
3220.8
0.807781
3268.04
0.807738
3233.42
0.807695
3226.68
0.807653
3133.59
0.80761
3053.48
0.807567
2903.96
0.807524
2815.3
0.807481
2698.61
0.807438
2658.17
0.807395
2611.66
0.807352
2627.28
0.807309
2634.11
0.807266
2653.67
0.807223
2669.73
0.80718
2711.7
0.807137
2716.62
0.807094
2732.76
0.807051
2705.16
0.807009
2703.53
0.806966
2668.11
0.806923
2672.49
0.80688
2671.39
0.806837
2646.61
0.806794
2595.47
0.806751
2557.16
0.806708
2539.67
0.806665
2513.22
0.806623
2461.71
0.80658
2389.08
0.806537
2327.44
0.806494
2286.12
0.806451
2229.02
0.806408
2143.24
0.806366
2019.01
0.806323
1875.91
0.80628
1695.69
0.806237
1514.54
0.806194
1318.39
0.806151
1137.48
0.806109
963.604
0.806066
814.808
0.806023
659.342
0.80598
516.601
0.805937
379.819
0.805895
301.45
0.805852
224.334
0.805809
182.896
0.805766
127.533
0.805724
99.042
0.805681
67.2824
0.805638
50.1905
0.805595
31.4764
0.805553
22.3314
0.80551
14.6059
0.805467
10.3899
0.805424
-1.1218
0.805382
0
0.805339
0
0.805296
0
0.805253
0
0.805211
0
0.805168
0
0.805125
0
0.805083
0
0.80504
0
0.804997
0
0.804955
0
0.804912
0
0.804869
0
0.804827
0
0.804784
0
0.804741
0
0.804699
0
0.804656
0
0.804613
0
0.804571
0
0.804528
0
0.804485
0
0.804443
0
0.8044
0
0.804358
0
0.804315
0
0.804272
0
0.80423
0
0.804187
0
0.804144
0
0.804102
0
0.804059
0
0.804017
0
0.803974
0
0.803932
0
0.803889
0
0.803846
0
0.803804
0
0.803761
0
0.803719
0
0.803676
0
0.803634
0
0.803591
0
0.803549
0
0.803506
0
0.803464
0
0.803421
C1s Snap
VB MAPPING DATA X Y [17324.3 , 4407.05]
2018
10
27
0
0
51
0
11
Casa Info Follows
1
Calib M = 2.57 A = 0 BE ADD
0
0
0
VB MAPPING DATA X Y [17324.3 , 4407.05]
X-ray spot-size: 400 um by 400 um
20181026
Standard  27/10/2018   00:00:51
c:\users\roxyl\onedrive\desktop\starfire\xps data\starfire_centre_4_bg_sub.vms
XPS
17324.3
4407.05
KA1486
1486.68
36
1e+037
1e+037
1e+037
1e+037
FAT
151.181
1e+037
1e+037
1e+037
1e+037
1e+037
1e+037
1e+037
C 1s

-1
Kinetic Energy
eV
1188.393935
0.158343
2
Counts
d
Transmission
d
pulse counting
1
5
1e+037
1e+037
1e+037
1e+037
2
MFP Exponent
d
-0.6
ESCAPE DEPTH TYPE
d
1
256
0
1
0
1
631.713
0.973313
640.996
0.973254
631.159
0.973195
600.107
0.973136
608.949
0.973078
612.238
0.973019
578.33
0.97296
588.112
0.972901
618.913
0.972843
621.123
0.972784
622.556
0.972725
566.691
0.972666
585.907
0.972608
596.363
0.972549
568.632
0.97249
611.293
0.972431
597.457
0.972373
610.851
0.972314
555.127
0.972255
595.466
0.972197
564.395
0.972138
535.907
0.972079
568.446
0.972021
611.241
0.971962
564.644
0.971903
596.199
0.971845
525.086
0.971786
598.237
0.971727
568.43
0.971669
560.55
0.97161
554.176
0.971551
562.463
0.971493
541.91
0.971434
524.698
0.971376
585.056
0.971317
539.318
0.971258
549.665
0.9712
578.78
0.971141
545.93
0.971083
510.915
0.971024
581.361
0.970965
585.036
0.970907
554.215
0.970848
561.797
0.97079
514.141
0.970731
572.9
0.970673
545.286
0.970614
504.849
0.970556
521.046
0.970497
562.068
0.970438
577.947
0.97038
543.19
0.970321
587.804
0.970263
600.32
0.970204
613.206
0.970146
652.49
0.970087
611.859
0.970029
628.868
0.969971
642.885
0.969912
656.466
0.969854
641.641
0.969795
610.207
0.969737
650.457
0.969678
609.486
0.96962
607.316
0.969561
567.939
0.969503
593.107
0.969444
571.484
0.969386
634.046
0.969328
590.318
0.969269
647.011
0.969211
664.85
0.969152
695.601
0.969094
699.8
0.969036
725.95
0.968977
788.303
0.968919
788.249
0.96886
896.131
0.968802
903.228
0.968744
914.547
0.968685
1001.81
0.968627
1103.86
0.968569
1176.31
0.96851
1239.27
0.968452
1294.39
0.968394
1377.39
0.968335
1458.23
0.968277
1433.5
0.968219
1538.17
0.96816
1451.97
0.968102
1378.04
0.968044
1338.08
0.967986
1254.78
0.967927
1139.15
0.967869
1004.04
0.967811
909.634
0.967752
846.339
0.967694
731.619
0.967636
690.286
0.967578
613.572
0.967519
644.233
0.967461
556.233
0.967403
518.856
0.967345
516.545
0.967286
520.162
0.967228
488.525
0.96717
454.856
0.967112
455.521
0.967054
419.985
0.966995
474.89
0.966937
471.738
0.966879
433.807
0.966821
417.089
0.966763
454.109
0.966705
428.575
0.966646
438.578
0.966588
401.271
0.96653
433.725
0.966472
456.784
0.966414
431.86
0.966356
465.731
0.966298
450.938
0.966239
427.019
0.966181
441.733
0.966123
434.713
0.966065
417.376
0.966007
436.843
0.965949
422.553
0.965891
Ti2p Snap
VB MAPPING DATA X Y [17324.3 , 4407.05]
2018
10
27
0
0
51
0
11
Casa Info Follows
1
Calib M = 2.57 A = 0 BE ADD
0
0
0
VB MAPPING DATA X Y [17324.3 , 4407.05]
X-ray spot-size: 400 um by 400 um
20181026
Standard  27/10/2018   00:00:51
c:\users\roxyl\onedrive\desktop\starfire\xps data\starfire_centre_4_bg_sub.vms
XPS
17324.3
4407.05
KA1486
1486.68
36
1e+037
1e+037
1e+037
1e+037
FAT
151.181
1e+037
1e+037
1e+037
1e+037
1e+037
1e+037
1e+037
Ti 2p

-1
Kinetic Energy
eV
1019.193935
0.158343
2
Counts
d
Transmission
d
pulse counting
1
6
1e+037
1e+037
1e+037
1e+037
2
MFP Exponent
d
-0.6
ESCAPE DEPTH TYPE
d
1
256
0
1
0
1
3473.4
1.03928
3599.59
1.03922
3705.78
1.03916
3789.99
1.03909
4067.52
1.03903
4238.5
1.03896
4420.81
1.0389
4671.8
1.03883
4810.37
1.03877
5054.01
1.0387
5506.65
1.03864
5665.2
1.03857
6023.83
1.03851
6176.14
1.03845
6275.43
1.03838
6314.21
1.03832
6178.29
1.03825
6171.66
1.03819
6110.41
1.03812
5821.25
1.03806
5602.75
1.03799
5094.04
1.03793
4936.82
1.03786
4397.84
1.0378
4017.27
1.03774
3738.48
1.03767
3361.77
1.03761
3213.35
1.03754
2969.77
1.03748
2778.71
1.03741
2655.69
1.03735
2558.22
1.03728
2496.73
1.03722
2254.7
1.03716
2356.49
1.03709
2334.5
1.03703
2390.18
1.03696
2454.79
1.0369
2371.79
1.03683
2575.85
1.03677
2575.98
1.0367
2824.49
1.03664
3025.3
1.03658
3268.05
1.03651
3780.7
1.03645
4419.24
1.03638
5139.59
1.03632
6086.57
1.03625
7141.07
1.03619
8379.98
1.03613
9747.05
1.03606
11017.3
1.036
12111
1.03593
12872.8
1.03587
13100.7
1.0358
12708.4
1.03574
12048.7
1.03567
10836.7
1.03561
9107.2
1.03555
7502.54
1.03548
5889.24
1.03542
4370.53
1.03535
3467.99
1.03529
2730.62
1.03522
2074.93
1.03516
1716.44
1.0351
1452.98
1.03503
1314.01
1.03497
1159.33
1.0349
1021.99
1.03484
975.825
1.03477
911.063
1.03471
838.222
1.03465
823.47
1.03458
799.077
1.03452
769.389
1.03445
770.809
1.03439
750.339
1.03433
763.852
1.03426
671.007
1.0342
656.303
1.03413
640.644
1.03407
645.288
1.034
660.424
1.03394
608.673
1.03388
632.474
1.03381
577.14
1.03375
596.365
1.03368
600.073
1.03362
566.165
1.03356
575.836
1.03349
600.528
1.03343
597.314
1.03336
592.376
1.0333
564.301
1.03323
568.574
1.03317
585.301
1.03311
573.056
1.03304
557.679
1.03298
584.242
1.03291
551.731
1.03285
555.242
1.03279
542.055
1.03272
542.308
1.03266
569.019
1.03259
532.645
1.03253
525.636
1.03247
546.717
1.0324
497.167
1.03234
511.709
1.03227
535.26
1.03221
524.107
1.03215
514.011
1.03208
497.122
1.03202
450.857
1.03195
513.819
1.03189
516.351
1.03182
475.029
1.03176
496.973
1.0317
486.595
1.03163
491.5
1.03157
501.183
1.0315
469.12
1.03144
513.313
1.03138
505.378
1.03131
470.632
1.03125
488.496
1.03119
487.596
1.03112
Valence
VB MAPPING DATA X Y [17324.3 , 4407.05]
2018
10
27
0
0
51
0
12
Casa Info Follows
1
Calib M = 2.57 A = 0 BE ADD
0
1
CASA region (*V.B.*) (*Edge Down*) 1484.7284 1492.1645 1 2 0 0 2675.2349 1485.8378 0.843508 1.9345918 (*NoTag*) 0 0 0
0
VB MAPPING DATA X Y [17324.3 , 4407.05]
X-ray spot-size: 400 um by 400 um
20181026
Standard  27/10/2018   00:00:51
c:\users\roxyl\onedrive\desktop\starfire\xps data\starfire_centre_4_bg_sub.vms
XPS
17324.3
4407.05
KA1486
1486.68
36
1e+037
1e+037
1e+037
1e+037
FAT
50
1e+037
1e+037
1e+037
1e+037
1e+037
1e+037
1e+037
V.B.

-1
Kinetic Energy
eV
1471.6
0.1
2
Counts
d
Transmission
d
pulse counting
0.05
100
1e+037
1e+037
1e+037
1e+037
2
MFP Exponent
d
-0.6
ESCAPE DEPTH TYPE
d
1
362
0
1
0
1
0
0.811148
0
0.811105
0
0.811061
0
0.811018
0
0.810975
0
0.810931
0
0.810888
0
0.810845
0
0.810801
0
0.810758
0
0.810715
0
0.810672
0
0.810628
0
0.810585
0
0.810542
0
0.810498
0
0.810455
0
0.810412
0
0.810369
0
0.810325
0
0.810282
0
0.810239
0
0.810196
0
0.810152
0
0.810109
0
0.810066
0
0.810023
0
0.809979
0
0.809936
0
0.809893
0
0.80985
0
0.809807
0
0.809763
0
0.80972
0
0.809677
0
0.809634
0
0.809591
0
0.809548
0
0.809504
0
0.809461
0
0.809418
0
0.809375
0
0.809332
0
0.809289
0
0.809245
0
0.809202
0
0.809159
0
0.809116
0
0.809073
0
0.80903
0
0.808987
-7.03997
0.808944
16.8417
0.808901
20.766
0.808857
41.6899
0.808814
65.5222
0.808771
97.2225
0.808728
132.587
0.808685
152.552
0.808642
191.303
0.808599
235.22
0.808556
305.042
0.808513
379.565
0.80847
470.829
0.808427
583.746
0.808384
720.912
0.808341
921.106
0.808298
1128.3
0.808255
1408
0.808211
1663.11
0.808168
1899.25
0.808125
2112.27
0.808082
2309.72
0.808039
2549.28
0.807996
2733.37
0.807953
2915.12
0.80791
3013.24
0.807867
3123.9
0.807824
3179.03
0.807781
3273.31
0.807738
3243.08
0.807695
3230.32
0.807653
3131.25
0.80761
3061.94
0.807567
2954.61
0.807524
2852.56
0.807481
2790.73
0.807438
2700.74
0.807395
2662.39
0.807352
2591.25
0.807309
2580.23
0.807266
2588.77
0.807223
2597.69
0.80718
2610.63
0.807137
2616.84
0.807094
2669.63
0.807051
2695.61
0.807009
2710.17
0.806966
2704.23
0.806923
2741.01
0.80688
2728.32
0.806837
2729.69
0.806794
2682.52
0.806751
2662.24
0.806708
2615.94
0.806665
2597.89
0.806623
2573.3
0.80658
2517.03
0.806537
2460.11
0.806494
2399.95
0.806451
2362
0.806408
2263.38
0.806366
2130.48
0.806323
1961.96
0.80628
1790.76
0.806237
1604.54
0.806194
1440.23
0.806151
1269.51
0.806109
1115.36
0.806066
941.764
0.806023
775.723
0.80598
614.687
0.805937
490.84
0.805895
388.475
0.805852
305.623
0.805809
226.262
0.805766
170.395
0.805724
120.851
0.805681
91.2311
0.805638
65.3666
0.805595
56.2345
0.805553
44.6492
0.80551
32.4235
0.805467
16.0529
0.805424
5.62159
0.805382
0.1014
0.805339
0
0.805296
0
0.805253
0
0.805211
0
0.805168
0
0.805125
0
0.805083
0
0.80504
0
0.804997
0
0.804955
0
0.804912
0
0.804869
0
0.804827
0
0.804784
0
0.804741
0
0.804699
0
0.804656
0
0.804613
0
0.804571
0
0.804528
0
0.804485
0
0.804443
0
0.8044
0
0.804358
0
0.804315
0
0.804272
0
0.80423
0
0.804187
0
0.804144
0
0.804102
0
0.804059
0
0.804017
0
0.803974
0
0.803932
0
0.803889
0
0.803846
0
0.803804
0
0.803761
0
0.803719
0
0.803676
0
0.803634
0
0.803591
0
0.803549
0
0.803506
0
0.803464
0
0.803421
C1s Snap
VB MAPPING DATA X Y [19489.8 , 4407.05]
2018
10
27
0
0
51
0
11
Casa Info Follows
1
Calib M = 2.54 A = 0 BE ADD
0
0
0
VB MAPPING DATA X Y [19489.8 , 4407.05]
X-ray spot-size: 400 um by 400 um
20181026
Standard  27/10/2018   00:00:51
c:\users\roxyl\onedrive\desktop\starfire\xps data\starfire_centre_4_bg_sub.vms
XPS
19489.8
4407.05
KA1486
1486.68
36
1e+037
1e+037
1e+037
1e+037
FAT
151.181
1e+037
1e+037
1e+037
1e+037
1e+037
1e+037
1e+037
C 1s

-1
Kinetic Energy
eV
1188.393935
0.158343
2
Counts
d
Transmission
d
pulse counting
1
5
1e+037
1e+037
1e+037
1e+037
2
MFP Exponent
d
-0.6
ESCAPE DEPTH TYPE
d
1
256
0
1
0
1
593.862
0.973313
591.488
0.973254
579.846
0.973195
582.269
0.973136
552.796
0.973078
653.387
0.973019
593.255
0.97296
609.205
0.972901
612.724
0.972843
624.849
0.972784
601.557
0.972725
571.597
0.972666
589.607
0.972608
568.082
0.972549
567.399
0.97249
651.719
0.972431
613.179
0.972373
568.092
0.972314
580.36
0.972255
558.249
0.972197
532.041
0.972138
560.972
0.972079
555.5
0.972021
587.822
0.971962
583.426
0.971903
532.823
0.971845
536.754
0.971786
543.534
0.971727
505.015
0.971669
567.484
0.97161
541.555
0.971551
578.435
0.971493
570.134
0.971434
542.83
0.971376
518.802
0.971317
535.947
0.971258
539.611
0.9712
582.126
0.971141
543.701
0.971083
556.652
0.971024
551.576
0.970965
576.155
0.970907
548.695
0.970848
531.134
0.97079
547.837
0.970731
527.242
0.970673
589.556
0.970614
516.615
0.970556
540.187
0.970497
538.693
0.970438
525.794
0.97038
585.544
0.970321
537.15
0.970263
559.028
0.970204
572.396
0.970146
541.828
0.970087
636.918
0.970029
595.496
0.969971
631.534
0.969912
656.466
0.969854
636.524
0.969795
649.739
0.969737
658.525
0.969678
616.457
0.96962
596.611
0.969561
593.114
0.969503
629.44
0.969444
612.867
0.969386
580.561
0.969328
581.622
0.969269
640.221
0.969211
629.909
0.969152
651.944
0.969094
687.164
0.969036
733.725
0.968977
767.89
0.968919
840.669
0.96886
875.72
0.968802
909.969
0.968744
934.553
0.968685
1034.03
0.968627
1119.04
0.968569
1213.31
0.96851
1255.37
0.968452
1410.18
0.968394
1532.73
0.968335
1505.06
0.968277
1490.21
0.968219
1533.56
0.96816
1502.23
0.968102
1460.35
0.968044
1426.17
0.967986
1241.89
0.967927
1214.18
0.967869
1096.4
0.967811
961.431
0.967752
840.083
0.967694
766.758
0.967636
692.065
0.967578
639.211
0.967519
624.844
0.967461
575.504
0.967403
567.69
0.967345
525.14
0.967286
518.459
0.967228
462.903
0.96717
456.553
0.967112
484.416
0.967054
475.135
0.966995
454.574
0.966937
460.787
0.966879
488.242
0.966821
440.261
0.966763
430.519
0.966705
446.051
0.966646
442.692
0.966588
393.809
0.96653
465.883
0.966472
434.562
0.966414
402.303
0.966356
424.878
0.966298
490.079
0.966239
407.572
0.966181
449.868
0.966123
449.311
0.966065
406.819
0.966007
406.856
0.965949
413.632
0.965891
Ti2p Snap
VB MAPPING DATA X Y [19489.8 , 4407.05]
2018
10
27
0
0
51
0
11
Casa Info Follows
1
Calib M = 2.54 A = 0 BE ADD
0
0
0
VB MAPPING DATA X Y [19489.8 , 4407.05]
X-ray spot-size: 400 um by 400 um
20181026
Standard  27/10/2018   00:00:51
c:\users\roxyl\onedrive\desktop\starfire\xps data\starfire_centre_4_bg_sub.vms
XPS
19489.8
4407.05
KA1486
1486.68
36
1e+037
1e+037
1e+037
1e+037
FAT
151.181
1e+037
1e+037
1e+037
1e+037
1e+037
1e+037
1e+037
Ti 2p

-1
Kinetic Energy
eV
1019.193935
0.158343
2
Counts
d
Transmission
d
pulse counting
1
6
1e+037
1e+037
1e+037
1e+037
2
MFP Exponent
d
-0.6
ESCAPE DEPTH TYPE
d
1
256
0
1
0
1
3321.46
1.03928
3503.75
1.03922
3556.29
1.03916
3733.95
1.03909
3895.28
1.03903
3938.84
1.03896
4133.63
1.0389
4432.58
1.03883
4625.36
1.03877
4864.77
1.0387
5207.2
1.03864
5530.9
1.03857
5685.85
1.03851
5940.17
1.03845
6158.5
1.03838
6346.33
1.03832
6229.43
1.03825
6387.28
1.03819
6066.82
1.03812
6018.44
1.03806
5694.32
1.03799
5300.49
1.03793
4979.38
1.03786
4520
1.0378
4304.21
1.03774
3984.98
1.03767
3568.09
1.03761
3409.47
1.03754
3111.08
1.03748
2837.44
1.03741
2719.68
1.03735
2612.77
1.03728
2564.18
1.03722
2455.57
1.03716
2421.3
1.03709
2471.82
1.03703
2380.2
1.03696
2368.55
1.0369
2408.25
1.03683
2445.39
1.03677
2536.6
1.0367
2723.26
1.03664
2718.83
1.03658
3143.15
1.03651
3503.64
1.03645
4034.63
1.03638
4626.48
1.03632
5330.12
1.03625
6293.08
1.03619
7373.41
1.03613
8832.51
1.03606
9997.76
1.036
11422.1
1.03593
12475.9
1.03587
13152.5
1.0358
13135
1.03574
12741.2
1.03567
11880.5
1.03561
10241.8
1.03555
8521.49
1.03548
6929.53
1.03542
5324.26
1.03535
3906.36
1.03529
3100.42
1.03522
2344.91
1.03516
1927.38
1.0351
1552.96
1.03503
1349.99
1.03497
1175.69
1.0349
1149.14
1.03484
1006.56
1.03477
893.782
1.03471
834.385
1.03465
831.157
1.03458
825.009
1.03452
822.219
1.03445
710.41
1.03439
734.007
1.03433
720.992
1.03426
685.163
1.0342
663.814
1.03413
673.57
1.03407
695.143
1.034
653.848
1.03394
666.553
1.03388
619.395
1.03381
605.021
1.03375
597.288
1.03368
606.476
1.03362
560.614
1.03356
596.959
1.03349
608.805
1.03343
567.174
1.03336
529.686
1.0333
619.732
1.03323
573.094
1.03317
573.737
1.03311
559.583
1.03304
546.153
1.03298
554.236
1.03291
549.971
1.03285
496.565
1.03279
567.368
1.03272
525.065
1.03266
539.926
1.03259
531.785
1.03253
526.489
1.03247
524.507
1.0324
523.603
1.03234
535.549
1.03227
560.709
1.03221
527.483
1.03215
490.647
1.03208
482.676
1.03202
477.724
1.03195
498.854
1.03189
470.249
1.03182
490.891
1.03176
503.643
1.0317
473.264
1.03163
498.972
1.03157
461.354
1.0315
479.014
1.03144
482.68
1.03138
503.726
1.03131
494.661
1.03125
454.55
1.03119
478.475
1.03112
Valence
VB MAPPING DATA X Y [19489.8 , 4407.05]
2018
10
27
0
0
51
0
12
Casa Info Follows
1
Calib M = 2.54 A = 0 BE ADD
0
1
CASA region (*V.B.*) (*Edge Down*) 1484.3839 1492.1345 1 2 0 0 2640.1213 1485.8465 0.82907352 1.5028152 (*NoTag*) 0 0 0
0
VB MAPPING DATA X Y [19489.8 , 4407.05]
X-ray spot-size: 400 um by 400 um
20181026
Standard  27/10/2018   00:00:51
c:\users\roxyl\onedrive\desktop\starfire\xps data\starfire_centre_4_bg_sub.vms
XPS
19489.8
4407.05
KA1486
1486.68
36
1e+037
1e+037
1e+037
1e+037
FAT
50
1e+037
1e+037
1e+037
1e+037
1e+037
1e+037
1e+037
V.B.

-1
Kinetic Energy
eV
1471.6
0.1
2
Counts
d
Transmission
d
pulse counting
0.05
100
1e+037
1e+037
1e+037
1e+037
2
MFP Exponent
d
-0.6
ESCAPE DEPTH TYPE
d
1
362
0
1
0
1
0
0.811148
0
0.811105
0
0.811061
0
0.811018
0
0.810975
0
0.810931
0
0.810888
0
0.810845
0
0.810801
0
0.810758
0
0.810715
0
0.810672
0
0.810628
0
0.810585
0
0.810542
0
0.810498
0
0.810455
0
0.810412
0
0.810369
0
0.810325
0
0.810282
0
0.810239
0
0.810196
0
0.810152
0
0.810109
0
0.810066
0
0.810023
0
0.809979
0
0.809936
0
0.809893
0
0.80985
0
0.809807
0
0.809763
0
0.80972
0
0.809677
0
0.809634
0
0.809591
0
0.809548
0
0.809504
0
0.809461
0
0.809418
0
0.809375
0
0.809332
0
0.809289
0
0.809245
0
0.809202
0
0.809159
0
0.809116
0
0.809073
0
0.80903
0
0.808987
0
0.808944
0
0.808901
0
0.808857
0
0.808814
-6.88606
0.808771
5.74526
0.808728
43.4321
0.808685
72.5647
0.808642
113.204
0.808599
133.724
0.808556
188.776
0.808513
252.43
0.80847
352.334
0.808427
485.687
0.808384
639.997
0.808341
799.27
0.808298
1003.59
0.808255
1242.79
0.808211
1505.39
0.808168
1777.69
0.808125
2012.8
0.808082
2248.55
0.808039
2408.16
0.807996
2560.16
0.807953
2707.59
0.80791
2839.17
0.807867
2994.83
0.807824
3104.27
0.807781
3179.12
0.807738
3178.31
0.807695
3147.72
0.807653
3111.27
0.80761
3022.08
0.807567
2939.72
0.807524
2807.2
0.807481
2711.68
0.807438
2617.46
0.807395
2611.39
0.807352
2568.69
0.807309
2565.78
0.807266
2518.9
0.807223
2547.16
0.80718
2554.96
0.807137
2575.14
0.807094
2618.3
0.807051
2637.92
0.807009
2701.64
0.806966
2649.79
0.806923
2644.22
0.80688
2614.86
0.806837
2643.82
0.806794
2631.22
0.806751
2624.11
0.806708
2610.97
0.806665
2576.31
0.806623
2554.12
0.80658
2525.19
0.806537
2498.96
0.806494
2410.14
0.806451
2332.67
0.806408
2239.7
0.806366
2140.59
0.806323
2016.62
0.80628
1875.83
0.806237
1692.9
0.806194
1490.81
0.806151
1293.09
0.806109
1143.09
0.806066
978.648
0.806023
839.952
0.80598
673.984
0.805937
549.261
0.805895
402.306
0.805852
297.088
0.805809
209.045
0.805766
166.877
0.805724
130.807
0.805681
107.963
0.805638
77.0565
0.805595
54.8763
0.805553
34.9946
0.80551
26.3453
0.805467
20.1885
0.805424
10.761
0.805382
-2.11798
0.805339
0
0.805296
0
0.805253
0
0.805211
0
0.805168
0
0.805125
0
0.805083
0
0.80504
0
0.804997
0
0.804955
0
0.804912
0
0.804869
0
0.804827
0
0.804784
0
0.804741
0
0.804699
0
0.804656
0
0.804613
0
0.804571
0
0.804528
0
0.804485
0
0.804443
0
0.8044
0
0.804358
0
0.804315
0
0.804272
0
0.80423
0
0.804187
0
0.804144
0
0.804102
0
0.804059
0
0.804017
0
0.803974
0
0.803932
0
0.803889
0
0.803846
0
0.803804
0
0.803761
0
0.803719
0
0.803676
0
0.803634
0
0.803591
0
0.803549
0
0.803506
0
0.803464
0
0.803421
C1s Snap
VB MAPPING DATA X Y [21655.4 , 4407.05]
2018
10
27
0
0
51
0
11
Casa Info Follows
1
Calib M = 2.46 A = 0 BE ADD
0
0
0
VB MAPPING DATA X Y [21655.4 , 4407.05]
X-ray spot-size: 400 um by 400 um
20181026
Standard  27/10/2018   00:00:51
c:\users\roxyl\onedrive\desktop\starfire\xps data\starfire_centre_4_bg_sub.vms
XPS
21655.4
4407.05
KA1486
1486.68
36
1e+037
1e+037
1e+037
1e+037
FAT
151.181
1e+037
1e+037
1e+037
1e+037
1e+037
1e+037
1e+037
C 1s

-1
Kinetic Energy
eV
1188.393935
0.158343
2
Counts
d
Transmission
d
pulse counting
1
5
1e+037
1e+037
1e+037
1e+037
2
MFP Exponent
d
-0.6
ESCAPE DEPTH TYPE
d
1
256
0
1
0
1
559.927
0.973313
578.46
0.973254
600.371
0.973195
541.498
0.973136
547.805
0.973078
537.423
0.973019
507.438
0.97296
610.446
0.972901
573.113
0.972843
506.836
0.972784
591.675
0.972725
608.395
0.972666
519.298
0.972608
541.031
0.972549
551.363
0.97249
607.618
0.972431
595.038
0.972373
637.729
0.972314
535.901
0.972255
578.658
0.972197
557.205
0.972138
551.423
0.972079
567.269
0.972021
588.992
0.971962
568.166
0.971903
550.427
0.971845
575.261
0.971786
604.056
0.971727
566.124
0.971669
582.509
0.97161
532.376
0.971551
571.59
0.971493
600.617
0.971434
523.565
0.971376
571.58
0.971317
579.766
0.971258
521.735
0.9712
526.367
0.971141
535.902
0.971083
501.991
0.971024
510.76
0.970965
549.512
0.970907
493.494
0.970848
499.375
0.97079
506.532
0.970731
475.062
0.970673
531.249
0.970614
511.267
0.970556
523.173
0.970497
502.567
0.970438
511.957
0.97038
529.425
0.970321
518.154
0.970263
536.794
0.970204
530.539
0.970146
563.752
0.970087
584.712
0.970029
591.324
0.969971
567.555
0.969912
607.077
0.969854
581.263
0.969795
615.275
0.969737
573.814
0.969678
602.515
0.96962
622.889
0.969561
549.813
0.969503
605.873
0.969444
603.014
0.969386
596.12
0.969328
580.656
0.969269
577.169
0.969211
602.733
0.969152
628.661
0.969094
689.108
0.969036
738.584
0.968977
732.898
0.968919
812.517
0.96886
838.786
0.968802
842.564
0.968744
913.595
0.968685
996.119
0.968627
1001.44
0.968569
1096.63
0.96851
1235.48
0.968452
1222.84
0.968394
1364.21
0.968335
1416.08
0.968277
1488.35
0.968219
1435.99
0.96816
1432.42
0.968102
1405.78
0.968044
1402.99
0.967986
1212.43
0.967927
1183.98
0.967869
1084.51
0.967811
893.277
0.967752
873.15
0.967694
726.213
0.967636
703.629
0.967578
562.294
0.967519
580.779
0.967461
562.365
0.967403
504.032
0.967345
495.059
0.967286
493.771
0.967228
469.736
0.96717
467.585
0.967112
446.173
0.967054
453.075
0.966995
460.5
0.966937
433.83
0.966879
416.22
0.966821
417.917
0.966763
427.149
0.966705
431.071
0.966646
411.424
0.966588
388.005
0.96653
421.357
0.966472
390.941
0.966414
397.377
0.966356
352.975
0.966298
406.089
0.966239
380.833
0.966181
405.938
0.966123
397.405
0.966065
431.992
0.966007
392.267
0.965949
351.993
0.965891
Ti2p Snap
VB MAPPING DATA X Y [21655.4 , 4407.05]
2018
10
27
0
0
51
0
11
Casa Info Follows
1
Calib M = 2.46 A = 0 BE ADD
0
0
0
VB MAPPING DATA X Y [21655.4 , 4407.05]
X-ray spot-size: 400 um by 400 um
20181026
Standard  27/10/2018   00:00:51
c:\users\roxyl\onedrive\desktop\starfire\xps data\starfire_centre_4_bg_sub.vms
XPS
21655.4
4407.05
KA1486
1486.68
36
1e+037
1e+037
1e+037
1e+037
FAT
151.181
1e+037
1e+037
1e+037
1e+037
1e+037
1e+037
1e+037
Ti 2p

-1
Kinetic Energy
eV
1019.193935
0.158343
2
Counts
d
Transmission
d
pulse counting
1
6
1e+037
1e+037
1e+037
1e+037
2
MFP Exponent
d
-0.6
ESCAPE DEPTH TYPE
d
1
256
0
1
0
1
2966.92
1.03928
3133.67
1.03922
3176.01
1.03916
3260.85
1.03909
3219.06
1.03903
3524.43
1.03896
3812.14
1.0389
3990.84
1.03883
4125.7
1.03877
4357.6
1.0387
4756.15
1.03864
4890.52
1.03857
5122.13
1.03851
5406.14
1.03845
5536.56
1.03838
5806.55
1.03832
5798.39
1.03825
6009.02
1.03819
5874.32
1.03812
5576.88
1.03806
5517.2
1.03799
5078.44
1.03793
4793.78
1.03786
4463.62
1.0378
4198.37
1.03774
3848.82
1.03767
3551.77
1.03761
3276.01
1.03754
3001.94
1.03748
2791.38
1.03741
2631.7
1.03735
2588.91
1.03728
2413.54
1.03722
2264.86
1.03716
2224.64
1.03709
2302.12
1.03703
2302.56
1.03696
2154.03
1.0369
2169.63
1.03683
2355.85
1.03677
2285.02
1.0367
2489.99
1.03664
2585.29
1.03658
2739.12
1.03651
3002.35
1.03645
3392.54
1.03638
3910.28
1.03632
4470.9
1.03625
5339.74
1.03619
6375.27
1.03613
7616.63
1.03606
8774.89
1.036
10102.7
1.03593
11167.9
1.03587
11753.8
1.0358
12410.9
1.03574
12249.2
1.03567
11815.5
1.03561
10764.1
1.03555
8997.34
1.03548
7502.85
1.03542
5781.57
1.03535
4601.35
1.03529
3421.9
1.03522
2567.64
1.03516
2124.4
1.0351
1607.31
1.03503
1411.27
1.03497
1216.09
1.0349
1021.99
1.03484
1021.93
1.03477
919.703
1.03471
800.818
1.03465
827.314
1.03458
788.513
1.03452
741.534
1.03445
726.708
1.03439
712.871
1.03433
719.088
1.03426
676.67
1.0342
679.776
1.03413
635.94
1.03407
639.645
1.034
600.3
1.03394
607.74
1.03388
598.842
1.03381
644.054
1.03375
627.752
1.03368
618.368
1.03362
589.292
1.03356
549.202
1.03349
618.001
1.03343
570.827
1.03336
581.473
1.0333
563.393
1.03323
522.474
1.03317
567.511
1.03311
551.499
1.03304
512.461
1.03298
550.706
1.03291
520.053
1.03285
558.745
1.03279
516.741
1.03272
520.754
1.03266
528.803
1.03259
498.28
1.03253
500.037
1.03247
532.195
1.0324
485.228
1.03234
524.48
1.03227
493.695
1.03221
527.483
1.03215
460.608
1.03208
463.131
1.03202
481.922
1.03195
441.485
1.03189
470.249
1.03182
465.011
1.03176
476.126
1.0317
461.599
1.03163
459.951
1.03157
496.205
1.0315
499.625
1.03144
466.121
1.03138
509.507
1.03131
480.575
1.03125
468.625
1.03119
446.963
1.03112
Valence
VB MAPPING DATA X Y [21655.4 , 4407.05]
2018
10
27
0
0
51
0
12
Casa Info Follows
1
Calib M = 2.46 A = 0 BE ADD
0
1
CASA region (*V.B.*) (*Edge Down*) 1484.6073 1492.0545 1 2 0 0 2456.712 1485.8709 0.81162694 1.699573 (*NoTag*) 0 0 0
0
VB MAPPING DATA X Y [21655.4 , 4407.05]
X-ray spot-size: 400 um by 400 um
20181026
Standard  27/10/2018   00:00:51
c:\users\roxyl\onedrive\desktop\starfire\xps data\starfire_centre_4_bg_sub.vms
XPS
21655.4
4407.05
KA1486
1486.68
36
1e+037
1e+037
1e+037
1e+037
FAT
50
1e+037
1e+037
1e+037
1e+037
1e+037
1e+037
1e+037
V.B.

-1
Kinetic Energy
eV
1471.6
0.1
2
Counts
d
Transmission
d
pulse counting
0.05
100
1e+037
1e+037
1e+037
1e+037
2
MFP Exponent
d
-0.6
ESCAPE DEPTH TYPE
d
1
362
0
1
0
1
0
0.811148
0
0.811105
0
0.811061
0
0.811018
0
0.810975
0
0.810931
0
0.810888
0
0.810845
0
0.810801
0
0.810758
0
0.810715
0
0.810672
0
0.810628
0
0.810585
0
0.810542
0
0.810498
0
0.810455
0
0.810412
0
0.810369
0
0.810325
0
0.810282
0
0.810239
0
0.810196
0
0.810152
0
0.810109
0
0.810066
0
0.810023
0
0.809979
0
0.809936
0
0.809893
0
0.80985
0
0.809807
0
0.809763
0
0.80972
0
0.809677
0
0.809634
0
0.809591
0
0.809548
0
0.809504
0
0.809461
0
0.809418
0
0.809375
0
0.809332
0
0.809289
0
0.809245
0
0.809202
0
0.809159
0
0.809116
0
0.809073
0
0.80903
0
0.808987
0
0.808944
0
0.808901
0
0.808857
0
0.808814
3.45886
0.808771
13.5373
0.808728
22.5854
0.808685
39.7505
0.808642
52.8881
0.808599
73.1046
0.808556
73.8235
0.808513
128.479
0.80847
180.25
0.808427
279.802
0.808384
391.218
0.808341
544.432
0.808298
733.926
0.808255
954.606
0.808211
1158.22
0.808168
1394.09
0.808125
1647.41
0.808082
1898.29
0.808039
2115.81
0.807996
2302.66
0.807953
2481.34
0.80791
2632.62
0.807867
2740.47
0.807824
2805.78
0.807781
2852.24
0.807738
2878.2
0.807695
2919.2
0.807653
2958.44
0.80761
2898.64
0.807567
2817.7
0.807524
2694.54
0.807481
2599.03
0.807438
2517.44
0.807395
2433.06
0.807352
2426.77
0.807309
2399.55
0.807266
2387.45
0.807223
2371.96
0.80718
2377.85
0.807137
2427.04
0.807094
2460.46
0.807051
2496.22
0.807009
2503.07
0.806966
2484.29
0.806923
2504.91
0.80688
2502.31
0.806837
2514.5
0.806794
2483.29
0.806751
2443.67
0.806708
2420.7
0.806665
2400.53
0.806623
2405.47
0.80658
2400.28
0.806537
2365.13
0.806494
2322.49
0.806451
2262.75
0.806408
2192.57
0.806366
2095.09
0.806323
2000.55
0.80628
1889.95
0.806237
1736.21
0.806194
1580.92
0.806151
1418.66
0.806109
1257.83
0.806066
1092.34
0.806023
911.864
0.80598
742.977
0.805937
590.494
0.805895
471.221
0.805852
378.332
0.805809
281.546
0.805766
211.522
0.805724
155.52
0.805681
121.967
0.805638
91.0315
0.805595
72.0512
0.805553
51.7605
0.80551
36.1527
0.805467
22.4901
0.805424
10.9194
0.805382
4.8
0.805339
-1.57043
0.805296
0
0.805253
0
0.805211
0
0.805168
0
0.805125
0
0.805083
0
0.80504
0
0.804997
0
0.804955
0
0.804912
0
0.804869
0
0.804827
0
0.804784
0
0.804741
0
0.804699
0
0.804656
0
0.804613
0
0.804571
0
0.804528
0
0.804485
0
0.804443
0
0.8044
0
0.804358
0
0.804315
0
0.804272
0
0.80423
0
0.804187
0
0.804144
0
0.804102
0
0.804059
0
0.804017
0
0.803974
0
0.803932
0
0.803889
0
0.803846
0
0.803804
0
0.803761
0
0.803719
0
0.803676
0
0.803634
0
0.803591
0
0.803549
0
0.803506
0
0.803464
0
0.803421
C1s Snap
VB MAPPING DATA X Y [23820.9 , 4407.05]
2018
10
27
0
0
51
0
11
Casa Info Follows
1
Calib M = 2.39 A = 0 BE ADD
0
0
0
VB MAPPING DATA X Y [23820.9 , 4407.05]
X-ray spot-size: 400 um by 400 um
20181026
Standard  27/10/2018   00:00:51
c:\users\roxyl\onedrive\desktop\starfire\xps data\starfire_centre_4_bg_sub.vms
XPS
23820.9
4407.05
KA1486
1486.68
36
1e+037
1e+037
1e+037
1e+037
FAT
151.181
1e+037
1e+037
1e+037
1e+037
1e+037
1e+037
1e+037
C 1s

-1
Kinetic Energy
eV
1188.393935
0.158343
2
Counts
d
Transmission
d
pulse counting
1
5
1e+037
1e+037
1e+037
1e+037
2
MFP Exponent
d
-0.6
ESCAPE DEPTH TYPE
d
1
256
0
1
0
1
572.979
0.973313
612.334
0.973254
601.654
0.973195
586.092
0.973136
574.009
0.973078
563.608
0.973019
567.137
0.97296
552.131
0.972901
557.022
0.972843
544.103
0.972784
622.556
0.972725
578.957
0.972666
509.43
0.972608
590.215
0.972549
526.694
0.97249
532.891
0.972431
536.986
0.972373
541.214
0.972314
489.04
0.972255
529.436
0.972197
502.084
0.972138
506.068
0.972079
481.355
0.972021
563.231
0.971962
484.819
0.971903
462.406
0.971845
444.573
0.971786
481.848
0.971727
511.933
0.971669
473.867
0.97161
458.945
0.971551
488.304
0.971493
499.009
0.971434
456.703
0.971376
515.433
0.971317
523.588
0.971258
434.593
0.9712
462.801
0.971141
481.309
0.971083
461.832
0.971024
418.095
0.970965
420.737
0.970907
430.565
0.970848
430.383
0.97079
429.357
0.970731
410.923
0.970673
398.437
0.970614
422.49
0.970556
432.788
0.970497
415.441
0.970438
428.937
0.97038
416.128
0.970321
448.504
0.970263
451.034
0.970204
478.217
0.970146
521.992
0.970087
497.005
0.970029
555.865
0.969971
623.279
0.969912
571.064
0.969854
666.201
0.969795
627.439
0.969737
605.076
0.969678
606.498
0.96962
552.814
0.969561
613.253
0.969503
627.476
0.969444
588.234
0.969386
603.9
0.969328
622.201
0.969269
682.903
0.969211
718.233
0.969152
725.676
0.969094
802.826
0.969036
878.526
0.968977
968.125
0.968919
1061.03
0.96886
1155.64
0.968802
1304.77
0.968744
1500.43
0.968685
1774.25
0.968627
1948.83
0.968569
2213.17
0.96851
2529.67
0.968452
2782.7
0.968394
3054.16
0.968335
3287.34
0.968277
3599.56
0.968219
3520.02
0.96816
3505.21
0.968102
3470.99
0.968044
3060.05
0.967986
2760.89
0.967927
2284.7
0.967869
2045.57
0.967811
1667.51
0.967752
1402.22
0.967694
1128.96
0.967636
973.161
0.967578
839.02
0.967519
690.942
0.967461
643.829
0.967403
592.107
0.967345
549.206
0.967286
488.663
0.967228
503.044
0.96717
405.637
0.967112
418.128
0.967054
433.56
0.966995
402.091
0.966937
403.504
0.966879
371.835
0.966821
391.435
0.966763
357.221
0.966705
386.966
0.966646
343.95
0.966588
369.766
0.96653
366.11
0.966472
362.958
0.966414
355.504
0.966356
338.268
0.966298
352.27
0.966239
320.872
0.966181
324.588
0.966123
318.735
0.966065
347.542
0.966007
344.45
0.965949
334.15
0.965891
Ti2p Snap
VB MAPPING DATA X Y [23820.9 , 4407.05]
2018
10
27
0
0
51
0
11
Casa Info Follows
1
Calib M = 2.39 A = 0 BE ADD
0
0
0
VB MAPPING DATA X Y [23820.9 , 4407.05]
X-ray spot-size: 400 um by 400 um
20181026
Standard  27/10/2018   00:00:51
c:\users\roxyl\onedrive\desktop\starfire\xps data\starfire_centre_4_bg_sub.vms
XPS
23820.9
4407.05
KA1486
1486.68
36
1e+037
1e+037
1e+037
1e+037
FAT
151.181
1e+037
1e+037
1e+037
1e+037
1e+037
1e+037
1e+037
Ti 2p

-1
Kinetic Energy
eV
1019.193935
0.158343
2
Counts
d
Transmission
d
pulse counting
1
6
1e+037
1e+037
1e+037
1e+037
2
MFP Exponent
d
-0.6
ESCAPE DEPTH TYPE
d
1
256
0
1
0
1
1344.84
1.03928
1473.65
1.03922
1378.19
1.03916
1530.07
1.03909
1386.89
1.03903
1582.42
1.03896
1560.43
1.0389
1668.23
1.03883
1705.4
1.03877
1952.97
1.0387
1972.12
1.03864
2025.59
1.03857
2062.82
1.03851
2138.61
1.03845
2302.44
1.03838
2371.53
1.03832
2468.15
1.03825
2442.05
1.03819
2404.45
1.03812
2493.27
1.03806
2307.37
1.03799
2239.74
1.03793
2171.68
1.03786
1929.93
1.0378
1840.46
1.03774
1798.23
1.03767
1677.39
1.03761
1519.06
1.03754
1482.01
1.03748
1425.63
1.03741
1328.99
1.03735
1272.86
1.03728
1192.72
1.03722
1169.11
1.03716
1136.35
1.03709
1119.8
1.03703
1122.44
1.03696
1100.23
1.0369
1109.12
1.03683
1158.58
1.03677
1125.55
1.0367
1158.62
1.03664
1203.99
1.03658
1294.62
1.03651
1434.87
1.03645
1483.49
1.03638
1762.72
1.03632
1962.11
1.03625
2116.3
1.03619
2525.89
1.03613
2838.46
1.03606
3166.67
1.036
3678.28
1.03593
4080.1
1.03587
4497.35
1.0358
4900.3
1.03574
4974.71
1.03567
4948.59
1.03561
4685.45
1.03555
4108.41
1.03548
3541.24
1.03542
2908.33
1.03535
2212.8
1.03529
1794.77
1.03522
1424.11
1.03516
1149.27
1.0351
1015.24
1.03503
852.985
1.03497
765.832
1.0349
756.214
1.03484
677.123
1.03477
706.578
1.03471
631.064
1.03465
598.625
1.03458
612.754
1.03452
588.808
1.03445
592.487
1.03439
505.35
1.03433
557.174
1.03426
530.388
1.0342
484.481
1.03413
565.385
1.03407
542.757
1.034
545.812
1.03394
529.322
1.03388
550.262
1.03381
489.779
1.03375
485.585
1.03368
487.559
1.03362
524.535
1.03356
502.364
1.03349
504.885
1.03343
529.728
1.03336
500.612
1.0333
477.975
1.03323
488.124
1.03317
500.797
1.03311
499.403
1.03304
504.482
1.03298
465.099
1.03291
477.815
1.03285
501.82
1.03279
464.369
1.03272
441.434
1.03266
443.236
1.03259
470.789
1.03253
451.399
1.03247
463.855
1.0324
468.173
1.03234
479.354
1.03227
481.819
1.03221
448.993
1.03215
422.224
1.03208
463.981
1.03202
473.526
1.03195
478.068
1.03189
465.219
1.03182
458.332
1.03176
475.293
1.0317
411.606
1.03163
473.235
1.03157
463.843
1.0315
450.157
1.03144
443.768
1.03138
476.476
1.03131
454.889
1.03125
473.593
1.03119
475.158
1.03112
Valence
VB MAPPING DATA X Y [23820.9 , 4407.05]
2018
10
27
0
0
51
0
12
Casa Info Follows
1
Calib M = 2.39 A = 0 BE ADD
0
1
CASA region (*V.B.*) (*Edge Down*) 1484.9014 1491.9845 1 2 0 0 1194.4981 1485.7757 0.89958596 0.3323596 (*NoTag*) 0 0 0
0
VB MAPPING DATA X Y [23820.9 , 4407.05]
X-ray spot-size: 400 um by 400 um
20181026
Standard  27/10/2018   00:00:51
c:\users\roxyl\onedrive\desktop\starfire\xps data\starfire_centre_4_bg_sub.vms
XPS
23820.9
4407.05
KA1486
1486.68
36
1e+037
1e+037
1e+037
1e+037
FAT
50
1e+037
1e+037
1e+037
1e+037
1e+037
1e+037
1e+037
V.B.

-1
Kinetic Energy
eV
1471.6
0.1
2
Counts
d
Transmission
d
pulse counting
0.05
100
1e+037
1e+037
1e+037
1e+037
2
MFP Exponent
d
-0.6
ESCAPE DEPTH TYPE
d
1
362
0
1
0
1
0
0.811148
0
0.811105
0
0.811061
0
0.811018
0
0.810975
0
0.810931
0
0.810888
0
0.810845
0
0.810801
0
0.810758
0
0.810715
0
0.810672
0
0.810628
0
0.810585
0
0.810542
0
0.810498
0
0.810455
0
0.810412
0
0.810369
0
0.810325
0
0.810282
0
0.810239
0
0.810196
0
0.810152
0
0.810109
0
0.810066
0
0.810023
0
0.809979
0
0.809936
0
0.809893
0
0.80985
0
0.809807
0
0.809763
0
0.80972
0
0.809677
0
0.809634
0
0.809591
0
0.809548
0
0.809504
0
0.809461
0
0.809418
0
0.809375
0
0.809332
0
0.809289
0
0.809245
0
0.809202
0
0.809159
0
0.809116
0
0.809073
0
0.80903
0
0.808987
0
0.808944
0
0.808901
0
0.808857
-7.9086
0.808814
8.39326
0.808771
20.1008
0.808728
20.9072
0.808685
22.7115
0.808642
22.7545
0.808599
45.9912
0.808556
56.2216
0.808513
93.4574
0.80847
106.835
0.808427
137.836
0.808384
156.39
0.808341
208.568
0.808298
275.519
0.808255
362.105
0.808211
441.434
0.808168
541.633
0.808125
637.73
0.808082
755.71
0.808039
877.849
0.807996
978.293
0.807953
1077.13
0.80791
1111.28
0.807867
1163.77
0.807824
1203.29
0.807781
1244.6
0.807738
1284.92
0.807695
1282.99
0.807653
1315.28
0.80761
1330.97
0.807567
1335.89
0.807524
1305.75
0.807481
1255.95
0.807438
1223.6
0.807395
1168.31
0.807352
1150.37
0.807309
1131.8
0.807266
1134.98
0.807223
1126.59
0.80718
1120.21
0.807137
1112.11
0.807094
1095.58
0.807051
1120.03
0.807009
1142.48
0.806966
1188.51
0.806923
1192.9
0.80688
1210.4
0.806837
1203.9
0.806794
1184.49
0.806751
1154.9
0.806708
1121.94
0.806665
1112.42
0.806623
1092.64
0.80658
1067.69
0.806537
1053.2
0.806494
1045.83
0.806451
1047.44
0.806408
1038.56
0.806366
1006.64
0.806323
937.831
0.80628
851.628
0.806237
777.329
0.806194
728.142
0.806151
666.821
0.806109
601.745
0.806066
528.822
0.806023
448.406
0.80598
376.433
0.805937
296.794
0.805895
240.793
0.805852
186.613
0.805809
144.519
0.805766
113.601
0.805724
92.8011
0.805681
79.3887
0.805638
58.3157
0.805595
45.0341
0.805553
31.0852
0.80551
23.0212
0.805467
10.8107
0.805424
5.98471
0.805382
2.25195
0.805339
2.1418
0.805296
-1.20439
0.805253
0
0.805211
0
0.805168
0
0.805125
0
0.805083
0
0.80504
0
0.804997
0
0.804955
0
0.804912
0
0.804869
0
0.804827
0
0.804784
0
0.804741
0
0.804699
0
0.804656
0
0.804613
0
0.804571
0
0.804528
0
0.804485
0
0.804443
0
0.8044
0
0.804358
0
0.804315
0
0.804272
0
0.80423
0
0.804187
0
0.804144
0
0.804102
0
0.804059
0
0.804017
0
0.803974
0
0.803932
0
0.803889
0
0.803846
0
0.803804
0
0.803761
0
0.803719
0
0.803676
0
0.803634
0
0.803591
0
0.803549
0
0.803506
0
0.803464
0
0.803421
C1s Snap
VB MAPPING DATA X Y [0 , 6610.58]
2018
10
27
0
0
51
0
11
Casa Info Follows
1
Calib M = 2.31 A = 0 BE ADD
0
0
0
VB MAPPING DATA X Y [0 , 6610.58]
X-ray spot-size: 400 um by 400 um
20181026
Standard  27/10/2018   00:00:51
c:\users\roxyl\onedrive\desktop\starfire\xps data\starfire_centre_4_bg_sub.vms
XPS
0
6610.58
KA1486
1486.68
36
1e+037
1e+037
1e+037
1e+037
FAT
151.181
1e+037
1e+037
1e+037
1e+037
1e+037
1e+037
1e+037
C 1s

-1
Kinetic Energy
eV
1188.393935
0.158343
2
Counts
d
Transmission
d
pulse counting
1
5
1e+037
1e+037
1e+037
1e+037
2
MFP Exponent
d
-0.6
ESCAPE DEPTH TYPE
d
1
256
0
1
0
1
691.752
0.973313
673.567
0.973254
656.816
0.973195
644.701
0.973136
670.094
0.973078
721.967
0.973019
654.197
0.97296
662.557
0.972901
694.42
0.972843
667.086
0.972784
713.963
0.972725
667.272
0.972666
671.017
0.972608
677.518
0.972549
716.649
0.97249
667.645
0.972431
740.169
0.972373
665.828
0.972314
648.849
0.972255
653.091
0.972197
687.819
0.972138
664.811
0.972079
687.314
0.972021
669.789
0.971962
669.121
0.971903
639.622
0.971845
627.769
0.971786
625.006
0.971727
692.955
0.971669
701.554
0.97161
639.081
0.971551
666.284
0.971493
687.548
0.971434
695.82
0.971376
719.81
0.971317
702.237
0.971258
670.324
0.9712
634.539
0.971141
654.001
0.971083
673.783
0.971024
591.29
0.970965
607.238
0.970907
569.671
0.970848
573.844
0.97079
604.36
0.970731
541.375
0.970673
561.482
0.970614
579.721
0.970556
564.644
0.970497
601.381
0.970438
635.423
0.97038
602.485
0.970321
625.795
0.970263
568.557
0.970204
605.881
0.970146
641.006
0.970087
644.227
0.970029
709.172
0.969971
672.811
0.969912
696.595
0.969854
718.392
0.969795
749.075
0.969737
759.371
0.969678
725.009
0.96962
670.579
0.969561
725.029
0.969503
675.592
0.969444
723.222
0.969386
707.953
0.969328
694.662
0.969269
695.513
0.969211
692.027
0.969152
741.199
0.969094
789.219
0.969036
848.399
0.968977
869.952
0.968919
906.68
0.96886
963.195
0.968802
1015.89
0.968744
1129.85
0.968685
1167.67
0.968627
1301.12
0.968569
1436.24
0.96851
1558.32
0.968452
1680.35
0.968394
1819.88
0.968335
1934
0.968277
1995
0.968219
1910.97
0.96816
1857.78
0.968102
1846.94
0.968044
1745.16
0.967986
1576.99
0.967927
1442.01
0.967869
1227.16
0.967811
1059.57
0.967752
948.221
0.967694
868.572
0.967636
819.27
0.967578
697.563
0.967519
638.945
0.967461
587.768
0.967403
553.737
0.967345
532.016
0.967286
529.527
0.967228
479.984
0.96717
490.498
0.967112
503.963
0.967054
436.954
0.966995
453.728
0.966937
439.727
0.966879
448.881
0.966821
444.399
0.966763
443.156
0.966705
429.407
0.966646
403.195
0.966588
397.954
0.96653
432.901
0.966472
407.402
0.966414
394.092
0.966356
442.853
0.966298
406.904
0.966239
392.177
0.966181
404.311
0.966123
429.847
0.966065
421.436
0.966007
378.489
0.965949
403.899
0.965891
Ti2p Snap
VB MAPPING DATA X Y [0 , 6610.58]
2018
10
27
0
0
51
0
11
Casa Info Follows
1
Calib M = 2.31 A = 0 BE ADD
0
0
0
VB MAPPING DATA X Y [0 , 6610.58]
X-ray spot-size: 400 um by 400 um
20181026
Standard  27/10/2018   00:00:51
c:\users\roxyl\onedrive\desktop\starfire\xps data\starfire_centre_4_bg_sub.vms
XPS
0
6610.58
KA1486
1486.68
36
1e+037
1e+037
1e+037
1e+037
FAT
151.181
1e+037
1e+037
1e+037
1e+037
1e+037
1e+037
1e+037
Ti 2p

-1
Kinetic Energy
eV
1019.193935
0.158343
2
Counts
d
Transmission
d
pulse counting
1
6
1e+037
1e+037
1e+037
1e+037
2
MFP Exponent
d
-0.6
ESCAPE DEPTH TYPE
d
1
256
0
1
0
1
3382.77
1.03928
3560.99
1.03922
3438.27
1.03916
3621.87
1.03909
3735.79
1.03903
3737.37
1.03896
4104.4
1.0389
4368.03
1.03883
4466.78
1.03877
4762.58
1.0387
5162.1
1.03864
5308.32
1.03857
5498.78
1.03851
6014.68
1.03845
6152.29
1.03838
6342.62
1.03832
6380.42
1.03825
6430.4
1.03819
6503.88
1.03812
6259.17
1.03806
6235.31
1.03799
6033.87
1.03793
5650.86
1.03786
5325.8
1.0378
5074.5
1.03774
4431.01
1.03767
4157.92
1.03761
3842.32
1.03754
3623.46
1.03748
3380.97
1.03741
2977.94
1.03735
2924.17
1.03728
2764.28
1.03722
2595.5
1.03716
2443.64
1.03709
2380.27
1.03703
2555.44
1.03696
2422.73
1.0369
2424.82
1.03683
2458.66
1.03677
2454.56
1.0367
2509.8
1.03664
2610.47
1.03658
2797.77
1.03651
2854.66
1.03645
3182.45
1.03638
3557.52
1.03632
4366.02
1.03625
4975.26
1.03619
5940.42
1.03613
7241.54
1.03606
8377.74
1.036
10004.6
1.03593
11454.9
1.03587
12481.6
1.0358
13353.9
1.03574
13693.1
1.03567
13362.1
1.03561
12357.6
1.03555
10985.3
1.03548
9364.64
1.03542
7601.79
1.03535
6015.31
1.03529
4463.26
1.03522
3438.3
1.03516
2605
1.0351
2020.78
1.03503
1779.89
1.03497
1496.07
1.0349
1280.11
1.03484
1155.43
1.03477
1087.71
1.03471
942.76
1.03465
923.401
1.03458
861.505
1.03452
823.179
1.03445
793.818
1.03439
816.631
1.03433
750.518
1.03426
685.163
1.0342
698.554
1.03413
698.97
1.03407
674.449
1.034
698.001
1.03394
687.091
1.03388
651.158
1.03381
674.724
1.03375
643.446
1.03368
647.64
1.03362
629.072
1.03356
639.206
1.03349
642.832
1.03343
629.28
1.03336
625.084
1.0333
601.558
1.03323
583.941
1.03317
627.108
1.03311
599.104
1.03304
584.277
1.03298
583.36
1.03291
589.569
1.03285
542.105
1.03279
592.681
1.03272
568.174
1.03266
569.875
1.03259
524.053
1.03253
562.328
1.03247
568.073
1.0324
555.156
1.03234
538.955
1.03227
534.412
1.03221
531.703
1.03215
560.74
1.03208
510.719
1.03202
487.799
1.03195
513.819
1.03189
507.969
1.03182
481.708
1.03176
515.317
1.0317
502.426
1.03163
517.237
1.03157
494.545
1.0315
535.902
1.03144
476.057
1.03138
467.392
1.03131
515.376
1.03125
479.389
1.03119
488.425
1.03112
Valence
VB MAPPING DATA X Y [0 , 6610.58]
2018
10
27
0
0
51
0
12
Casa Info Follows
1
Calib M = 2.31 A = 0 BE ADD
0
1
CASA region (*V.B.*) (*Edge Down*) 1484.667 1491.9045 1 2 0 0 2705.1823 1485.9011 0.77512393 3.0181463 (*NoTag*) 0 0 0
0
VB MAPPING DATA X Y [0 , 6610.58]
X-ray spot-size: 400 um by 400 um
20181026
Standard  27/10/2018   00:00:51
c:\users\roxyl\onedrive\desktop\starfire\xps data\starfire_centre_4_bg_sub.vms
XPS
0
6610.58
KA1486
1486.68
36
1e+037
1e+037
1e+037
1e+037
FAT
50
1e+037
1e+037
1e+037
1e+037
1e+037
1e+037
1e+037
V.B.

-1
Kinetic Energy
eV
1471.6
0.1
2
Counts
d
Transmission
d
pulse counting
0.05
100
1e+037
1e+037
1e+037
1e+037
2
MFP Exponent
d
-0.6
ESCAPE DEPTH TYPE
d
1
362
0
1
0
1
0
0.811148
0
0.811105
0
0.811061
0
0.811018
0
0.810975
0
0.810931
0
0.810888
0
0.810845
0
0.810801
0
0.810758
0
0.810715
0
0.810672
0
0.810628
0
0.810585
0
0.810542
0
0.810498
0
0.810455
0
0.810412
0
0.810369
0
0.810325
0
0.810282
0
0.810239
0
0.810196
0
0.810152
0
0.810109
0
0.810066
0
0.810023
0
0.809979
0
0.809936
0
0.809893
0
0.80985
0
0.809807
0
0.809763
0
0.80972
0
0.809677
0
0.809634
0
0.809591
0
0.809548
0
0.809504
0
0.809461
0
0.809418
0
0.809375
0
0.809332
0
0.809289
0
0.809245
0
0.809202
0
0.809159
0
0.809116
0
0.809073
0
0.80903
0
0.808987
0
0.808944
0
0.808901
0
0.808857
0
0.808814
0
0.808771
0
0.808728
0
0.808685
0
0.808642
0
0.808599
1.4322
0.808556
-2.6239
0.808513
29.3383
0.80847
68.1544
0.808427
143.696
0.808384
223.028
0.808341
342.648
0.808298
490.601
0.808255
667.867
0.808211
867.753
0.808168
1081.83
0.808125
1335.33
0.808082
1582.69
0.808039
1854.11
0.807996
2094.81
0.807953
2325.28
0.80791
2541.37
0.807867
2732.19
0.807824
2893.67
0.807781
2996.6
0.807738
3099.32
0.807695
3202.15
0.807653
3256.74
0.80761
3230.21
0.807567
3116.85
0.807524
3018.4
0.807481
2945.65
0.807438
2877.73
0.807395
2783.32
0.807352
2653.75
0.807309
2559.07
0.807266
2498.17
0.807223
2492.68
0.80718
2546.63
0.807137
2545.97
0.807094
2590.27
0.807051
2610.11
0.807009
2689.79
0.806966
2731.92
0.806923
2742.2
0.80688
2737.78
0.806837
2716.77
0.806794
2685.33
0.806751
2669.32
0.806708
2676.38
0.806665
2705.88
0.806623
2685.5
0.80658
2661.2
0.806537
2631.01
0.806494
2646.37
0.806451
2616.19
0.806408
2577.35
0.806366
2520.96
0.806323
2447.36
0.80628
2342.05
0.806237
2196.11
0.806194
2046.35
0.806151
1902.46
0.806109
1734.07
0.806066
1555.81
0.806023
1339.82
0.80598
1143.92
0.805937
939.264
0.805895
755.507
0.805852
593.505
0.805809
461.779
0.805766
364.221
0.805724
275.075
0.805681
218.998
0.805638
161.836
0.805595
127.216
0.805553
85.7462
0.80551
63.0661
0.805467
41.3131
0.805424
27.843
0.805382
16.6031
0.805339
11.5563
0.805296
9.35334
0.805253
-1.5387
0.805211
0
0.805168
0
0.805125
0
0.805083
0
0.80504
0
0.804997
0
0.804955
0
0.804912
0
0.804869
0
0.804827
0
0.804784
0
0.804741
0
0.804699
0
0.804656
0
0.804613
0
0.804571
0
0.804528
0
0.804485
0
0.804443
0
0.8044
0
0.804358
0
0.804315
0
0.804272
0
0.80423
0
0.804187
0
0.804144
0
0.804102
0
0.804059
0
0.804017
0
0.803974
0
0.803932
0
0.803889
0
0.803846
0
0.803804
0
0.803761
0
0.803719
0
0.803676
0
0.803634
0
0.803591
0
0.803549
0
0.803506
0
0.803464
0
0.803421
C1s Snap
VB MAPPING DATA X Y [2165.54 , 6610.58]
2018
10
27
0
0
51
0
11
Casa Info Follows
1
Calib M = 2.37 A = 0 BE ADD
0
0
0
VB MAPPING DATA X Y [2165.54 , 6610.58]
X-ray spot-size: 400 um by 400 um
20181026
Standard  27/10/2018   00:00:51
c:\users\roxyl\onedrive\desktop\starfire\xps data\starfire_centre_4_bg_sub.vms
XPS
2165.54
6610.58
KA1486
1486.68
36
1e+037
1e+037
1e+037
1e+037
FAT
151.181
1e+037
1e+037
1e+037
1e+037
1e+037
1e+037
1e+037
C 1s

-1
Kinetic Energy
eV
1188.393935
0.158343
2
Counts
d
Transmission
d
pulse counting
1
5
1e+037
1e+037
1e+037
1e+037
2
MFP Exponent
d
-0.6
ESCAPE DEPTH TYPE
d
1
256
0
1
0
1
749.18
0.973313
668.356
0.973254
647.836
0.973195
602.655
0.973136
682.572
0.973078
650.893
0.973019
629.323
0.97296
655.112
0.972901
628.816
0.972843
645.968
0.972784
691.729
0.972725
635.381
0.972666
640.18
0.972608
604.971
0.972549
640.174
0.97249
683.57
0.972431
618.017
0.972373
620.625
0.972314
640.438
0.972255
643.487
0.972197
624.31
0.972138
611.101
0.972079
613.169
0.972021
600.702
0.971962
583.426
0.971903
531.649
0.971845
606.766
0.971786
600.565
0.971727
567.277
0.971669
595.223
0.97161
613.839
0.971551
665.144
0.971493
609.648
0.971434
621.025
0.971376
568.212
0.971317
586.508
0.971258
564.189
0.9712
570.974
0.971141
608.322
0.971083
586.772
0.971024
563.711
0.970965
570.604
0.970907
539.862
0.970848
561.797
0.97079
564.142
0.970731
502.239
0.970673
580.918
0.970614
615.018
0.970556
576.341
0.970497
602.443
0.970438
607.75
0.97038
528.366
0.970321
595.191
0.970263
675.492
0.970204
601.696
0.970146
667.106
0.970087
656.757
0.970029
636.169
0.969971
710.992
0.969912
717.174
0.969854
671.318
0.969795
741.98
0.969737
731.134
0.969678
682.186
0.96962
707.563
0.969561
778.399
0.969503
735.492
0.969444
753.767
0.969386
689.477
0.969328
717.849
0.969269
668.352
0.969211
700.762
0.969152
761.572
0.969094
796.022
0.969036
789.118
0.968977
873.84
0.968919
943.569
0.96886
967.083
0.968802
1051.52
0.968744
1141.28
0.968685
1261.5
0.968627
1357.07
0.968569
1568.1
0.96851
1625.54
0.968452
1899.69
0.968394
1989.35
0.968335
2046.39
0.968277
2111.21
0.968219
2141.1
0.96816
2181.68
0.968102
2077.23
0.968044
1888.89
0.967986
1764.8
0.967927
1618.6
0.967869
1422.85
0.967811
1182.25
0.967752
1076.02
0.967694
974.891
0.967636
828.165
0.967578
758.566
0.967519
728.838
0.967461
614.922
0.967403
576.41
0.967345
550.925
0.967286
521.013
0.967228
502.19
0.96717
474.374
0.967112
486.966
0.967054
471.741
0.966995
496.053
0.966937
459.102
0.966879
457.256
0.966821
438.606
0.966763
469.274
0.966705
416.924
0.966646
412.247
0.966588
431.946
0.96653
422.181
0.966472
417.278
0.966414
421.186
0.966356
428.146
0.966298
407.719
0.966239
439.984
0.966181
401.871
0.966123
416.87
0.966065
416.564
0.966007
451.432
0.965949
441.207
0.965891
Ti2p Snap
VB MAPPING DATA X Y [2165.54 , 6610.58]
2018
10
27
0
0
51
0
11
Casa Info Follows
1
Calib M = 2.37 A = 0 BE ADD
0
0
0
VB MAPPING DATA X Y [2165.54 , 6610.58]
X-ray spot-size: 400 um by 400 um
20181026
Standard  27/10/2018   00:00:51
c:\users\roxyl\onedrive\desktop\starfire\xps data\starfire_centre_4_bg_sub.vms
XPS
2165.54
6610.58
KA1486
1486.68
36
1e+037
1e+037
1e+037
1e+037
FAT
151.181
1e+037
1e+037
1e+037
1e+037
1e+037
1e+037
1e+037
Ti 2p

-1
Kinetic Energy
eV
1019.193935
0.158343
2
Counts
d
Transmission
d
pulse counting
1
6
1e+037
1e+037
1e+037
1e+037
2
MFP Exponent
d
-0.6
ESCAPE DEPTH TYPE
d
1
256
0
1
0
1
3408.09
1.03928
3441.18
1.03922
3634.97
1.03916
3849.94
1.03909
3761.31
1.03903
3923.54
1.03896
4142.52
1.0389
4404.73
1.03883
4549.84
1.03877
4937.94
1.0387
5094.44
1.03864
5395.36
1.03857
5705.81
1.03851
6064.36
1.03845
6299.06
1.03838
6530.37
1.03832
6548.45
1.03825
6776.63
1.03819
6549.89
1.03812
6382.57
1.03806
6295.56
1.03799
5940.24
1.03793
5719.43
1.03786
5268.24
1.0378
4824.01
1.03774
4551.91
1.03767
4080.98
1.03761
3751.81
1.03754
3497.09
1.03748
3255.46
1.03741
2980.23
1.03735
2838.93
1.03728
2679.96
1.03722
2600.02
1.03716
2538.62
1.03709
2479.63
1.03703
2366.89
1.03696
2339.8
1.0369
2457.96
1.03683
2433.23
1.03677
2589.1
1.0367
2510.9
1.03664
2738.53
1.03658
2763.01
1.03651
3018.52
1.03645
3355.91
1.03638
3837.59
1.03632
4489.97
1.03625
5323.94
1.03619
6197.33
1.03613
7775.73
1.03606
8726.69
1.036
10223.8
1.03593
11919.8
1.03587
12610
1.0358
13546.1
1.03574
13748.9
1.03567
13239.3
1.03561
12334.1
1.03555
10678.6
1.03548
8951.36
1.03542
7233.73
1.03535
5464.11
1.03529
4190.1
1.03522
3226.18
1.03516
2414.95
1.0351
2008.16
1.03503
1671.93
1.03497
1439.3
1.0349
1248.57
1.03484
1145.83
1.03477
1070.43
1.03471
975.368
1.03465
934.932
1.03458
861.505
1.03452
851.995
1.03445
820.662
1.03439
807.984
1.03433
765.757
1.03426
724.801
1.0342
699.493
1.03413
705.555
1.03407
680.093
1.034
682.031
1.03394
661.885
1.03388
693.199
1.03381
640.337
1.03375
618.521
1.03368
650.384
1.03362
628.147
1.03356
622.674
1.03349
576.617
1.03343
619.234
1.03336
560.577
1.0333
567.027
1.03323
569.478
1.03317
607.539
1.03311
562.277
1.03304
566.545
1.03298
586.89
1.03291
571.09
1.03285
576.261
1.03279
556.021
1.03272
531.1
1.03266
538.215
1.03259
542.954
1.03253
522.223
1.03247
534.758
1.0324
524.456
1.03234
492.126
1.03227
475.881
1.03221
516.511
1.03215
512.343
1.03208
516.667
1.03202
531.457
1.03195
496.359
1.03189
486.175
1.03182
525.955
1.03176
475.293
1.0317
504.093
1.03163
502.293
1.03157
477.12
1.0315
504.572
1.03144
470.261
1.03138
497.12
1.03131
500.461
1.03125
431.367
1.03119
491.742
1.03112
Valence
VB MAPPING DATA X Y [2165.54 , 6610.58]
2018
10
27
0
0
51
0
12
Casa Info Follows
1
Calib M = 2.37 A = 0 BE ADD
0
1
CASA region (*V.B.*) (*Edge Down*) 1484.6828 1491.9645 1 2 0 0 2707.8222 1485.9192 0.75681198 3.3588193 (*NoTag*) 0 0 0
0
VB MAPPING DATA X Y [2165.54 , 6610.58]
X-ray spot-size: 400 um by 400 um
20181026
Standard  27/10/2018   00:00:51
c:\users\roxyl\onedrive\desktop\starfire\xps data\starfire_centre_4_bg_sub.vms
XPS
2165.54
6610.58
KA1486
1486.68
36
1e+037
1e+037
1e+037
1e+037
FAT
50
1e+037
1e+037
1e+037
1e+037
1e+037
1e+037
1e+037
V.B.

-1
Kinetic Energy
eV
1471.6
0.1
2
Counts
d
Transmission
d
pulse counting
0.05
100
1e+037
1e+037
1e+037
1e+037
2
MFP Exponent
d
-0.6
ESCAPE DEPTH TYPE
d
1
362
0
1
0
1
0
0.811148
0
0.811105
0
0.811061
0
0.811018
0
0.810975
0
0.810931
0
0.810888
0
0.810845
0
0.810801
0
0.810758
0
0.810715
0
0.810672
0
0.810628
0
0.810585
0
0.810542
0
0.810498
0
0.810455
0
0.810412
0
0.810369
0
0.810325
0
0.810282
0
0.810239
0
0.810196
0
0.810152
0
0.810109
0
0.810066
0
0.810023
0
0.809979
0
0.809936
0
0.809893
0
0.80985
0
0.809807
0
0.809763
0
0.80972
0
0.809677
0
0.809634
0
0.809591
0
0.809548
0
0.809504
0
0.809461
0
0.809418
0
0.809375
0
0.809332
0
0.809289
0
0.809245
0
0.809202
0
0.809159
0
0.809116
0
0.809073
0
0.80903
0
0.808987
0
0.808944
0
0.808901
0
0.808857
0
0.808814
0
0.808771
0
0.808728
-1.0559
0.808685
16.6444
0.808642
20.1411
0.808599
34.1675
0.808556
44.8131
0.808513
92.2476
0.80847
120.051
0.808427
174.162
0.808384
243.834
0.808341
376.569
0.808298
544.625
0.808255
754.164
0.808211
1012.25
0.808168
1263.24
0.808125
1518.53
0.808082
1751.37
0.808039
2003.45
0.807996
2261.69
0.807953
2475.36
0.80791
2665.89
0.807867
2828.43
0.807824
2971.28
0.807781
3079.14
0.807738
3135.8
0.807695
3180.71
0.807653
3209.79
0.80761
3215.5
0.807567
3155.49
0.807524
3098.1
0.807481
2937.51
0.807438
2852.79
0.807395
2708.1
0.807352
2670.35
0.807309
2576.88
0.807266
2566.17
0.807223
2560.49
0.80718
2581.89
0.807137
2583.31
0.807094
2617.71
0.807051
2663.35
0.807009
2699.5
0.806966
2732.9
0.806923
2767.65
0.80688
2792.14
0.806837
2793.53
0.806794
2758.84
0.806751
2764.21
0.806708
2753.67
0.806665
2774.51
0.806623
2730.08
0.80658
2706.2
0.806537
2663.36
0.806494
2644.22
0.806451
2604.66
0.806408
2535.89
0.806366
2471.9
0.806323
2417.7
0.80628
2323.24
0.806237
2193.48
0.806194
2027.18
0.806151
1857.66
0.806109
1660.52
0.806066
1453.29
0.806023
1243.59
0.80598
1034.7
0.805937
828.23
0.805895
673.911
0.805852
536.501
0.805809
430.339
0.805766
324.257
0.805724
236.227
0.805681
169.281
0.805638
130.266
0.805595
109.524
0.805553
83.5555
0.80551
53.897
0.805467
30.6613
0.805424
17.2686
0.805382
12.1623
0.805339
6.22279
0.805296
0.529522
0.805253
0
0.805211
0
0.805168
0
0.805125
0
0.805083
0
0.80504
0
0.804997
0
0.804955
0
0.804912
0
0.804869
0
0.804827
0
0.804784
0
0.804741
0
0.804699
0
0.804656
0
0.804613
0
0.804571
0
0.804528
0
0.804485
0
0.804443
0
0.8044
0
0.804358
0
0.804315
0
0.804272
0
0.80423
0
0.804187
0
0.804144
0
0.804102
0
0.804059
0
0.804017
0
0.803974
0
0.803932
0
0.803889
0
0.803846
0
0.803804
0
0.803761
0
0.803719
0
0.803676
0
0.803634
0
0.803591
0
0.803549
0
0.803506
0
0.803464
0
0.803421
C1s Snap
VB MAPPING DATA X Y [4331.07 , 6610.58]
2018
10
27
0
0
51
0
11
Casa Info Follows
1
Calib M = 2.34 A = 0 BE ADD
0
0
0
VB MAPPING DATA X Y [4331.07 , 6610.58]
X-ray spot-size: 400 um by 400 um
20181026
Standard  27/10/2018   00:00:51
c:\users\roxyl\onedrive\desktop\starfire\xps data\starfire_centre_4_bg_sub.vms
XPS
4331.07
6610.58
KA1486
1486.68
36
1e+037
1e+037
1e+037
1e+037
FAT
151.181
1e+037
1e+037
1e+037
1e+037
1e+037
1e+037
1e+037
C 1s

-1
Kinetic Energy
eV
1188.393935
0.158343
2
Counts
d
Transmission
d
pulse counting
1
5
1e+037
1e+037
1e+037
1e+037
2
MFP Exponent
d
-0.6
ESCAPE DEPTH TYPE
d
1
256
0
1
0
1
622.576
0.973313
729.589
0.973254
632.442
0.973195
667.635
0.973136
660.111
0.973078
664.609
0.973019
609.424
0.97296
637.742
0.972901
638.718
0.972843
657.148
0.972784
653.436
0.972725
621.888
0.972666
651.281
0.972608
663.992
0.972549
662.376
0.97249
663.97
0.972431
621.645
0.972373
641.394
0.972314
702.92
0.972255
578.658
0.972197
614.723
0.972138
588.424
0.972079
608.461
0.972021
581.967
0.971962
585.774
0.971903
640.796
0.971845
605.599
0.971786
594.745
0.971727
605.326
0.971669
595.223
0.97161
603.513
0.971551
613.803
0.971493
563.36
0.971434
596.093
0.971376
610.884
0.971317
517.97
0.971258
582.064
0.9712
562.052
0.971141
567.098
0.971083
592.349
0.971024
616.662
0.970965
630.551
0.970907
593.959
0.970848
554.132
0.97079
554.359
0.970731
583.771
0.970673
559.323
0.970614
567.955
0.970556
562.517
0.970497
525.942
0.970438
620.522
0.97038
525.189
0.970321
661.676
0.970263
608.79
0.970204
619.485
0.970146
616.995
0.970087
701.654
0.970029
670.584
0.969971
701.705
0.969912
684.248
0.969854
697.925
0.969795
727.789
0.969737
749.286
0.969678
698.12
0.96962
697.83
0.969561
732.077
0.969503
686.394
0.969444
755.738
0.969386
676.835
0.969328
672.44
0.969269
632.461
0.969211
672.615
0.969152
713.064
0.969094
758.116
0.969036
797.865
0.968977
882.588
0.968919
902.797
0.96886
943.756
0.968802
1060.19
0.968744
1139.37
0.968685
1180.94
0.968627
1286.89
0.968569
1419.16
0.96851
1671.93
0.968452
1725.54
0.968394
1868.84
0.968335
1946.18
0.968277
2008.02
0.968219
2065.62
0.96816
2079.3
0.968102
1985.67
0.968044
1947.31
0.967986
1780.45
0.967927
1593.89
0.967869
1348.78
0.967811
1244.95
0.967752
1148.41
0.967694
915.425
0.967636
860.189
0.967578
742.652
0.967519
649.521
0.967461
660.472
0.967403
599.955
0.967345
550.925
0.967286
526.121
0.967228
509.023
0.96717
506.621
0.967112
503.113
0.967054
465.802
0.966995
504.518
0.966937
456.575
0.966879
495.779
0.966821
477.501
0.966763
443.999
0.966705
422.75
0.966646
411.424
0.966588
429.459
0.96653
438.673
0.966472
446.085
0.966414
436.786
0.966356
397.097
0.966298
405.273
0.966239
422.157
0.966181
419.768
0.966123
424.981
0.966065
423.06
0.966007
407.666
0.965949
429.853
0.965891
Ti2p Snap
VB MAPPING DATA X Y [4331.07 , 6610.58]
2018
10
27
0
0
51
0
11
Casa Info Follows
1
Calib M = 2.34 A = 0 BE ADD
0
0
0
VB MAPPING DATA X Y [4331.07 , 6610.58]
X-ray spot-size: 400 um by 400 um
20181026
Standard  27/10/2018   00:00:51
c:\users\roxyl\onedrive\desktop\starfire\xps data\starfire_centre_4_bg_sub.vms
XPS
4331.07
6610.58
KA1486
1486.68
36
1e+037
1e+037
1e+037
1e+037
FAT
151.181
1e+037
1e+037
1e+037
1e+037
1e+037
1e+037
1e+037
Ti 2p

-1
Kinetic Energy
eV
1019.193935
0.158343
2
Counts
d
Transmission
d
pulse counting
1
6
1e+037
1e+037
1e+037
1e+037
2
MFP Exponent
d
-0.6
ESCAPE DEPTH TYPE
d
1
256
0
1
0
1
3417.42
1.03928
3529.04
1.03922
3607.43
1.03916
3737.86
1.03909
3737.07
1.03903
3922.27
1.03896
4150.15
1.0389
4319.93
1.03883
4519.64
1.03877
4897.57
1.0387
5281.13
1.03864
5435.16
1.03857
5784.38
1.03851
5962.52
1.03845
6215.72
1.03838
6456.26
1.03832
6676.31
1.03825
6562.24
1.03819
6490.57
1.03812
6565.24
1.03806
6531.72
1.03799
6111.89
1.03793
5665.05
1.03786
5274.12
1.0378
4865.17
1.03774
4573.04
1.03767
4176.57
1.03761
3766.89
1.03754
3486.75
1.03748
3307.28
1.03741
3061.36
1.03735
2893.48
1.03728
2741.79
1.03722
2713.99
1.03716
2556.5
1.03709
2429.39
1.03703
2365.78
1.03696
2454.79
1.0369
2445.81
1.03683
2461.98
1.03677
2545.35
1.0367
2545.01
1.03664
2689.28
1.03658
2911.81
1.03651
3013.13
1.03645
3298.81
1.03638
3822.62
1.03632
4308.81
1.03625
5168.03
1.03619
6304.73
1.03613
7304.76
1.03606
8970.84
1.036
10124.7
1.03593
11759.6
1.03587
12803.6
1.0358
13425.2
1.03574
13866.8
1.03567
13380.7
1.03561
12463.9
1.03555
10983.3
1.03548
9246.12
1.03542
7404.22
1.03535
5681.79
1.03529
4478.06
1.03522
3301.38
1.03516
2533.36
1.0351
2088.72
1.03503
1671.93
1.03497
1401.78
1.0349
1226.58
1.03484
1182.32
1.03477
971.544
1.03471
994.549
1.03465
897.458
1.03458
802.919
1.03452
810.692
1.03445
816.827
1.03439
769.554
1.03433
783.853
1.03426
669.12
1.0342
741.744
1.03413
714.022
1.03407
709.253
1.034
638.817
1.03394
621.743
1.03388
635.277
1.03381
630.114
1.03375
612.058
1.03368
639.407
1.03362
621.671
1.03356
592.367
1.03349
619.841
1.03343
590.007
1.03336
607.821
1.0333
603.375
1.03323
523.378
1.03317
574.627
1.03311
591.02
1.03304
540.833
1.03298
533.055
1.03291
549.971
1.03285
567.503
1.03279
547.292
1.03272
535.411
1.03266
512.545
1.03259
520.617
1.03253
536.729
1.03247
523.652
1.0324
558.567
1.03234
510.006
1.03227
531.019
1.03221
514.823
1.03215
497.323
1.03208
527.715
1.03202
488.638
1.03195
488.045
1.03189
495.396
1.03182
475.029
1.03176
490.302
1.0317
484.929
1.03163
468.253
1.03157
489.566
1.0315
483.96
1.03144
467.777
1.03138
472.347
1.03131
486.375
1.03125
494.292
1.03119
486.767
1.03112
Valence
VB MAPPING DATA X Y [4331.07 , 6610.58]
2018
10
27
0
0
51
0
12
Casa Info Follows
1
Calib M = 2.34 A = 0 BE ADD
0
1
CASA region (*V.B.*) (*Edge Down*) 1484.5591 1491.9345 1 2 0 0 2708.031 1485.8989 0.78125289 1.8349662 (*NoTag*) 0 0 0
0
VB MAPPING DATA X Y [4331.07 , 6610.58]
X-ray spot-size: 400 um by 400 um
20181026
Standard  27/10/2018   00:00:51
c:\users\roxyl\onedrive\desktop\starfire\xps data\starfire_centre_4_bg_sub.vms
XPS
4331.07
6610.58
KA1486
1486.68
36
1e+037
1e+037
1e+037
1e+037
FAT
50
1e+037
1e+037
1e+037
1e+037
1e+037
1e+037
1e+037
V.B.

-1
Kinetic Energy
eV
1471.6
0.1
2
Counts
d
Transmission
d
pulse counting
0.05
100
1e+037
1e+037
1e+037
1e+037
2
MFP Exponent
d
-0.6
ESCAPE DEPTH TYPE
d
1
362
0
1
0
1
0
0.811148
0
0.811105
0
0.811061
0
0.811018
0
0.810975
0
0.810931
0
0.810888
0
0.810845
0
0.810801
0
0.810758
0
0.810715
0
0.810672
0
0.810628
0
0.810585
0
0.810542
0
0.810498
0
0.810455
0
0.810412
0
0.810369
0
0.810325
0
0.810282
0
0.810239
0
0.810196
0
0.810152
0
0.810109
0
0.810066
0
0.810023
0
0.809979
0
0.809936
0
0.809893
0
0.80985
0
0.809807
0
0.809763
0
0.80972
0
0.809677
0
0.809634
0
0.809591
0
0.809548
0
0.809504
0
0.809461
0
0.809418
0
0.809375
0
0.809332
0
0.809289
0
0.809245
0
0.809202
0
0.809159
0
0.809116
0
0.809073
0
0.80903
0
0.808987
0
0.808944
0
0.808901
0
0.808857
0
0.808814
0
0.808771
0
0.808728
0
0.808685
4.28
0.808642
22.2525
0.808599
17.6989
0.808556
37.1987
0.808513
72.8371
0.80847
138.201
0.808427
187.211
0.808384
274.679
0.808341
393.242
0.808298
571.138
0.808255
751.461
0.808211
981.048
0.808168
1202.13
0.808125
1490.04
0.808082
1756.76
0.808039
2005.21
0.807996
2189.25
0.807953
2383.48
0.80791
2604.61
0.807867
2819.39
0.807824
2975.96
0.807781
3093.18
0.807738
3161.69
0.807695
3226.96
0.807653
3212.78
0.80761
3207.77
0.807567
3113.54
0.807524
3039.18
0.807481
2900.61
0.807438
2810.5
0.807395
2719.61
0.807352
2638.11
0.807309
2558.9
0.807266
2524.72
0.807223
2507.42
0.80718
2498.04
0.807137
2541.87
0.807094
2624.33
0.807051
2711.34
0.807009
2719.4
0.806966
2754.56
0.806923
2786.38
0.80688
2830.56
0.806837
2798.58
0.806794
2790.92
0.806751
2763.65
0.806708
2753.89
0.806665
2693.13
0.806623
2653.16
0.80658
2648.09
0.806537
2639.02
0.806494
2646.41
0.806451
2603.07
0.806408
2582.05
0.806366
2485.8
0.806323
2404.05
0.80628
2279.51
0.806237
2172.3
0.806194
2011.65
0.806151
1843.57
0.806109
1649.09
0.806066
1476.37
0.806023
1277.4
0.80598
1075.89
0.805937
878.176
0.805895
717.974
0.805852
579.449
0.805809
448.532
0.805766
331.341
0.805724
255.443
0.805681
184.243
0.805638
145.366
0.805595
98.0039
0.805553
70.8949
0.80551
46.7282
0.805467
30.5359
0.805424
22.2558
0.805382
14.4296
0.805339
4.88196
0.805296
-0.781011
0.805253
0
0.805211
0
0.805168
0
0.805125
0
0.805083
0
0.80504
0
0.804997
0
0.804955
0
0.804912
0
0.804869
0
0.804827
0
0.804784
0
0.804741
0
0.804699
0
0.804656
0
0.804613
0
0.804571
0
0.804528
0
0.804485
0
0.804443
0
0.8044
0
0.804358
0
0.804315
0
0.804272
0
0.80423
0
0.804187
0
0.804144
0
0.804102
0
0.804059
0
0.804017
0
0.803974
0
0.803932
0
0.803889
0
0.803846
0
0.803804
0
0.803761
0
0.803719
0
0.803676
0
0.803634
0
0.803591
0
0.803549
0
0.803506
0
0.803464
0
0.803421
C1s Snap
VB MAPPING DATA X Y [6496.61 , 6610.58]
2018
10
27
0
0
51
0
11
Casa Info Follows
1
Calib M = 2.35 A = 0 BE ADD
0
0
0
VB MAPPING DATA X Y [6496.61 , 6610.58]
X-ray spot-size: 400 um by 400 um
20181026
Standard  27/10/2018   00:00:51
c:\users\roxyl\onedrive\desktop\starfire\xps data\starfire_centre_4_bg_sub.vms
XPS
6496.61
6610.58
KA1486
1486.68
36
1e+037
1e+037
1e+037
1e+037
FAT
151.181
1e+037
1e+037
1e+037
1e+037
1e+037
1e+037
1e+037
C 1s

-1
Kinetic Energy
eV
1188.393935
0.158343
2
Counts
d
Transmission
d
pulse counting
1
5
1e+037
1e+037
1e+037
1e+037
2
MFP Exponent
d
-0.6
ESCAPE DEPTH TYPE
d
1
256
0
1
0
1
652.596
0.973313
691.807
0.973254
640.139
0.973195
659.99
0.973136
650.128
0.973078
639.671
0.973019
670.366
0.97296
671.242
0.972901
618.913
0.972843
604.973
0.972784
571.911
0.972725
624.341
0.972666
650.048
0.972608
611.119
0.972549
600.702
0.97249
618.643
0.972431
631.321
0.972373
625.512
0.972314
606.794
0.972255
600.268
0.972197
587.163
0.972138
621.843
0.972079
597.869
0.972021
599.531
0.971962
602.209
0.971903
631.407
0.971845
597.431
0.971786
600.565
0.971727
577.654
0.971669
601.002
0.97161
563.355
0.971551
604.676
0.971493
552.07
0.971434
571.162
0.971376
556.982
0.971317
625.833
0.971258
527.321
0.9712
597.738
0.971141
611.664
0.971083
551.075
0.971024
580.258
0.970965
558.393
0.970907
558.631
0.970848
533.324
0.97079
542.402
0.970731
580.51
0.970673
544.206
0.970614
539.076
0.970556
599.735
0.970497
588.631
0.970438
612.007
0.97038
540.013
0.970321
557.201
0.970263
616.201
0.970204
594.371
0.970146
671.282
0.970087
623.344
0.970029
672.67
0.969971
645.981
0.969912
703.798
0.969854
704.065
0.969795
708.53
0.969737
688.779
0.969678
723.017
0.96962
716.322
0.969561
685.756
0.969503
671.664
0.969444
688.736
0.969386
664.193
0.969328
680.17
0.969269
725.584
0.969211
709.497
0.969152
712.094
0.969094
714.379
0.969036
782.316
0.968977
815.519
0.968919
912.505
0.96886
947.644
0.968802
921.524
0.968744
1044.11
0.968685
1100.38
0.968627
1176.89
0.968569
1271.18
0.96851
1414.42
0.968452
1519.38
0.968394
1702.2
0.968335
1718.6
0.968277
1851.84
0.968219
1842.85
0.96816
1772.15
0.968102
1839.54
0.968044
1815.63
0.967986
1650.64
0.967927
1607.62
0.967869
1396.33
0.967811
1262.22
0.967752
1127.86
0.967694
992.911
0.967636
867.305
0.967578
753.262
0.967519
712.094
0.967461
600.031
0.967403
596.467
0.967345
557.8
0.967286
554.215
0.967228
493.649
0.96717
501.53
0.967112
471.669
0.967054
464.953
0.966995
488.434
0.966937
491.955
0.966879
487.405
0.966821
428.675
0.966763
440.629
0.966705
426.91
0.966646
436.109
0.966588
433.604
0.96653
458.462
0.966472
433.739
0.966414
455.669
0.966356
413.439
0.966298
442.783
0.966239
437.553
0.966181
395.363
0.966123
408.76
0.966065
423.872
0.966007
386.594
0.965949
469.594
0.965891
Ti2p Snap
VB MAPPING DATA X Y [6496.61 , 6610.58]
2018
10
27
0
0
51
0
11
Casa Info Follows
1
Calib M = 2.35 A = 0 BE ADD
0
0
0
VB MAPPING DATA X Y [6496.61 , 6610.58]
X-ray spot-size: 400 um by 400 um
20181026
Standard  27/10/2018   00:00:51
c:\users\roxyl\onedrive\desktop\starfire\xps data\starfire_centre_4_bg_sub.vms
XPS
6496.61
6610.58
KA1486
1486.68
36
1e+037
1e+037
1e+037
1e+037
FAT
151.181
1e+037
1e+037
1e+037
1e+037
1e+037
1e+037
1e+037
Ti 2p

-1
Kinetic Energy
eV
1019.193935
0.158343
2
Counts
d
Transmission
d
pulse counting
1
6
1e+037
1e+037
1e+037
1e+037
2
MFP Exponent
d
-0.6
ESCAPE DEPTH TYPE
d
1
256
0
1
0
1
3329.46
1.03928
3506.41
1.03922
3547.11
1.03916
3736.56
1.03909
3812.34
1.03903
3965.62
1.03896
4123.46
1.0389
4327.52
1.03883
4559.91
1.03877
4763.84
1.0387
5114.49
1.03864
5206.36
1.03857
5572.36
1.03851
5981.15
1.03845
6098.8
1.03838
6261.1
1.03832
6530.19
1.03825
6510.49
1.03819
6460.3
1.03812
6424.91
1.03806
6370.26
1.03799
5953.45
1.03793
5543.28
1.03786
5162.53
1.0378
4809.9
1.03774
4500.27
1.03767
4004.05
1.03761
3737.88
1.03754
3543.05
1.03748
3252
1.03741
3038.51
1.03735
2807.11
1.03728
2791.25
1.03722
2487.17
1.03716
2632.48
1.03709
2455.07
1.03703
2376.87
1.03696
2411.67
1.0369
2487.78
1.03683
2450.92
1.03677
2570.51
1.0367
2623.13
1.03664
2622.51
1.03658
2772.79
1.03651
2967.85
1.03645
3416.24
1.03638
3658
1.03632
4269.61
1.03625
5032.14
1.03619
6146.79
1.03613
7214.15
1.03606
8537.02
1.036
10082.9
1.03593
11418.2
1.03587
12459.9
1.0358
13402.5
1.03574
13559.8
1.03567
13265.1
1.03561
12320.8
1.03555
10913
1.03548
9281.58
1.03542
7381.15
1.03535
5762.68
1.03529
4302.52
1.03522
3327.42
1.03516
2552.27
1.0351
2067.37
1.03503
1655.39
1.03497
1435.45
1.0349
1281.07
1.03484
1057.46
1.03477
1007.07
1.03471
1010.85
1.03465
947.423
1.03458
849.02
1.03452
854.877
1.03445
807.24
1.03439
787.808
1.03433
780.996
1.03426
721.97
1.0342
708.882
1.03413
666.985
1.03407
717.719
1.034
667
1.03394
636.68
1.03388
672.646
1.03381
653.348
1.03375
593.595
1.03368
596.414
1.03362
650.349
1.03356
595.122
1.03349
610.644
1.03343
525.161
1.03336
586.925
1.0333
557.032
1.03323
549.592
1.03317
572.848
1.03311
568.565
1.03304
547.039
1.03298
591.303
1.03291
565.81
1.03285
543.857
1.03279
569.987
1.03272
519.892
1.03266
517.679
1.03259
504.294
1.03253
517.103
1.03247
533.049
1.0324
538.1
1.03234
522.777
1.03227
531.019
1.03221
496.256
1.03215
468.118
1.03208
519.217
1.03202
486.959
1.03195
482.225
1.03189
478.631
1.03182
472.524
1.03176
480.296
1.0317
455.767
1.03163
488.179
1.03157
521.098
1.0315
474.891
1.03144
492.615
1.03138
488.862
1.03131
472.29
1.03125
495.948
1.03119
488.425
1.03112
Valence
VB MAPPING DATA X Y [6496.61 , 6610.58]
2018
10
27
0
0
51
0
12
Casa Info Follows
1
Calib M = 2.35 A = 0 BE ADD
0
1
CASA region (*V.B.*) (*Edge Down*) 1484.8614 1491.9445 1 2 0 0 2788.8091 1485.879 0.80462149 2.4765352 (*NoTag*) 0 0 0
0
VB MAPPING DATA X Y [6496.61 , 6610.58]
X-ray spot-size: 400 um by 400 um
20181026
Standard  27/10/2018   00:00:51
c:\users\roxyl\onedrive\desktop\starfire\xps data\starfire_centre_4_bg_sub.vms
XPS
6496.61
6610.58
KA1486
1486.68
36
1e+037
1e+037
1e+037
1e+037
FAT
50
1e+037
1e+037
1e+037
1e+037
1e+037
1e+037
1e+037
V.B.

-1
Kinetic Energy
eV
1471.6
0.1
2
Counts
d
Transmission
d
pulse counting
0.05
100
1e+037
1e+037
1e+037
1e+037
2
MFP Exponent
d
-0.6
ESCAPE DEPTH TYPE
d
1
362
0
1
0
1
0
0.811148
0
0.811105
0
0.811061
0
0.811018
0
0.810975
0
0.810931
0
0.810888
0
0.810845
0
0.810801
0
0.810758
0
0.810715
0
0.810672
0
0.810628
0
0.810585
0
0.810542
0
0.810498
0
0.810455
0
0.810412
0
0.810369
0
0.810325
0
0.810282
0
0.810239
0
0.810196
0
0.810152
0
0.810109
0
0.810066
0
0.810023
0
0.809979
0
0.809936
0
0.809893
0
0.80985
0
0.809807
0
0.809763
0
0.80972
0
0.809677
0
0.809634
0
0.809591
0
0.809548
0
0.809504
0
0.809461
0
0.809418
0
0.809375
0
0.809332
0
0.809289
0
0.809245
0
0.809202
0
0.809159
0
0.809116
0
0.809073
0
0.80903
0
0.808987
0
0.808944
0
0.808901
0
0.808857
0
0.808814
0
0.808771
0
0.808728
0
0.808685
-1.16177
0.808642
6.11872
0.808599
26.5289
0.808556
53.1757
0.808513
82.7584
0.80847
94.4558
0.808427
160.268
0.808384
235.414
0.808341
380.797
0.808298
504.146
0.808255
694.954
0.808211
881.746
0.808168
1133.23
0.808125
1376.93
0.808082
1646.24
0.808039
1927.27
0.807996
2177.2
0.807953
2409.5
0.80791
2565.16
0.807867
2687.32
0.807824
2825.24
0.807781
2962.57
0.807738
3086.32
0.807695
3188
0.807653
3224.45
0.80761
3213.98
0.807567
3117.6
0.807524
2997.04
0.807481
2907.88
0.807438
2765.69
0.807395
2671.56
0.807352
2547.61
0.807309
2534.63
0.807266
2531.55
0.807223
2569.07
0.80718
2559.96
0.807137
2576.55
0.807094
2605.78
0.807051
2635.95
0.807009
2728.93
0.806966
2774.7
0.806923
2819.41
0.80688
2779.21
0.806837
2769.83
0.806794
2751.93
0.806751
2765.53
0.806708
2786.89
0.806665
2789.3
0.806623
2740.61
0.80658
2687.33
0.806537
2634.07
0.806494
2619.19
0.806451
2593
0.806408
2579.21
0.806366
2527.7
0.806323
2449.04
0.80628
2334.8
0.806237
2193.57
0.806194
2013.87
0.806151
1833.63
0.806109
1619.25
0.806066
1422.99
0.806023
1242.5
0.80598
1058.91
0.805937
891.575
0.805895
710.951
0.805852
573.263
0.805809
436.966
0.805766
343.055
0.805724
262.074
0.805681
197.986
0.805638
141.064
0.805595
97.7874
0.805553
72.5865
0.80551
53.3413
0.805467
43.4502
0.805424
25.4766
0.805382
19.3979
0.805339
5.58141
0.805296
4.09634
0.805253
0
0.805211
0
0.805168
0
0.805125
0
0.805083
0
0.80504
0
0.804997
0
0.804955
0
0.804912
0
0.804869
0
0.804827
0
0.804784
0
0.804741
0
0.804699
0
0.804656
0
0.804613
0
0.804571
0
0.804528
0
0.804485
0
0.804443
0
0.8044
0
0.804358
0
0.804315
0
0.804272
0
0.80423
0
0.804187
0
0.804144
0
0.804102
0
0.804059
0
0.804017
0
0.803974
0
0.803932
0
0.803889
0
0.803846
0
0.803804
0
0.803761
0
0.803719
0
0.803676
0
0.803634
0
0.803591
0
0.803549
0
0.803506
0
0.803464
0
0.803421
C1s Snap
VB MAPPING DATA X Y [8662.14 , 6610.58]
2018
10
27
0
0
51
0
11
Casa Info Follows
1
Calib M = 2.35 A = 0 BE ADD
0
0
0
VB MAPPING DATA X Y [8662.14 , 6610.58]
X-ray spot-size: 400 um by 400 um
20181026
Standard  27/10/2018   00:00:51
c:\users\roxyl\onedrive\desktop\starfire\xps data\starfire_centre_4_bg_sub.vms
XPS
8662.139999999999
6610.58
KA1486
1486.68
36
1e+037
1e+037
1e+037
1e+037
FAT
151.181
1e+037
1e+037
1e+037
1e+037
1e+037
1e+037
1e+037
C 1s

-1
Kinetic Energy
eV
1188.393935
0.158343
2
Counts
d
Transmission
d
pulse counting
1
5
1e+037
1e+037
1e+037
1e+037
2
MFP Exponent
d
-0.6
ESCAPE DEPTH TYPE
d
1
256
0
1
0
1
639.544
0.973313
674.87
0.973254
637.574
0.973195
597.559
0.973136
641.393
0.973078
598.522
0.973019
609.424
0.97296
629.057
0.972901
626.34
0.972843
648.452
0.972784
608.968
0.972725
582.637
0.972666
585.907
0.972608
648.007
0.972549
625.372
0.97249
580.667
0.972431
588.991
0.972373
586.417
0.972314
600.786
0.972255
559.45
0.972197
590.757
0.972138
607.521
0.972079
587.277
0.972021
593.676
0.971962
579.905
0.971903
566.858
0.971845
589.263
0.971786
580.779
0.971727
537.299
0.971669
567.484
0.97161
653.997
0.971551
519.109
0.971493
594.972
0.971434
546.23
0.971376
534.523
0.971317
561.789
0.971258
547.431
0.9712
553.131
0.971141
560.413
0.971083
567.808
0.971024
608.94
0.970965
539.521
0.970907
519.99
0.970848
543.18
0.97079
533.706
0.970731
545.723
0.970673
535.568
0.970614
552.981
0.970556
580.595
0.970497
521.692
0.970438
614.136
0.97038
544.249
0.970321
584.638
0.970263
587.614
0.970204
550.421
0.970146
575.235
0.970087
627.521
0.970029
621.568
0.969971
645.981
0.969912
649.264
0.969854
687.691
0.969795
616.289
0.969737
680.711
0.969678
619.445
0.96962
629.702
0.969561
688.777
0.969503
634.35
0.969444
634.544
0.969386
685.587
0.969328
647.321
0.969269
627.611
0.969211
711.438
0.969152
755.751
0.969094
726.042
0.969036
750.246
0.968977
803.855
0.968919
815.43
0.96886
884.467
0.968802
894.562
0.968744
945.985
0.968685
1007.49
0.968627
1105.76
0.968569
1149.75
0.96851
1320.69
0.968452
1340.52
0.968394
1354.79
0.968335
1557.51
0.968277
1657.55
0.968219
1584.19
0.96816
1644.64
0.968102
1598.15
0.968044
1683.96
0.967986
1532.8
0.967927
1370.64
0.967869
1331.41
0.967811
1125
0.967752
971.457
0.967694
901.91
0.967636
761.449
0.967578
702.867
0.967519
698.874
0.967461
590.395
0.967403
599.083
0.967345
581.866
0.967286
538.04
0.967228
520.979
0.96717
498.135
0.967112
451.272
0.967054
467.498
0.966995
457.114
0.966937
443.939
0.966879
455.581
0.966821
437.778
0.966763
405.244
0.966705
441.89
0.966646
423.767
0.966588
451.015
0.96653
434.55
0.966472
432.916
0.966414
419.544
0.966356
438.768
0.966298
431.367
0.966239
416.485
0.966181
427.903
0.966123
400.65
0.966065
423.872
0.966007
432.791
0.965949
432.286
0.965891
Ti2p Snap
VB MAPPING DATA X Y [8662.14 , 6610.58]
2018
10
27
0
0
51
0
11
Casa Info Follows
1
Calib M = 2.35 A = 0 BE ADD
0
0
0
VB MAPPING DATA X Y [8662.14 , 6610.58]
X-ray spot-size: 400 um by 400 um
20181026
Standard  27/10/2018   00:00:51
c:\users\roxyl\onedrive\desktop\starfire\xps data\starfire_centre_4_bg_sub.vms
XPS
8662.139999999999
6610.58
KA1486
1486.68
36
1e+037
1e+037
1e+037
1e+037
FAT
151.181
1e+037
1e+037
1e+037
1e+037
1e+037
1e+037
1e+037
Ti 2p

-1
Kinetic Energy
eV
1019.193935
0.158343
2
Counts
d
Transmission
d
pulse counting
1
6
1e+037
1e+037
1e+037
1e+037
2
MFP Exponent
d
-0.6
ESCAPE DEPTH TYPE
d
1
256
0
1
0
1
3370.78
1.03928
3449.17
1.03922
3604.81
1.03916
3616.65
1.03909
3786.83
1.03903
3945.22
1.03896
4222.58
1.0389
4375.62
1.03883
4737.38
1.03877
4922.8
1.0387
5070.63
1.03864
5358.06
1.03857
5740.73
1.03851
5750.15
1.03845
6239.36
1.03838
6182.05
1.03832
6382.86
1.03825
6245.59
1.03819
6218.16
1.03812
6150.3
1.03806
5896.74
1.03799
5684.58
1.03793
5177.99
1.03786
4845.37
1.0378
4481.79
1.03774
4312.46
1.03767
3868.83
1.03761
3525.51
1.03754
3237.45
1.03748
2991.75
1.03741
2807.67
1.03735
2748.01
1.03728
2506.85
1.03722
2425.1
1.03716
2463.76
1.03709
2356.82
1.03703
2391.29
1.03696
2443.74
1.0369
2497.73
1.03683
2534.94
1.03677
2520.19
1.0367
2547.21
1.03664
2738.53
1.03658
2832.52
1.03651
3145.73
1.03645
3527.2
1.03638
4012.9
1.03632
4912.7
1.03625
5492.48
1.03619
6625.86
1.03613
8020.17
1.03606
9106.02
1.036
10600.6
1.03593
11881.1
1.03587
12412.2
1.0358
12808.5
1.03574
12911.7
1.03567
12231.6
1.03561
11091.2
1.03555
9475.23
1.03548
7881.69
1.03542
6253.92
1.03535
4815.04
1.03529
3572.78
1.03522
2794.22
1.03516
2224.9
1.0351
1777.16
1.03503
1537.71
1.03497
1291.14
1.0349
1192.16
1.03484
1128.54
1.03477
996.505
1.03471
910.151
1.03465
868.631
1.03458
859.584
1.03452
851.035
1.03445
803.405
1.03439
710.949
1.03433
761.947
1.03426
686.107
1.0342
677.898
1.03413
645.348
1.03407
685.737
1.034
643.514
1.03394
637.613
1.03388
587.631
1.03381
603.162
1.03375
636.061
1.03368
621.112
1.03362
643.873
1.03356
593.286
1.03349
575.698
1.03343
608.274
1.03336
578.748
1.0333
553.397
1.03323
527.897
1.03317
540.825
1.03311
576.649
1.03304
584.277
1.03298
578.064
1.03291
603.648
1.03285
539.478
1.03279
566.495
1.03272
538.86
1.03266
593.833
1.03259
552.404
1.03253
529.903
1.03247
517.673
1.0324
498.873
1.03234
549.172
1.03227
499.633
1.03221
513.979
1.03215
476.462
1.03208
497.122
1.03202
491.997
1.03195
473.079
1.03189
494.557
1.03182
493.395
1.03176
483.631
1.0317
497.427
1.03163
509.765
1.03157
438.12
1.0315
469.944
1.03144
527.388
1.03138
486.385
1.03131
478.918
1.03125
495.12
1.03119
477.645
1.03112
Valence
VB MAPPING DATA X Y [8662.14 , 6610.58]
2018
10
27
0
0
51
0
12
Casa Info Follows
1
Calib M = 2.35 A = 0 BE ADD
0
1
CASA region (*V.B.*) (*Edge Down*) 1484.6628 1491.9445 1 2 0 0 2678.3607 1485.8432 0.8354186 1.9006884 (*NoTag*) 0 0 0
0
VB MAPPING DATA X Y [8662.14 , 6610.58]
X-ray spot-size: 400 um by 400 um
20181026
Standard  27/10/2018   00:00:51
c:\users\roxyl\onedrive\desktop\starfire\xps data\starfire_centre_4_bg_sub.vms
XPS
8662.139999999999
6610.58
KA1486
1486.68
36
1e+037
1e+037
1e+037
1e+037
FAT
50
1e+037
1e+037
1e+037
1e+037
1e+037
1e+037
1e+037
V.B.

-1
Kinetic Energy
eV
1471.6
0.1
2
Counts
d
Transmission
d
pulse counting
0.05
100
1e+037
1e+037
1e+037
1e+037
2
MFP Exponent
d
-0.6
ESCAPE DEPTH TYPE
d
1
362
0
1
0
1
0
0.811148
0
0.811105
0
0.811061
0
0.811018
0
0.810975
0
0.810931
0
0.810888
0
0.810845
0
0.810801
0
0.810758
0
0.810715
0
0.810672
0
0.810628
0
0.810585
0
0.810542
0
0.810498
0
0.810455
0
0.810412
0
0.810369
0
0.810325
0
0.810282
0
0.810239
0
0.810196
0
0.810152
0
0.810109
0
0.810066
0
0.810023
0
0.809979
0
0.809936
0
0.809893
0
0.80985
0
0.809807
0
0.809763
0
0.80972
0
0.809677
0
0.809634
0
0.809591
0
0.809548
0
0.809504
0
0.809461
0
0.809418
0
0.809375
0
0.809332
0
0.809289
0
0.809245
0
0.809202
0
0.809159
0
0.809116
0
0.809073
0
0.80903
0
0.808987
0
0.808944
0
0.808901
0
0.808857
0
0.808814
0
0.808771
4.14029
0.808728
8.9108
0.808685
30.9847
0.808642
46.0725
0.808599
69.1988
0.808556
98.6583
0.808513
134.124
0.80847
203.649
0.808427
263.297
0.808384
341.175
0.808341
446.275
0.808298
598.282
0.808255
811.102
0.808211
1063.35
0.808168
1329.75
0.808125
1579.78
0.808082
1800.81
0.808039
2026.61
0.807996
2252.68
0.807953
2460.62
0.80791
2606.01
0.807867
2767.01
0.807824
2879.75
0.807781
3000.61
0.807738
3033.67
0.807695
3118
0.807653
3146.36
0.80761
3126.17
0.807567
3010.82
0.807524
2865.38
0.807481
2773.01
0.807438
2667.68
0.807395
2618.63
0.807352
2566.21
0.807309
2565.45
0.807266
2552.13
0.807223
2572.91
0.80718
2582.21
0.807137
2617.77
0.807094
2613.22
0.807051
2663.13
0.807009
2703.01
0.806966
2752.42
0.806923
2780.66
0.80688
2814.7
0.806837
2806.36
0.806794
2787.78
0.806751
2764.49
0.806708
2740.81
0.806665
2727.71
0.806623
2683.4
0.80658
2664.88
0.806537
2606.26
0.806494
2553.25
0.806451
2471.53
0.806408
2413.19
0.806366
2349.55
0.806323
2295.19
0.80628
2179.27
0.806237
2029.81
0.806194
1856.24
0.806151
1669.62
0.806109
1497.02
0.806066
1311.68
0.806023
1144.29
0.80598
967.922
0.805937
798.986
0.805895
645.511
0.805852
520.863
0.805809
420.461
0.805766
325.763
0.805724
235.491
0.805681
171.432
0.805638
132.909
0.805595
105.761
0.805553
77.6407
0.80551
55.8784
0.805467
39.8311
0.805424
27.0667
0.805382
13.4456
0.805339
2.03814
0.805296
-0.459622
0.805253
0
0.805211
0
0.805168
0
0.805125
0
0.805083
0
0.80504
0
0.804997
0
0.804955
0
0.804912
0
0.804869
0
0.804827
0
0.804784
0
0.804741
0
0.804699
0
0.804656
0
0.804613
0
0.804571
0
0.804528
0
0.804485
0
0.804443
0
0.8044
0
0.804358
0
0.804315
0
0.804272
0
0.80423
0
0.804187
0
0.804144
0
0.804102
0
0.804059
0
0.804017
0
0.803974
0
0.803932
0
0.803889
0
0.803846
0
0.803804
0
0.803761
0
0.803719
0
0.803676
0
0.803634
0
0.803591
0
0.803549
0
0.803506
0
0.803464
0
0.803421
C1s Snap
VB MAPPING DATA X Y [10827.7 , 6610.58]
2018
10
27
0
0
51
0
11
Casa Info Follows
1
Calib M = 2.47 A = 0 BE ADD
0
0
0
VB MAPPING DATA X Y [10827.7 , 6610.58]
X-ray spot-size: 400 um by 400 um
20181026
Standard  27/10/2018   00:00:51
c:\users\roxyl\onedrive\desktop\starfire\xps data\starfire_centre_4_bg_sub.vms
XPS
10827.7
6610.58
KA1486
1486.68
36
1e+037
1e+037
1e+037
1e+037
FAT
151.181
1e+037
1e+037
1e+037
1e+037
1e+037
1e+037
1e+037
C 1s

-1
Kinetic Energy
eV
1188.393935
0.158343
2
Counts
d
Transmission
d
pulse counting
1
5
1e+037
1e+037
1e+037
1e+037
2
MFP Exponent
d
-0.6
ESCAPE DEPTH TYPE
d
1
256
0
1
0
1
626.492
0.973313
664.447
0.973254
678.625
0.973195
598.833
0.973136
626.419
0.973078
639.671
0.973019
593.255
0.97296
599.279
0.972901
585.492
0.972843
650.936
0.972784
571.911
0.972725
561.784
0.972666
616.744
0.972608
549.638
0.972549
597.002
0.97249
648.044
0.972431
585.363
0.972373
627.955
0.972314
615.205
0.972255
593.065
0.972197
566.792
0.972138
599.166
0.972079
594.338
0.972021
551.522
0.971962
616.295
0.971903
610.282
0.971845
617.268
0.971786
536.551
0.971727
586.878
0.971669
553.615
0.97161
569.092
0.971551
544.208
0.971493
579.166
0.971434
536.031
0.971376
586.179
0.971317
571.901
0.971258
553.017
0.9712
538.634
0.971141
570.441
0.971083
583.425
0.971024
551.576
0.970965
527.309
0.970907
579.607
0.970848
566.178
0.97079
544.576
0.970731
535.939
0.970673
550.685
0.970614
538.007
0.970556
512.54
0.970497
563.13
0.970438
585.398
0.97038
569.661
0.970321
608.91
0.970263
579.144
0.970204
570.303
0.970146
573.147
0.970087
600.374
0.970029
606.967
0.969971
607.8
0.969912
598.845
0.969854
633.454
0.969795
633.521
0.969737
631.296
0.969678
606.498
0.96962
637.488
0.969561
595.128
0.969503
599.981
0.969444
596.116
0.969386
600.982
0.969328
572.927
0.969269
647.981
0.969211
704.644
0.969152
654.855
0.969094
658.978
0.969036
655.979
0.968977
748.45
0.968919
747.477
0.96886
815.46
0.968802
844.49
0.968744
878.346
0.968685
960.103
0.968627
1006.19
0.968569
1121.29
0.96851
1069.81
0.968452
1216.26
0.968394
1294.54
0.968335
1346.78
0.968277
1402.83
0.968219
1351.3
0.96816
1427.77
0.968102
1383.59
0.968044
1339.93
0.967986
1281.48
0.967927
1174.83
0.967869
1100.06
0.967811
944.165
0.967752
892.811
0.967694
776.669
0.967636
716.083
0.967578
671.923
0.967519
629.251
0.967461
559.737
0.967403
542.401
0.967345
564.676
0.967286
552.512
0.967228
491.941
0.96717
482.012
0.967112
452.122
0.967054
487.861
0.966995
468.965
0.966937
479.319
0.966879
478.193
0.966821
448.536
0.966763
456.636
0.966705
466.023
0.966646
425.412
0.966588
422.826
0.96653
413.935
0.966472
450.2
0.966414
462.238
0.966356
424.061
0.966298
431.367
0.966239
427.829
0.966181
391.295
0.966123
414.437
0.966065
375.963
0.966007
441.706
0.965949
439.585
0.965891
Ti2p Snap
VB MAPPING DATA X Y [10827.7 , 6610.58]
2018
10
27
0
0
51
0
11
Casa Info Follows
1
Calib M = 2.47 A = 0 BE ADD
0
0
0
VB MAPPING DATA X Y [10827.7 , 6610.58]
X-ray spot-size: 400 um by 400 um
20181026
Standard  27/10/2018   00:00:51
c:\users\roxyl\onedrive\desktop\starfire\xps data\starfire_centre_4_bg_sub.vms
XPS
10827.7
6610.58
KA1486
1486.68
36
1e+037
1e+037
1e+037
1e+037
FAT
151.181
1e+037
1e+037
1e+037
1e+037
1e+037
1e+037
1e+037
Ti 2p

-1
Kinetic Energy
eV
1019.193935
0.158343
2
Counts
d
Transmission
d
pulse counting
1
6
1e+037
1e+037
1e+037
1e+037
2
MFP Exponent
d
-0.6
ESCAPE DEPTH TYPE
d
1
256
0
1
0
1
3360.11
1.03928
3505.08
1.03922
3649.39
1.03916
3636.2
1.03909
3698.79
1.03903
3847.03
1.03896
4232.74
1.0389
4438.91
1.03883
4466.78
1.03877
4737.34
1.0387
5167.11
1.03864
5220.04
1.03857
5695.83
1.03851
5712.89
1.03845
5871.17
1.03838
6051.12
1.03832
6139.33
1.03825
6058.3
1.03819
5922.75
1.03812
5690.6
1.03806
5430.45
1.03799
5050.83
1.03793
4804.42
1.03786
4435.43
1.0378
3900.84
1.03774
3773.7
1.03767
3477.17
1.03761
3204.06
1.03754
2885.9
1.03748
2717.68
1.03741
2647.69
1.03735
2633.23
1.03728
2358.46
1.03722
2366.42
1.03716
2339.73
1.03709
2334.5
1.03703
2273.72
1.03696
2274.56
1.0369
2337.55
1.03683
2424.39
1.03677
2505.97
1.0367
2609.93
1.03664
2873.16
1.03658
3028.02
1.03651
3293.42
1.03645
3795.46
1.03638
4418.03
1.03632
5228.41
1.03625
6326.78
1.03619
7414.47
1.03613
8793.52
1.03606
9810.19
1.036
10949.3
1.03593
11649.6
1.03587
12191.7
1.0358
12276.6
1.03574
11799.6
1.03567
10712.8
1.03561
9528.31
1.03555
7835.74
1.03548
6267.06
1.03542
4958.21
1.03535
3906.36
1.03529
2784.86
1.03522
2268.74
1.03516
1873.65
1.0351
1494.72
1.03503
1262.46
1.03497
1172.8
1.0349
1072.66
1.03484
1012.32
1.03477
945.624
1.03471
852.608
1.03465
862.866
1.03458
776.987
1.03452
771.31
1.03445
744.923
1.03439
747.457
1.03433
629.559
1.03426
637.032
1.0342
684.47
1.03413
670.748
1.03407
642.466
1.034
663.242
1.03394
618.009
1.03388
634.342
1.03381
608.738
1.03375
585.287
1.03368
568.972
1.03362
604.094
1.03356
606.143
1.03349
597.769
1.03343
547.081
1.03336
578.748
1.0333
557.94
1.03323
556.823
1.03317
540.825
1.03311
528.146
1.03304
530.194
1.03298
534.82
1.03291
486.614
1.03285
553.491
1.03279
519.36
1.03272
545.757
1.03266
498.854
1.03259
509.449
1.03253
558.915
1.03247
486.92
1.0324
506.548
1.03234
525.332
1.03227
513.205
1.03221
503.852
1.03215
517.349
1.03208
543.011
1.03202
517.184
1.03195
503.011
1.03189
526.41
1.03182
485.047
1.03176
482.797
1.0317
494.094
1.03163
454.139
1.03157
473.801
1.0315
472.418
1.03144
471.917
1.03138
480.605
1.03131
491.347
1.03125
458.69
1.03119
506.669
1.03112
Valence
VB MAPPING DATA X Y [10827.7 , 6610.58]
2018
10
27
0
0
51
0
12
Casa Info Follows
1
Calib M = 2.47 A = 0 BE ADD
0
1
CASA region (*V.B.*) (*Edge Down*) 1484.7222 1492.0645 1 2 0 0 2537.4843 1485.8557 0.82578634 1.5974264 (*NoTag*) 0 0 0
0
VB MAPPING DATA X Y [10827.7 , 6610.58]
X-ray spot-size: 400 um by 400 um
20181026
Standard  27/10/2018   00:00:51
c:\users\roxyl\onedrive\desktop\starfire\xps data\starfire_centre_4_bg_sub.vms
XPS
10827.7
6610.58
KA1486
1486.68
36
1e+037
1e+037
1e+037
1e+037
FAT
50
1e+037
1e+037
1e+037
1e+037
1e+037
1e+037
1e+037
V.B.

-1
Kinetic Energy
eV
1471.6
0.1
2
Counts
d
Transmission
d
pulse counting
0.05
100
1e+037
1e+037
1e+037
1e+037
2
MFP Exponent
d
-0.6
ESCAPE DEPTH TYPE
d
1
362
0
1
0
1
0
0.811148
0
0.811105
0
0.811061
0
0.811018
0
0.810975
0
0.810931
0
0.810888
0
0.810845
0
0.810801
0
0.810758
0
0.810715
0
0.810672
0
0.810628
0
0.810585
0
0.810542
0
0.810498
0
0.810455
0
0.810412
0
0.810369
0
0.810325
0
0.810282
0
0.810239
0
0.810196
0
0.810152
0
0.810109
0
0.810066
0
0.810023
0
0.809979
0
0.809936
0
0.809893
0
0.80985
0
0.809807
0
0.809763
0
0.80972
0
0.809677
0
0.809634
0
0.809591
0
0.809548
0
0.809504
0
0.809461
0
0.809418
0
0.809375
0
0.809332
0
0.809289
0
0.809245
0
0.809202
0
0.809159
0
0.809116
0
0.809073
0
0.80903
0
0.808987
0
0.808944
0
0.808901
0
0.808857
0
0.808814
-8.7919
0.808771
19.0499
0.808728
51.0153
0.808685
57.789
0.808642
92.1679
0.808599
117.836
0.808556
175.174
0.808513
204.438
0.80847
281.14
0.808427
383.728
0.808384
528.055
0.808341
694.523
0.808298
891.426
0.808255
1093.26
0.808211
1336.56
0.808168
1546.17
0.808125
1804.68
0.808082
2005.95
0.808039
2240.97
0.807996
2389.71
0.807953
2543.56
0.80791
2693.31
0.807867
2873.51
0.807824
2994.91
0.807781
3098.16
0.807738
3106.98
0.807695
3115.22
0.807653
3055.13
0.80761
2962.34
0.807567
2866.64
0.807524
2762.5
0.807481
2710.78
0.807438
2643.96
0.807395
2564.94
0.807352
2512.22
0.807309
2494.02
0.807266
2519.21
0.807223
2576.88
0.80718
2588.59
0.807137
2580.75
0.807094
2594.3
0.807051
2629.32
0.807009
2676.13
0.806966
2669.5
0.806923
2645.62
0.80688
2681.01
0.806837
2702.41
0.806794
2725.83
0.806751
2692.98
0.806708
2640.74
0.806665
2590.1
0.806623
2516.5
0.80658
2458.08
0.806537
2408.51
0.806494
2343.18
0.806451
2332.8
0.806408
2259.04
0.806366
2175.95
0.806323
2008.66
0.80628
1882.19
0.806237
1743.54
0.806194
1590.5
0.806151
1418.83
0.806109
1235.46
0.806066
1075.72
0.806023
904.477
0.80598
756.528
0.805937
596.744
0.805895
473.922
0.805852
369.884
0.805809
280.15
0.805766
206.851
0.805724
155.204
0.805681
119.22
0.805638
93.8681
0.805595
69.2938
0.805553
53.3355
0.80551
33.538
0.805467
17.7978
0.805424
11.1637
0.805382
7.22457
0.805339
0.651833
0.805296
0
0.805253
0
0.805211
0
0.805168
0
0.805125
0
0.805083
0
0.80504
0
0.804997
0
0.804955
0
0.804912
0
0.804869
0
0.804827
0
0.804784
0
0.804741
0
0.804699
0
0.804656
0
0.804613
0
0.804571
0
0.804528
0
0.804485
0
0.804443
0
0.8044
0
0.804358
0
0.804315
0
0.804272
0
0.80423
0
0.804187
0
0.804144
0
0.804102
0
0.804059
0
0.804017
0
0.803974
0
0.803932
0
0.803889
0
0.803846
0
0.803804
0
0.803761
0
0.803719
0
0.803676
0
0.803634
0
0.803591
0
0.803549
0
0.803506
0
0.803464
0
0.803421
C1s Snap
VB MAPPING DATA X Y [12993.2 , 6610.58]
2018
10
27
0
0
51
0
11
Casa Info Follows
1
Calib M = 2.52 A = 0 BE ADD
0
0
0
VB MAPPING DATA X Y [12993.2 , 6610.58]
X-ray spot-size: 400 um by 400 um
20181026
Standard  27/10/2018   00:00:51
c:\users\roxyl\onedrive\desktop\starfire\xps data\starfire_centre_4_bg_sub.vms
XPS
12993.2
6610.58
KA1486
1486.68
36
1e+037
1e+037
1e+037
1e+037
FAT
151.181
1e+037
1e+037
1e+037
1e+037
1e+037
1e+037
1e+037
C 1s

-1
Kinetic Energy
eV
1188.393935
0.158343
2
Counts
d
Transmission
d
pulse counting
1
5
1e+037
1e+037
1e+037
1e+037
2
MFP Exponent
d
-0.6
ESCAPE DEPTH TYPE
d
1
256
0
1
0
1
609.524
0.973313
603.214
0.973254
636.291
0.973195
634.508
0.973136
598.966
0.973078
566.102
0.973019
640.517
0.97296
611.686
0.972901
644.907
0.972843
566.464
0.972784
570.676
0.972725
615.755
0.972666
599.475
0.972608
588.986
0.972549
605.636
0.97249
640.694
0.972431
567.221
0.972373
603.521
0.972314
609.197
0.972255
579.859
0.972197
599.145
0.972138
609.908
0.972079
536.67
0.972021
578.454
0.971962
586.948
0.971903
584.462
0.971845
561.258
0.971786
538.879
0.971727
536.146
0.971669
582.509
0.97161
581.713
0.971551
611.521
0.971493
557.715
0.971434
522.432
0.971376
550.244
0.971317
571.901
0.971258
517.266
0.9712
576.55
0.971141
601.637
0.971083
517.608
0.971024
573.639
0.970965
540.631
0.970907
500.118
0.970848
551.941
0.97079
526.098
0.970731
556.594
0.970673
559.323
0.970614
539.076
0.970556
530.617
0.970497
531.255
0.970438
572.626
0.97038
591.897
0.970321
554.035
0.970263
579.144
0.970204
612.16
0.970146
597.159
0.970087
623.344
0.970029
594.453
0.969971
595.417
0.969912
590.614
0.969854
589.45
0.969795
581.826
0.969737
635.33
0.969678
613.469
0.96962
594.664
0.969561
629.365
0.969503
590.161
0.969444
631.588
0.969386
627.239
0.969328
593.216
0.969269
636.341
0.969211
669.703
0.969152
654.855
0.969094
710.491
0.969036
683.19
0.968977
691.101
0.968919
755.243
0.96886
768.806
0.968802
857.971
0.968744
851.672
0.968685
961.999
0.968627
994.806
0.968569
1048.25
0.96851
1081.17
0.968452
1149.42
0.968394
1207.92
0.968335
1362.7
0.968277
1342.4
0.968219
1416.66
0.96816
1342.14
0.968102
1337.34
0.968044
1238.86
0.967986
1180.21
0.967927
1130
0.967869
1029.64
0.967811
906.908
0.967752
849.913
0.967694
777.57
0.967636
638.692
0.967578
610.92
0.967519
575.491
0.967461
585.14
0.967403
599.083
0.967345
525.14
0.967286
483.555
0.967228
465.465
0.96717
456.553
0.967112
459.771
0.967054
463.256
0.966995
486.741
0.966937
436.357
0.966879
442.182
0.966821
456.812
0.966763
446.526
0.966705
415.26
0.966646
426.235
0.966588
428.63
0.96653
413.111
0.966472
409.871
0.966414
410.513
0.966356
456.744
0.966298
429.736
0.966239
439.984
0.966181
421.395
0.966123
392.539
0.966065
410.88
0.966007
406.856
0.965949
398.222
0.965891
Ti2p Snap
VB MAPPING DATA X Y [12993.2 , 6610.58]
2018
10
27
0
0
51
0
11
Casa Info Follows
1
Calib M = 2.52 A = 0 BE ADD
0
0
0
VB MAPPING DATA X Y [12993.2 , 6610.58]
X-ray spot-size: 400 um by 400 um
20181026
Standard  27/10/2018   00:00:51
c:\users\roxyl\onedrive\desktop\starfire\xps data\starfire_centre_4_bg_sub.vms
XPS
12993.2
6610.58
KA1486
1486.68
36
1e+037
1e+037
1e+037
1e+037
FAT
151.181
1e+037
1e+037
1e+037
1e+037
1e+037
1e+037
1e+037
Ti 2p

-1
Kinetic Energy
eV
1019.193935
0.158343
2
Counts
d
Transmission
d
pulse counting
1
6
1e+037
1e+037
1e+037
1e+037
2
MFP Exponent
d
-0.6
ESCAPE DEPTH TYPE
d
1
256
0
1
0
1
3360.11
1.03928
3342.67
1.03922
3493.35
1.03916
3736.56
1.03909
3715.38
1.03903
3950.32
1.03896
4235.28
1.0389
4338.92
1.03883
4634.17
1.03877
4800.42
1.0387
5145.81
1.03864
5494.84
1.03857
5704.56
1.03851
5819.7
1.03845
6041.58
1.03838
6033.83
1.03832
5996.86
1.03825
5937.56
1.03819
5683.03
1.03812
5545.43
1.03806
5203.93
1.03799
4950
1.03793
4580.98
1.03786
4162.91
1.0378
3809.11
1.03774
3558.9
1.03767
3304.65
1.03761
2961.53
1.03754
2812.38
1.03748
2744.16
1.03741
2703.69
1.03735
2570.72
1.03728
2371.95
1.03722
2337.08
1.03716
2289.45
1.03709
2326.68
1.03703
2372.43
1.03696
2254.65
1.0369
2295.57
1.03683
2494.04
1.03677
2526.75
1.0367
2712.25
1.03664
2912.56
1.03658
3165.95
1.03651
3573.71
1.03645
4069.1
1.03638
4735.52
1.03632
5461.49
1.03625
6625.95
1.03619
7779.83
1.03613
8982.12
1.03606
10231.4
1.036
11201.8
1.03593
12138.7
1.03587
12425.7
1.0358
12176.4
1.03574
11305.5
1.03567
10079.9
1.03561
8680.97
1.03555
7035.86
1.03548
5670.44
1.03542
4380.55
1.03535
3298.24
1.03529
2508.74
1.03522
2076.86
1.03516
1720.42
1.0351
1450.07
1.03503
1277.05
1.03497
1083.32
1.0349
973.231
1.03484
956.616
1.03477
901.462
1.03471
871.789
1.03465
803.292
1.03458
834.613
1.03452
717.52
1.03445
748.758
1.03439
658.108
1.03433
651.465
1.03426
660.626
1.0342
650.669
1.03413
649.111
1.03407
665.983
1.034
592.784
1.03394
626.411
1.03388
615.658
1.03381
587.363
1.03375
591.749
1.03368
594.585
1.03362
593.918
1.03356
596.959
1.03349
631.796
1.03343
596.4
1.03336
557.851
1.0333
549.762
1.03323
564.055
1.03317
555.057
1.03311
512.876
1.03304
531.08
1.03298
572.769
1.03291
527.972
1.03285
523.714
1.03279
497.538
1.03272
564.725
1.03266
522.813
1.03259
556.699
1.03253
517.103
1.03247
503.151
1.0324
534.689
1.03234
495.532
1.03227
507.267
1.03221
492.88
1.03215
512.343
1.03208
491.174
1.03202
528.099
1.03195
498.854
1.03189
498.748
1.03182
455.827
1.03176
503.643
1.0317
480.763
1.03163
503.954
1.03157
479.609
1.0315
444.386
1.03144
477.712
1.03138
450.051
1.03131
430.861
1.03125
467.797
1.03119
487.596
1.03112
Valence
VB MAPPING DATA X Y [12993.2 , 6610.58]
2018
10
27
0
0
51
0
12
Casa Info Follows
1
Calib M = 2.52 A = 0 BE ADD
0
1
CASA region (*V.B.*) (*Edge Down*) 1484.7887 1492.1145 1 2 0 0 2539.2849 1485.8538 0.82739849 1.5737364 (*NoTag*) 0 0 0
0
VB MAPPING DATA X Y [12993.2 , 6610.58]
X-ray spot-size: 400 um by 400 um
20181026
Standard  27/10/2018   00:00:51
c:\users\roxyl\onedrive\desktop\starfire\xps data\starfire_centre_4_bg_sub.vms
XPS
12993.2
6610.58
KA1486
1486.68
36
1e+037
1e+037
1e+037
1e+037
FAT
50
1e+037
1e+037
1e+037
1e+037
1e+037
1e+037
1e+037
V.B.

-1
Kinetic Energy
eV
1471.6
0.1
2
Counts
d
Transmission
d
pulse counting
0.05
100
1e+037
1e+037
1e+037
1e+037
2
MFP Exponent
d
-0.6
ESCAPE DEPTH TYPE
d
1
362
0
1
0
1
0
0.811148
0
0.811105
0
0.811061
0
0.811018
0
0.810975
0
0.810931
0
0.810888
0
0.810845
0
0.810801
0
0.810758
0
0.810715
0
0.810672
0
0.810628
0
0.810585
0
0.810542
0
0.810498
0
0.810455
0
0.810412
0
0.810369
0
0.810325
0
0.810282
0
0.810239
0
0.810196
0
0.810152
0
0.810109
0
0.810066
0
0.810023
0
0.809979
0
0.809936
0
0.809893
0
0.80985
0
0.809807
0
0.809763
0
0.80972
0
0.809677
0
0.809634
0
0.809591
0
0.809548
0
0.809504
0
0.809461
0
0.809418
0
0.809375
0
0.809332
0
0.809289
0
0.809245
0
0.809202
0
0.809159
0
0.809116
0
0.809073
0
0.80903
0
0.808987
0
0.808944
0
0.808901
0
0.808857
0
0.808814
0
0.808771
0
0.808728
9.17303
0.808685
1.1896
0.808642
16.2314
0.808599
46.1119
0.808556
136.061
0.808513
198.144
0.80847
280.109
0.808427
361.21
0.808384
515.888
0.808341
720.016
0.808298
929.668
0.808255
1163.06
0.808211
1346
0.808168
1594.84
0.808125
1842.2
0.808082
2070.96
0.808039
2268.06
0.807996
2448.06
0.807953
2653.44
0.80791
2782.79
0.807867
2874.28
0.807824
2981.83
0.807781
3049.51
0.807738
3093.19
0.807695
3059.39
0.807653
3045.08
0.80761
3004
0.807567
2916.96
0.807524
2777.61
0.807481
2636.26
0.807438
2535.9
0.807395
2534.17
0.807352
2513.18
0.807309
2522.61
0.807266
2490.19
0.807223
2549.65
0.80718
2570.84
0.807137
2606.96
0.807094
2601.88
0.807051
2626.18
0.807009
2662.81
0.806966
2688.79
0.806923
2686.72
0.80688
2660.79
0.806837
2628.32
0.806794
2615.99
0.806751
2582.85
0.806708
2536.52
0.806665
2474.46
0.806623
2454.45
0.80658
2441.31
0.806537
2406.16
0.806494
2347.59
0.806451
2280.08
0.806408
2184.23
0.806366
2054.73
0.806323
1935.84
0.80628
1831.11
0.806237
1707.25
0.806194
1530.12
0.806151
1332.83
0.806109
1146.11
0.806066
962.436
0.806023
808.269
0.80598
670.492
0.805937
545.355
0.805895
422.383
0.805852
313.647
0.805809
241.135
0.805766
180.355
0.805724
139.76
0.805681
101.922
0.805638
82.9014
0.805595
65.2879
0.805553
50.7356
0.80551
32.0278
0.805467
15.3978
0.805424
4.06204
0.805382
-0.603233
0.805339
0
0.805296
0
0.805253
0
0.805211
0
0.805168
0
0.805125
0
0.805083
0
0.80504
0
0.804997
0
0.804955
0
0.804912
0
0.804869
0
0.804827
0
0.804784
0
0.804741
0
0.804699
0
0.804656
0
0.804613
0
0.804571
0
0.804528
0
0.804485
0
0.804443
0
0.8044
0
0.804358
0
0.804315
0
0.804272
0
0.80423
0
0.804187
0
0.804144
0
0.804102
0
0.804059
0
0.804017
0
0.803974
0
0.803932
0
0.803889
0
0.803846
0
0.803804
0
0.803761
0
0.803719
0
0.803676
0
0.803634
0
0.803591
0
0.803549
0
0.803506
0
0.803464
0
0.803421
C1s Snap
VB MAPPING DATA X Y [15158.8 , 6610.58]
2018
10
27
0
0
51
0
11
Casa Info Follows
1
Calib M = 2.55 A = 0 BE ADD
0
0
0
VB MAPPING DATA X Y [15158.8 , 6610.58]
X-ray spot-size: 400 um by 400 um
20181026
Standard  27/10/2018   00:00:51
c:\users\roxyl\onedrive\desktop\starfire\xps data\starfire_centre_4_bg_sub.vms
XPS
15158.8
6610.58
KA1486
1486.68
36
1e+037
1e+037
1e+037
1e+037
FAT
151.181
1e+037
1e+037
1e+037
1e+037
1e+037
1e+037
1e+037
C 1s

-1
Kinetic Energy
eV
1188.393935
0.158343
2
Counts
d
Transmission
d
pulse counting
1
5
1e+037
1e+037
1e+037
1e+037
2
MFP Exponent
d
-0.6
ESCAPE DEPTH TYPE
d
1
256
0
1
0
1
580.81
0.973313
604.517
0.973254
655.533
0.973195
634.508
0.973136
600.214
0.973078
572.337
0.973019
611.911
0.97296
640.223
0.972901
584.254
0.972843
608.7
0.972784
586.734
0.972725
645.193
0.972666
643.881
0.972608
652.926
0.972549
583.434
0.97249
570.867
0.972431
668.813
0.972373
576.644
0.972314
531.095
0.972255
617.075
0.972197
582.369
0.972138
578.875
0.972079
555.5
0.972021
562.06
0.971962
569.339
0.971903
565.684
0.971845
591.597
0.971786
535.387
0.971727
607.632
0.971669
581.354
0.97161
550.734
0.971551
595.549
0.971493
613.035
0.971434
536.031
0.971376
555.859
0.971317
592.126
0.971258
582.064
0.9712
562.052
0.971141
633.947
0.971083
494.182
0.971024
535.029
0.970965
568.384
0.970907
576.295
0.970848
512.517
0.97079
535.88
0.970731
538.113
0.970673
497.776
0.970614
585.069
0.970556
545.504
0.970497
607.756
0.970438
556.66
0.97038
546.366
0.970321
592.026
0.970263
569.615
0.970204
594.371
0.970146
619.083
0.970087
569.05
0.970029
579.852
0.969971
576.842
0.969912
617.366
0.969854
564.889
0.969795
626.425
0.969737
604.068
0.969678
587.576
0.96962
580.065
0.969561
582.037
0.969503
576.414
0.969444
598.087
0.969386
592.23
0.969328
595.148
0.969269
663.502
0.969211
621.174
0.969152
711.124
0.969094
707.575
0.969036
687.077
0.968977
694.989
0.968919
753.302
0.96886
840.73
0.968802
811.75
0.968744
923.121
0.968685
870.064
0.968627
997.651
0.968569
1089.04
0.96851
1173.95
0.968452
1235.08
0.968394
1243.7
0.968335
1337.41
0.968277
1349.84
0.968219
1338.42
0.96816
1332.83
0.968102
1367.86
0.968044
1229.59
0.967986
1179.29
0.967927
1065.95
0.967869
993.068
0.967811
918.721
0.967752
775.736
0.967694
707.292
0.967636
699.181
0.967578
614.456
0.967519
612.506
0.967461
527.327
0.967403
527.576
0.967345
487.323
0.967286
498.879
0.967228
526.958
0.96717
446.37
0.967112
477.618
0.967054
493.801
0.966995
460.5
0.966937
450.678
0.966879
435.482
0.966821
441.916
0.966763
429.676
0.966705
441.058
0.966646
431.995
0.966588
421.168
0.96653
446.918
0.966472
451.846
0.966414
399.019
0.966356
403.634
0.966298
428.921
0.966239
382.454
0.966181
401.057
0.966123
404.705
0.966065
414.94
0.966007
423.876
0.965949
371.458
0.965891
Ti2p Snap
VB MAPPING DATA X Y [15158.8 , 6610.58]
2018
10
27
0
0
51
0
11
Casa Info Follows
1
Calib M = 2.55 A = 0 BE ADD
0
0
0
VB MAPPING DATA X Y [15158.8 , 6610.58]
X-ray spot-size: 400 um by 400 um
20181026
Standard  27/10/2018   00:00:51
c:\users\roxyl\onedrive\desktop\starfire\xps data\starfire_centre_4_bg_sub.vms
XPS
15158.8
6610.58
KA1486
1486.68
36
1e+037
1e+037
1e+037
1e+037
FAT
151.181
1e+037
1e+037
1e+037
1e+037
1e+037
1e+037
1e+037
Ti 2p

-1
Kinetic Energy
eV
1019.193935
0.158343
2
Counts
d
Transmission
d
pulse counting
1
6
1e+037
1e+037
1e+037
1e+037
2
MFP Exponent
d
-0.6
ESCAPE DEPTH TYPE
d
1
256
0
1
0
1
3300.13
1.03928
3450.5
1.03922
3665.13
1.03916
3633.6
1.03909
3970.55
1.03903
4121.18
1.03896
4334.4
1.0389
4499.66
1.03883
4791.5
1.03877
5043.91
1.0387
5262.33
1.03864
5553.28
1.03857
5667.14
1.03851
6029.59
1.03845
6097.55
1.03838
6154.87
1.03832
6197.77
1.03825
6097.73
1.03819
5885.21
1.03812
5578.09
1.03806
5254.53
1.03799
4994.41
1.03793
4591.62
1.03786
4219.29
1.0378
3942
1.03774
3616.41
1.03767
3343.12
1.03761
3118.19
1.03754
2914.63
1.03748
2824.77
1.03741
2595.13
1.03735
2540.04
1.03728
2366.33
1.03722
2287.43
1.03716
2392.25
1.03709
2273.09
1.03703
2339.16
1.03696
2396.19
1.0369
2351.91
1.03683
2593.53
1.03677
2643.79
1.0367
2745.26
1.03664
2905.99
1.03658
3195.28
1.03651
3609.29
1.03645
4341.67
1.03638
4919.38
1.03632
5918.12
1.03625
6987.27
1.03619
8250.47
1.03613
9456.25
1.03606
10579.3
1.036
11942.9
1.03593
12291.6
1.03587
12540.6
1.0358
12148.5
1.03574
11554.6
1.03567
10191.4
1.03561
8729.01
1.03555
7145.91
1.03548
5562.06
1.03542
4326.4
1.03535
3274.27
1.03529
2566.92
1.03522
2015.15
1.03516
1671.66
1.0351
1454.92
1.03503
1285.8
1.03497
1117.96
1.0349
976.099
1.03484
966.221
1.03477
912.023
1.03471
865.076
1.03465
816.744
1.03458
775.067
1.03452
760.744
1.03445
752.593
1.03439
734.968
1.03433
678.133
1.03426
678.557
1.0342
625.318
1.03413
627.474
1.03407
664.102
1.034
645.393
1.03394
574.132
1.03388
621.263
1.03381
613.385
1.03375
588.979
1.03368
620.197
1.03362
566.165
1.03356
645.634
1.03349
589.492
1.03343
583.614
1.03336
585.107
1.0333
573.388
1.03323
564.959
1.03317
574.627
1.03311
567.667
1.03304
530.194
1.03298
563.061
1.03291
546.451
1.03285
541.23
1.03279
510.631
1.03272
518.168
1.03266
500.566
1.03259
494.844
1.03253
518.81
1.03247
533.903
1.0324
555.156
1.03234
513.412
1.03227
527.626
1.03221
559.554
1.03215
486.475
1.03208
497.972
1.03202
491.157
1.03195
485.551
1.03189
492.881
1.03182
470.855
1.03176
450.277
1.0317
509.925
1.03163
480.707
1.03157
477.12
1.0315
483.96
1.03144
480.196
1.03138
473.998
1.03131
485.547
1.03125
471.937
1.03119
457.743
1.03112
Valence
VB MAPPING DATA X Y [15158.8 , 6610.58]
2018
10
27
0
0
51
0
12
Casa Info Follows
1
Calib M = 2.55 A = 0 BE ADD
0
1
CASA region (*V.B.*) (*Edge Down*) 1484.5429 1492.1445 1 2 0 0 2540.1971 1485.8671 0.81041596 2.1290161 (*NoTag*) 0 0 0
0
VB MAPPING DATA X Y [15158.8 , 6610.58]
X-ray spot-size: 400 um by 400 um
20181026
Standard  27/10/2018   00:00:51
c:\users\roxyl\onedrive\desktop\starfire\xps data\starfire_centre_4_bg_sub.vms
XPS
15158.8
6610.58
KA1486
1486.68
36
1e+037
1e+037
1e+037
1e+037
FAT
50
1e+037
1e+037
1e+037
1e+037
1e+037
1e+037
1e+037
V.B.

-1
Kinetic Energy
eV
1471.6
0.1
2
Counts
d
Transmission
d
pulse counting
0.05
100
1e+037
1e+037
1e+037
1e+037
2
MFP Exponent
d
-0.6
ESCAPE DEPTH TYPE
d
1
362
0
1
0
1
0
0.811148
0
0.811105
0
0.811061
0
0.811018
0
0.810975
0
0.810931
0
0.810888
0
0.810845
0
0.810801
0
0.810758
0
0.810715
0
0.810672
0
0.810628
0
0.810585
0
0.810542
0
0.810498
0
0.810455
0
0.810412
0
0.810369
0
0.810325
0
0.810282
0
0.810239
0
0.810196
0
0.810152
0
0.810109
0
0.810066
0
0.810023
0
0.809979
0
0.809936
0
0.809893
0
0.80985
0
0.809807
0
0.809763
0
0.80972
0
0.809677
0
0.809634
0
0.809591
0
0.809548
0
0.809504
0
0.809461
0
0.809418
0
0.809375
0
0.809332
0
0.809289
0
0.809245
0
0.809202
0
0.809159
0
0.809116
0
0.809073
0
0.80903
0
0.808987
0
0.808944
0
0.808901
0
0.808857
6.27145
0.808814
4.00959
0.808771
9.23877
0.808728
21.4942
0.808685
33.1074
0.808642
55.624
0.808599
111.798
0.808556
189.69
0.808513
277.3
0.80847
352.695
0.808427
476.979
0.808384
617.194
0.808341
787.546
0.808298
989.886
0.808255
1228.32
0.808211
1495.49
0.808168
1726.83
0.808125
1959.68
0.808082
2164.41
0.808039
2378.71
0.807996
2556.16
0.807953
2687.87
0.80791
2845.19
0.807867
2928.3
0.807824
3040.46
0.807781
3093
0.807738
3148.94
0.807695
3202.33
0.807653
3157.7
0.80761
3054.6
0.807567
2899.44
0.807524
2774.39
0.807481
2697.78
0.807438
2631.01
0.807395
2622.26
0.807352
2631.31
0.807309
2573.03
0.807266
2502.44
0.807223
2465.74
0.80718
2535.95
0.807137
2606.98
0.807094
2634.3
0.807051
2634.84
0.807009
2637.26
0.806966
2631.39
0.806923
2661.9
0.80688
2655.31
0.806837
2675.09
0.806794
2610.92
0.806751
2556.55
0.806708
2517.44
0.806665
2499.6
0.806623
2469.53
0.80658
2423.75
0.806537
2380.73
0.806494
2357.42
0.806451
2297.78
0.806408
2220.69
0.806366
2090.8
0.806323
1945.92
0.80628
1779.94
0.806237
1637.78
0.806194
1488.44
0.806151
1320.49
0.806109
1124.49
0.806066
943.895
0.806023
773.015
0.80598
623.61
0.805937
491.557
0.805895
390.168
0.805852
312.666
0.805809
241.623
0.805766
178.867
0.805724
122.329
0.805681
87.9001
0.805638
67.8121
0.805595
56.8936
0.805553
43.2194
0.80551
27.8342
0.805467
12.3039
0.805424
3.53126
0.805382
-1.69299
0.805339
0
0.805296
0
0.805253
0
0.805211
0
0.805168
0
0.805125
0
0.805083
0
0.80504
0
0.804997
0
0.804955
0
0.804912
0
0.804869
0
0.804827
0
0.804784
0
0.804741
0
0.804699
0
0.804656
0
0.804613
0
0.804571
0
0.804528
0
0.804485
0
0.804443
0
0.8044
0
0.804358
0
0.804315
0
0.804272
0
0.80423
0
0.804187
0
0.804144
0
0.804102
0
0.804059
0
0.804017
0
0.803974
0
0.803932
0
0.803889
0
0.803846
0
0.803804
0
0.803761
0
0.803719
0
0.803676
0
0.803634
0
0.803591
0
0.803549
0
0.803506
0
0.803464
0
0.803421
C1s Snap
VB MAPPING DATA X Y [17324.3 , 6610.58]
2018
10
27
0
0
51
0
11
Casa Info Follows
1
Calib M = 2.52 A = 0 BE ADD
0
0
0
VB MAPPING DATA X Y [17324.3 , 6610.58]
X-ray spot-size: 400 um by 400 um
20181026
Standard  27/10/2018   00:00:51
c:\users\roxyl\onedrive\desktop\starfire\xps data\starfire_centre_4_bg_sub.vms
XPS
17324.3
6610.58
KA1486
1486.68
36
1e+037
1e+037
1e+037
1e+037
FAT
151.181
1e+037
1e+037
1e+037
1e+037
1e+037
1e+037
1e+037
C 1s

-1
Kinetic Energy
eV
1188.393935
0.158343
2
Counts
d
Transmission
d
pulse counting
1
5
1e+037
1e+037
1e+037
1e+037
2
MFP Exponent
d
-0.6
ESCAPE DEPTH TYPE
d
1
256
0
1
0
1
636.933
0.973313
587.58
0.973254
591.391
0.973195
639.604
0.973136
601.462
0.973078
572.337
0.973019
592.011
0.97296
527.316
0.972901
665.95
0.972843
598.762
0.972784
594.145
0.972725
604.716
0.972666
677.185
0.972608
602.511
0.972549
593.301
0.97249
622.319
0.972431
574.478
0.972373
626.733
0.972314
571.949
0.972255
569.054
0.972197
576.378
0.972138
590.811
0.972079
587.277
0.972021
543.325
0.971962
592.817
0.971903
557.469
0.971845
527.42
0.971786
512.109
0.971727
564.971
0.971669
558.238
0.97161
541.555
0.971551
577.294
0.971493
554.328
0.971434
559.829
0.971376
546.876
0.971317
595.497
0.971258
542.962
0.9712
554.246
0.971141
552.614
0.971083
590.118
0.971024
603.425
0.970965
548.402
0.970907
544.278
0.970848
553.036
0.97079
547.837
0.970731
580.51
0.970673
529.089
0.970614
520.893
0.970556
516.793
0.970497
579.068
0.970438
566.239
0.97038
533.66
0.970321
582.528
0.970263
574.909
0.970204
547.282
0.970146
626.391
0.970087
602.462
0.970029
617.396
0.969971
629.47
0.969912
600.903
0.969854
675.411
0.969795
645.684
0.969737
630.288
0.969678
614.465
0.96962
621.915
0.969561
602.177
0.969503
592.125
0.969444
579.366
0.969386
553.332
0.969328
612.539
0.969269
597.54
0.969211
647.38
0.969152
693.661
0.969094
673.557
0.969036
740.527
0.968977
751.366
0.968919
826.108
0.96886
859.197
0.968802
852.193
0.968744
959.322
0.968685
1017.92
0.968627
1044.12
0.968569
1131.73
0.96851
1160.69
0.968452
1332.04
0.968394
1296.42
0.968335
1440.44
0.968277
1468.83
0.968219
1458.08
0.96816
1508.75
0.968102
1353.99
0.968044
1385.37
0.967986
1322.91
0.967927
1096.14
0.967869
1113.77
0.967811
937.804
0.967752
904.429
0.967694
759.55
0.967636
774.793
0.967578
642.748
0.967519
627.488
0.967461
568.497
0.967403
537.169
0.967345
564.676
0.967286
517.608
0.967228
495.357
0.96717
491.346
0.967112
461.47
0.967054
468.347
0.966995
482.509
0.966937
458.259
0.966879
414.545
0.966821
454.329
0.966763
440.629
0.966705
406.938
0.966646
447.629
0.966588
388.005
0.96653
413.111
0.966472
415.632
0.966414
458.132
0.966356
403.634
0.966298
413.427
0.966239
459.43
0.966181
435.225
0.966123
424.981
0.966065
437.676
0.966007
402.803
0.965949
429.042
0.965891
Ti2p Snap
VB MAPPING DATA X Y [17324.3 , 6610.58]
2018
10
27
0
0
51
0
11
Casa Info Follows
1
Calib M = 2.52 A = 0 BE ADD
0
0
0
VB MAPPING DATA X Y [17324.3 , 6610.58]
X-ray spot-size: 400 um by 400 um
20181026
Standard  27/10/2018   00:00:51
c:\users\roxyl\onedrive\desktop\starfire\xps data\starfire_centre_4_bg_sub.vms
XPS
17324.3
6610.58
KA1486
1486.68
36
1e+037
1e+037
1e+037
1e+037
FAT
151.181
1e+037
1e+037
1e+037
1e+037
1e+037
1e+037
1e+037
Ti 2p

-1
Kinetic Energy
eV
1019.193935
0.158343
2
Counts
d
Transmission
d
pulse counting
1
6
1e+037
1e+037
1e+037
1e+037
2
MFP Exponent
d
-0.6
ESCAPE DEPTH TYPE
d
1
256
0
1
0
1
3445.41
1.03928
3789.96
1.03922
3732.01
1.03916
3697.46
1.03909
3911.86
1.03903
4126.29
1.03896
4326.78
1.0389
4624.97
1.03883
4873.3
1.03877
5114.56
1.0387
5258.57
1.03864
5519.71
1.03857
5829.28
1.03851
6183.59
1.03845
6107.5
1.03838
6310.51
1.03832
6308.58
1.03825
6179.05
1.03819
6007.5
1.03812
5878.11
1.03806
5594.31
1.03799
5396.51
1.03793
4878.89
1.03786
4430.73
1.0378
4123.11
1.03774
3886.38
1.03767
3554.11
1.03761
3357.25
1.03754
2888.2
1.03748
2771.8
1.03741
2712.83
1.03735
2505.94
1.03728
2491.11
1.03722
2384.48
1.03716
2309.56
1.03709
2354.59
1.03703
2320.31
1.03696
2400.61
1.0369
2445.81
1.03683
2552.63
1.03677
2554.1
1.0367
2851.99
1.03664
2899.43
1.03658
3233.29
1.03651
3469.14
1.03645
4090.65
1.03638
4763.31
1.03632
5584.39
1.03625
6712.33
1.03619
7919.86
1.03613
9295.05
1.03606
10521.7
1.036
11517.1
1.03593
12583.8
1.03587
12909.2
1.0358
12953.2
1.03574
12461.1
1.03567
11206.3
1.03561
9614.17
1.03555
7921.33
1.03548
6257.95
1.03542
5009.36
1.03535
3640.74
1.03529
2834.16
1.03522
2248.49
1.03516
1846.79
1.0351
1551.98
1.03503
1317.9
1.03497
1180.5
1.0349
1029.64
1.03484
955.656
1.03477
974.424
1.03471
863.157
1.03465
902.262
1.03458
788.513
1.03452
766.508
1.03445
753.552
1.03439
730.164
1.03433
693.372
1.03426
691.77
1.0342
647.852
1.03413
650.051
1.03407
647.17
1.034
639.756
1.03394
621.743
1.03388
612.855
1.03381
640.337
1.03375
611.135
1.03368
575.375
1.03362
609.644
1.03356
585.938
1.03349
616.162
1.03343
621.06
1.03336
575.113
1.0333
591.562
1.03323
563.151
1.03317
569.29
1.03311
570.361
1.03304
526.647
1.03298
546.293
1.03291
593.089
1.03285
529.845
1.03279
573.478
1.03272
534.549
1.03266
528.803
1.03259
568.727
1.03253
536.729
1.03247
498.025
1.0324
521.898
1.03234
507.452
1.03227
530.171
1.03221
506.383
1.03215
507.336
1.03208
479.277
1.03202
477.724
1.03195
457.282
1.03189
509.646
1.03182
494.23
1.03176
492.803
1.0317
506.593
1.03163
470.744
1.03157
511.14
1.0315
483.96
1.03144
478.54
1.03138
480.605
1.03131
452.404
1.03125
462.83
1.03119
492.572
1.03112
Valence
VB MAPPING DATA X Y [17324.3 , 6610.58]
2018
10
27
0
0
51
0
12
Casa Info Follows
1
Calib M = 2.52 A = 0 BE ADD
0
1
CASA region (*V.B.*) (*Edge Down*) 1484.7722 1492.1145 1 2 0 0 2514.4443 1485.8944 0.78574741 2.3411397 (*NoTag*) 0 0 0
0
VB MAPPING DATA X Y [17324.3 , 6610.58]
X-ray spot-size: 400 um by 400 um
20181026
Standard  27/10/2018   00:00:51
c:\users\roxyl\onedrive\desktop\starfire\xps data\starfire_centre_4_bg_sub.vms
XPS
17324.3
6610.58
KA1486
1486.68
36
1e+037
1e+037
1e+037
1e+037
FAT
50
1e+037
1e+037
1e+037
1e+037
1e+037
1e+037
1e+037
V.B.

-1
Kinetic Energy
eV
1471.6
0.1
2
Counts
d
Transmission
d
pulse counting
0.05
100
1e+037
1e+037
1e+037
1e+037
2
MFP Exponent
d
-0.6
ESCAPE DEPTH TYPE
d
1
362
0
1
0
1
0
0.811148
0
0.811105
0
0.811061
0
0.811018
0
0.810975
0
0.810931
0
0.810888
0
0.810845
0
0.810801
0
0.810758
0
0.810715
0
0.810672
0
0.810628
0
0.810585
0
0.810542
0
0.810498
0
0.810455
0
0.810412
0
0.810369
0
0.810325
0
0.810282
0
0.810239
0
0.810196
0
0.810152
0
0.810109
0
0.810066
0
0.810023
0
0.809979
0
0.809936
0
0.809893
0
0.80985
0
0.809807
0
0.809763
0
0.80972
0
0.809677
0
0.809634
0
0.809591
0
0.809548
0
0.809504
0
0.809461
0
0.809418
0
0.809375
0
0.809332
0
0.809289
0
0.809245
0
0.809202
0
0.809159
0
0.809116
0
0.809073
0
0.80903
0
0.808987
0
0.808944
0
0.808901
0
0.808857
0
0.808814
0
0.808771
0
0.808728
0
0.808685
0
0.808642
6.35868
0.808599
43.4465
0.808556
97.1037
0.808513
127.78
0.80847
204.473
0.808427
330.398
0.808384
494.211
0.808341
664.863
0.808298
845.155
0.808255
1064.01
0.808211
1334.7
0.808168
1595.61
0.808125
1846.32
0.808082
2124.03
0.808039
2385.54
0.807996
2566.77
0.807953
2690.21
0.80791
2819.27
0.807867
2960.6
0.807824
3058.44
0.807781
3117.02
0.807738
3164.16
0.807695
3135.58
0.807653
3072.74
0.80761
2953.51
0.807567
2855.15
0.807524
2753.16
0.807481
2675.59
0.807438
2614.75
0.807395
2578.54
0.807352
2552
0.807309
2499.98
0.807266
2460.78
0.807223
2483.69
0.80718
2548.81
0.807137
2619.01
0.807094
2642.4
0.807051
2652.97
0.807009
2692.38
0.806966
2688.5
0.806923
2706.23
0.80688
2609.04
0.806837
2594.73
0.806794
2573.63
0.806751
2592.62
0.806708
2575.29
0.806665
2524.66
0.806623
2494.37
0.80658
2432.88
0.806537
2392.94
0.806494
2350.3
0.806451
2329.44
0.806408
2274.81
0.806366
2168.95
0.806323
2025.88
0.80628
1875.46
0.806237
1742.1
0.806194
1570.91
0.806151
1390.12
0.806109
1189.86
0.806066
1029.79
0.806023
851.886
0.80598
698.968
0.805937
548.193
0.805895
442.247
0.805852
326.361
0.805809
245.829
0.805766
180.574
0.805724
152.25
0.805681
111.314
0.805638
81.1858
0.805595
52.659
0.805553
40.272
0.80551
27.6264
0.805467
18.29
0.805424
8.31085
0.805382
-0.189367
0.805339
0
0.805296
0
0.805253
0
0.805211
0
0.805168
0
0.805125
0
0.805083
0
0.80504
0
0.804997
0
0.804955
0
0.804912
0
0.804869
0
0.804827
0
0.804784
0
0.804741
0
0.804699
0
0.804656
0
0.804613
0
0.804571
0
0.804528
0
0.804485
0
0.804443
0
0.8044
0
0.804358
0
0.804315
0
0.804272
0
0.80423
0
0.804187
0
0.804144
0
0.804102
0
0.804059
0
0.804017
0
0.803974
0
0.803932
0
0.803889
0
0.803846
0
0.803804
0
0.803761
0
0.803719
0
0.803676
0
0.803634
0
0.803591
0
0.803549
0
0.803506
0
0.803464
0
0.803421
C1s Snap
VB MAPPING DATA X Y [19489.8 , 6610.58]
2018
10
27
0
0
51
0
11
Casa Info Follows
1
Calib M = 2.51 A = 0 BE ADD
0
0
0
VB MAPPING DATA X Y [19489.8 , 6610.58]
X-ray spot-size: 400 um by 400 um
20181026
Standard  27/10/2018   00:00:51
c:\users\roxyl\onedrive\desktop\starfire\xps data\starfire_centre_4_bg_sub.vms
XPS
19489.8
6610.58
KA1486
1486.68
36
1e+037
1e+037
1e+037
1e+037
FAT
151.181
1e+037
1e+037
1e+037
1e+037
1e+037
1e+037
1e+037
C 1s

-1
Kinetic Energy
eV
1188.393935
0.158343
2
Counts
d
Transmission
d
pulse counting
1
5
1e+037
1e+037
1e+037
1e+037
2
MFP Exponent
d
-0.6
ESCAPE DEPTH TYPE
d
1
256
0
1
0
1
576.895
0.973313
571.946
0.973254
574.714
0.973195
589.914
0.973136
617.684
0.973078
578.571
0.973019
593.255
0.97296
615.409
0.972901
579.302
0.972843
580.129
0.972784
545.972
0.972725
566.691
0.972666
584.673
0.972608
560.704
0.972549
605.636
0.97249
616.193
0.972431
584.153
0.972373
531.441
0.972314
617.608
0.972255
587.062
0.972197
594.352
0.972138
558.585
0.972079
537.847
0.972021
556.206
0.971962
516.514
0.971903
519.913
0.971845
575.261
0.971786
545.862
0.971727
546.523
0.971669
546.68
0.97161
534.671
0.971551
575.013
0.971493
526.104
0.971434
496.367
0.971376
586.179
0.971317
577.519
0.971258
496.04
0.9712
586.586
0.971141
550.386
0.971083
552.19
0.971024
561.505
0.970965
540.631
0.970907
539.862
0.970848
558.512
0.97079
513.054
0.970731
505.5
0.970673
519.371
0.970614
560.468
0.970556
534.87
0.970497
548.255
0.970438
543.888
0.97038
522.013
0.970321
560.366
0.970263
603.496
0.970204
593.324
0.970146
601.335
0.970087
655.712
0.970029
638.254
0.969971
600.577
0.969912
616.337
0.969854
587.403
0.969795
651.766
0.969737
599.026
0.969678
607.494
0.96962
611.21
0.969561
542.764
0.969503
591.143
0.969444
588.234
0.969386
598.065
0.969328
601.911
0.969269
617.91
0.969211
702.703
0.969152
696.572
0.969094
706.603
0.969036
693.88
0.968977
783.442
0.968919
839.698
0.96886
883.496
0.968802
883.97
0.968744
964.085
0.968685
1000.86
0.968627
1105.76
0.968569
1173.47
0.96851
1242.11
0.968452
1296.27
0.968394
1448.94
0.968335
1506
0.968277
1482.77
0.968219
1423.1
0.96816
1554.35
0.968102
1506.59
0.968044
1479.95
0.967986
1336.71
0.967927
1205.94
0.967869
1142.12
0.967811
1015.05
0.967752
918.729
0.967694
796.492
0.967636
748.106
0.967578
625.066
0.967519
645.996
0.967461
591.271
0.967403
545.889
0.967345
505.372
0.967286
543.148
0.967228
471.444
0.96717
500.681
0.967112
454.672
0.967054
425.924
0.966995
425.793
0.966937
432.145
0.966879
443.857
0.966821
429.503
0.966763
439.786
0.966705
485.163
0.966646
424.589
0.966588
446.87
0.96653
388.374
0.966472
441.969
0.966414
424.47
0.966356
446.122
0.966298
437.891
0.966239
384.884
0.966181
427.903
0.966123
407.138
0.966065
444.984
0.966007
414.96
0.965949
408.766
0.965891
Ti2p Snap
VB MAPPING DATA X Y [19489.8 , 6610.58]
2018
10
27
0
0
51
0
11
Casa Info Follows
1
Calib M = 2.51 A = 0 BE ADD
0
0
0
VB MAPPING DATA X Y [19489.8 , 6610.58]
X-ray spot-size: 400 um by 400 um
20181026
Standard  27/10/2018   00:00:51
c:\users\roxyl\onedrive\desktop\starfire\xps data\starfire_centre_4_bg_sub.vms
XPS
19489.8
6610.58
KA1486
1486.68
36
1e+037
1e+037
1e+037
1e+037
FAT
151.181
1e+037
1e+037
1e+037
1e+037
1e+037
1e+037
1e+037
Ti 2p

-1
Kinetic Energy
eV
1019.193935
0.158343
2
Counts
d
Transmission
d
pulse counting
1
6
1e+037
1e+037
1e+037
1e+037
2
MFP Exponent
d
-0.6
ESCAPE DEPTH TYPE
d
1
256
0
1
0
1
3313.46
1.03928
3410.56
1.03922
3697.91
1.03916
3719.62
1.03909
3869.76
1.03903
3912.07
1.03896
4156.5
1.0389
4351.57
1.03883
4525.93
1.03877
4902.61
1.0387
5143.3
1.03864
5354.33
1.03857
5809.32
1.03851
5969.97
1.03845
6039.09
1.03838
6278.39
1.03832
6259.87
1.03825
6053.38
1.03819
6036.55
1.03812
5986.98
1.03806
5717.21
1.03799
5481.73
1.03793
4943.91
1.03786
4518.82
1.0378
4344.2
1.03774
3987.33
1.03767
3524.96
1.03761
3407.15
1.03754
3081.21
1.03748
2953.75
1.03741
2697.97
1.03735
2524.13
1.03728
2506.85
1.03722
2422.85
1.03716
2461.52
1.03709
2311.05
1.03703
2351.36
1.03696
2317.68
1.0369
2380.63
1.03683
2428.81
1.03677
2473.16
1.0367
2633.03
1.03664
2852.36
1.03658
3043.22
1.03651
3377.51
1.03645
3882.72
1.03638
4363.52
1.03632
5263.38
1.03625
6183.52
1.03619
7277.6
1.03613
8457.42
1.03606
10049.1
1.036
11116.3
1.03593
12217.3
1.03587
12728
1.0358
12984.1
1.03574
12812.5
1.03567
11862
1.03561
10498.3
1.03555
8676.37
1.03548
7020.69
1.03542
5428.56
1.03535
4255.85
1.03529
3153.67
1.03522
2423.01
1.03516
1998.03
1.0351
1629.63
1.03503
1396.68
1.03497
1258.43
1.0349
1111.85
1.03484
1001.76
1.03477
991.705
1.03471
933.169
1.03465
836.923
1.03458
809.642
1.03452
776.113
1.03445
750.676
1.03439
761.868
1.03433
700.991
1.03426
671.951
1.0342
713.577
1.03413
653.814
1.03407
653.754
1.034
640.696
1.03394
606.806
1.03388
630.605
1.03381
598.515
1.03375
633.291
1.03368
628.43
1.03362
584.667
1.03356
597.878
1.03349
600.528
1.03343
579.047
1.03336
568.754
1.0333
579.749
1.03323
631.85
1.03317
611.986
1.03311
558.685
1.03304
521.328
1.03298
533.937
1.03291
533.252
1.03285
535.975
1.03279
491.428
1.03272
551.792
1.03266
562.174
1.03259
509.449
1.03253
500.89
1.03247
501.442
1.0324
522.751
1.03234
529.589
1.03227
553.922
1.03221
500.476
1.03215
493.151
1.03208
524.315
1.03202
488.638
1.03195
472.248
1.03189
506.293
1.03182
499.239
1.03176
524.49
1.0317
469.931
1.03163
514.747
1.03157
489.566
1.0315
487.258
1.03144
487.648
1.03138
491.34
1.03131
460.689
1.03125
442.959
1.03119
490.084
1.03112
Valence
VB MAPPING DATA X Y [19489.8 , 6610.58]
2018
10
27
0
0
51
0
12
Casa Info Follows
1
Calib M = 2.51 A = 0 BE ADD
0
1
CASA region (*V.B.*) (*Edge Down*) 1484.5194 1492.1045 1 2 0 0 2625.5234 1485.8596 0.81983827 2.7605535 (*NoTag*) 0 0 0
0
VB MAPPING DATA X Y [19489.8 , 6610.58]
X-ray spot-size: 400 um by 400 um
20181026
Standard  27/10/2018   00:00:51
[truncated: 845,707 more chars]
