# Supplementary material for: Phase Quantification of Heterogeneous Surfaces Using DFT-Simulated Valence Band Photoemission Spectra
Source: ACS Appl Mater Interfaces. 2023 Aug 8;15(33):39956–65. doi: 10.1021/acsami.3c06638 (PMC10450682; doi:10.1021/acsami.3c06638)
Supplement: Supplementary file 1 — am3c06638_si_001.zip [file am3c06638_si_001.zip › Valence Band Paper XPS raw and processed data/rutile_raw_data.vms]

VAMAS Surface Chemical Analysis Standard Data Transfer Format 1988 May 4
Not Specified
Alpha
Not Specified
Not Specified
8
Casa Info Follows CasaXPS Version 2.3.26rev1.1K
0
FileDesc:20181130 mapping for raul
SourceAnalyserAngle: Not Specified
CasaRowLabel:Pt #001
CasaRowLabel:Pt #002
CasaRowLabel:Pt #003
CasaRowLabel:Pt #004
NORM
REGULAR
4
2
Exp Variable 1
d
Exp Variable 2
d
0
0
0
0
16
C1s Scan
Pt #001
2018
11
30
20
20
56
0
10
Casa Info Follows
0
0
1
CASA region (*C 1s*) (*None*) 1197.7776 1206.6442 1 2 0 0 2464.1558 1480.6 0.5 7.74424 (*C 1s*) 12.011 0 1
0
Pt #001 X Y [42548.7 , 56286.6]
X-ray spot-size: 400 um by 400 um
20181130 mapping for raul
Standard  30/11/2018   20:20:56
XPS
0
0
KA1486
1486.68
36
1e+037
1e+037
1e+037
1e+037
FAT
50
1e+037
1e+037
1e+037
1e+037
1e+037
1e+037
1e+037
C 1s

-1
Kinetic Energy
eV
1188.6
0.1
2
Counts
d
Transmission
d
pulse counting
0.05
5
1e+037
1e+037
1e+037
1e+037
1
MFP Exponent
d
-0.6
382
0
1
0
1
319.753
0.95561
314.115
0.95555
325.812
0.955489
324.553
0.955429
323.405
0.955369
327.607
0.955309
332.21
0.955249
366.826
0.955189
341.756
0.955129
351.718
0.955069
353.683
0.955009
314.752
0.954949
335.27
0.954889
325.657
0.954829
342.858
0.954769
346.211
0.954709
339.844
0.954649
309.575
0.954589
344.664
0.954529
325.347
0.954469
364.689
0.954409
364.861
0.954349
361.553
0.954289
335.815
0.954229
312.344
0.954169
350.803
0.954109
340.541
0.95405
318.664
0.95399
315.747
0.95393
304.3
0.95387
348.541
0.95381
341.364
0.95375
348.999
0.95369
341.691
0.95363
306.543
0.953571
338.009
0.953511
339.212
0.953451
323.151
0.953391
326.053
0.953331
357.417
0.953271
361.471
0.953212
335.371
0.953152
301.728
0.953092
349.071
0.953032
324.941
0.952972
329.053
0.952913
320.771
0.952853
342.881
0.952793
346.65
0.952733
343.317
0.952674
384.534
0.952614
366.522
0.952554
354.757
0.952494
347.073
0.952435
350.706
0.952375
341.871
0.952315
334.128
0.952256
358.402
0.952196
331.545
0.952136
306.907
0.952077
333.569
0.952017
344.843
0.951957
344.245
0.951898
346.701
0.951838
315.531
0.951778
322.506
0.951719
333.78
0.951659
367.359
0.9516
350.624
0.95154
348.857
0.95148
344.013
0.951421
351.088
0.951361
366.708
0.951302
328.377
0.951242
322.517
0.951183
323.727
0.951123
315.674
0.951064
325.581
0.951004
331.673
0.950944
345.402
0.950885
293.141
0.950825
359.193
0.950766
324.134
0.950706
353.238
0.950647
391.377
0.950587
365.412
0.950528
379.016
0.950469
397.285
0.950409
403.606
0.95035
379.239
0.95029
395.515
0.950231
390.534
0.950171
408.175
0.950112
418.657
0.950053
372.279
0.949993
381.043
0.949934
427.267
0.949874
378.063
0.949815
384.694
0.949756
440.072
0.949696
406.912
0.949637
424.115
0.949577
417.969
0.949518
408.391
0.949459
410.913
0.949399
453.524
0.94934
467.063
0.949281
418.865
0.949222
471.559
0.949162
454.633
0.949103
442.736
0.949044
501.795
0.948984
501.334
0.948925
454.947
0.948866
511.308
0.948807
554.589
0.948747
563.248
0.948688
563.285
0.948629
607.616
0.94857
604.862
0.94851
647.189
0.948451
638.487
0.948392
768.529
0.948333
807.708
0.948274
822.983
0.948214
896.194
0.948155
900.682
0.948096
978.884
0.948037
1047.62
0.947978
1105.02
0.947919
1136.04
0.947859
1094.19
0.9478
1103.86
0.947741
1063.95
0.947682
1022.48
0.947623
977.746
0.947564
913.059
0.947505
861.029
0.947446
807.229
0.947387
680.831
0.947327
629.704
0.947268
611.181
0.947209
551.174
0.94715
538.136
0.947091
486.458
0.947032
423.206
0.946973
442.597
0.946914
396.355
0.946855
380.114
0.946796
372.597
0.946737
361.018
0.946678
350.983
0.946619
338.788
0.94656
371.954
0.946501
362.327
0.946442
326.326
0.946383
323.228
0.946324
333.152
0.946265
323.941
0.946206
325.011
0.946148
332.43
0.946089
308.119
0.94603
310.241
0.945971
310.945
0.945912
329.235
0.945853
319.977
0.945794
355.764
0.945735
336.259
0.945676
333.065
0.945618
337.487
0.945559
345.161
0.9455
294.915
0.945441
303.911
0.945382
330.92
0.945323
314.52
0.945265
300.511
0.945206
301.68
0.945147
334.436
0.945088
275.588
0.945029
329.272
0.944971
281.385
0.944912
294.798
0.944853
314.288
0.944794
321.83
0.944735
323.646
0.944677
292.352
0.944618
319.306
0.944559
308.345
0.944501
319.747
0.944442
327.184
0.944383
313.187
0.944324
C1s Scan
Pt #002
2018
11
30
20
20
56
0
10
Casa Info Follows
0
0
1
CASA region (*C 1s*) (*None*) 1197.7776 1206.6442 1 2 0 0 2464.1558 1480.6 0.5 7.74424 (*C 1s*) 12.011 0 1
0
Pt #002 X Y [49234.9 , 52329.4]
X-ray spot-size: 400 um by 400 um
20181130 mapping for raul
Standard  30/11/2018   20:20:56
XPS
0
1
KA1486
1486.68
36
1e+037
1e+037
1e+037
1e+037
FAT
50
1e+037
1e+037
1e+037
1e+037
1e+037
1e+037
1e+037
C 1s

-1
Kinetic Energy
eV
1188.6
0.1
2
Counts
d
Transmission
d
pulse counting
0.05
5
1e+037
1e+037
1e+037
1e+037
2
MFP Exponent
d
-0.6
ESCAPE DEPTH TYPE
d
1
382
0
1
0
1
342.406
0.95561
326.615
0.95555
369.123
0.955489
353.559
0.955429
341.557
0.955369
341.283
0.955309
345.811
0.955249
321.547
0.955189
343.648
0.955129
327.957
0.955069
324.408
0.955009
338.758
0.954949
347.828
0.954889
326.645
0.954829
302.542
0.954769
319.841
0.954709
343.884
0.954649
344.19
0.954589
345.29
0.954529
315.606
0.954469
346.801
0.954409
330.353
0.954349
355.025
0.954289
343.706
0.954229
352.354
0.954169
346.533
0.954109
360.99
0.95405
335.004
0.95399
339.309
0.95393
363.857
0.95387
341.448
0.95381
309.195
0.95375
326.45
0.95369
331.098
0.95363
340.632
0.953571
354.4
0.953511
348.116
0.953451
327.763
0.953391
323.224
0.953331
330.637
0.953271
343.278
0.953212
333.237
0.953152
339.474
0.953092
340.785
0.953032
331.823
0.952972
345.796
0.952913
321.947
0.952853
347.618
0.952793
333.047
0.952733
335.386
0.952674
349.024
0.952614
322.179
0.952554
306.539
0.952494
330.604
0.952435
332.43
0.952375
335.513
0.952315
333.772
0.952256
380.311
0.952196
340.98
0.952136
358.229
0.952077
357.537
0.952017
339.586
0.951957
323.223
0.951898
338.104
0.951838
303.702
0.951778
361.35
0.951719
319.713
0.951659
311.452
0.9516
329.683
0.95154
337.631
0.95148
337.583
0.951421
351.95
0.951361
362.05
0.951302
299.836
0.951242
334.435
0.951183
323.125
0.951123
303.557
0.951064
316.214
0.951004
302.316
0.950944
316.292
0.950885
362.74
0.950825
355.541
0.950766
317.482
0.950706
341.644
0.950647
349.794
0.950587
365.18
0.950528
353.796
0.950469
346.2
0.950409
337.613
0.95035
350.857
0.95029
395.14
0.950231
379.038
0.950171
395.13
0.950112
374.915
0.950053
396.795
0.949993
399.214
0.949934
402.5
0.949874
422.39
0.949815
381.959
0.949756
417.968
0.949696
411.097
0.949637
406.612
0.949577
416.293
0.949518
405.771
0.949459
389.627
0.949399
402.561
0.94934
427.622
0.949281
438.589
0.949222
426.631
0.949162
382.634
0.949103
410.845
0.949044
485.971
0.948984
455.279
0.948925
435.28
0.948866
456.735
0.948807
476.083
0.948747
506.609
0.948688
526.382
0.948629
568.346
0.94857
544.555
0.94851
547.213
0.948451
552.7
0.948392
581.045
0.948333
603.653
0.948274
638.082
0.948214
663.549
0.948155
712.457
0.948096
750.701
0.948037
767.369
0.947978
877.077
0.947919
989.123
0.947859
991.734
0.9478
1055.05
0.947741
1091.79
0.947682
1111.52
0.947623
1112.75
0.947564
1104.72
0.947505
1070.78
0.947446
1057.66
0.947387
944.571
0.947327
916.46
0.947268
879.704
0.947209
740.595
0.94715
686.063
0.947091
590.143
0.947032
560.168
0.946973
534.176
0.946914
449.553
0.946855
435.892
0.946796
446.196
0.946737
415.042
0.946678
374.73
0.946619
365.545
0.94656
372.881
0.946501
371.499
0.946442
330.598
0.946383
336.656
0.946324
326.319
0.946265
334.461
0.946206
349.434
0.946148
322.774
0.946089
312.714
0.94603
323.541
0.945971
347.039
0.945912
330.36
0.945853
286.586
0.945794
334.428
0.945735
338.6
0.945676
341.483
0.945618
283.355
0.945559
315.126
0.9455
322.602
0.945441
335.197
0.945382
320.094
0.945323
315.562
0.945265
311.797
0.945206
309.62
0.945147
312.077
0.945088
306.662
0.945029
320.762
0.944971
310.871
0.944912
341.074
0.944853
293.27
0.944794
308.802
0.944735
310.437
0.944677
333.319
0.944618
359.822
0.944559
313.227
0.944501
315.236
0.944442
350.986
0.944383
326.244
0.944324
C1s Scan
Pt #003
2018
11
30
20
20
56
0
10
Casa Info Follows
0
0
1
CASA region (*C 1s*) (*None*) 1197.7776 1206.6442 1 2 0 0 2464.1558 1480.6 0.5 7.74424 (*C 1s*) 12.011 0 1
0
Pt #003 X Y [50190.1 , 58469.8]
X-ray spot-size: 400 um by 400 um
20181130 mapping for raul
Standard  30/11/2018   20:20:56
XPS
0
2
KA1486
1486.68
36
1e+037
1e+037
1e+037
1e+037
FAT
50
1e+037
1e+037
1e+037
1e+037
1e+037
1e+037
1e+037
C 1s

-1
Kinetic Energy
eV
1188.6
0.1
2
Counts
d
Transmission
d
pulse counting
0.05
5
1e+037
1e+037
1e+037
1e+037
2
MFP Exponent
d
-0.6
ESCAPE DEPTH TYPE
d
1
382
0
1
0
1
354.964
0.95561
298.121
0.95555
329.309
0.955489
341.891
0.955429
322.854
0.955369
331.485
0.955309
319.932
0.955249
327.901
0.955189
330.629
0.955129
327.727
0.955069
331.216
0.955009
317.775
0.954949
310.195
0.954889
318.682
0.954829
312.942
0.954769
343.914
0.954709
348.009
0.954649
351.358
0.954589
335.368
0.954529
351.931
0.954469
356.894
0.954409
332.544
0.954349
350.925
0.954289
347.567
0.954229
352.724
0.954169
343.061
0.954109
351.762
0.95405
351.62
0.95399
328.275
0.95393
342.793
0.95387
310.394
0.95381
326.458
0.95375
358.993
0.95369
350.149
0.95363
317.282
0.953571
336.521
0.953511
311.744
0.953451
327.362
0.953391
349.192
0.953331
355.56
0.953271
311.171
0.953212
334.409
0.953152
339.533
0.953092
327.296
0.953032
326.547
0.952972
340.433
0.952913
358.313
0.952853
332.498
0.952793
365.41
0.952733
345.011
0.952674
327.318
0.952614
330.626
0.952554
365.759
0.952494
318.477
0.952435
354.229
0.952375
307.488
0.952315
377.37
0.952256
332.638
0.952196
337.866
0.952136
305.777
0.952077
353.699
0.952017
317.559
0.951957
315.321
0.951898
358.248
0.951838
373.643
0.951778
357.707
0.951719
341.61
0.951659
349.555
0.9516
311.511
0.95154
305.101
0.95148
310.78
0.951421
320.499
0.951361
302.921
0.951302
329.711
0.951242
345.299
0.951183
328.856
0.951123
338.752
0.951064
339.82
0.951004
319.037
0.950944
322.009
0.950885
345.504
0.950825
347.434
0.950766
312.574
0.950706
336.41
0.950647
329.978
0.950587
364.821
0.950528
346.241
0.950469
342.159
0.950409
375.332
0.95035
363.003
0.95029
348.484
0.950231
370.091
0.950171
356.988
0.950112
389.267
0.950053
342.198
0.949993
381.212
0.949934
413.977
0.949874
406.198
0.949815
373.525
0.949756
440.064
0.949696
444.186
0.949637
387.782
0.949577
402.582
0.949518
385.138
0.949459
403.041
0.949399
429.006
0.94934
454.098
0.949281
392.104
0.949222
392.098
0.949162
376.287
0.949103
424.471
0.949044
425.722
0.948984
406.141
0.948925
451.203
0.948866
451.517
0.948807
486.018
0.948747
476.203
0.948688
491.925
0.948629
562.503
0.94857
580.411
0.94851
543.054
0.948451
546.42
0.948392
591.438
0.948333
614.405
0.948274
615.011
0.948214
663.853
0.948155
698.367
0.948096
662.854
0.948037
764.567
0.947978
757.993
0.947919
857.141
0.947859
938.372
0.9478
1014.95
0.947741
1003.38
0.947682
1106.99
0.947623
1131.16
0.947564
1140.5
0.947505
1103.61
0.947446
1077.92
0.947387
1111.86
0.947327
982.851
0.947268
931.411
0.947209
915.981
0.94715
823.214
0.947091
766.613
0.947032
698.7
0.946973
620.616
0.946914
547.715
0.946855
490.116
0.946796
468.399
0.946737
473.744
0.946678
391.605
0.946619
391.782
0.94656
352.251
0.946501
363.97
0.946442
378.64
0.946383
333.739
0.946324
323.697
0.946265
329.957
0.946206
340.088
0.946148
322.331
0.946089
313.591
0.94603
315.78
0.945971
340.962
0.945912
320.789
0.945853
317.541
0.945794
322.629
0.945735
310.685
0.945676
318.203
0.945618
333.84
0.945559
317.922
0.9455
313.909
0.945441
324.887
0.945382
321.008
0.945323
313.291
0.945265
313.891
0.945206
320.686
0.945147
326.793
0.945088
305.816
0.945029
307.455
0.944971
312.709
0.944912
334.17
0.944853
325.938
0.944794
327.892
0.944735
358.842
0.944677
318.586
0.944618
317.583
0.944559
312.109
0.944501
309.26
0.944442
302.372
0.944383
308.353
0.944324
C1s Scan
Pt #004
2018
11
30
20
20
56
0
10
Casa Info Follows
0
0
1
CASA region (*C 1s*) (*None*) 1197.7776 1206.6442 1 2 0 0 2464.1558 1480.6 0.5 7.74424 (*C 1s*) 12.011 0 1
0
Pt #004 X Y [49917.2 , 63791.4]
X-ray spot-size: 400 um by 400 um
20181130 mapping for raul
Standard  30/11/2018   20:20:56
XPS
0
3
KA1486
1486.68
36
1e+037
1e+037
1e+037
1e+037
FAT
50
1e+037
1e+037
1e+037
1e+037
1e+037
1e+037
1e+037
C 1s

-1
Kinetic Energy
eV
1188.6
0.1
2
Counts
d
Transmission
d
pulse counting
0.05
5
1e+037
1e+037
1e+037
1e+037
2
MFP Exponent
d
-0.6
ESCAPE DEPTH TYPE
d
1
382
0
1
0
1
343.686
0.95561
366.332
0.95555
339.025
0.955489
322.588
0.955429
320.339
0.955369
334.859
0.955309
337.726
0.955249
339.639
0.955189
323.87
0.955129
340.347
0.955069
372.888
0.955009
326.587
0.954949
344.847
0.954889
333.516
0.954829
343.654
0.954769
368.258
0.954709
321.978
0.954649
344.77
0.954589
353.838
0.954529
333.894
0.954469
337.294
0.954409
328.388
0.954349
331.375
0.954289
365.894
0.954229
331.474
0.954169
353.197
0.954109
366.989
0.95405
345.433
0.95399
365.793
0.95393
351.216
0.95387
323.582
0.95381
328.783
0.95375
362.311
0.95369
341.119
0.95363
345.104
0.953571
339.181
0.953511
324.401
0.953451
317.271
0.953391
328.837
0.953331
340.089
0.953271
335.486
0.953212
317.345
0.953152
312.621
0.953092
306.571
0.953032
355.057
0.952972
317.656
0.952913
324.61
0.952853
378.81
0.952793
308.023
0.952733
339.671
0.952674
331.479
0.952614
369.24
0.952554
311.545
0.952494
375.023
0.952435
350.694
0.952375
340.376
0.952315
377.245
0.952256
342.09
0.952196
300.961
0.952136
349.58
0.952077
377.279
0.952017
368.121
0.951957
320.002
0.951898
346.532
0.951838
347.287
0.951778
325.504
0.951719
345.711
0.951659
326.462
0.9516
346.979
0.95154
302.812
0.95148
319.564
0.951421
331.607
0.951361
300.167
0.951302
315.632
0.951242
292.681
0.951183
319.025
0.951123
329.776
0.951064
324.559
0.951004
315.004
0.950944
313.91
0.950885
311.629
0.950825
322.462
0.950766
343.714
0.950706
337.893
0.950647
357.954
0.950587
346.235
0.950528
353.613
0.950469
327.873
0.950409
315.417
0.95035
364.304
0.95029
382.956
0.950231
401.393
0.950171
376.568
0.950112
372.986
0.950053
387.033
0.949993
391.562
0.949934
354.065
0.949874
398.212
0.949815
403.487
0.949756
413.482
0.949696
414.151
0.949637
392.415
0.949577
414.121
0.949518
418.372
0.949459
390.622
0.949399
385.23
0.94934
377.543
0.949281
426.136
0.949222
430.947
0.949162
350.627
0.949103
414.261
0.949044
417.838
0.948984
448.857
0.948925
445.562
0.948866
458.424
0.948807
451.496
0.948747
501.338
0.948688
496.043
0.948629
535.539
0.94857
521.851
0.94851
554.488
0.948451
540.022
0.948392
571.559
0.948333
559.006
0.948274
557.065
0.948214
624.836
0.948155
643.226
0.948096
681.55
0.948037
762.084
0.947978
818.815
0.947919
877.581
0.947859
968.913
0.9478
1026.69
0.947741
996.772
0.947682
1091.25
0.947623
1145.36
0.947564
1100.44
0.947505
1129.99
0.947446
1098.55
0.947387
1066.99
0.947327
966.432
0.947268
906.276
0.947209
835.229
0.94715
817.127
0.947091
689.57
0.947032
623.504
0.946973
582.005
0.946914
560.055
0.946855
457.062
0.946796
451.104
0.946737
441.655
0.946678
376.85
0.946619
386.968
0.94656
373.126
0.946501
364.933
0.946442
320.4
0.946383
363.934
0.946324
345.327
0.946265
313.256
0.946206
338.277
0.946148
331.493
0.946089
294.718
0.94603
316.38
0.945971
292.535
0.945912
349.46
0.945853
312.577
0.945794
315.479
0.945735
317.374
0.945676
308.791
0.945618
306.195
0.945559
329.402
0.9455
306.55
0.945441
338.475
0.945382
302.742
0.945323
306.543
0.945265
323.615
0.945206
323.116
0.945147
308.597
0.945088
322.64
0.945029
313.187
0.944971
327.384
0.944912
306.956
0.944853
334.988
0.944794
310.981
0.944735
318.241
0.944677
328.067
0.944618
281.581
0.944559
312.602
0.944501
314.836
0.944442
328.563
0.944383
318.959
0.944324
Survey
Pt #001
2018
11
30
20
20
56
0
9
Casa Info Follows
0
0
0
0
Pt #001 X Y [42548.7 , 56286.6]
X-ray spot-size: 400 um by 400 um
20181130 mapping for raul
Standard  30/11/2018   20:20:56
XPS
0
0
KA1486
1486.68
36
1e+037
1e+037
1e+037
1e+037
FAT
200
1e+037
1e+037
1e+037
1e+037
1e+037
1e+037
1e+037
Survey

-1
Kinetic Energy
eV
136.6
1
2
Counts
d
Transmission
d
pulse counting
0.01
3
1e+037
1e+037
1e+037
1e+037
1
MFP Exponent
d
-0.6
2722
0
1
0
1
1596.73
0.710126
1651.05
0.714014
1591.3
0.717871
1576.29
0.721697
1574.63
0.725491
1584.51
0.729255
1578.29
0.732988
1593.65
0.736691
1614.89
0.740363
1623.87
0.744006
1542.35
0.747618
1585.26
0.751202
1671.53
0.754756
1627.48
0.75828
1718.01
0.761777
1704.98
0.765244
1653.08
0.768683
1650.39
0.772094
1602.54
0.775477
1709.53
0.778833
1572.11
0.78216
1688.83
0.785461
1701.99
0.788735
1696.86
0.791981
1708.4
0.795201
1746.13
0.798395
1668.13
0.801562
1648.09
0.804704
1670.82
0.807819
1689.94
0.81091
1716.83
0.813974
1697.7
0.817014
1686.82
0.820028
1756.56
0.823018
1775.68
0.825983
1666.07
0.828924
1739.07
0.831841
1678.76
0.834733
1716.17
0.837602
1760.97
0.840448
1747.97
0.84327
1774.71
0.846068
1799.98
0.848844
1826.16
0.851597
1689.44
0.854327
1691.65
0.857035
1836.04
0.85972
1820.38
0.862383
1791.06
0.865025
1824.41
0.867644
1739.82
0.870242
1737.13
0.872819
1775.17
0.875374
1794.49
0.877908
1833.34
0.880422
1764.01
0.882915
1818.79
0.885387
1874.16
0.887838
1837.41
0.89027
1770.67
0.892682
1896.7
0.895073
1873.76
0.897445
1797.03
0.899797
1789.82
0.90213
1912.51
0.904444
1871.74
0.906738
1838.88
0.909014
1961
0.911271
1836.01
0.913509
1874.43
0.915728
1889.5
0.91793
1895.81
0.920113
1994.12
0.922278
1920.41
0.924425
1977.27
0.926554
1986.58
0.928666
1936.33
0.93076
2037.26
0.932837
1959.24
0.934897
1919.92
0.936939
1942.07
0.938965
2046.68
0.940974
1956.6
0.942966
1987.55
0.944942
1934.32
0.946901
1925.23
0.948844
2034.3
0.950771
2011.14
0.952682
1959.08
0.954577
2093.85
0.956456
2097.98
0.95832
2047.16
0.960168
2016.09
0.962001
2059.38
0.963818
2161.62
0.965621
2089.89
0.967408
2093.07
0.96918
2158.41
0.970938
2056.79
0.972681
2125.96
0.974409
2175.45
0.976123
2116.87
0.977823
2172.84
0.979509
2223.65
0.98118
2142.52
0.982837
2194.47
0.984481
2158.7
0.98611
2229.95
0.987726
2159.23
0.989329
2234.57
0.990918
2241.85
0.992494
2193.68
0.994056
2233.49
0.995605
2261.89
0.997142
2269.53
0.998665
2316.51
1.00018
2303.67
1.00167
2355.22
1.00316
2215.67
1.00463
2376.13
1.00609
2313.36
1.00754
2425.38
1.00897
2382.8
1.0104
2377.58
1.01181
2379.98
1.01321
2328.98
1.0146
2375.52
1.01597
2454.63
1.01733
2315.68
1.01869
2378.29
1.02003
2376.6
1.02136
2319.69
1.02267
2328.2
1.02398
2403.06
1.02528
2346.47
1.02656
2277.19
1.02783
2368.84
1.0291
2377.44
1.03035
2406.27
1.03159
2361.68
1.03282
2391.46
1.03404
2270.46
1.03525
2313.36
1.03645
2333.96
1.03764
2353.04
1.03881
2418.68
1.03998
2427.33
1.04114
2398.66
1.04229
2398.77
1.04342
2349.23
1.04455
2435.96
1.04567
2363.67
1.04678
2387.77
1.04788
2352.79
1.04897
2475.65
1.05004
2436.73
1.05111
2370.93
1.05217
2503.86
1.05323
2426.44
1.05427
2489.66
1.0553
2516.98
1.05632
2489.64
1.05734
2542.75
1.05834
2454.87
1.05934
2423.95
1.06033
2540.53
1.06131
2500.16
1.06228
2595
1.06324
2581.23
1.06419
2606.2
1.06514
2638.89
1.06607
2555.13
1.067
2550.27
1.06792
2564.52
1.06883
2585.29
1.06973
2527.83
1.07063
2650.77
1.07151
2525.87
1.07239
2588.48
1.07326
2736.67
1.07412
2550.25
1.07498
2636.45
1.07582
2688.59
1.07666
2553.34
1.07749
2636.04
1.07832
2614.48
1.07913
2771.93
1.07994
2676.86
1.08074
2752.77
1.08154
2649.84
1.08232
2667.39
1.0831
2763.14
1.08387
2716.35
1.08464
2855.52
1.08539
2793.33
1.08614
2785.71
1.08689
2828.02
1.08762
2668.16
1.08835
2772.67
1.08907
2721.33
1.08979
2713.43
1.0905
2676.02
1.0912
2791.88
1.09189
2705.75
1.09258
2759.8
1.09326
2672.47
1.09394
2837.62
1.0946
2703.82
1.09527
2738.34
1.09592
2828.71
1.09657
2822.23
1.09721
2880.3
1.09785
2905.07
1.09848
2814.92
1.0991
2868.79
1.09972
2833.5
1.10033
2851.19
1.10094
2904.5
1.10154
2856.38
1.10213
2863.74
1.10272
2941.97
1.1033
2881.23
1.10387
2898.8
1.10444
2956.39
1.10501
2919.41
1.10556
2949.17
1.10612
2857.47
1.10666
2869.61
1.1072
2846.44
1.10774
2864.92
1.10827
2735.98
1.10879
2867.37
1.10931
2924.86
1.10983
2883.59
1.11033
2837.5
1.11084
2912.25
1.11133
2903.64
1.11183
3014.48
1.11231
3022.19
1.11279
2995.78
1.11327
3164.87
1.11374
3229.54
1.11421
3236.92
1.11467
3209.55
1.11512
3223.43
1.11557
3196.62
1.11602
3124.05
1.11646
3123.03
1.1169
2977.59
1.11733
2860.05
1.11775
2745.21
1.11817
2709.84
1.11859
2621.64
1.119
2586.94
1.11941
2531.68
1.11981
2514.68
1.12021
2600.39
1.1206
2421.75
1.12099
2418.4
1.12138
2516.48
1.12175
2541.27
1.12213
2425.14
1.1225
2491.38
1.12287
2514.83
1.12323
2417.16
1.12358
2455.11
1.12394
2413.26
1.12429
2418.43
1.12463
2375
1.12497
2518.91
1.1253
2460.35
1.12564
2451.9
1.12596
2501.1
1.12629
2445.79
1.12661
2620.99
1.12692
2599.52
1.12723
2672.43
1.12754
2773.13
1.12784
2729.93
1.12814
2622.62
1.12843
2672.28
1.12872
2714.27
1.12901
2644.88
1.12929
2516.84
1.12957
2484.24
1.12985
2446.19
1.13012
2383.57
1.13039
2427.94
1.13065
2385.25
1.13091
2363.45
1.13117
2382.83
1.13142
2399.29
1.13167
2366.55
1.13192
2379.32
1.13216
2369.57
1.1324
2306.82
1.13263
2378.22
1.13286
2379.83
1.13309
2394.18
1.13331
2378.13
1.13354
2374.3
1.13375
2403.48
1.13397
2396.51
1.13418
2435.18
1.13438
2422.13
1.13459
2487.82
1.13479
2470.57
1.13498
2454.37
1.13518
2469.44
1.13537
2499.69
1.13556
2519.89
1.13574
2591.1
1.13592
2503.67
1.1361
2506.11
1.13627
2469.44
1.13644
2509.06
1.13661
2455.07
1.13678
2479.48
1.13694
2425.44
1.1371
2472.49
1.13725
2564.21
1.13741
2483.46
1.13756
2588.34
1.1377
2543.44
1.13785
2624.29
1.13799
2601.72
1.13812
2573.53
1.13826
2675.43
1.13839
2638.5
1.13852
2632.93
1.13865
2575.19
1.13877
2659.61
1.13889
2646.57
1.13901
2618.78
1.13912
2644.75
1.13924
2649.21
1.13935
2653.27
1.13945
2633.67
1.13956
2557.85
1.13966
2652.78
1.13976
2720.56
1.13985
2701.95
1.13995
2723.26
1.14004
2755.18
1.14013
2701.66
1.14021
2606.54
1.14029
2768.65
1.14037
2708.55
1.14045
2825.1
1.14053
2811.7
1.1406
2827.3
1.14067
2668.19
1.14074
2861.73
1.1408
2850.78
1.14087
2886.59
1.14093
2878.22
1.14099
2915.48
1.14104
2743.94
1.14109
2759.41
1.14114
2698.57
1.14119
2556.15
1.14124
2677.95
1.14128
2628.14
1.14133
2650.14
1.14136
2586.67
1.1414
2624.36
1.14144
2638.2
1.14147
2822.99
1.1415
2722.38
1.14153
2790.74
1.14155
2939
1.14158
3246.57
1.1416
3216.04
1.14162
3413.71
1.14163
3687.06
1.14165
3659.63
1.14166
3347.05
1.14167
2978.99
1.14168
2708.69
1.14169
2573.74
1.14169
2450.73
1.14169
2339.38
1.14169
2196.08
1.14169
2111.96
1.14169
2074.91
1.14168
1945.8
1.14167
1923.06
1.14166
1884.76
1.14165
1895.71
1.14164
1854.59
1.14162
1866.78
1.14161
1855.38
1.14159
1828.28
1.14156
1889.71
1.14154
1866.6
1.14152
1885.95
1.14149
1927.71
1.14146
1926.01
1.14143
1885.53
1.1414
1850.95
1.14136
1957.37
1.14133
1942.61
1.14129
1915.11
1.14125
1927.31
1.14121
1966.19
1.14116
1898.6
1.14112
1929.11
1.14107
1935.01
1.14102
1952.45
1.14097
1973.48
1.14092
1806.01
1.14086
1936.32
1.14081
1956.53
1.14075
1969.9
1.14069
1823.02
1.14063
1840.17
1.14057
1962.9
1.1405
2005.2
1.14044
1883.67
1.14037
1931.16
1.1403
1932.92
1.14023
1993.68
1.14016
1968.29
1.14009
1911.14
1.14001
1972.75
1.13993
2041.82
1.13986
1933.53
1.13978
2049.91
1.1397
1929
1.13961
1940.61
1.13953
1969.99
1.13944
1907.42
1.13935
1992.62
1.13927
2020
1.13917
2041.2
1.13908
2049.35
1.13899
1998.92
1.13889
2005.27
1.1388
2000.34
1.1387
2018.63
1.1386
2059.58
1.1385
2017.47
1.1384
1945.79
1.1383
1990.8
1.13819
2061.96
1.13808
2019.31
1.13798
2095.34
1.13787
2041.55
1.13776
2037.31
1.13765
2101.78
1.13753
2058.27
1.13742
2031.21
1.1373
2045.03
1.13719
2136.35
1.13707
2044.81
1.13695
2064.66
1.13683
2061.99
1.13671
2191.84
1.13658
2207.09
1.13646
2032.21
1.13633
2040.85
1.13621
2108.2
1.13608
2107.59
1.13595
2062.2
1.13582
2081.8
1.13568
2059.19
1.13555
2161.65
1.13542
2102.69
1.13528
2086.69
1.13514
2145.92
1.13501
2162.79
1.13487
2135.05
1.13473
2172.59
1.13458
2132.67
1.13444
2139.8
1.1343
2196.32
1.13415
2241.17
1.13401
2239.03
1.13386
2130.83
1.13371
2157.08
1.13356
2153.91
1.13341
2197.57
1.13326
2184.88
1.13311
2213.83
1.13295
2226.73
1.1328
2240.55
1.13264
2180.13
1.13249
2263.14
1.13233
2266.01
1.13217
2187.24
1.13201
2239.31
1.13185
2267.09
1.13169
2236.52
1.13152
2225.48
1.13136
2235.69
1.13119
2249.83
1.13103
2223.37
1.13086
2275.27
1.13069
2226.04
1.13052
2238.53
1.13035
2304.29
1.13018
2251.18
1.13001
2331.34
1.12983
2288.14
1.12966
2227.3
1.12949
2216.09
1.12931
2340.22
1.12913
2283.58
1.12895
2260.44
1.12878
2188.94
1.1286
2259.98
1.12842
2302.92
1.12823
2297.99
1.12805
2332.16
1.12787
2321.99
1.12768
2412.62
1.1275
2356.18
1.12731
2296.92
1.12713
2280.03
1.12694
2392.91
1.12675
2373.29
1.12656
2345.33
1.12637
2401.76
1.12618
2400.96
1.12599
2403.44
1.1258
2434.22
1.1256
2422.88
1.12541
2407.56
1.12521
2340.59
1.12502
2367.71
1.12482
2463.55
1.12462
2351.67
1.12442
2427.3
1.12422
2437.34
1.12402
2466.81
1.12382
2403.3
1.12362
2435.73
1.12342
2372.3
1.12322
2421.74
1.12301
2390.52
1.12281
2488.28
1.1226
2433.6
1.1224
2428.43
1.12219
2552.57
1.12198
2443.8
1.12177
2426.17
1.12156
2448.71
1.12135
2436.97
1.12114
2502.77
1.12093
2462.84
1.12072
2505.1
1.12051
2516.98
1.12029
2414.86
1.12008
2513.56
1.11987
2542.24
1.11965
2550.19
1.11943
2521.22
1.11922
2440.92
1.119
2522.11
1.11878
2544.36
1.11856
2545.4
1.11834
2434.57
1.11812
2534.11
1.1179
2528.72
1.11768
2430.34
1.11746
2496.97
1.11724
2567.15
1.11701
2493.3
1.11679
2483.08
1.11656
2519.52
1.11634
2667.99
1.11611
2573.45
1.11589
2656.29
1.11566
2597.84
1.11543
2570.15
1.1152
2546.04
1.11497
2495.73
1.11474
2600.88
1.11451
2649.83
1.11428
2614.09
1.11405
2648.48
1.11382
2632.34
1.11359
2646.75
1.11336
2671.76
1.11312
2611.33
1.11289
2610.73
1.11265
2606.1
1.11242
2627.57
1.11218
2524.75
1.11195
2568.59
1.11171
2612.46
1.11147
2626.8
1.11123
2628.91
1.11099
2691.92
1.11076
2679.52
1.11052
2628.61
1.11028
2702.62
1.11004
2652.09
1.10979
2708.86
1.10955
2697.23
1.10931
2685.1
1.10907
2704.01
1.10882
2685.28
1.10858
2721.76
1.10834
2681.2
1.10809
2752.83
1.10785
2685.51
1.1076
2674.55
1.10736
2782.28
1.10711
2657.88
1.10686
2723.55
1.10661
2675.88
1.10637
2757.61
1.10612
2809.84
1.10587
2771.45
1.10562
2728.32
1.10537
2724.26
1.10512
2785.57
1.10487
2699.74
1.10462
2707.86
1.10437
2812.43
1.10411
2843.87
1.10386
2735.8
1.10361
2772.48
1.10335
2877.34
1.1031
2781.11
1.10285
2859.68
1.10259
2764.64
1.10234
2841.46
1.10208
2714.88
1.10182
2752.32
1.10157
2840.24
1.10131
2872.97
1.10105
2814.03
1.1008
2883.07
1.10054
2759.96
1.10028
2887.57
1.10002
2859.67
1.09976
2737.18
1.0995
2916.85
1.09924
2909.92
1.09898
2817.73
1.09872
2872.65
1.09846
2872.31
1.0982
2864.32
1.09794
2867.24
1.09768
2781.64
1.09741
2868.71
1.09715
2779.78
1.09689
2905.94
1.09662
2959.05
1.09636
3020.1
1.09609
2859.17
1.09583
2937.25
1.09557
2977.16
1.0953
2936.21
1.09503
2955.36
1.09477
2850.39
1.0945
2859.85
1.09423
2929.31
1.09397
3027.61
1.0937
2969.47
1.09343
3036.51
1.09316
2955.74
1.0929
3024.97
1.09263
2929.41
1.09236
2943.98
1.09209
3009.54
1.09182
2979.43
1.09155
3000.28
1.09128
3001.21
1.09101
2974.08
1.09074
3107.2
1.09047
3016.37
1.09019
3005.57
1.08992
3014.79
1.08965
3087.24
1.08938
3051.53
1.08911
3054.8
1.08883
3113.56
1.08856
3173.74
1.08829
3129.87
1.08801
3125.6
1.08774
3092.74
1.08746
2985.44
1.08719
3041.06
1.08691
3156.74
1.08664
3207.94
1.08636
3217.34
1.08609
3121.24
1.08581
3089.21
1.08553
3164.57
1.08526
3171.38
1.08498
3072.56
1.0847
3103.54
1.08443
3223.38
1.08415
3242.36
1.08387
3142.03
1.08359
3130.51
1.08332
3145.58
1.08304
3263.53
1.08276
3235.19
1.08248
3190.15
1.0822
3251.52
1.08192
3153.61
1.08164
3219.18
1.08136
3201.77
1.08108
3242.47
1.0808
3265.67
1.08052
3130.79
1.08024
3203.6
1.07996
3299.38
1.07968
3285.83
1.07939
3252.74
1.07911
3315.23
1.07883
3226.92
1.07855
3188.93
1.07827
3259.53
1.07798
3361.17
1.0777
3301.97
1.07742
3336.12
1.07713
3238.78
1.07685
3288.51
1.07657
3230.12
1.07628
3351.77
1.076
3372.75
1.07572
3342.49
1.07543
3311.8
1.07515
3201.79
1.07486
3356.67
1.07458
3335.16
1.07429
3335.73
1.07401
3336.08
1.07372
3416.07
1.07343
3361.64
1.07315
3337.89
1.07286
3373.89
1.07258
3433.52
1.07229
3270.35
1.072
3463.15
1.07172
3447.71
1.07143
3433.99
1.07114
3334.03
1.07085
3456.62
1.07057
3405.49
1.07028
3264.35
1.06999
3382.66
1.0697
3429.57
1.06942
3388.44
1.06913
3467.64
1.06884
3446.6
1.06855
3442.39
1.06826
3452.55
1.06797
3481
1.06768
3464.46
1.06739
3536.12
1.06711
3482.66
1.06682
3387.57
1.06653
3517.23
1.06624
3549.52
1.06595
3602.28
1.06566
3517.97
1.06537
3637.57
1.06508
3564.35
1.06479
3502.64
1.06449
3589.16
1.0642
3613.34
1.06391
3662.66
1.06362
3660.54
1.06333
3702.27
1.06304
3770.17
1.06275
3715.19
1.06246
3784.39
1.06216
3652.77
1.06187
3595.18
1.06158
3573.7
1.06129
3303.05
1.061
3392.97
1.0607
3366.48
1.06041
3560.38
1.06012
3577
1.05983
3761.9
1.05953
3799.46
1.05924
4073.72
1.05895
4147.69
1.05866
4198.49
1.05836
3783.18
1.05807
3577.41
1.05778
3421.18
1.05748
3316.17
1.05719
3415.85
1.0569
3395.23
1.0566
3365.29
1.05631
3323.03
1.05601
3338.81
1.05572
3324.31
1.05543
3250.4
1.05513
3183.05
1.05484
3042.26
1.05454
3081.82
1.05425
2948.95
1.05395
3052.11
1.05366
3047.76
1.05336
3115.32
1.05307
3060.31
1.05277
2960.96
1.05248
3039.77
1.05218
2924.44
1.05189
2790.44
1.05159
2745.87
1.0513
2561.59
1.051
2492.69
1.05071
2549.84
1.05041
2534.89
1.05012
2787.09
1.04982
3161
1.04953
4466.13
1.04923
5657.54
1.04893
6853.77
1.04864
8703.71
1.04834
7933.31
1.04805
4121
1.04775
2413.28
1.04745
2238.64
1.04716
2155.09
1.04686
2034.99
1.04656
2002.99
1.04627
1943.55
1.04597
1941.95
1.04567
1931.04
1.04538
1917.21
1.04508
1898.48
1.04478
1928.02
1.04449
1942.45
1.04419
1876.46
1.04389
1951.68
1.0436
1870.37
1.0433
1932.59
1.043
1883.91
1.04271
1938.21
1.04241
1926.97
1.04211
1845.51
1.04181
1927.19
1.04152
1854.97
1.04122
1928.78
1.04092
1968.24
1.04062
1960.23
1.04033
1906.28
1.04003
1764.7
1.03973
1870.29
1.03943
1879.5
1.03914
1902.07
1.03884
1838.49
1.03854
1947.39
1.03824
1881.17
1.03795
1849.03
1.03765
1887.05
1.03735
1893.65
1.03705
2004.63
1.03675
1991.01
1.03646
1978.26
1.03616
2058.46
1.03586
2047.73
1.03556
2014.94
1.03526
2015.07
1.03497
1949.07
1.03467
2015.13
1.03437
1985.04
1.03407
2004.08
1.03377
2016.95
1.03348
2088.98
1.03318
2150.08
1.03288
2131.5
1.03258
2109.49
1.03228
1985.66
1.03198
2012.83
1.03169
2265.97
1.03139
2235.86
1.03109
2087.82
1.03079
1795.07
1.03049
1673.2
1.03019
1576.11
1.0299
1664.01
1.0296
2062.15
1.0293
2848.08
1.029
3353.53
1.0287
2727.92
1.0284
2015.58
1.02811
1882.25
1.02781
2610.05
1.02751
4702.42
1.02721
5736.56
1.02691
2862.96
1.02661
1021.33
1.02632
565.24
1.02602
500.194
1.02572
416.375
1.02542
377.797
1.02512
369.843
1.02482
348.374
1.02452
344.697
1.02423
335.737
1.02393
322.094
1.02363
333.123
1.02333
334.62
1.02303
336.61
1.02273
327.711
1.02244
310.027
1.02214
358.361
1.02184
375.673
1.02154
334.198
1.02124
322.81
1.02094
324.766
1.02065
310.595
1.02035
298.889
1.02005
342.001
1.01975
341.505
1.01945
338.316
1.01915
324.172
1.01886
340.393
1.01856
307.897
1.01826
349.912
1.01796
317.75
1.01766
318.415
1.01736
314.044
1.01707
323.296
1.01677
317.466
1.01647
323.489
1.01617
288.022
1.01587
303.497
1.01558
322.13
1.01528
312.494
1.01498
352.763
1.01468
340.983
1.01438
344.033
1.01409
321.082
1.01379
329.625
1.01349
330.97
1.01319
301.933
1.01289
315.066
1.0126
312.479
1.0123
331.197
1.012
295.911
1.0117
337.936
1.01141
358.951
1.01111
312.112
1.01081
328.368
1.01051
316.814
1.01021
356.462
1.00992
326.2
1.00962
356.345
1.00932
348.974
1.00902
330.308
1.00873
332.81
1.00843
293.865
1.00813
309.42
1.00784
326.975
1.00754
339.525
1.00724
327.585
1.00694
346.264
1.00665
340.706
1.00635
343.672
1.00605
339.457
1.00575
338.65
1.00546
304.737
1.00516
311.209
1.00486
338.948
1.00457
340.963
1.00427
308.027
1.00397
346.809
1.00368
335.883
1.00338
372.054
1.00308
349.015
1.00279
329.536
1.00249
325.755
1.00219
314.941
1.0019
345.353
1.0016
346.984
1.0013
334.513
1.00101
325.809
1.00071
331.856
1.00041
324.109
1.00012
374.19
0.999822
322.015
0.999526
322.954
0.99923
335.078
0.998934
354.771
0.998638
317.619
0.998342
332.386
0.998046
344.956
0.99775
345.183
0.997455
350.113
0.997159
334.733
0.996863
338.269
0.996567
337.978
0.996272
357.853
0.995976
333.686
0.995681
346.995
0.995385
403.037
0.99509
348.991
0.994795
355.092
0.9945
356.566
0.994204
367.721
0.993909
336.896
0.993614
353.919
0.993319
317.277
0.993024
392.021
0.992729
365.133
0.992434
344.585
0.99214
352.696
0.991845
351.959
0.99155
366.089
0.991256
339.675
0.990961
352.822
0.990667
382.608
0.990372
343.327
0.990078
370.909
0.989783
379.582
0.989489
376.413
0.989195
368.881
0.988901
344.196
0.988607
388.892
0.988313
381.391
0.988019
370.276
0.987725
397.66
0.987431
374.753
0.987138
372.339
0.986844
378.309
0.98655
374.968
0.986257
364.104
0.985963
380.592
0.98567
377.599
0.985377
397.452
0.985083
372.446
0.98479
360.817
0.984497
394.888
0.984204
365.895
0.983911
416.093
0.983618
401.839
0.983325
379.786
0.983032
394.71
0.98274
384.67
0.982447
408.199
0.982154
405.641
0.981862
405.272
0.98157
398.452
0.981277
405.071
0.980985
432.821
0.980693
392.182
0.980401
379.032
0.980108
396.878
0.979816
401.483
0.979525
385.844
0.979233
380.672
0.978941
408.813
0.978649
418.284
0.978358
374.483
0.978066
377.68
0.977775
432.488
0.977483
387.841
0.977192
409.537
0.976901
460.56
0.97661
552.911
0.976318
651.262
0.976027
887.957
0.975736
904.299
0.975446
654.808
0.975155
469.555
0.974864
373.813
0.974574
407.036
0.974283
383.212
0.973993
352.207
0.973702
346.277
0.973412
347.52
0.973122
359.806
0.972831
397.63
0.972541
373.396
0.972251
367.926
0.971962
372.822
0.971672
369.981
0.971382
383.877
0.971092
352.655
0.970803
364.894
0.970513
404.977
0.970224
375.843
0.969935
386.628
0.969645
377.508
0.969356
372.767
0.969067
371.788
0.968778
386.204
0.968489
365.651
0.9682
376.072
0.967912
349.076
0.967623
382.168
0.967334
392.898
0.967046
375.271
0.966757
387.419
0.966469
373.612
0.966181
354.427
0.965893
371.401
0.965605
412.227
0.965317
343.348
0.965029
420.583
0.964741
351.654
0.964453
363.426
0.964166
353.627
0.963878
370.471
0.963591
414.339
0.963303
355.134
0.963016
396.208
0.962729
365.936
0.962442
392.531
0.962155
408.293
0.961868
378.453
0.961581
433.932
0.961294
376.656
0.961008
383.175
0.960721
381.129
0.960435
404.255
0.960148
358.667
0.959862
411.244
0.959576
327.207
0.95929
381.062
0.959004
386.218
0.958718
375.02
0.958432
382.421
0.958146
399.108
0.957861
388.042
0.957575
387.518
0.95729
356.902
0.957004
419.934
0.956719
383.608
0.956434
383.78
0.956149
395.015
0.955864
393.412
0.955579
448.647
0.955294
380.622
0.955009
407.453
0.954725
394.182
0.95444
381.97
0.954156
371.623
0.953871
384.387
0.953587
413.555
0.953303
427.144
0.953019
407.892
0.952735
403.365
0.952451
394.777
0.952167
437.07
0.951884
417.517
0.9516
424.435
0.951317
415.408
0.951033
411.316
0.95075
432.532
0.950467
367.394
0.950184
442.001
0.949901
447.048
0.949618
415.129
0.949335
388.656
0.949052
404.521
0.94877
416.333
0.948487
409.448
0.948205
394.771
0.947923
407.509
0.94764
426.261
0.947358
409.377
0.947076
432.773
0.946794
416.923
0.946513
373.942
0.946231
440.292
0.945949
436.387
0.945668
399.038
0.945386
417.829
0.945105
471.262
0.944824
414.458
0.944543
430.694
0.944262
468.079
0.943981
440.511
0.9437
412.791
0.943419
437.773
0.943138
429.971
0.942858
434.962
0.942578
452.024
0.942297
415.497
0.942017
420.519
0.941737
411.622
0.941457
425.945
0.941177
450.201
0.940897
424.816
0.940617
429.203
0.940338
468.388
0.940058
483.295
0.939779
445.246
0.9395
461.612
0.93922
526.375
0.938941
672.223
0.938662
831.002
0.938383
767.788
0.938105
648.566
0.937826
532.721
0.937547
477.366
0.937269
406.476
0.936991
433.019
0.936712
425.456
0.936434
444.422
0.936156
399.506
0.935878
411.664
0.9356
414.415
0.935322
436.049
0.935045
454.257
0.934767
420.976
0.93449
432.025
0.934212
437.352
0.933935
444.739
0.933658
421.417
0.933381
426.987
0.933104
416.362
0.932827
400.745
0.932551
408.788
0.932274
420.991
0.931998
454.104
0.931721
451.146
0.931445
428.048
0.931169
438.912
0.930893
449.741
0.930617
388.726
0.930341
425.585
0.930065
484.75
0.929789
414.185
0.929514
447.366
0.929238
398.024
0.928963
412.633
0.928688
422.381
0.928413
377.21
0.928138
374.54
0.927863
410.425
0.927588
375.778
0.927313
417.077
0.927039
400.747
0.926764
398.625
0.92649
395.286
0.926216
408.997
0.925942
432.276
0.925667
448.181
0.925394
411.125
0.92512
472.74
0.924846
606.132
0.924572
857.11
0.924299
797.297
0.924025
639.666
0.923752
494.053
0.923479
452.744
0.923206
428.91
0.922933
365.154
0.92266
380.98
0.922387
411.46
0.922115
437.665
0.921842
417.836
0.92157
403.323
0.921297
394.7
0.921025
426.207
0.920753
447.32
0.920481
454.287
0.920209
431.342
0.919937
454.796
0.919666
411.139
0.919394
425.321
0.919123
429.874
0.918851
447.899
0.91858
397.839
0.918309
417.223
0.918038
403.504
0.917767
402.42
0.917496
424.435
0.917226
413.382
0.916955
413.926
0.916685
431.62
0.916414
426.027
0.916144
380.301
0.915874
381.316
0.915604
377.602
0.915334
371.14
0.915064
349.367
0.914795
356.098
0.914525
423.82
0.914256
430.2
0.913986
481.42
0.913717
594.63
0.913448
685.729
0.913179
689.025
0.91291
531.832
0.912641
391.112
0.912372
368.001
0.912104
331.326
0.911835
326.026
0.911567
368.925
0.911299
337.544
0.911031
357.769
0.910763
373.719
0.910495
421.722
0.910227
412.433
0.909959
361.854
0.909692
378.015
0.909424
307.248
0.909157
273.656
0.908889
274.265
0.908622
303.919
0.908355
308.714
0.908088
311.172
0.907822
346.869
0.907555
398.066
0.907288
520.864
0.907022
637.53
0.906756
939.368
0.906489
945.357
0.906223
633.839
0.905957
336.137
0.905691
204.175
0.905425
168.235
0.90516
136.408
0.904894
132.977
0.904629
121.951
0.904363
144.209
0.904098
159.532
0.903833
171.955
0.903568
180.886
0.903303
206.253
0.903038
263.194
0.902774
332.342
0.902509
324.303
0.902245
276.514
0.90198
200.536
0.901716
94.2804
0.901452
79.1473
0.901188
64.6478
0.900924
49.4886
0.90066
59.6986
0.900397
68.7988
0.900133
46.0414
0.89987
58.3605
0.899606
52.0636
0.899343
64.1271
0.89908
83.5013
0.898817
120.899
0.898554
125.883
0.898292
147.485
0.898029
129.928
0.897766
86.3828
0.897504
41.5345
0.897242
9.89631
0.89698
8.3241
0.896717
8.98585
0.896455
6.19082
0.896194
0
0.895932
2.81569
0.89567
3.72854
0.895409
3.03202
0.895147
2.46361
0.894886
2.4242
0.894625
0.00975214
0.894364
2.40269
0.894103
1.17791
0.893842
Survey
Pt #002
2018
11
30
20
20
56
0
9
Casa Info Follows
0
0
0
0
Pt #002 X Y [49234.9 , 52329.4]
X-ray spot-size: 400 um by 400 um
20181130 mapping for raul
Standard  30/11/2018   20:20:56
XPS
0
1
KA1486
1486.68
36
1e+037
1e+037
1e+037
1e+037
FAT
200
1e+037
1e+037
1e+037
1e+037
1e+037
1e+037
1e+037
Survey

-1
Kinetic Energy
eV
136.6
1
2
Counts
d
Transmission
d
pulse counting
0.01
3
1e+037
1e+037
1e+037
1e+037
1
MFP Exponent
d
-0.6
2722
0
1
0
1
1624.74
0.710126
1561.26
0.714014
1629.47
0.717871
1619.94
0.721697
1684.81
0.725491
1569.44
0.729255
1687.53
0.732988
1593.51
0.736691
1602.1
0.740363
1621.77
0.744006
1682.94
0.747618
1610.73
0.751202
1620.14
0.754756
1674.49
0.75828
1709.74
0.761777
1683.3
0.765244
1634.63
0.768683
1656.7
0.772094
1633.05
0.775477
1630.43
0.778833
1657.27
0.78216
1683.94
0.785461
1641.8
0.788735
1662.97
0.791981
1705.9
0.795201
1669.69
0.798395
1694.49
0.801562
1669.59
0.804704
1653.62
0.807819
1714.9
0.81091
1671.55
0.813974
1696.24
0.817014
1701.8
0.820028
1689.27
0.823018
1752.36
0.825983
1688.32
0.828924
1722.27
0.831841
1688.11
0.834733
1718.91
0.837602
1770.84
0.840448
1686.77
0.84327
1699.8
0.846068
1813.48
0.848844
1712.15
0.851597
1788.1
0.854327
1818.11
0.857035
1753.81
0.85972
1853.06
0.862383
1759.93
0.865025
1734.89
0.867644
1777.04
0.870242
1788.26
0.872819
1733.34
0.875374
1804.29
0.877908
1845.9
0.880422
1827.8
0.882915
1789.56
0.885387
1803.17
0.887838
1881.98
0.89027
1851.33
0.892682
1871.31
0.895073
1873.7
0.897445
1910.37
0.899797
1861.92
0.90213
1882.23
0.904444
1889.19
0.906738
1825.92
0.909014
1842.27
0.911271
1887.62
0.913509
1882.57
0.915728
1905.46
0.91793
1789.81
0.920113
1937.56
0.922278
1895.35
0.924425
1882.76
0.926554
1881.96
0.928666
1945.92
0.93076
1892.09
0.932837
1940.9
0.934897
1968.38
0.936939
1949.56
0.938965
1982.49
0.940974
2018.17
0.942966
2042.61
0.944942
1951.88
0.946901
1989.54
0.948844
2041.03
0.950771
2019.97
0.952682
2013.1
0.954577
1972.53
0.956456
2083.4
0.95832
2058.52
0.960168
2087.99
0.962001
2025.76
0.963818
2029.97
0.965621
1997.68
0.967408
2101.83
0.96918
2110.2
0.970938
2168.67
0.972681
2182.03
0.974409
2119.6
0.976123
2127.48
0.977823
2189.14
0.979509
2169.64
0.98118
2229.64
0.982837
2110.05
0.984481
2207.83
0.98611
2185.19
0.987726
2214.7
0.989329
2261.27
0.990918
2282.26
0.992494
2255.12
0.994056
2255.69
0.995605
2324.9
0.997142
2273.73
0.998665
2260.64
1.00018
2295.19
1.00167
2331.03
1.00316
2368.25
1.00463
2329.43
1.00609
2371.18
1.00754
2325.36
1.00897
2374.43
1.0104
2449.43
1.01181
2330.09
1.01321
2446.67
1.0146
2442.32
1.01597
2403.66
1.01733
2386.29
1.01869
2400
1.02003
2320.83
1.02136
2364.64
1.02267
2340.13
1.02398
2362.38
1.02528
2369.34
1.02656
2341.16
1.02783
2394.36
1.0291
2444.85
1.03035
2303.16
1.03159
2274.07
1.03282
2345.19
1.03404
2340.57
1.03525
2325.77
1.03645
2381.01
1.03764
2375.36
1.03881
2407.4
1.03998
2463
1.04114
2252.19
1.04229
2410.75
1.04342
2458.48
1.04455
2407.66
1.04567
2504.26
1.04678
2555.73
1.04788
2464.58
1.04897
2441.59
1.05004
2469.91
1.05111
2471.69
1.05217
2491.52
1.05323
2498.82
1.05427
2544.34
1.0553
2451.31
1.05632
2489.47
1.05734
2538.08
1.05834
2469.41
1.05934
2445.42
1.06033
2565.15
1.06131
2619.09
1.06228
2610.12
1.06324
2520.56
1.06419
2550.28
1.06514
2605.06
1.06607
2565
1.067
2573.85
1.06792
2569.68
1.06883
2548.64
1.06973
2561.29
1.07063
2677.5
1.07151
2572.1
1.07239
2595.68
1.07326
2667.8
1.07412
2597.68
1.07498
2577.86
1.07582
2570.52
1.07666
2652.13
1.07749
2711.78
1.07832
2658.45
1.07913
2737.8
1.07994
2625.75
1.08074
2666.9
1.08154
2711.89
1.08232
2754.11
1.0831
2708.74
1.08387
2680
1.08464
2733.33
1.08539
2842.67
1.08614
2759.2
1.08689
2747.35
1.08762
2772.02
1.08835
2863.88
1.08907
2755.52
1.08979
2701.36
1.0905
2744.02
1.0912
2795
1.09189
2786.05
1.09258
2794.62
1.09326
2752.9
1.09394
2822.52
1.0946
2865.06
1.09527
2866.88
1.09592
2877.6
1.09657
2798.51
1.09721
2789.32
1.09785
2860.94
1.09848
2836.62
1.0991
2923.05
1.09972
2866.27
1.10033
2922.77
1.10094
2926.04
1.10154
2917.99
1.10213
2955.47
1.10272
2927.9
1.1033
2901.09
1.10387
2937.5
1.10444
2856.19
1.10501
2915.2
1.10556
2845.19
1.10612
2825.38
1.10666
2860.75
1.1072
2791.11
1.10774
2841.14
1.10827
2838.51
1.10879
2870.62
1.10931
2825.71
1.10983
2956.82
1.11033
2914.41
1.11084
2958.61
1.11133
3058.91
1.11183
2989.51
1.11231
3007.49
1.11279
3084.47
1.11327
3106.29
1.11374
3150.44
1.11421
3148.57
1.11467
3263.17
1.11512
3217.55
1.11557
3178.25
1.11602
3183.77
1.11646
3104.64
1.1169
3105.85
1.11733
2976.46
1.11775
2882.62
1.11817
2762.66
1.11859
2575.31
1.119
2578.11
1.11941
2614.75
1.11981
2589.96
1.12021
2471.33
1.1206
2507.29
1.12099
2553.11
1.12138
2544.96
1.12175
2382
1.12213
2520.36
1.1225
2529.38
1.12287
2512.45
1.12323
2464.62
1.12358
2458.13
1.12394
2421.23
1.12429
2408.33
1.12463
2526.26
1.12497
2413.34
1.1253
2506.64
1.12564
2474.67
1.12596
2471.67
1.12629
2630.67
1.12661
2612.69
1.12692
2618.8
1.12723
2706.17
1.12754
2741.99
1.12784
2820.62
1.12814
2722.93
1.12843
2682.28
1.12872
2596.63
1.12901
2524.44
1.12929
2475.29
1.12957
2472.8
1.12985
2373.52
1.13012
2380.83
1.13039
2399.86
1.13065
2437.05
1.13091
2399.52
1.13117
2374.22
1.13142
2363.93
1.13167
2343.29
1.13192
2395.51
1.13216
2399.41
1.1324
2334.37
1.13263
2417.14
1.13286
2394.57
1.13309
2388.54
1.13331
2351.07
1.13354
2370
1.13375
2417.59
1.13397
2396.02
1.13418
2422.85
1.13438
2394.46
1.13459
2446.98
1.13479
2482.41
1.13498
2526.42
1.13518
2465.89
1.13537
2415.75
1.13556
2410.58
1.13574
2423.97
1.13592
2514.45
1.1361
2419.43
1.13627
2528.79
1.13644
2474.84
1.13661
2467.14
1.13678
2532.99
1.13694
2458.16
1.1371
2523.94
1.13725
2530.87
1.13741
2610.23
1.13756
2481.63
1.1377
2569.09
1.13785
2593.7
1.13799
2649.73
1.13812
2587.88
1.13826
2613.01
1.13839
2682.01
1.13852
2713.07
1.13865
2590.89
1.13877
2554.86
1.13889
2639.46
1.13901
2585.88
1.13912
2579.17
1.13924
2680.73
1.13935
2639.91
1.13945
2702.24
1.13956
2637.82
1.13966
2707.83
1.13976
2702.25
1.13985
2737.18
1.13995
2711.03
1.14004
2721.12
1.14013
2668.27
1.14021
2716.89
1.14029
2809.2
1.14037
2846.51
1.14045
2733.76
1.14053
2866.11
1.1406
2638.86
1.14067
2777.92
1.14074
2827.43
1.1408
2819.37
1.14087
2922.3
1.14093
2987.41
1.14099
2899.63
1.14104
2879.22
1.14109
2670.65
1.14114
2650.24
1.14119
2697.2
1.14124
2707.05
1.14128
2622.69
1.14133
2542.07
1.14136
2559.37
1.1414
2598.04
1.14144
2666.14
1.14147
2598.67
1.1415
2749.55
1.14153
2843.41
1.14155
3037.12
1.14158
3103.91
1.1416
3269.66
1.14162
3387.18
1.14163
3631.85
1.14165
3755.83
1.14166
3505.23
1.14167
3076.65
1.14168
2822.13
1.14169
2460.79
1.14169
2494.14
1.14169
2332.05
1.14169
2269.58
1.14169
2072.84
1.14169
2075.87
1.14168
2021.38
1.14167
1889.35
1.14166
1942.71
1.14165
1873.89
1.14164
1867.48
1.14162
1862.49
1.14161
1815.07
1.14159
1912.58
1.14156
1774.11
1.14154
1913.63
1.14152
1828.1
1.14149
1927.89
1.14146
1894.11
1.14143
1836.42
1.1414
1928.24
1.14136
1956.44
1.14133
1875.06
1.14129
1868.48
1.14125
1854.11
1.14121
1891.91
1.14116
1886.41
1.14112
1905.27
1.14107
1928.08
1.14102
1889.58
1.14097
1871.89
1.14092
1890.25
1.14086
1966.7
1.14081
1948.34
1.14075
1904.16
1.14069
1967.45
1.14063
1946.71
1.14057
1946.03
1.1405
1911.68
1.14044
1976.81
1.14037
2004.62
1.1403
2026.45
1.14023
2077.25
1.14016
1957.96
1.14009
1941.06
1.14001
1933.65
1.13993
2011.16
1.13986
2023.44
1.13978
1957.31
1.1397
2078.71
1.13961
1976.18
1.13953
2018.87
1.13944
1939.09
1.13935
1952.11
1.13927
2015.77
1.13917
2040.95
1.13908
1945.96
1.13899
1973.57
1.13889
2025.11
1.1388
1939.68
1.1387
1995.52
1.1386
2013.49
1.1385
2010.91
1.1384
2096.42
1.1383
2107.1
1.13819
2059.87
1.13808
1978.93
1.13798
2064.85
1.13787
2055.88
1.13776
2092.86
1.13765
2062.21
1.13753
2081.76
1.13742
2076.32
1.1373
2087.98
1.13719
2045.42
1.13707
2031.6
1.13695
2025.21
1.13683
2008.91
1.13671
2033
1.13658
2027.65
1.13646
2050.1
1.13633
2056.03
1.13621
2103.78
1.13608
2134.84
1.13595
2178.98
1.13582
2142.16
1.13568
2110.56
1.13555
2158.39
1.13542
2027.97
1.13528
2182.07
1.13514
2151.97
1.13501
2073.66
1.13487
2241.53
1.13473
2070.83
1.13458
2073.7
1.13444
2162.54
1.1343
2134.2
1.13415
2134.33
1.13401
2166.17
1.13386
2194.75
1.13371
2247.96
1.13356
2138.36
1.13341
2182.2
1.13326
2189.37
1.13311
2208.16
1.13295
2152.36
1.1328
2186.51
1.13264
2216.26
1.13249
2217.3
1.13233
2231.55
1.13217
2188.81
1.13201
2269.5
1.13185
2269.78
1.13169
2236.35
1.13152
2250.04
1.13136
2242.99
1.13119
2228.34
1.13103
2257.9
1.13086
2193.56
1.13069
2207.08
1.13052
2139.76
1.13035
2285.29
1.13018
2264.2
1.13001
2265.19
1.12983
2254.06
1.12966
2348.11
1.12949
2285.17
1.12931
2272.43
1.12913
2282.45
1.12895
2270.87
1.12878
2325.27
1.1286
2305.25
1.12842
2314.74
1.12823
2233.09
1.12805
2310.04
1.12787
2267.7
1.12768
2372.68
1.1275
2321.16
1.12731
2365.03
1.12713
2389.06
1.12694
2368.87
1.12675
2356.11
1.12656
2420.68
1.12637
2308.98
1.12618
2434.27
1.12599
2350.94
1.1258
2412.55
1.1256
2305.53
1.12541
2408.28
1.12521
2433.93
1.12502
2390.34
1.12482
2410.34
1.12462
2310.55
1.12442
2398.54
1.12422
2370.02
1.12402
2419.76
1.12382
2446.25
1.12362
2394.02
1.12342
2395.46
1.12322
2439.29
1.12301
2449.73
1.12281
2500.18
1.1226
2365.76
1.1224
2388.48
1.12219
2467.52
1.12198
2373.75
1.12177
2398.57
1.12156
2424.17
1.12135
2383.37
1.12114
2505.03
1.12093
2369.11
1.12072
2450.24
1.12051
2419.57
1.12029
2474.19
1.12008
2475.17
1.11987
2448.87
1.11965
2446.34
1.11943
2617.27
1.11922
2469.02
1.119
2546.55
1.11878
2452.28
1.11856
2481.09
1.11834
2534.77
1.11812
2398.21
1.1179
2532.99
1.11768
2512.9
1.11746
2621.03
1.11724
2482.92
1.11701
2511.3
1.11679
2493.23
1.11656
2591.4
1.11634
2495.42
1.11611
2572.1
1.11589
2574.52
1.11566
2534.59
1.11543
2571.61
1.1152
2589.99
1.11497
2593.07
1.11474
2542.92
1.11451
2596.58
1.11428
2600.89
1.11405
2607
1.11382
2716.43
1.11359
2640.49
1.11336
2617.72
1.11312
2643.74
1.11289
2638.96
1.11265
2645.63
1.11242
2618.13
1.11218
2609.35
1.11195
2643.25
1.11171
2589.62
1.11147
2543.21
1.11123
2662.39
1.11099
2557.98
1.11076
2617.34
1.11052
2546.42
1.11028
2701.82
1.11004
2677.35
1.10979
2599.55
1.10955
2599.46
1.10931
2724.97
1.10907
2712.27
1.10882
2705.88
1.10858
2697.96
1.10834
2736.16
1.10809
2666.22
1.10785
2716.1
1.1076
2687.23
1.10736
2813.85
1.10711
2715.52
1.10686
2734.15
1.10661
2740.91
1.10637
2750.63
1.10612
2754.97
1.10587
2770.97
1.10562
2706.6
1.10537
2809.44
1.10512
2781.8
1.10487
2733.42
1.10462
2772.48
1.10437
2766.07
1.10411
2806.66
1.10386
2777.37
1.10361
2778.61
1.10335
2849.89
1.1031
2819.41
1.10285
2756.93
1.10259
2823.42
1.10234
2782.62
1.10208
2831.3
1.10182
2737.98
1.10157
2768.23
1.10131
2885.8
1.10105
2817.17
1.1008
2860.53
1.10054
2828.74
1.10028
2864.32
1.10002
2792.96
1.09976
2845.05
1.0995
2827.87
1.09924
2856.55
1.09898
2950.84
1.09872
2885.29
1.09846
2852.69
1.0982
2834.16
1.09794
2861.09
1.09768
2900.76
1.09741
2848.62
1.09715
2835.88
1.09689
2911.11
1.09662
2874.66
1.09636
2934
1.09609
2843.14
1.09583
2943.8
1.09557
2966.76
1.0953
2892.67
1.09503
2981.5
1.09477
2993.07
1.0945
2972.74
1.09423
2993.26
1.09397
3040.11
1.0937
2933.62
1.09343
2984.67
1.09316
2933.06
1.0929
3054.34
1.09263
3101.99
1.09236
2936.53
1.09209
2996.65
1.09182
2977.41
1.09155
3012.14
1.09128
3042.8
1.09101
2970.53
1.09074
2959.46
1.09047
3064.51
1.09019
3035.65
1.08992
3103.45
1.08965
3064.28
1.08938
3071.6
1.08911
2896.87
1.08883
3055.75
1.08856
3001.35
1.08829
3143.94
1.08801
3007.23
1.08774
3046.25
1.08746
3182.56
1.08719
3093.36
1.08691
3089.2
1.08664
3045.77
1.08636
3093.52
1.08609
3191.72
1.08581
3162.48
1.08553
3154.5
1.08526
3124.6
1.08498
3126.04
1.0847
3055.26
1.08443
3133.64
1.08415
3085.94
1.08387
3101.67
1.08359
3179.31
1.08332
3299.97
1.08304
3232.55
1.08276
3149.35
1.08248
3173.61
1.0822
3222.17
1.08192
3214.28
1.08164
3270.73
1.08136
3123.79
1.08108
3223.12
1.0808
3207.36
1.08052
3261.32
1.08024
3223.94
1.07996
3263.7
1.07968
3239.95
1.07939
3319.61
1.07911
3255.62
1.07883
3326.24
1.07855
3351.1
1.07827
3221.89
1.07798
3246.12
1.0777
3183.69
1.07742
3208
1.07713
3265.01
1.07685
3305.88
1.07657
3217.12
1.07628
3301.74
1.076
3288.35
1.07572
3311.09
1.07543
3337.17
1.07515
3308.63
1.07486
3317.47
1.07458
3308.14
1.07429
3306.4
1.07401
3301.78
1.07372
3371.19
1.07343
3413.74
1.07315
3405.72
1.07286
3397.67
1.07258
3299.27
1.07229
3388.11
1.072
3289.34
1.07172
3433.73
1.07143
3467.59
1.07114
3384.23
1.07085
3462.17
1.07057
3347.57
1.07028
3348.48
1.06999
3465.77
1.0697
3540.2
1.06942
3437.69
1.06913
3420.63
1.06884
3373.8
1.06855
3451.36
1.06826
3429.35
1.06797
3480.33
1.06768
3494.55
1.06739
3419.68
1.06711
3562.92
1.06682
3505.9
1.06653
3527.14
1.06624
3549.87
1.06595
3514.67
1.06566
3578.62
1.06537
3533.04
1.06508
3553.42
1.06479
3517.4
1.06449
3519.29
1.0642
3455.87
1.06391
3590.14
1.06362
3795.2
1.06333
3743.96
1.06304
3726.17
1.06275
3774.41
1.06246
3792.2
1.06216
3664.92
1.06187
3602.36
1.06158
3583.91
1.06129
3394.7
1.061
3455.05
1.0607
3446.53
1.06041
3423.59
1.06012
3606.01
1.05983
3654.71
1.05953
3854.66
1.05924
3870.08
1.05895
4077.31
1.05866
4097.77
1.05836
3846.37
1.05807
3682.51
1.05778
3532.65
1.05748
3520.41
1.05719
3371.79
1.0569
3311.28
1.0566
3277.33
1.05631
3348.02
1.05601
3324.22
1.05572
3299.78
1.05543
3207.29
1.05513
3315.35
1.05484
3036.76
1.05454
3026.41
1.05425
2993.8
1.05395
3013.37
1.05366
3091.23
1.05336
3023.69
1.05307
3076.87
1.05277
3108.27
1.05248
3036.86
1.05218
2950.22
1.05189
2823.63
1.05159
2794.47
1.0513
2639.82
1.051
2544.4
1.05071
2510.01
1.05041
2402.39
1.05012
2641.88
1.04982
2843.04
1.04953
4082.46
1.04923
5355.88
1.04893
6316.84
1.04864
8006.72
1.04834
8901.41
1.04805
5346.09
1.04775
2860.82
1.04745
2242.19
1.04716
2112.65
1.04686
2032.24
1.04656
1947.99
1.04627
1979.59
1.04597
1953.52
1.04567
1803.09
1.04538
1911
1.04508
1933.86
1.04478
1951.48
1.04449
1922.55
1.04419
1958.36
1.04389
1970.14
1.0436
2000.58
1.0433
1937.09
1.043
1944.73
1.04271
1984.16
1.04241
1935.01
1.04211
1931.42
1.04181
1882.09
1.04152
1861.67
1.04122
1863.19
1.04092
1913.68
1.04062
1883.63
1.04033
1842.17
1.04003
1867.05
1.03973
1904.13
1.03943
1807.84
1.03914
1837.32
1.03884
1905.13
1.03854
1836.63
1.03824
1876.99
1.03795
1851.19
1.03765
1877.1
1.03735
1873.02
1.03705
1901.19
1.03675
1909.9
1.03646
1925.44
1.03616
1897.76
1.03586
1913.38
1.03556
1981.55
1.03526
2015.77
1.03497
1996.28
1.03467
1949.82
1.03437
2026.65
1.03407
1930.39
1.03377
1931.99
1.03348
2045.5
1.03318
2181.28
1.03288
2182.42
1.03258
2073.33
1.03228
1948.35
1.03198
2030.37
1.03169
2109.92
1.03139
2183.92
1.03109
2242.48
1.03079
1946.3
1.03049
1689.11
1.03019
1596.62
1.0299
1544.49
1.0296
1884.1
1.0293
2571.49
1.029
3234.76
1.0287
3038.31
1.0284
2246.99
1.02811
1851.52
1.02781
2176.9
1.02751
3860.69
1.02721
5820.8
1.02691
4019.19
1.02661
1335.96
1.02632
684.662
1.02602
524.212
1.02572
444.654
1.02542
419.515
1.02512
380.314
1.02482
350.925
1.02452
347.699
1.02423
337.108
1.02393
364.001
1.02363
305.239
1.02333
308.876
1.02303
344.891
1.02273
324.685
1.02244
312.885
1.02214
328.481
1.02184
338.792
1.02154
338.472
1.02124
356.798
1.02094
320.697
1.02065
337.936
1.02035
352.361
1.02005
316.043
1.01975
323.885
1.01945
323.972
1.01915
357.346
1.01886
317.762
1.01856
301.922
1.01826
346.99
1.01796
325.258
1.01766
307.181
1.01736
325.569
1.01707
344.56
1.01677
336.349
1.01647
330.942
1.01617
311.6
1.01587
342.682
1.01558
313.267
1.01528
335.429
1.01498
347.044
1.01468
340.214
1.01438
313.765
1.01409
314.336
1.01379
326.525
1.01349
301.766
1.01319
306.15
1.01289
339.185
1.0126
336.362
1.0123
335.907
1.012
323.273
1.0117
327.816
1.01141
310.411
1.01111
321.43
1.01081
311.898
1.01051
316.676
1.01021
362.363
1.00992
359.371
1.00962
346.405
1.00932
325.832
1.00902
326.423
1.00873
342.424
1.00843
343.241
1.00813
324.129
1.00784
331.901
1.00754
330.936
1.00724
356.535
1.00694
280.562
1.00665
339.16
1.00635
314.457
1.00605
332.829
1.00575
328.265
1.00546
331.578
1.00516
329.545
1.00486
327.694
1.00457
335.796
1.00427
309.179
1.00397
366.987
1.00368
355.368
1.00338
354.977
1.00308
314.019
1.00279
382.785
1.00249
358.987
1.00219
345.328
1.0019
345.405
1.0016
337.722
1.0013
371.65
1.00101
324.185
1.00071
332.602
1.00041
350.716
1.00012
333.463
0.999822
326.223
0.999526
341.189
0.99923
347.532
0.998934
319.21
0.998638
332.696
0.998342
339.598
0.998046
338.241
0.99775
343.969
0.997455
349.465
0.997159
368.713
0.996863
335.747
0.996567
365.928
0.996272
359.66
0.995976
345.46
0.995681
366.81
0.995385
347.525
0.99509
364.299
0.994795
333.624
0.9945
352.627
0.994204
378.082
0.993909
348.722
0.993614
331.988
0.993319
334.657
0.993024
365.884
0.992729
344.279
0.992434
344.668
0.99214
371.924
0.991845
364.689
0.99155
353.562
0.991256
363.104
0.990961
330.717
0.990667
385.147
0.990372
363.939
0.990078
367.171
0.989783
382.385
0.989489
349.158
0.989195
363.933
0.988901
373.172
0.988607
388.244
0.988313
363.679
0.988019
328.54
0.987725
359.314
0.987431
369.511
0.987138
374.606
0.986844
369.812
0.98655
386.85
0.986257
372.807
0.985963
356.098
0.98567
414.056
0.985377
368.505
0.985083
374.07
0.98479
383.705
0.984497
384.386
0.984204
393.625
0.983911
401.559
0.983618
442.495
0.983325
411.554
0.983032
374.92
0.98274
404.839
0.982447
400.001
0.982154
431.617
0.981862
402.323
0.98157
378.923
0.981277
388.82
0.980985
376.754
0.980693
402.823
0.980401
413.58
0.980108
409.321
0.979816
422.496
0.979525
401.335
0.979233
386.434
0.978941
382.853
0.978649
393.807
0.978358
411.864
0.978066
391.696
0.977775
369.557
0.977483
396.536
0.977192
407.667
0.976901
441.283
0.97661
503.692
0.976318
597.975
0.976027
750.323
0.975736
992.776
0.975446
747.072
0.975155
531.408
0.974864
393.61
0.974574
383.887
0.974283
382.27
0.973993
386.882
0.973702
347.597
0.973412
404.811
0.973122
353.17
0.972831
374.162
0.972541
345.357
0.972251
362.713
0.971962
370.391
0.971672
386.489
0.971382
379.823
0.971092
368.712
0.970803
369.376
0.970513
381.642
0.970224
387.654
0.969935
383.065
0.969645
382.146
0.969356
363.818
0.969067
375.829
0.968778
353.854
0.968489
353.939
0.9682
393.558
0.967912
378.701
0.967623
364.494
0.967334
359.67
0.967046
376.557
0.966757
357.851
0.966469
361.366
0.966181
368.55
0.965893
367.13
0.965605
374.331
0.965317
396.311
0.965029
392.987
0.964741
369.443
0.964453
367.632
0.964166
373.087
0.963878
372.064
0.963591
345.994
0.963303
375.817
0.963016
411.057
0.962729
381.95
0.962442
368.824
0.962155
360.731
0.961868
378.305
0.961581
376.778
0.961294
337.992
0.961008
385.312
0.960721
368.878
0.960435
395.674
0.960148
406.06
0.959862
394.583
0.959576
347.501
0.95929
390.999
0.959004
386.278
0.958718
396.926
0.958432
389.567
0.958146
393.865
0.957861
394.373
0.957575
375.357
0.95729
388.882
0.957004
404.606
0.956719
407.28
0.956434
366.066
0.956149
421.291
0.955864
379.038
0.955579
383.244
0.955294
373.855
0.955009
406.776
0.954725
416.218
0.95444
442.418
0.954156
402.18
0.953871
386.6
0.953587
389.892
0.953303
393.145
0.953019
412.712
0.952735
413.057
0.952451
428.689
0.952167
428.578
0.951884
428.4
0.9516
418.666
0.951317
368.749
0.951033
417.964
0.95075
428.738
0.950467
398.722
0.950184
445.641
0.949901
394.219
0.949618
431.465
0.949335
411.532
0.949052
436.053
0.94877
400.72
0.948487
418.161
0.948205
439.173
0.947923
419.521
0.94764
422.448
0.947358
423.791
0.947076
412.849
0.946794
420.254
0.946513
424.325
0.946231
446.631
0.945949
473.304
0.945668
459.178
0.945386
455.386
0.945105
435.921
0.944824
439.183
0.944543
431.4
0.944262
458.91
0.943981
447.097
0.9437
435.065
0.943419
421.289
0.943138
453.892
0.942858
414.605
0.942578
434.042
0.942297
448.1
0.942017
430.001
0.941737
438.283
0.941457
470.572
0.941177
430.283
0.940897
424.852
0.940617
409.786
0.940338
399.543
0.940058
425.221
0.939779
444.404
0.9395
448.006
0.93922
471.427
0.938941
599.182
0.938662
744.426
0.938383
817.632
0.938105
687.025
0.937826
583.692
0.937547
481.43
0.937269
419.71
0.936991
426.272
0.936712
422.701
0.936434
425.412
0.936156
432.136
0.935878
452.43
0.9356
410.15
0.935322
433.702
0.935045
411.743
0.934767
439.85
0.93449
403.342
0.934212
387.341
0.933935
418.352
0.933658
394.477
0.933381
418.47
0.933104
432.321
0.932827
434.29
0.932551
430.548
0.932274
434.638
0.931998
458.514
0.931721
417.914
0.931445
444.842
0.931169
391.266
0.930893
430.789
0.930617
427.831
0.930341
391.503
0.930065
432.503
0.929789
444.93
0.929514
440.855
0.929238
427.746
0.928963
414.025
0.928688
404.034
0.928413
424.129
0.928138
407.091
0.927863
417.324
0.927588
417.059
0.927313
392.457
0.927039
402.451
0.926764
441.549
0.92649
402.388
0.926216
387.374
0.925942
421.069
0.925667
394.643
0.925394
390.072
0.92512
442.407
0.924846
549.176
0.924572
803.172
0.924299
876.205
0.924025
671.896
0.923752
512.386
0.923479
451.313
0.923206
393.828
0.922933
406.37
0.92266
388.301
0.922387
405.672
0.922115
407.578
0.921842
422.623
0.92157
469.299
0.921297
420.459
0.921025
413.594
0.920753
420.811
0.920481
404.413
0.920209
448.252
0.919937
444.985
0.919666
393.618
0.919394
422.833
0.919123
425.507
0.918851
412.129
0.91858
422.369
0.918309
401.258
0.918038
403.059
0.917767
380.043
0.917496
379.767
0.917226
428.139
0.916955
451.159
0.916685
441.763
0.916414
438.191
0.916144
352.606
0.915874
352.296
0.915604
331.244
0.915334
376.772
0.915064
343.806
0.914795
375.722
0.914525
399.424
0.914256
422.698
0.913986
427.631
0.913717
534.37
0.913448
661.151
0.913179
676.498
0.91291
561.676
0.912641
487.828
0.912372
435.135
0.912104
361.679
0.911835
336.617
0.911567
342.865
0.911299
336.362
0.911031
347.489
0.910763
370.843
0.910495
405.071
0.910227
410.204
0.909959
388.01
0.909692
374.158
0.909424
325.865
0.909157
301.603
0.908889
302.605
0.908622
284.661
0.908355
306.205
0.908088
329.824
0.907822
351.311
0.907555
394.779
0.907288
434.733
0.907022
565.204
0.906756
841.952
0.906489
1055.86
0.906223
768.972
0.905957
374.434
0.905691
261.52
0.905425
157.596
0.90516
167.29
0.904894
144.685
0.904629
141.795
0.904363
108.345
0.904098
158.912
0.903833
168.22
0.903568
183.328
0.903303
195.878
0.903038
243.451
0.902774
306.44
0.902509
350.895
0.902245
318.906
0.90198
201.138
0.901716
152.338
0.901452
89.4734
0.901188
78.483
0.900924
66.6125
0.90066
62.5291
0.900397
54.5452
0.900133
45.9055
0.89987
46.093
0.899606
67.433
0.899343
61.0982
0.89908
63.5128
0.898817
107.982
0.898554
141.869
0.898292
136.723
0.898029
133.617
0.897766
93.5038
0.897504
62.1112
0.897242
17.5309
0.89698
14.3302
0.896717
3.81729
0.896455
1.90795
0.896194
0.862324
0.895932
3.92731
0.89567
1.51431
0.895409
1.19138
0.895147
2.2261
0.894886
2.83893
0.894625
1.9407
0.894364
0
0.894103
1.90034
0.893842
Survey
Pt #003
2018
11
30
20
20
56
0
9
Casa Info Follows
0
0
0
0
Pt #003 X Y [50190.1 , 58469.8]
X-ray spot-size: 400 um by 400 um
20181130 mapping for raul
Standard  30/11/2018   20:20:56
XPS
0
2
KA1486
1486.68
36
1e+037
1e+037
1e+037
1e+037
FAT
200
1e+037
1e+037
1e+037
1e+037
1e+037
1e+037
1e+037
Survey

-1
Kinetic Energy
eV
136.6
1
2
Counts
d
Transmission
d
pulse counting
0.01
3
1e+037
1e+037
1e+037
1e+037
1
MFP Exponent
d
-0.6
2722
0
1
0
1
1625.48
0.710126
1608.45
0.714014
1658.53
0.717871
1727.74
0.721697
1679.55
0.725491
1596.33
0.729255
1686.06
0.732988
1725.57
0.736691
1652
0.740363
1632.33
0.744006
1622.55
0.747618
1644.03
0.751202
1646.42
0.754756
1716.65
0.75828
1641.58
0.761777
1625.81
0.765244
1623.44
0.768683
1670.61
0.772094
1707.49
0.775477
1609.44
0.778833
1575.07
0.78216
1639.38
0.785461
1563.64
0.788735
1643.32
0.791981
1736.94
0.795201
1677.73
0.798395
1715.33
0.801562
1726.44
0.804704
1701
0.807819
1746.17
0.81091
1789.42
0.813974
1804.99
0.817014
1754.18
0.820028
1739.81
0.823018
1721.34
0.825983
1724.69
0.828924
1785.15
0.831841
1738.58
0.834733
1755.65
0.837602
1765.15
0.840448
1811.25
0.84327
1751.89
0.846068
1807.76
0.848844
1781.04
0.851597
1789.24
0.854327
1820.89
0.857035
1731.57
0.85972
1835.44
0.862383
1876.66
0.865025
1835.52
0.867644
1755.06
0.870242
1779.85
0.872819
1868.54
0.875374
1883.72
0.877908
1809.29
0.880422
1863.55
0.882915
1821.23
0.885387
1855.43
0.887838
1954.14
0.89027
1861.93
0.892682
1842.43
0.895073
1852.21
0.897445
1870.81
0.899797
1879.65
0.90213
1830.88
0.904444
1908.9
0.906738
1859.5
0.909014
1888.56
0.911271
1962.04
0.913509
1919.87
0.915728
1888.63
0.91793
1893.48
0.920113
1932.04
0.922278
1981.45
0.924425
1983.68
0.926554
1907.81
0.928666
2020.82
0.93076
2054.1
0.932837
1966.83
0.934897
1911.06
0.936939
2036.48
0.938965
1988.21
0.940974
2051.27
0.942966
2014.06
0.944942
2067.4
0.946901
2109.59
0.948844
2055.23
0.950771
1989.96
0.952682
1980.47
0.954577
2060.41
0.956456
2121.13
0.95832
2087.52
0.960168
2092.9
0.962001
2068.54
0.963818
2095.34
0.965621
2135.2
0.967408
2103.57
0.96918
2112.41
0.970938
2102.97
0.972681
2096.52
0.974409
2105.04
0.976123
2163.15
0.977823
2254.86
0.979509
2217.7
0.98118
2156.7
0.982837
2211.44
0.984481
2241.23
0.98611
2218.29
0.987726
2203
0.989329
2313.97
0.990918
2372.13
0.992494
2206.27
0.994056
2292.28
0.995605
2258.63
0.997142
2258.71
0.998665
2365.99
1.00018
2358.58
1.00167
2315.26
1.00316
2325.28
1.00463
2371.53
1.00609
2450.86
1.00754
2348.78
1.00897
2384.72
1.0104
2403.66
1.01181
2445.32
1.01321
2419.27
1.0146
2404.18
1.01597
2380.84
1.01733
2396.34
1.01869
2380.1
1.02003
2355.24
1.02136
2367.3
1.02267
2445.46
1.02398
2360.09
1.02528
2379.6
1.02656
2320.31
1.02783
2338.12
1.0291
2350.22
1.03035
2394.2
1.03159
2369.19
1.03282
2420.52
1.03404
2351.97
1.03525
2368.17
1.03645
2370.45
1.03764
2390.76
1.03881
2417.01
1.03998
2441.86
1.04114
2344.14
1.04229
2420.02
1.04342
2359.62
1.04455
2459.5
1.04567
2489.68
1.04678
2459.22
1.04788
2452.29
1.04897
2461.96
1.05004
2500.78
1.05111
2484.45
1.05217
2503.93
1.05323
2447.4
1.05427
2466.78
1.0553
2478.68
1.05632
2567.34
1.05734
2510.22
1.05834
2578.76
1.05934
2577.92
1.06033
2586.43
1.06131
2519.59
1.06228
2639.02
1.06324
2501.67
1.06419
2560.69
1.06514
2594
1.06607
2534.18
1.067
2613.52
1.06792
2670.99
1.06883
2667.08
1.06973
2606.04
1.07063
2665.53
1.07151
2691.17
1.07239
2587.29
1.07326
2656.35
1.07412
2638.18
1.07498
2627
1.07582
2709.34
1.07666
2700.09
1.07749
2724.69
1.07832
2728.27
1.07913
2773.19
1.07994
2777.81
1.08074
2737.3
1.08154
2626.8
1.08232
2712.68
1.0831
2733.63
1.08387
2758.97
1.08464
2737.77
1.08539
2736.94
1.08614
2653.85
1.08689
2745.55
1.08762
2797.54
1.08835
2823.68
1.08907
2886.43
1.08979
2784.84
1.0905
2726.71
1.0912
2810.06
1.09189
2702.77
1.09258
2812.62
1.09326
2881.81
1.09394
2864.79
1.0946
2886.58
1.09527
2832.55
1.09592
2837.12
1.09657
2836.76
1.09721
2872.77
1.09785
2889.55
1.09848
2962.04
1.0991
3023.72
1.09972
2927.51
1.10033
2980.39
1.10094
2922.36
1.10154
2996.44
1.10213
2921.01
1.10272
2927.67
1.1033
2856.15
1.10387
2984.73
1.10444
2876.5
1.10501
2948.54
1.10556
2998.42
1.10612
2929.31
1.10666
2984.97
1.1072
3001.02
1.10774
2801.1
1.10827
2950.04
1.10879
2911.1
1.10931
2874.09
1.10983
2990.79
1.11033
2979.23
1.11084
2876.31
1.11133
3035.7
1.11183
3016.68
1.11231
3061.01
1.11279
3020.67
1.11327
3107.39
1.11374
3142.2
1.11421
3267.98
1.11467
3189.31
1.11512
3140.16
1.11557
3242.68
1.11602
3258.75
1.11646
3112.74
1.1169
3082.43
1.11733
2910.3
1.11775
2812.63
1.11817
2632.58
1.11859
2638.18
1.119
2644.81
1.11941
2528.4
1.11981
2627.55
1.12021
2498.07
1.1206
2510.35
1.12099
2483.18
1.12138
2534.04
1.12175
2549.59
1.12213
2530.61
1.1225
2624.96
1.12287
2551.12
1.12323
2432.19
1.12358
2532.78
1.12394
2399.79
1.12429
2478.84
1.12463
2503.38
1.12497
2483.4
1.1253
2420.96
1.12564
2436.44
1.12596
2473.15
1.12629
2451.95
1.12661
2625.7
1.12692
2723.57
1.12723
2719.42
1.12754
2737.35
1.12784
2809.17
1.12814
2730.64
1.12843
2584.22
1.12872
2705.14
1.12901
2549.16
1.12929
2572.08
1.12957
2405.58
1.12985
2465.93
1.13012
2467.5
1.13039
2465.6
1.13065
2374.68
1.13091
2467.11
1.13117
2419.06
1.13142
2343.57
1.13167
2357.44
1.13192
2410.65
1.13216
2387.9
1.1324
2327.37
1.13263
2372.66
1.13286
2417.45
1.13309
2418.93
1.13331
2466.55
1.13354
2357.47
1.13375
2446.48
1.13397
2446.06
1.13418
2573.64
1.13438
2380.33
1.13459
2407.17
1.13479
2405.04
1.13498
2445.43
1.13518
2499.79
1.13537
2434.77
1.13556
2559.52
1.13574
2446.65
1.13592
2535.52
1.1361
2600.08
1.13627
2468.84
1.13644
2470.94
1.13661
2462.22
1.13678
2584.18
1.13694
2551.32
1.1371
2485.68
1.13725
2460.96
1.13741
2492.73
1.13756
2558.43
1.1377
2557.29
1.13785
2533.3
1.13799
2637.46
1.13812
2614.8
1.13826
2581.43
1.13839
2658.66
1.13852
2535.95
1.13865
2532.96
1.13877
2670.15
1.13889
2665.93
1.13901
2596.86
1.13912
2601.55
1.13924
2591.1
1.13935
2569.72
1.13945
2616.58
1.13956
2559.67
1.13966
2720.07
1.13976
2612.35
1.13985
2678.59
1.13995
2605.86
1.14004
2732.61
1.14013
2696.33
1.14021
2742.16
1.14029
2662.3
1.14037
2725.55
1.14045
2714.92
1.14053
2767.31
1.1406
2839.59
1.14067
2802.52
1.14074
2781.87
1.1408
2929.09
1.14087
2861.32
1.14093
2929.72
1.14099
2875.92
1.14104
2924.67
1.14109
2598.63
1.14114
2618.28
1.14119
2745.57
1.14124
2773.72
1.14128
2705.42
1.14133
2701.33
1.14136
2687.79
1.1414
2600.04
1.14144
2599.24
1.14147
2637.69
1.1415
2777.7
1.14153
2924.49
1.14155
3033.76
1.14158
3146.9
1.1416
3242.75
1.14162
3532.55
1.14163
3619.01
1.14165
3818.59
1.14166
3618.23
1.14167
3179.17
1.14168
2768.74
1.14169
2602.46
1.14169
2437.95
1.14169
2303.91
1.14169
2188.43
1.14169
2151.48
1.14169
2056.36
1.14168
1986.34
1.14167
1894.92
1.14166
1916.29
1.14165
1923.21
1.14164
1882.98
1.14162
1910.73
1.14161
1841.79
1.14159
1916.52
1.14156
1917.82
1.14154
1896.04
1.14152
1922.79
1.14149
1893.78
1.14146
1873.89
1.14143
1884.95
1.1414
1918.09
1.14136
1939.41
1.14133
1968.71
1.14129
1889.31
1.14125
1922.61
1.14121
1894.03
1.14116
1864.41
1.14112
1864.27
1.14107
1993.93
1.14102
1897.55
1.14097
1897.45
1.14092
1862.23
1.14086
1893.74
1.14081
1935.67
1.14075
1952.47
1.14069
1957.32
1.14063
1905.86
1.14057
1955.58
1.1405
1864.46
1.14044
2009.44
1.14037
1997.13
1.1403
1939.78
1.14023
1976.33
1.14016
2037.25
1.14009
1938.88
1.14001
2047.21
1.13993
1973.8
1.13986
1977.2
1.13978
2048.44
1.1397
1911.9
1.13961
2004.91
1.13953
2110.79
1.13944
2060.25
1.13935
1967.89
1.13927
1999.72
1.13917
2033.6
1.13908
2004.34
1.13899
2034.82
1.13889
1999.03
1.1388
1944.15
1.1387
1989.26
1.1386
2009.4
1.1385
2050.17
1.1384
1988.97
1.1383
2130.03
1.13819
2060.3
1.13808
2041.64
1.13798
2040.91
1.13787
2067.03
1.13776
2015.99
1.13765
2119.44
1.13753
2060.46
1.13742
2010.22
1.1373
2169.27
1.13719
2128.47
1.13707
2124.8
1.13695
2089.86
1.13683
2116.54
1.13671
2215.56
1.13658
2115.52
1.13646
2062.47
1.13633
2145.08
1.13621
2164.9
1.13608
2201.99
1.13595
2224.85
1.13582
2113.6
1.13568
2146.06
1.13555
2075.49
1.13542
2003.1
1.13528
2122.63
1.13514
2097.09
1.13501
2182.13
1.13487
2122.77
1.13473
2184.53
1.13458
2189.4
1.13444
2118.68
1.1343
2205.41
1.13415
2218.04
1.13401
2193.16
1.13386
2149.3
1.13371
2105.55
1.13356
2175.12
1.13341
2152.78
1.13326
2206.03
1.13311
2218.62
1.13295
2181.83
1.1328
2182.18
1.13264
2196.19
1.13249
2237.61
1.13233
2267.29
1.13217
2157.46
1.13201
2228.51
1.13185
2229.95
1.13169
2227.51
1.13152
2229.24
1.13136
2264.99
1.13119
2324.03
1.13103
2173.35
1.13086
2242.44
1.13069
2284.48
1.13052
2296.82
1.13035
2231.69
1.13018
2255.16
1.13001
2298.56
1.12983
2250.4
1.12966
2243.08
1.12949
2308.97
1.12931
2232.38
1.12913
2313.48
1.12895
2308.04
1.12878
2306.17
1.1286
2374.79
1.12842
2296.66
1.12823
2379.72
1.12805
2313.19
1.12787
2359.71
1.12768
2280.96
1.1275
2272.78
1.12731
2268.24
1.12713
2341.51
1.12694
2311.81
1.12675
2327.49
1.12656
2393.17
1.12637
2459.38
1.12618
2291.1
1.12599
2354.15
1.1258
2316.92
1.1256
2330.62
1.12541
2383.11
1.12521
2440.43
1.12502
2393.38
1.12482
2407.83
1.12462
2398.22
1.12442
2378.61
1.12422
2378.35
1.12402
2421.51
1.12382
2373.03
1.12362
2447.03
1.12342
2439.75
1.12322
2453.94
1.12301
2352.49
1.12281
2448.7
1.1226
2455.35
1.1224
2457.74
1.12219
2461.71
1.12198
2433.68
1.12177
2451.25
1.12156
2455.46
1.12135
2512.59
1.12114
2514.18
1.12093
2454.73
1.12072
2484.68
1.12051
2510.25
1.12029
2478.62
1.12008
2521.9
1.11987
2448.24
1.11965
2533.36
1.11943
2450.02
1.11922
2596.07
1.119
2480.44
1.11878
2485.19
1.11856
2553.13
1.11834
2493.99
1.11812
2562.17
1.1179
2528.61
1.11768
2566.51
1.11746
2558.12
1.11724
2555.02
1.11701
2576.71
1.11679
2642.98
1.11656
2570.73
1.11634
2523.51
1.11611
2546.14
1.11589
2697.33
1.11566
2525.76
1.11543
2569.82
1.1152
2599.63
1.11497
2506.1
1.11474
2654.36
1.11451
2510.49
1.11428
2641.58
1.11405
2572.15
1.11382
2674.2
1.11359
2596.5
1.11336
2662.12
1.11312
2573.47
1.11289
2618.23
1.11265
2581.68
1.11242
2662.12
1.11218
2551.16
1.11195
2729.49
1.11171
2682.06
1.11147
2651.25
1.11123
2618.42
1.11099
2604.75
1.11076
2667.66
1.11052
2731.51
1.11028
2700.55
1.11004
2660.39
1.10979
2617.94
1.10955
2691.17
1.10931
2668.05
1.10907
2714.32
1.10882
2714.77
1.10858
2750.12
1.10834
2771.31
1.10809
2706.83
1.10785
2673.04
1.1076
2790.14
1.10736
2671.2
1.10711
2682.86
1.10686
2739.43
1.10661
2717.65
1.10637
2694.43
1.10612
2772.95
1.10587
2741.54
1.10562
2705.84
1.10537
2803.7
1.10512
2759.76
1.10487
2753.83
1.10462
2775.99
1.10437
2816.26
1.10411
2776.31
1.10386
2827.56
1.10361
2852.16
1.10335
2857.85
1.1031
2896.76
1.10285
2943.2
1.10259
2833.08
1.10234
2841.58
1.10208
2818.93
1.10182
2865.68
1.10157
2798.7
1.10131
2880.75
1.10105
2912.96
1.1008
2878.35
1.10054
2873.72
1.10028
2814.95
1.10002
2866.81
1.09976
2912.96
1.0995
2815.7
1.09924
2907.11
1.09898
3012.29
1.09872
2945.94
1.09846
2849.9
1.0982
2887.18
1.09794
2928.99
1.09768
2955.15
1.09741
2878.93
1.09715
2846.01
1.09689
2913.98
1.09662
3014.63
1.09636
2972.31
1.09609
2922.55
1.09583
2953.71
1.09557
2971.42
1.0953
2982.04
1.09503
2997.92
1.09477
2951.66
1.0945
2956.42
1.09423
2968.74
1.09397
3101.44
1.0937
2986.63
1.09343
2996.06
1.09316
2846.4
1.0929
3023.76
1.09263
3024.72
1.09236
3021.44
1.09209
2976.41
1.09182
3051.69
1.09155
3166.4
1.09128
3002
1.09101
3075
1.09074
3028.69
1.09047
3017.73
1.09019
2962.4
1.08992
2975.95
1.08965
2912.3
1.08938
3156.79
1.08911
3113.31
1.08883
3128.1
1.08856
3070.05
1.08829
3068.48
1.08801
3017.83
1.08774
3196.36
1.08746
3062.89
1.08719
3110.47
1.08691
3097.54
1.08664
3181.93
1.08636
3180.89
1.08609
3125.77
1.08581
3148.38
1.08553
3077.74
1.08526
3058.91
1.08498
3217.1
1.0847
3145.37
1.08443
3211.7
1.08415
3116.66
1.08387
3224.8
1.08359
3234.18
1.08332
3178.78
1.08304
3142.01
1.08276
3185.73
1.08248
3173.25
1.0822
3290.56
1.08192
3306.26
1.08164
3169.79
1.08136
3219.16
1.08108
3196.84
1.0808
3227.3
1.08052
3304.88
1.08024
3245.62
1.07996
3213.35
1.07968
3231.85
1.07939
3310.06
1.07911
3178.9
1.07883
3321.76
1.07855
3290.68
1.07827
3236.93
1.07798
3316.01
1.0777
3324.82
1.07742
3316.61
1.07713
3335.91
1.07685
3300.56
1.07657
3239.4
1.07628
3270.01
1.076
3314.42
1.07572
3263.59
1.07543
3292.48
1.07515
3283.56
1.07486
3336.67
1.07458
3241.22
1.07429
3244.72
1.07401
3413.37
1.07372
3343.49
1.07343
3363.99
1.07315
3415.44
1.07286
3390.66
1.07258
3364.82
1.07229
3330.2
1.072
3366.33
1.07172
3335.83
1.07143
3420.8
1.07114
3440.63
1.07085
3423.55
1.07057
3355.17
1.07028
3381.49
1.06999
3392.99
1.0697
3414.68
1.06942
3411.27
1.06913
3374.1
1.06884
3349.15
1.06855
3420.49
1.06826
3493.08
1.06797
3506.26
1.06768
3432.57
1.06739
3520.03
1.06711
3588
1.06682
3479.87
1.06653
3527.19
1.06624
3548.86
1.06595
3454.07
1.06566
3528.77
1.06537
3530.38
1.06508
3568.18
1.06479
3458.37
1.06449
3602.74
1.0642
3577.08
1.06391
3675.79
1.06362
3708.31
1.06333
3695.44
1.06304
3720.96
1.06275
3725.37
1.06246
3776.79
1.06216
3726.9
1.06187
3605.46
1.06158
3504.14
1.06129
3495.3
1.061
3581.11
1.0607
3516.57
1.06041
3500.15
1.06012
3669.01
1.05983
3685.84
1.05953
3770.85
1.05924
4041.88
1.05895
4067.38
1.05866
4053.78
1.05836
4061.35
1.05807
3833.53
1.05778
3630.83
1.05748
3442.93
1.05719
3381.46
1.0569
3345.93
1.0566
3370.51
1.05631
3402.13
1.05601
3344.61
1.05572
3248.79
1.05543
3287.47
1.05513
3179.7
1.05484
3140.53
1.05454
3073.51
1.05425
3048.12
1.05395
2980.39
1.05366
3099.68
1.05336
3059.4
1.05307
3062.63
1.05277
3110.19
1.05248
3061.84
1.05218
3070.2
1.05189
2858.55
1.05159
2942.64
1.0513
2768
1.051
2535.87
1.05071
2534.44
1.05041
2462.98
1.05012
2623.47
1.04982
2931.65
1.04953
3608.72
1.04923
4872.23
1.04893
6043.51
1.04864
7705.55
1.04834
9262.17
1.04805
6297.64
1.04775
3227.17
1.04745
2297.73
1.04716
2108.28
1.04686
1995.19
1.04656
1990.2
1.04627
1924.3
1.04597
1943.45
1.04567
1930.5
1.04538
1933.81
1.04508
1941.23
1.04478
2003.92
1.04449
1858.88
1.04419
1998.89
1.04389
1884.53
1.0436
1965.07
1.0433
2029.71
1.043
1926.1
1.04271
1983.66
1.04241
1989.9
1.04211
2014.48
1.04181
1905.04
1.04152
1913.49
1.04122
1869.4
1.04092
1928.4
1.04062
1849.54
1.04033
1809.95
1.04003
1805.79
1.03973
1830.76
1.03943
1856.47
1.03914
1905.66
1.03884
1951.11
1.03854
1869.58
1.03824
1917.3
1.03795
1862.35
1.03765
1883.22
1.03735
1918.95
1.03705
1972.3
1.03675
1958.5
1.03646
2038.55
1.03616
2027.64
1.03586
2032.56
1.03556
2051.42
1.03526
2041.13
1.03497
2054.35
1.03467
2015.17
1.03437
2008.86
1.03407
1935.65
1.03377
2036.91
1.03348
2043.36
1.03318
2123.11
1.03288
2177.37
1.03258
2143.2
1.03228
2074.63
1.03198
1950.65
1.03169
2100.34
1.03139
2197.7
1.03109
2331.79
1.03079
2065.24
1.03049
1833.77
1.03019
1618.44
1.0299
1656.6
1.0296
1837.65
1.0293
2296.01
1.029
3171.48
1.0287
3186.62
1.0284
2415.61
1.02811
1839.11
1.02781
2094.68
1.02751
3500.84
1.02721
5792.97
1.02691
4613.76
1.02661
1748.34
1.02632
752.947
1.02602
533.749
1.02572
426.249
1.02542
450.412
1.02512
377.502
1.02482
341.419
1.02452
350.683
1.02423
352.215
1.02393
320.102
1.02363
319.82
1.02333
369.561
1.02303
337.599
1.02273
312.237
1.02244
332.616
1.02214
325.623
1.02184
313.597
1.02154
292.288
1.02124
328.157
1.02094
330.434
1.02065
331.52
1.02035
345.286
1.02005
318.471
1.01975
335.524
1.01945
319.012
1.01915
320.898
1.01886
308.636
1.01856
328.329
1.01826
299.183
1.01796
311.382
1.01766
332.191
1.01736
341.605
1.01707
307.578
1.01677
327.784
1.01647
326.462
1.01617
342.265
1.01587
335.685
1.01558
300.72
1.01528
353.717
1.01498
318.35
1.01468
347.879
1.01438
337.07
1.01409
334.952
1.01379
322.394
1.01349
309.141
1.01319
288.874
1.01289
315.461
1.0126
331.337
1.0123
317.111
1.012
272.353
1.0117
342.089
1.01141
323.406
1.01111
327.065
1.01081
336.203
1.01051
323.678
1.01021
320.644
1.00992
363.369
1.00962
363.601
1.00932
325.594
1.00902
318.256
1.00873
312.887
1.00843
330.404
1.00813
314.395
1.00784
342.827
1.00754
337.89
1.00724
327.697
1.00694
344.866
1.00665
365.5
1.00635
331.799
1.00605
330.967
1.00575
318.298
1.00546
339.824
1.00516
331.15
1.00486
300.986
1.00457
320.709
1.00427
294.69
1.00397
324.807
1.00368
330.094
1.00338
344.625
1.00308
362.135
1.00279
333.525
1.00249
352.352
1.00219
336.524
1.0019
318.997
1.0016
338.018
1.0013
299.109
1.00101
330.63
1.00071
339.122
1.00041
314.553
1.00012
308.116
0.999822
339.445
0.999526
357.977
0.99923
326.783
0.998934
338.883
0.998638
289.021
0.998342
311.676
0.998046
332.621
0.99775
329.19
0.997455
318.688
0.997159
312.755
0.996863
372.123
0.996567
346.798
0.996272
310.335
0.995976
334.995
0.995681
341.257
0.995385
382.199
0.99509
365.439
0.994795
338.332
0.9945
355.748
0.994204
372.259
0.993909
352.287
0.993614
372.991
0.993319
363.128
0.993024
353.447
0.992729
352.946
0.992434
358.251
0.99214
348.881
0.991845
355.218
0.99155
372.324
0.991256
370.009
0.990961
352.059
0.990667
385.143
0.990372
365.652
0.990078
396.597
0.989783
358.726
0.989489
380.163
0.989195
383.732
0.988901
375.927
0.988607
369.162
0.988313
348.711
0.988019
379.589
0.987725
362.572
0.987431
374.837
0.987138
345.528
0.986844
363.164
0.98655
380.989
0.986257
379.172
0.985963
399.532
0.98567
414.285
0.985377
381.721
0.985083
415.612
0.98479
391.28
0.984497
385.738
0.984204
418.458
0.983911
400.975
0.983618
428.928
0.983325
418.371
0.983032
397.725
0.98274
374.385
0.982447
418.65
0.982154
388.016
0.981862
370.573
0.98157
407.853
0.981277
392.95
0.980985
408.279
0.980693
393.397
0.980401
439.429
0.980108
417.119
0.979816
371.419
0.979525
434.627
0.979233
392.923
0.978941
360.618
0.978649
398.85
0.978358
351.592
0.978066
391.028
0.977775
354.687
0.977483
381.912
0.977192
416.316
0.976901
432.42
0.97661
482.566
0.976318
592.226
0.976027
769.892
0.975736
965.441
0.975446
783.53
0.975155
539.52
0.974864
409.805
0.974574
357.117
0.974283
391.882
0.973993
361.696
0.973702
346.603
0.973412
395.708
0.973122
365.565
0.972831
357.599
0.972541
328.284
0.972251
392.557
0.971962
349.948
0.971672
335.809
0.971382
344.482
0.971092
347.404
0.970803
343.787
0.970513
366.403
0.970224
384.791
0.969935
370.853
0.969645
388.906
0.969356
343.283
0.969067
343.098
0.968778
382.638
0.968489
324.125
0.9682
363.51
0.967912
369.421
0.967623
336.785
0.967334
393.65
0.967046
413.19
0.966757
359.808
0.966469
363.777
0.966181
397.571
0.965893
369.677
0.965605
400.474
0.965317
418.235
0.965029
405.67
0.964741
388.51
0.964453
361.934
0.964166
369.943
0.963878
345.227
0.963591
369.697
0.963303
354.567
0.963016
383.859
0.962729
357.067
0.962442
394.751
0.962155
381.973
0.961868
348.582
0.961581
382.191
0.961294
397.339
0.961008
383.965
0.960721
383.399
0.960435
381.603
0.960148
379.436
0.959862
354.208
0.959576
351.039
0.95929
357.831
0.959004
364.133
0.958718
370.271
0.958432
356.423
0.958146
396.856
0.957861
375.636
0.957575
376.12
0.95729
395.506
0.957004
388.99
0.956719
391.607
0.956434
409.489
0.956149
399.419
0.955864
412.578
0.955579
359.927
0.955294
355.094
0.955009
349.818
0.954725
404.165
0.95444
439.585
0.954156
394.365
0.953871
392.509
0.953587
442.348
0.953303
379.996
0.953019
377.774
0.952735
387.7
0.952451
403.83
0.952167
412.488
0.951884
405.102
0.9516
412.493
0.951317
390.314
0.951033
412.115
0.95075
388.574
0.950467
397.937
0.950184
420.868
0.949901
417.698
0.949618
396.557
0.949335
413.88
0.949052
423.092
0.94877
412.013
0.948487
383.121
0.948205
399.997
0.947923
398.267
0.94764
392.719
0.947358
402.105
0.947076
441.899
0.946794
451.209
0.946513
410.158
0.946231
429.79
0.945949
397.141
0.945668
418.921
0.945386
455.509
0.945105
423.379
0.944824
420.842
0.944543
446.28
0.944262
424.284
0.943981
455.43
0.9437
436.758
0.943419
445.411
0.943138
415.562
0.942858
427.074
0.942578
416.916
0.942297
404.886
0.942017
433.714
0.941737
410.89
0.941457
404.034
0.941177
407.083
0.940897
385.883
0.940617
374.228
0.940338
418.628
0.940058
446.256
0.939779
476.195
0.9395
448.367
0.93922
462.316
0.938941
607.813
0.938662
695.315
0.938383
778.246
0.938105
662.686
0.937826
571.999
0.937547
490.479
0.937269
451.734
0.936991
418.293
0.936712
411.958
0.936434
440.852
0.936156
397.425
0.935878
404.596
0.9356
416.805
0.935322
451.35
0.935045
443.082
0.934767
446.719
0.93449
433.997
0.934212
423.592
0.933935
412.189
0.933658
420.474
0.933381
417.197
0.933104
428.342
0.932827
429.845
0.932551
380.675
0.932274
420.821
0.931998
372.845
0.931721
400.282
0.931445
445.668
0.931169
453.998
0.930893
456.552
0.930617
450.958
0.930341
428.532
0.930065
410.454
0.929789
421.336
0.929514
444.35
0.929238
416.431
0.928963
453.844
0.928688
443.822
0.928413
442.15
0.928138
435.353
0.927863
438.64
0.927588
437.709
0.927313
477.18
0.927039
423.808
0.926764
393.127
0.92649
417.737
0.926216
428.038
0.925942
385.63
0.925667
434.048
0.925394
412.543
0.92512
456.506
0.924846
528.173
0.924572
697.631
0.924299
785.38
0.924025
671.84
0.923752
519.763
0.923479
440.112
0.923206
391.07
0.922933
405.576
0.92266
408.726
0.922387
378.433
0.922115
408.154
0.921842
411.988
0.92157
407.263
0.921297
384.538
0.921025
396.398
0.920753
454.405
0.920481
459.624
0.920209
447.897
0.919937
431.936
0.919666
420.705
0.919394
406.44
0.919123
425.701
0.918851
425.769
0.91858
433.177
0.918309
423.823
0.918038
405.967
0.917767
403.706
0.917496
397.14
0.917226
408.706
0.916955
439.419
0.916685
410.517
0.916414
396.359
0.916144
382.27
0.915874
396.421
0.915604
412.138
0.915334
368.061
0.915064
430.41
0.914795
399.984
0.914525
438.579
0.914256
409.893
0.913986
505.478
0.913717
518.123
0.913448
628.043
0.913179
665.459
0.91291
634.164
0.912641
465.668
0.912372
410.376
0.912104
400.487
0.911835
350.314
0.911567
336.45
0.911299
346.817
0.911031
361.431
0.910763
385.269
0.910495
385.89
0.910227
407.022
0.909959
391.133
0.909692
367.331
0.909424
316.905
0.909157
321.282
0.908889
288.555
0.908622
328.906
0.908355
292.859
0.908088
313.184
0.907822
303.759
0.907555
372.078
0.907288
455.072
0.907022
557.564
0.906756
869.692
0.906489
998.957
0.906223
776.407
0.905957
442.409
0.905691
253.115
0.905425
183.849
0.90516
140.54
0.904894
130.389
0.904629
148.962
0.904363
122.867
0.904098
153.879
0.903833
137.751
0.903568
212.269
0.903303
202.419
0.903038
257.086
0.902774
317.015
0.902509
357.064
0.902245
297.46
0.90198
214.442
0.901716
148.032
0.901452
96.0253
0.901188
97.594
0.900924
65.296
0.90066
51.2653
0.900397
45.1914
0.900133
51.0075
0.89987
47.2296
0.899606
52.2269
0.899343
53.85
0.89908
70.506
0.898817
108.137
0.898554
145.662
0.898292
142.134
0.898029
104.409
0.897766
92.5468
0.897504
55.76
0.897242
23.0083
0.89698
10.8225
0.896717
3.59288
0.896455
5.6071
0.896194
3.40685
0.895932
3.75797
0.89567
1.00514
0.895409
1.93496
0.895147
0.918915
0.894886
0.93634
0.894625
0.751872
0.894364
3.31777
0.894103
0.988515
0.893842
Survey
Pt #004
2018
11
30
20
20
56
0
9
Casa Info Follows
0
0
0
0
Pt #004 X Y [49917.2 , 63791.4]
X-ray spot-size: 400 um by 400 um
20181130 mapping for raul
Standard  30/11/2018   20:20:56
XPS
0
3
KA1486
1486.68
36
1e+037
1e+037
1e+037
1e+037
FAT
200
1e+037
1e+037
1e+037
1e+037
1e+037
1e+037
1e+037
Survey

-1
Kinetic Energy
eV
136.6
1
2
Counts
d
Transmission
d
pulse counting
0.01
3
1e+037
1e+037
1e+037
1e+037
1
MFP Exponent
d
-0.6
2722
0
1
0
1
1680.12
0.710126
1653.21
0.714014
1576.68
0.717871
1679.88
0.721697
1646.43
0.725491
1628.72
0.729255
1690.73
0.732988
1617.35
0.736691
1634.22
0.740363
1605.63
0.744006
1657.99
0.747618
1637.77
0.751202
1698.76
0.754756
1646.3
0.75828
1633.53
0.761777
1685.96
0.765244
1566.28
0.768683
1721.91
0.772094
1649.74
0.775477
1651.85
0.778833
1711.42
0.78216
1661.51
0.785461
1663.69
0.788735
1726.67
0.791981
1710.8
0.795201
1643.84
0.798395
1745.89
0.801562
1744.44
0.804704
1722.21
0.807819
1780.62
0.81091
1764.31
0.813974
1761.73
0.817014
1701.49
0.820028
1803.66
0.823018
1739.63
0.825983
1778.18
0.828924
1767.68
0.831841
1769.47
0.834733
1730.32
0.837602
1784.32
0.840448
1751.29
0.84327
1692.31
0.846068
1808.95
0.848844
1773.96
0.851597
1824.34
0.854327
1866.87
0.857035
1818.2
0.85972
1812.12
0.862383
1772.53
0.865025
1858.42
0.867644
1762.02
0.870242
1832.13
0.872819
1833.66
0.875374
1743.94
0.877908
1841.11
0.880422
1847.97
0.882915
1871
0.885387
1930.7
0.887838
1906.98
0.89027
1896.5
0.892682
1923.37
0.895073
1925.65
0.897445
1885.39
0.899797
1921.59
0.90213
2005.11
0.904444
1964.78
0.906738
1947.54
0.909014
1961.69
0.911271
1979.68
0.913509
1912.75
0.915728
1867.9
0.91793
1938.02
0.920113
2010.79
0.922278
1965.65
0.924425
1965.97
0.926554
1964.35
0.928666
2082.84
0.93076
2001.8
0.932837
2042.16
0.934897
2030.36
0.936939
2117.71
0.938965
1992.42
0.940974
2017.05
0.942966
2055.3
0.944942
2115.25
0.946901
2051.14
0.948844
2077.84
0.950771
2092.58
0.952682
2075.77
0.954577
2029.16
0.956456
2053.49
0.95832
2102.96
0.960168
2076.39
0.962001
2059.47
0.963818
2061.99
0.965621
2123.58
0.967408
2062.06
0.96918
2157.36
0.970938
2158.31
0.972681
2246.19
0.974409
2129.57
0.976123
2176.76
0.977823
2187.2
0.979509
2222.42
0.98118
2196.95
0.982837
2228.83
0.984481
2209.8
0.98611
2280.7
0.987726
2210.56
0.989329
2286.48
0.990918
2295.61
0.992494
2316.71
0.994056
2267.92
0.995605
2301.78
0.997142
2284.69
0.998665
2365.63
1.00018
2306.32
1.00167
2254.07
1.00316
2389.11
1.00463
2389.72
1.00609
2403.5
1.00754
2369.64
1.00897
2369.15
1.0104
2440.43
1.01181
2464.91
1.01321
2418.27
1.0146
2511.22
1.01597
2445.38
1.01733
2441.74
1.01869
2373.42
1.02003
2465.68
1.02136
2363.86
1.02267
2429.78
1.02398
2350.09
1.02528
2383.45
1.02656
2360.3
1.02783
2493.5
1.0291
2371.95
1.03035
2406.82
1.03159
2477.06
1.03282
2498.54
1.03404
2472.94
1.03525
2432.7
1.03645
2399.79
1.03764
2394.75
1.03881
2491.62
1.03998
2397.69
1.04114
2496.18
1.04229
2430.86
1.04342
2442.58
1.04455
2454.9
1.04567
2450.55
1.04678
2485.16
1.04788
2563.6
1.04897
2484.75
1.05004
2505.26
1.05111
2533.47
1.05217
2554.24
1.05323
2467.55
1.05427
2605.93
1.0553
2469.1
1.05632
2400.4
1.05734
2633.04
1.05834
2529.27
1.05934
2549.49
1.06033
2535.91
1.06131
2591
1.06228
2569.44
1.06324
2571.63
1.06419
2608.24
1.06514
2612.75
1.06607
2562.6
1.067
2640.43
1.06792
2591.91
1.06883
2594.34
1.06973
2598.35
1.07063
2581.4
1.07151
2660.13
1.07239
2716.45
1.07326
2669.09
1.07412
2758.54
1.07498
2756.28
1.07582
2744.01
1.07666
2682.55
1.07749
2738.04
1.07832
2736.09
1.07913
2732.52
1.07994
2830.84
1.08074
2753.44
1.08154
2726.92
1.08232
2660.9
1.0831
2729.01
1.08387
2829.56
1.08464
2797.59
1.08539
2758.87
1.08614
2758.41
1.08689
2854.01
1.08762
2796.74
1.08835
2829.71
1.08907
2775.95
1.08979
2809.73
1.0905
2762.07
1.0912
2666.97
1.09189
2735.05
1.09258
2929.1
1.09326
2805.36
1.09394
2844.77
1.0946
2865.82
1.09527
2803.13
1.09592
2760.04
1.09657
2809.76
1.09721
2944.53
1.09785
2967.45
1.09848
2936.23
1.0991
3006.97
1.09972
2980.15
1.10033
2977.78
1.10094
2999.76
1.10154
3065.48
1.10213
2954.41
1.10272
2976.86
1.1033
3017.27
1.10387
3028.75
1.10444
3019.85
1.10501
2882.81
1.10556
2947.78
1.10612
2946.48
1.10666
2912.15
1.1072
2961.69
1.10774
3011.76
1.10827
2972.35
1.10879
2870.32
1.10931
2907.8
1.10983
2939.43
1.11033
2999.6
1.11084
2983.16
1.11133
2977.59
1.11183
3018.26
1.11231
3164.21
1.11279
3136.65
1.11327
3153.62
1.11374
3247.44
1.11421
3227.42
1.11467
3318.41
1.11512
3256.19
1.11557
3265.38
1.11602
3244.08
1.11646
3230.12
1.1169
3113.13
1.11733
2934.51
1.11775
2838.48
1.11817
2768.2
1.11859
2708.22
1.119
2563.05
1.11941
2514.34
1.11981
2546.05
1.12021
2510.73
1.1206
2566.42
1.12099
2467.04
1.12138
2551.18
1.12175
2524.58
1.12213
2505.78
1.1225
2591.17
1.12287
2537.66
1.12323
2538.62
1.12358
2512.72
1.12394
2487.65
1.12429
2423.93
1.12463
2551
1.12497
2439.78
1.1253
2421.73
1.12564
2491.15
1.12596
2510.29
1.12629
2602.61
1.12661
2607.47
1.12692
2655.72
1.12723
2814.83
1.12754
2830.96
1.12784
2752.81
1.12814
2804.28
1.12843
2726.95
1.12872
2620.52
1.12901
2610.09
1.12929
2523.94
1.12957
2563.46
1.12985
2552.05
1.13012
2491.63
1.13039
2477.88
1.13065
2452.46
1.13091
2340.49
1.13117
2407.1
1.13142
2435.4
1.13167
2367.84
1.13192
2403.38
1.13216
2397.44
1.1324
2453.98
1.13263
2439.38
1.13286
2401.21
1.13309
2487.47
1.13331
2444.07
1.13354
2393.69
1.13375
2385.74
1.13397
2496.65
1.13418
2519.45
1.13438
2502.8
1.13459
2516.63
1.13479
2499.18
1.13498
2535.64
1.13518
2546.72
1.13537
2589.28
1.13556
2450.01
1.13574
2464.34
1.13592
2521.16
1.1361
2471.91
1.13627
2437.97
1.13644
2477.83
1.13661
2532.88
1.13678
2453.54
1.13694
2638.37
1.1371
2482.74
1.13725
2462.44
1.13741
2449.04
1.13756
2518.76
1.1377
2563.67
1.13785
2600.64
1.13799
2706.63
1.13812
2697.03
1.13826
2699.3
1.13839
2696.14
1.13852
2667.72
1.13865
2658.5
1.13877
2675.66
1.13889
2663.84
1.13901
2537.9
1.13912
2605.81
1.13924
2649.61
1.13935
2608.67
1.13945
2583.49
1.13956
2581.99
1.13966
2684.36
1.13976
2753.03
1.13985
2775.19
1.13995
2693.44
1.14004
2654.56
1.14013
2640.82
1.14021
2747.27
1.14029
2746.18
1.14037
2755.43
1.14045
2727.12
1.14053
2805.37
1.1406
2848.95
1.14067
2806.06
1.14074
2820.28
1.1408
2863.96
1.14087
2879.34
1.14093
3060.37
1.14099
2912.59
1.14104
2770.9
1.14109
2690.4
1.14114
2634.8
1.14119
2675.17
1.14124
2647.67
1.14128
2688.63
1.14133
2600.57
1.14136
2706.06
1.1414
2527.82
1.14144
2587.33
1.14147
2623.84
1.1415
2786.58
1.14153
2769.94
1.14155
2934.77
1.14158
3087.58
1.1416
3294.09
1.14162
3504.22
1.14163
3641.67
1.14165
3662.16
1.14166
3571.36
1.14167
3227.8
1.14168
2911.03
1.14169
2667.95
1.14169
2423.38
1.14169
2372.09
1.14169
2210.29
1.14169
2145.36
1.14169
2009.12
1.14168
1948.16
1.14167
1945.28
1.14166
1914.11
1.14165
1929.56
1.14164
1985.72
1.14162
1907.02
1.14161
1887.82
1.14159
1821.18
1.14156
1851.03
1.14154
1868.64
1.14152
1868.99
1.14149
1929.82
1.14146
1875
1.14143
1932.02
1.1414
1983.94
1.14136
2035.76
1.14133
1888.21
1.14129
1950.9
1.14125
1838.38
1.14121
1881.97
1.14116
1905.94
1.14112
1964.42
1.14107
1921.72
1.14102
1883.11
1.14097
1993.08
1.14092
1944.12
1.14086
1953.57
1.14081
1960.29
1.14075
1935.77
1.14069
2008.16
1.14063
1896.64
1.14057
1959.37
1.1405
1990.5
1.14044
1903.97
1.14037
1961.98
1.1403
2081.12
1.14023
1942.33
1.14016
1977.23
1.14009
1983.02
1.14001
1961.12
1.13993
1926.11
1.13986
2006.37
1.13978
2009.67
1.1397
2009.6
1.13961
2021.24
1.13953
2012.64
1.13944
2047.35
1.13935
1962.35
1.13927
2153.7
1.13917
2000.73
1.13908
2070.01
1.13899
2124.22
1.13889
2063.78
1.1388
2096.72
1.1387
2016.26
1.1386
2057.2
1.1385
2093.42
1.1384
2002.32
1.1383
1978.26
1.13819
2083.72
1.13808
2086.1
1.13798
2143.8
1.13787
2106.89
1.13776
2067.33
1.13765
2133.08
1.13753
2070.59
1.13742
2122.14
1.1373
2105.29
1.13719
2091.11
1.13707
2188.71
1.13695
2142.83
1.13683
2116.24
1.13671
2121.61
1.13658
2118.1
1.13646
2081.96
1.13633
2153.68
1.13621
2130.44
1.13608
2136.13
1.13595
2150.8
1.13582
2106.24
1.13568
2150.97
1.13555
2091.6
1.13542
2148.85
1.13528
2152.14
1.13514
2272.56
1.13501
2198.7
1.13487
2133.34
1.13473
2069.74
1.13458
2191.12
1.13444
2235.87
1.1343
2223.91
1.13415
2208.14
1.13401
2198.62
1.13386
2258.17
1.13371
2236.59
1.13356
2223.68
1.13341
2209.13
1.13326
2262.03
1.13311
2268.96
1.13295
2207.41
1.1328
2229.1
1.13264
2198.2
1.13249
2192.26
1.13233
2340.58
1.13217
2316.65
1.13201
2186.69
1.13185
2296.14
1.13169
2293.71
1.13152
2378.93
1.13136
2270.96
1.13119
2350.08
1.13103
2366.16
1.13086
2290.75
1.13069
2253.69
1.13052
2236.08
1.13035
2273.38
1.13018
2243.71
1.13001
2324.07
1.12983
2304.59
1.12966
2271.35
1.12949
2332.17
1.12931
2322.24
1.12913
2327.3
1.12895
2323.42
1.12878
2136.99
1.1286
2364.43
1.12842
2324.74
1.12823
2309.8
1.12805
2381.75
1.12787
2343.86
1.12768
2352.23
1.1275
2382.65
1.12731
2417.83
1.12713
2423.51
1.12694
2390.21
1.12675
2306.54
1.12656
2503.7
1.12637
2426.91
1.12618
2394.32
1.12599
2405.82
1.1258
2369.31
1.1256
2462.96
1.12541
2411.14
1.12521
2387.96
1.12502
2376.19
1.12482
2440.99
1.12462
2405.26
1.12442
2413.5
1.12422
2436.88
1.12402
2391.42
1.12382
2393.44
1.12362
2512.48
1.12342
2427.46
1.12322
2380.24
1.12301
2445.69
1.12281
2411.43
1.1226
2438.36
1.1224
2514.99
1.12219
2486.29
1.12198
2377.34
1.12177
2496.08
1.12156
2565.61
1.12135
2570.56
1.12114
2504.26
1.12093
2581.48
1.12072
2419.55
1.12051
2494.42
1.12029
2538.04
1.12008
2589.22
1.11987
2542.77
1.11965
2543.58
1.11943
2467.41
1.11922
2535.61
1.119
2535.52
1.11878
2539.93
1.11856
2526.98
1.11834
2491.97
1.11812
2526.05
1.1179
2502.8
1.11768
2544.68
1.11746
2644.28
1.11724
2500.58
1.11701
2546.71
1.11679
2528.31
1.11656
2570.65
1.11634
2541.75
1.11611
2625.54
1.11589
2604.01
1.11566
2637.65
1.11543
2603.83
1.1152
2597.52
1.11497
2541.43
1.11474
2679.34
1.11451
2650.62
1.11428
2610.22
1.11405
2693.75
1.11382
2660.5
1.11359
2612.66
1.11336
2673.23
1.11312
2722.45
1.11289
2648.75
1.11265
2664.39
1.11242
2655.24
1.11218
2751.64
1.11195
2645.91
1.11171
2579.09
1.11147
2726.55
1.11123
2674.48
1.11099
2659.36
1.11076
2667.01
1.11052
2851.37
1.11028
2642.3
1.11004
2739.47
1.10979
2643.45
1.10955
2654.18
1.10931
2693.99
1.10907
2742.36
1.10882
2849.74
1.10858
2716.07
1.10834
2728.73
1.10809
2776.69
1.10785
2758.83
1.1076
2683.29
1.10736
2771.82
1.10711
2815.18
1.10686
2688.32
1.10661
2757.44
1.10637
2771.31
1.10612
2816.28
1.10587
2786.34
1.10562
2791.5
1.10537
2754.09
1.10512
2804.42
1.10487
2870.53
1.10462
2846.99
1.10437
2882.21
1.10411
2776.68
1.10386
2867.17
1.10361
2679.54
1.10335
2849.4
1.1031
2839.94
1.10285
2870.89
1.10259
2810.96
1.10234
2873.26
1.10208
2884.17
1.10182
2770.18
1.10157
2853.31
1.10131
2860.32
1.10105
2876.59
1.1008
2914.13
1.10054
2910.2
1.10028
2948.4
1.10002
2912.49
1.09976
2884.35
1.0995
2913.3
1.09924
2903.43
1.09898
2880.89
1.09872
2922.65
1.09846
2851.42
1.0982
2954.9
1.09794
2946.03
1.09768
2893.38
1.09741
2920
1.09715
3006.62
1.09689
2910.94
1.09662
2977.08
1.09636
2926.58
1.09609
2857.16
1.09583
2979.44
1.09557
2898.89
1.0953
2884.62
1.09503
2908.36
1.09477
3094.82
1.0945
2914.05
1.09423
2946.62
1.09397
3050.11
1.0937
3016.43
1.09343
3027.62
1.09316
3049.37
1.0929
2973.35
1.09263
3096.66
1.09236
3073.29
1.09209
3108.6
1.09182
3018.41
1.09155
3119.63
1.09128
3005.81
1.09101
2996.06
1.09074
3073.68
1.09047
3077.78
1.09019
2970.31
1.08992
3101.13
1.08965
3080.95
1.08938
3167.37
1.08911
3106.57
1.08883
3075.38
1.08856
3084.12
1.08829
3057.67
1.08801
3196.51
1.08774
3227.47
1.08746
3050.27
1.08719
3140.27
1.08691
3191.15
1.08664
3137.87
1.08636
3138.55
1.08609
3058.8
1.08581
3095.46
1.08553
3145.55
1.08526
3127.12
1.08498
3208.79
1.0847
3275.57
1.08443
3243.98
1.08415
3136.89
1.08387
3177.34
1.08359
3183.82
1.08332
3165.24
1.08304
3234.57
1.08276
3204.92
1.08248
3118.11
1.0822
3247.12
1.08192
3202.93
1.08164
3282.66
1.08136
3155.65
1.08108
3198.71
1.0808
3321.43
1.08052
3209.63
1.08024
3336.01
1.07996
3255.57
1.07968
3252.81
1.07939
3367.02
1.07911
3359.99
1.07883
3348.71
1.07855
3238.71
1.07827
3321.14
1.07798
3310.78
1.0777
3308.12
1.07742
3288.95
1.07713
3424.72
1.07685
3418.36
1.07657
3371.21
1.07628
3296.34
1.076
3387.92
1.07572
3285.57
1.07543
3364.17
1.07515
3344.15
1.07486
3375.44
1.07458
3358.33
1.07429
3320.99
1.07401
3398.47
1.07372
3298.84
1.07343
3541.59
1.07315
3398.56
1.07286
3275.74
1.07258
3377.38
1.07229
3474.98
1.072
3298.95
1.07172
3401.47
1.07143
3344.53
1.07114
3469.81
1.07085
3466.98
1.07057
3430.54
1.07028
3450.28
1.06999
3521.37
1.0697
3437.85
1.06942
3421.18
1.06913
3497.78
1.06884
3473.45
1.06855
3460.72
1.06826
3473.13
1.06797
3465.06
1.06768
3521.27
1.06739
3401.54
1.06711
3625.67
1.06682
3600.57
1.06653
3612.88
1.06624
3606.67
1.06595
3575.48
1.06566
3603.59
1.06537
3564.63
1.06508
3611.09
1.06479
3655.64
1.06449
3466.65
1.0642
3682.45
1.06391
3665.75
1.06362
3652.12
1.06333
3745.58
1.06304
3866.95
1.06275
3792.93
1.06246
3748.11
1.06216
3653.21
1.06187
3744.84
1.06158
3634.43
1.06129
3469.35
1.061
3553.95
1.0607
3513.9
1.06041
3636.67
1.06012
3624.67
1.05983
3753.47
1.05953
3828.53
1.05924
3966.88
1.05895
4011.51
1.05866
4144.57
1.05836
3975.57
1.05807
3836.18
1.05778
3520.47
1.05748
3430.02
1.05719
3399.48
1.0569
3402.98
1.0566
3381.78
1.05631
3364.85
1.05601
3442.85
1.05572
3229.67
1.05543
3153.97
1.05513
3110.04
1.05484
3137.67
1.05454
3078.52
1.05425
3098.13
1.05395
3106.43
1.05366
3072.64
1.05336
3023.88
1.05307
2981
1.05277
3067.03
1.05248
3132.02
1.05218
3064.17
1.05189
2998.12
1.05159
2823.14
1.0513
2726.06
1.051
2584.36
1.05071
2568.82
1.05041
2473.67
1.05012
2556.92
1.04982
2903.32
1.04953
3587.96
1.04923
4787.05
1.04893
5780.79
1.04864
7762.3
1.04834
9053.01
1.04805
6334.89
1.04775
3182.58
1.04745
2346.99
1.04716
2125.65
1.04686
2047.77
1.04656
2072.37
1.04627
1945.86
1.04597
2065.85
1.04567
1953.4
1.04538
1924.92
1.04508
1948.3
1.04478
1912.09
1.04449
1953.76
1.04419
1931.5
1.04389
2015.7
1.0436
1922.81
1.0433
1940.13
1.043
1888.23
1.04271
2043.78
1.04241
1914.17
1.04211
1937.02
1.04181
1999.97
1.04152
1993.91
1.04122
2023.73
1.04092
2018.05
1.04062
1975.87
1.04033
1961.62
1.04003
1963.04
1.03973
1963.31
1.03943
1875.76
1.03914
1945.87
1.03884
1948.61
1.03854
1951.19
1.03824
1913.64
1.03795
1984.13
1.03765
1934.96
1.03735
1997.7
1.03705
2001.27
1.03675
2085.57
1.03646
1987.81
1.03616
2000.17
1.03586
1955.42
1.03556
2042.36
1.03526
2103.1
1.03497
2129.98
1.03467
2082.86
1.03437
2096.67
1.03407
2023.29
1.03377
2024.04
1.03348
2084.79
1.03318
2205.26
1.03288
2259.71
1.03258
2217.33
1.03228
2099.68
1.03198
2059.07
1.03169
2233.76
1.03139
2288.94
1.03109
2282.54
1.03079
2075.54
1.03049
1801.01
1.03019
1543.97
1.0299
1651
1.0296
1814.86
1.0293
2360.3
1.029
3169.63
1.0287
3328.52
1.0284
2446.42
1.02811
1859.46
1.02781
2141.03
1.02751
3633.54
1.02721
5873.55
1.02691
4712.31
1.02661
1680.4
1.02632
765.341
1.02602
512.822
1.02572
416.097
1.02542
385.809
1.02512
371.491
1.02482
337.44
1.02452
347.122
1.02423
348.551
1.02393
386.133
1.02363
340.552
1.02333
317.196
1.02303
307.076
1.02273
337.974
1.02244
300.982
1.02214
304.829
1.02184
316.7
1.02154
330.799
1.02124
311.867
1.02094
326.054
1.02065
315.651
1.02035
309.002
1.02005
345.115
1.01975
340.379
1.01945
317.789
1.01915
319.583
1.01886
321.262
1.01856
316.654
1.01826
344.559
1.01796
289.496
1.01766
337.195
1.01736
313.89
1.01707
283.099
1.01677
339.367
1.01647
304.628
1.01617
330.598
1.01587
323.786
1.01558
324.894
1.01528
324.001
1.01498
317.072
1.01468
311.87
1.01438
329.712
1.01409
312.9
1.01379
329.041
1.01349
336.837
1.01319
301.199
1.01289
312.319
1.0126
328.746
1.0123
313.75
1.012
320.93
1.0117
297.622
1.01141
311.741
1.01111
329.31
1.01081
319.273
1.01051
331.139
1.01021
318.974
1.00992
337.801
1.00962
359.266
1.00932
312.87
1.00902
297.635
1.00873
326.444
1.00843
294.014
1.00813
294.776
1.00784
328.622
1.00754
317.088
1.00724
285.435
1.00694
342.688
1.00665
317.961
1.00635
315.798
1.00605
335.109
1.00575
328.217
1.00546
317.248
1.00516
330.954
1.00486
311.009
1.00457
299.782
1.00427
329.791
1.00397
309.927
1.00368
339.161
1.00338
331.125
1.00308
336.17
1.00279
361.717
1.00249
364.597
1.00219
322.229
1.0019
347.118
1.0016
281.684
1.0013
336.324
1.00101
345.727
1.00071
354.423
1.00041
333.296
1.00012
326.144
0.999822
342.868
0.999526
302.704
0.99923
323.336
0.998934
339.222
0.998638
357.42
0.998342
348.204
0.998046
327.823
0.99775
345.67
0.997455
351.56
0.997159
318.908
0.996863
350.803
0.996567
352.937
0.996272
332.367
0.995976
327.284
0.995681
340.562
0.995385
349.205
0.99509
339.954
0.994795
345.378
0.9945
319.478
0.994204
365.787
0.993909
350.884
0.993614
354.731
0.993319
373.303
0.993024
334.771
0.992729
309
0.992434
392.297
0.99214
328.187
0.991845
361.413
0.99155
368.053
0.991256
372.869
0.990961
383.707
0.990667
376.565
0.990372
352.774
0.990078
339.835
0.989783
355.738
0.989489
381.533
0.989195
365.276
0.988901
355.391
0.988607
366.616
0.988313
341.92
0.988019
387.557
0.987725
386.057
0.987431
381.592
0.987138
352.368
0.986844
379.086
0.98655
325.542
0.986257
355.061
0.985963
370.351
0.98567
376.242
0.985377
412.293
0.985083
362.521
0.98479
371.492
0.984497
370.289
0.984204
386.853
0.983911
365.199
0.983618
374.133
0.983325
382.536
0.983032
364.898
0.98274
389.938
0.982447
399.074
0.982154
417.759
0.981862
389.517
0.98157
407.402
0.981277
390.293
0.980985
399.482
0.980693
412.87
0.980401
377.869
0.980108
385.927
0.979816
361.478
0.979525
383.421
0.979233
384.679
0.978941
395.933
0.978649
387.748
0.978358
353.673
0.978066
397.529
0.977775
420.806
0.977483
382.174
0.977192
400.07
0.976901
432.911
0.97661
511.942
0.976318
553.624
0.976027
771.467
0.975736
975.133
0.975446
795.397
0.975155
498.35
0.974864
410.456
0.974574
388.07
0.974283
341.086
0.973993
372.012
0.973702
384.824
0.973412
340.012
0.973122
370.547
0.972831
337.329
0.972541
356.216
0.972251
373.866
0.971962
279.795
0.971672
325.467
0.971382
376.439
0.971092
362.995
0.970803
360.762
0.970513
356.169
0.970224
390.231
0.969935
361.777
0.969645
329.209
0.969356
341.407
0.969067
320.943
0.968778
353.458
0.968489
385.515
0.9682
354.218
0.967912
379.805
0.967623
343.129
0.967334
363.177
0.967046
372.588
0.966757
349.334
0.966469
357.005
0.966181
378.945
0.965893
366.985
0.965605
378.077
0.965317
382.946
0.965029
371.665
0.964741
346.968
0.964453
384.757
0.964166
390.477
0.963878
378.647
0.963591
365.95
0.963303
365.198
0.963016
361.944
0.962729
349.195
0.962442
363.172
0.962155
380.378
0.961868
394.01
0.961581
364.82
0.961294
370.31
0.961008
390.475
0.960721
391.49
0.960435
455.531
0.960148
376.362
0.959862
378.906
0.959576
347.804
0.95929
391.329
0.959004
358.221
0.958718
367.536
0.958432
327.203
0.958146
398.986
0.957861
385.863
0.957575
402.288
0.95729
367.687
0.957004
391.015
0.956719
353.089
0.956434
392.233
0.956149
397.631
0.955864
390.787
0.955579
400.196
0.955294
383.481
0.955009
365.128
0.954725
378.851
0.95444
400.008
0.954156
376.543
0.953871
365.255
0.953587
362.689
0.953303
373.205
0.953019
407.591
0.952735
410.233
0.952451
415.345
0.952167
343.341
0.951884
372.935
0.9516
408.58
0.951317
394.04
0.951033
372.404
0.95075
390.926
0.950467
390.227
0.950184
388.482
0.949901
401.243
0.949618
425.614
0.949335
398.507
0.949052
392.067
0.94877
366.804
0.948487
408.871
0.948205
413.073
0.947923
429.944
0.94764
399.289
0.947358
435.524
0.947076
442.418
0.946794
394.428
0.946513
414.986
0.946231
398.235
0.945949
423.899
0.945668
432.612
0.945386
463.891
0.945105
416.516
0.944824
420.954
0.944543
419.213
0.944262
436.203
0.943981
424.844
0.9437
398.548
0.943419
422.723
0.943138
432.207
0.942858
383.619
0.942578
386.496
0.942297
437.202
0.942017
426.142
0.941737
395.633
0.941457
435.568
0.941177
425.626
0.940897
433.541
0.940617
425.854
0.940338
393.259
0.940058
362.656
0.939779
403.207
0.9395
401.919
0.93922
470.293
0.938941
532.851
0.938662
626.659
0.938383
675.999
0.938105
663.21
0.937826
560.204
0.937547
442.278
0.937269
429.374
0.936991
452.271
0.936712
415.581
0.936434
392.377
0.936156
408.684
0.935878
415.997
0.9356
424.372
0.935322
419.015
0.935045
441.632
0.934767
418.173
0.93449
452.076
0.934212
407.06
0.933935
432.595
0.933658
413.844
0.933381
431.049
0.933104
427.72
0.932827
416.924
0.932551
410.051
0.932274
439.172
0.931998
395.206
0.931721
428.003
0.931445
409.187
0.931169
421.288
0.930893
412.034
0.930617
473.277
0.930341
447.176
0.930065
450.611
0.929789
404.677
0.929514
426.726
0.929238
441.079
0.928963
443.747
0.928688
402.579
0.928413
412.87
0.928138
428.143
0.927863
397.384
0.927588
454.564
0.927313
412.229
0.927039
420.255
0.926764
425.625
0.92649
425.838
0.926216
402.286
0.925942
387.205
0.925667
393.169
0.925394
441.84
0.92512
431.732
0.924846
520.229
0.924572
740.46
0.924299
745.667
0.924025
680.483
0.923752
518.57
0.923479
423.723
0.923206
399.029
0.922933
416.709
0.92266
430.499
0.922387
418.382
0.922115
436.531
0.921842
445.111
0.92157
429.094
0.921297
431.199
0.921025
423.342
0.920753
436.529
0.920481
430.118
0.920209
459.67
0.919937
379.577
0.919666
415.805
0.919394
438.949
0.919123
479.675
0.918851
434.679
0.91858
428.619
0.918309
470.239
0.918038
404.744
0.917767
397.037
0.917496
411.57
0.917226
426.043
0.916955
418.128
0.916685
430.833
0.916414
404.683
0.916144
388.342
0.915874
431.143
0.915604
431.433
0.915334
373.814
0.915064
378.82
0.914795
393.873
0.914525
419.328
0.914256
426.09
0.913986
467.646
0.913717
566.106
0.913448
618.069
0.913179
762.47
0.91291
680.137
0.912641
476.299
0.912372
422.229
0.912104
358.827
0.911835
324.587
0.911567
350.191
0.911299
340.34
0.911031
388.58
0.910763
352.234
0.910495
375.801
0.910227
410.851
0.909959
422.986
0.909692
363.097
0.909424
323.408
0.909157
362.047
0.908889
300.13
0.908622
295.163
0.908355
298.901
0.908088
310.099
0.907822
346.176
0.907555
368.477
0.907288
467.497
0.907022
584.814
0.906756
823.808
0.906489
1044.95
0.906223
845.452
0.905957
433.603
0.905691
243.185
0.905425
181.693
0.90516
171.594
0.904894
146.503
0.904629
124.533
0.904363
134.145
0.904098
156.247
0.903833
148.015
0.903568
187.518
0.903303
193.805
0.903038
221.079
0.902774
316.636
0.902509
387.427
0.902245
285.434
0.90198
213.803
0.901716
139.419
0.901452
137.926
0.901188
81.3993
0.900924
61.561
0.90066
54.8582
0.900397
53.0818
0.900133
39.0456
0.89987
60.543
0.899606
57.0451
0.899343
61.4184
0.89908
59.6228
0.898817
119.678
0.898554
129.502
0.898292
131.287
0.898029
108.563
0.897766
94.496
0.897504
50.6217
0.897242
16.0416
0.89698
8.55423
0.896717
4.02501
0.896455
2.60301
0.896194
3.73493
0.895932
3.06085
0.89567
0.928086
0.895409
0
0.895147
1.02359
0.894886
0.175848
0.894625
0.697121
0.894364
1.09476
0.894103
2.48692
0.893842
Ti2p Scan
Pt #001
2018
11
30
20
20
56
0
10
Casa Info Follows
0
0
1
CASA region (*Ti 2p*) (*None*) 1024.8709 1031.2855 7.81 2 0 0 2464.1558 1480.6 0.5 7.74424 (*Ti 2p*) 47.8784 0 7.81
0
Pt #001 X Y [42548.7 , 56286.6]
X-ray spot-size: 400 um by 400 um
20181130 mapping for raul
Standard  30/11/2018   20:20:56
XPS
0
0
KA1486
1486.68
36
1e+037
1e+037
1e+037
1e+037
FAT
50
1e+037
1e+037
1e+037
1e+037
1e+037
1e+037
1e+037
Ti 2p

-1
Kinetic Energy
eV
1011.6
0.1
2
Counts
d
Transmission
d
pulse counting
0.05
5
1e+037
1e+037
1e+037
1e+037
1
MFP Exponent
d
-0.6
542
0
1
0
1
1918.84
1.0752
1861.33
1.07512
1870.29
1.07505
1889.63
1.07497
1864.72
1.0749
1872.38
1.07482
1808.89
1.07475
1890.48
1.07467
1953.75
1.07459
2010.41
1.07452
1999.02
1.07444
1996.51
1.07437
1972.87
1.07429
1995.38
1.07421
2080.32
1.07414
2029.44
1.07406
2124.55
1.07399
2125.98
1.07391
2151.44
1.07384
2172.51
1.07376
2167.26
1.07368
2216.27
1.07361
2239.73
1.07353
2307.75
1.07346
2266.59
1.07338
2231.39
1.07331
2299.74
1.07323
2295.99
1.07315
2260.79
1.07308
2365.39
1.073
2331.78
1.07293
2184.86
1.07285
2240.7
1.07278
2228.25
1.0727
2215.37
1.07262
2115.6
1.07255
2048.33
1.07247
2070.18
1.0724
2033.25
1.07232
1935.54
1.07225
1902.96
1.07217
1873.61
1.0721
1800.5
1.07202
1797.54
1.07195
1730.29
1.07187
1744.26
1.07179
1689.22
1.07172
1707.25
1.07164
1612.2
1.07157
1586.06
1.07149
1559.92
1.07142
1532.5
1.07134
1498.69
1.07127
1477.54
1.07119
1546.8
1.07112
1556.89
1.07104
1451.88
1.07096
1456.21
1.07089
1480.34
1.07081
1396.38
1.07074
1415.95
1.07066
1487.39
1.07059
1371.64
1.07051
1408.64
1.07044
1419.97
1.07036
1389.54
1.07029
1425.94
1.07021
1420.4
1.07014
1430.62
1.07006
1422.2
1.06999
1398.56
1.06991
1426
1.06984
1461.34
1.06976
1509.35
1.06969
1433.17
1.06961
1410.39
1.06954
1441.52
1.06946
1442.69
1.06938
1482.66
1.06931
1526.85
1.06923
1489.22
1.06916
1567.07
1.06908
1615.66
1.06901
1645.02
1.06893
1620.36
1.06886
1744.35
1.06878
1813.58
1.06871
1806.28
1.06863
1901.71
1.06856
1956.64
1.06848
2072.49
1.06841
2277.86
1.06833
2416.3
1.06826
2560.29
1.06818
2818.18
1.06811
3009.17
1.06803
3084.61
1.06796
3217.65
1.06788
3416.1
1.06781
3601.74
1.06773
3759.92
1.06766
3901.39
1.06758
3950.01
1.06751
4057
1.06743
3884.16
1.06736
3982.19
1.06729
3978.7
1.06721
3802.69
1.06714
3797.43
1.06706
3650.47
1.06699
3336.2
1.06691
3217.72
1.06684
3036.76
1.06676
2901.23
1.06669
2683.02
1.06661
2460.92
1.06654
2328.19
1.06646
2154.97
1.06639
2044.29
1.06631
1887.53
1.06624
1876.36
1.06616
1772.98
1.06609
1675.47
1.06601
1658.58
1.06594
1569.75
1.06587
1577.81
1.06579
1540.15
1.06572
1570.51
1.06564
1501.16
1.06557
1477.97
1.06549
1466.37
1.06542
1449.26
1.06534
1456.76
1.06527
1412.21
1.06519
1471.12
1.06512
1428.94
1.06504
1458.36
1.06497
1499.5
1.0649
1456.58
1.06482
1440
1.06475
1507.3
1.06467
1458.69
1.0646
1520.92
1.06452
1504.92
1.06445
1586.52
1.06437
1619.38
1.0643
1661.05
1.06423
1829.8
1.06415
1929.02
1.06408
2111.82
1.064
2455.15
1.06393
2792.31
1.06385
3246.12
1.06378
3967.08
1.06371
4673.86
1.06363
5602.83
1.06356
6427.34
1.06348
7590.53
1.06341
8472
1.06333
9241.19
1.06326
9726.67
1.06319
9966.36
1.06311
9856.61
1.06304
9287.89
1.06296
8591.59
1.06289
7704.31
1.06281
6749.4
1.06274
5733.23
1.06267
4586.97
1.06259
3917.43
1.06252
3079.01
1.06244
2451.91
1.06237
2090.2
1.06229
1761.51
1.06222
1418.12
1.06215
1230.41
1.06207
1111.58
1.062
958.304
1.06192
825.081
1.06185
769.208
1.06178
745.108
1.0617
632.262
1.06163
650.841
1.06155
568.851
1.06148
532.801
1.06141
559.237
1.06133
519.372
1.06126
484.447
1.06118
492.571
1.06111
505.958
1.06104
425.201
1.06096
451.343
1.06089
455.568
1.06081
396.254
1.06074
400.982
1.06067
415.309
1.06059
418.2
1.06052
393.793
1.06044
377.726
1.06037
364.961
1.0603
371.84
1.06022
375.666
1.06015
385.396
1.06007
377.144
1.06
370.798
1.05993
345.722
1.05985
367.542
1.05978
379.555
1.05971
339.224
1.05963
343.233
1.05956
377.974
1.05948
363.782
1.05941
373.08
1.05934
364.633
1.05926
362.191
1.05919
362.238
1.05912
352.588
1.05904
360.232
1.05897
330.895
1.05889
343.78
1.05882
328.489
1.05875
349.587
1.05867
370.827
1.0586
333.725
1.05853
337.285
1.05845
330.336
1.05838
342.428
1.05831
351.86
1.05823
346.651
1.05816
343.282
1.05808
344.264
1.05801
335.235
1.05794
327.74
1.05786
293.075
1.05779
324.4
1.05772
319.73
1.05764
304.574
1.05757
319.087
1.0575
339.409
1.05742
327.768
1.05735
353.449
1.05728
315.608
1.0572
310.554
1.05713
315.131
1.05706
333.325
1.05698
291.492
1.05691
341.566
1.05684
310.775
1.05676
317.256
1.05669
304.051
1.05662
318.349
1.05654
326.746
1.05647
324.094
1.0564
306.318
1.05632
306.555
1.05625
317.353
1.05618
312.853
1.0561
319.491
1.05603
293.304
1.05596
311.964
1.05588
330.357
1.05581
339.963
1.05574
310.855
1.05566
333.225
1.05559
311.323
1.05552
298.545
1.05544
289.317
1.05537
303.105
1.0553
313.783
1.05522
297.584
1.05515
299.711
1.05508
Ti2p Scan
Pt #002
2018
11
30
20
20
56
0
10
Casa Info Follows
0
0
1
CASA region (*Ti 2p*) (*None*) 1024.8709 1031.2855 7.81 2 0 0 2464.1558 1480.6 0.5 7.74424 (*Ti 2p*) 47.8784 0 7.81
0
Pt #002 X Y [49234.9 , 52329.4]
X-ray spot-size: 400 um by 400 um
20181130 mapping for raul
Standard  30/11/2018   20:20:56
XPS
0
1
KA1486
1486.68
36
1e+037
1e+037
1e+037
1e+037
FAT
50
1e+037
1e+037
1e+037
1e+037
1e+037
1e+037
1e+037
Ti 2p

-1
Kinetic Energy
eV
1011.6
0.1
2
Counts
d
Transmission
d
pulse counting
0.05
5
1e+037
1e+037
1e+037
1e+037
2
MFP Exponent
d
-0.6
ESCAPE DEPTH TYPE
d
1
542
0
1
0
1
1859.9
1.0752
1905.81
1.07512
1906.15
1.07505
1931.61
1.07497
1876.97
1.0749
1875.91
1.07482
1831.47
1.07475
1916.3
1.07467
1924.85
1.07459
1851.36
1.07452
1847.04
1.07444
1913.01
1.07437
1953.86
1.07429
1966.54
1.07421
1964.45
1.07414
2026.33
1.07406
2055.44
1.07399
2061.2
1.07391
2028.97
1.07384
2061.45
1.07376
2058.33
1.07368
2208.2
1.07361
2234.48
1.07353
2239.5
1.07346
2182.85
1.07338
2256.01
1.07331
2301.95
1.07323
2275.46
1.07315
2327.35
1.07308
2286.51
1.073
2383.11
1.07293
2276.33
1.07285
2331.57
1.07278
2287.46
1.0727
2182.81
1.07262
2241.11
1.07255
2204.1
1.07247
2159.35
1.0724
2070.27
1.07232
2081.29
1.07225
2129.29
1.07217
1985.51
1.0721
1998.5
1.07202
1959.18
1.07195
1864.82
1.07187
1854.53
1.07179
1807.51
1.07172
1791.34
1.07164
1788.45
1.07157
1732.05
1.07149
1666.57
1.07142
1671.72
1.07134
1606.35
1.07127
1657.52
1.07119
1537.33
1.07112
1591.36
1.07104
1553.23
1.07096
1495.76
1.07089
1497.73
1.07081
1470
1.07074
1458.16
1.07066
1357.38
1.07059
1413.48
1.07051
1410.35
1.07044
1475.54
1.07036
1513.72
1.07029
1384.92
1.07021
1438.81
1.07014
1441.48
1.07006
1371.88
1.06999
1414.6
1.06991
1390.57
1.06984
1366.43
1.06976
1431.86
1.06969
1409.99
1.06961
1407.13
1.06954
1476.07
1.06946
1468.16
1.06938
1482.24
1.06931
1509.12
1.06923
1487.97
1.06916
1499.6
1.06908
1544.07
1.06901
1465.57
1.06893
1507.38
1.06886
1563.57
1.06878
1597.42
1.06871
1648.56
1.06863
1736.03
1.06856
1761.18
1.06848
1789.12
1.06841
1896.77
1.06833
2002.22
1.06826
2083.59
1.06818
2226.93
1.06811
2267.63
1.06803
2528.73
1.06796
2677.89
1.06788
2835.23
1.06781
3051.78
1.06773
3308.89
1.06766
3449.97
1.06758
3679.17
1.06751
3819.12
1.06743
3873.24
1.06736
4077.87
1.06729
4098.91
1.06721
3995.63
1.06714
4081.8
1.06706
4038.77
1.06699
3998.73
1.06691
3786.99
1.06684
3641.16
1.06676
3554.47
1.06669
3362.33
1.06661
3202.1
1.06654
3012.88
1.06646
2797.55
1.06639
2660.51
1.06631
2481.15
1.06624
2208.54
1.06616
2112.1
1.06609
2007.79
1.06601
1817.83
1.06594
1787.76
1.06587
1639.71
1.06579
1647.38
1.06572
1603.18
1.06564
1555.72
1.06557
1538.72
1.06549
1575.89
1.06542
1523.94
1.06534
1493.66
1.06527
1546.31
1.06519
1527.22
1.06512
1517.19
1.06504
1473.04
1.06497
1468.61
1.0649
1431.05
1.06482
1501.81
1.06475
1499.59
1.06467
1457
1.0646
1416.31
1.06452
1523.79
1.06445
1472.01
1.06437
1522.47
1.0643
1451.04
1.06423
1486.65
1.06415
1554.73
1.06408
1719.68
1.064
1730.22
1.06393
1953.81
1.06385
1944.81
1.06378
2213.69
1.06371
2556.51
1.06363
3008.62
1.06356
3485.26
1.06348
4149.23
1.06341
4957.33
1.06333
5957.55
1.06326
7086.14
1.06319
8027.67
1.06311
8957.28
1.06304
9863.29
1.06296
10359.1
1.06289
10300.1
1.06281
9855.13
1.06274
9242.32
1.06267
8437.63
1.06259
7357.96
1.06252
6127.04
1.06244
5087.08
1.06237
4140.89
1.06229
3306.29
1.06222
2645.36
1.06215
2309.29
1.06207
1822.58
1.062
1465.49
1.06192
1297.95
1.06185
1076.03
1.06178
1000.03
1.0617
871.538
1.06163
779.758
1.06155
719.261
1.06148
651.111
1.06141
625.862
1.06133
582.748
1.06126
535.477
1.06118
495.009
1.06111
522.062
1.06104
487.865
1.06096
489.103
1.06089
441.324
1.06081
438.727
1.06074
431.338
1.06067
424.878
1.06059
416.712
1.06052
431.993
1.06044
408.34
1.06037
391.276
1.0603
387.346
1.06022
384.532
1.06015
386.037
1.06007
416.325
1.06
389.282
1.05993
402.521
1.05985
362.69
1.05978
365.2
1.05971
362.292
1.05963
357.825
1.05956
374.726
1.05948
387.658
1.05941
373.98
1.05934
384.229
1.05926
365.762
1.05919
339.042
1.05912
361.998
1.05904
333.266
1.05897
338.239
1.05889
327.087
1.05882
331.623
1.05875
358.558
1.05867
303.54
1.0586
333.362
1.05853
340.038
1.05845
331.641
1.05838
361.239
1.05831
341.578
1.05823
321.791
1.05816
319.097
1.05808
348.542
1.05801
344.55
1.05794
321.362
1.05786
327.32
1.05779
311.274
1.05772
322.657
1.05764
328.042
1.05757
314.567
1.0575
337.16
1.05742
327.311
1.05735
335.647
1.05728
334.157
1.0572
321.761
1.05713
314.628
1.05706
300.02
1.05698
323.092
1.05691
308.74
1.05684
326.107
1.05676
327.501
1.05669
309.228
1.05662
308.577
1.05654
313.345
1.05647
315.401
1.0564
303.192
1.05632
308.572
1.05625
303.505
1.05618
334.149
1.0561
297.227
1.05603
326.926
1.05596
344.803
1.05588
308.001
1.05581
305.313
1.05574
290.447
1.05566
324.519
1.05559
301.06
1.05552
316.075
1.05544
294.767
1.05537
289.125
1.0553
294.836
1.05522
324.998
1.05515
336.565
1.05508
Ti2p Scan
Pt #003
2018
11
30
20
20
56
0
10
Casa Info Follows
0
0
1
CASA region (*Ti 2p*) (*None*) 1024.8709 1031.2855 7.81 2 0 0 2464.1558 1480.6 0.5 7.74424 (*Ti 2p*) 47.8784 0 7.81
0
Pt #003 X Y [50190.1 , 58469.8]
X-ray spot-size: 400 um by 400 um
20181130 mapping for raul
Standard  30/11/2018   20:20:56
XPS
0
2
KA1486
1486.68
36
1e+037
1e+037
1e+037
1e+037
FAT
50
1e+037
1e+037
1e+037
1e+037
1e+037
1e+037
1e+037
Ti 2p

-1
Kinetic Energy
eV
1011.6
0.1
2
Counts
d
Transmission
d
pulse counting
0.05
5
1e+037
1e+037
1e+037
1e+037
2
MFP Exponent
d
-0.6
ESCAPE DEPTH TYPE
d
1
542
0
1
0
1
1883.9
1.0752
1870.83
1.07512
1839.8
1.07505
1872.7
1.07497
1860.23
1.0749
1949.54
1.07482
1870.32
1.07475
1918.85
1.07467
1877.3
1.07459
1961.44
1.07452
1933.36
1.07444
1938.4
1.07437
1934.76
1.07429
1914.91
1.07421
1993.29
1.07414
1996.49
1.07406
1989.38
1.07399
1985.48
1.07391
2083.73
1.07384
2050.39
1.07376
2115.25
1.07368
2120.03
1.07361
2105.14
1.07353
2198.97
1.07346
2211.73
1.07338
2254.75
1.07331
2290.76
1.07323
2327.43
1.07315
2349.06
1.07308
2326.75
1.073
2353.13
1.07293
2326.9
1.07285
2320.7
1.07278
2346.12
1.0727
2310.75
1.07262
2294.14
1.07255
2299.79
1.07247
2289.43
1.0724
2159.14
1.07232
2135.73
1.07225
2127.53
1.07217
2152.16
1.0721
2118.69
1.07202
2065.33
1.07195
2015.57
1.07187
1941.46
1.07179
1948.9
1.07172
1828.79
1.07164
1778.12
1.07157
1721.55
1.07149
1743.46
1.07142
1755.8
1.07134
1719.44
1.07127
1647.79
1.07119
1619.81
1.07112
1591.19
1.07104
1616.32
1.07096
1591.02
1.07089
1553.27
1.07081
1523.28
1.07074
1558.97
1.07066
1509.96
1.07059
1452
1.07051
1458.02
1.07044
1494.46
1.07036
1479.09
1.07029
1477.79
1.07021
1494.8
1.07014
1456.7
1.07006
1367.62
1.06999
1395.96
1.06991
1430.05
1.06984
1462.52
1.06976
1401.68
1.06969
1422.87
1.06961
1434.35
1.06954
1515.98
1.06946
1500.99
1.06938
1395.04
1.06931
1457.59
1.06923
1467.5
1.06916
1482.3
1.06908
1511.66
1.06901
1544.89
1.06893
1500.19
1.06886
1526.41
1.06878
1555.65
1.06871
1579.35
1.06863
1641.3
1.06856
1721.79
1.06848
1747.8
1.06841
1822.79
1.06833
1959.87
1.06826
1890.64
1.06818
1964.58
1.06811
2009.59
1.06803
2190.64
1.06796
2369.85
1.06788
2482.28
1.06781
2684.52
1.06773
2918.94
1.06766
3111.58
1.06758
3218.59
1.06751
3349.97
1.06743
3604.87
1.06736
3833.41
1.06729
3987.61
1.06721
3990.62
1.06714
4029.61
1.06706
4062.64
1.06699
4077.39
1.06691
4049.47
1.06684
3926.93
1.06676
3851.45
1.06669
3747.38
1.06661
3516.93
1.06654
3252.77
1.06646
3187.9
1.06639
2970.73
1.06631
2758.88
1.06624
2506.36
1.06616
2402.35
1.06609
2358.13
1.06601
2165.21
1.06594
2004.26
1.06587
1855.61
1.06579
1783.06
1.06572
1668.39
1.06564
1699.8
1.06557
1621.62
1.06549
1577.2
1.06542
1513.48
1.06534
1495.99
1.06527
1511.34
1.06519
1501.09
1.06512
1470.8
1.06504
1451.16
1.06497
1513.58
1.0649
1490.5
1.06482
1462.59
1.06475
1519.86
1.06467
1473.37
1.0646
1452.6
1.06452
1438.91
1.06445
1501.24
1.06437
1485.92
1.0643
1544.25
1.06423
1561.1
1.06415
1527.07
1.06408
1572.24
1.064
1657.81
1.06393
1640.99
1.06385
1785.21
1.06378
1876.82
1.06371
1979.11
1.06363
2211.33
1.06356
2552.14
1.06348
3017.86
1.06341
3319.69
1.06333
4097.43
1.06326
5015.9
1.06319
5846.64
1.06311
7041.44
1.06304
8136.47
1.06296
9142.15
1.06289
9898.58
1.06281
10542.7
1.06274
10621.4
1.06267
10371.8
1.06259
9571.53
1.06252
8624.27
1.06244
7454.32
1.06237
6224.95
1.06229
5220.84
1.06222
4178.89
1.06215
3291.97
1.06207
2704.68
1.062
2188.23
1.06192
1806.28
1.06185
1469.98
1.06178
1237.01
1.0617
1077.85
1.06163
970.081
1.06155
905.241
1.06148
773.741
1.06141
706.662
1.06133
686.653
1.06126
626.485
1.06118
614.539
1.06111
578.887
1.06104
535.778
1.06096
485.825
1.06089
489.019
1.06081
455.77
1.06074
449.695
1.06067
439.008
1.06059
414.054
1.06052
422.814
1.06044
418.833
1.06037
395.654
1.0603
389.867
1.06022
384.758
1.06015
358.833
1.06007
372.509
1.06
408.146
1.05993
388.193
1.05985
370.491
1.05978
373.964
1.05971
381.005
1.05963
365.423
1.05956
356.123
1.05948
350.08
1.05941
330.394
1.05934
350.812
1.05926
345.142
1.05919
361.243
1.05912
362.712
1.05904
356.051
1.05897
344.663
1.05889
349.446
1.05882
327.745
1.05875
345.412
1.05867
353.288
1.0586
313.972
1.05853
321.624
1.05845
342.267
1.05838
335.833
1.05831
329.692
1.05823
349.845
1.05816
329.67
1.05808
328.03
1.05801
348.307
1.05794
331.13
1.05786
320.983
1.05779
321.125
1.05772
351.963
1.05764
319.348
1.05757
327.864
1.0575
308.869
1.05742
308.26
1.05735
293.982
1.05728
326.785
1.0572
331.87
1.05713
329.675
1.05706
352.815
1.05698
334.203
1.05691
336.259
1.05684
309.321
1.05676
342.737
1.05669
297.011
1.05662
323.348
1.05654
295.315
1.05647
306.027
1.0564
293.746
1.05632
330.386
1.05625
327.919
1.05618
359.453
1.0561
320.062
1.05603
309.224
1.05596
319.547
1.05588
326.538
1.05581
305.873
1.05574
323.503
1.05566
337.251
1.05559
324.66
1.05552
301.347
1.05544
311.482
1.05537
300.068
1.0553
289.282
1.05522
286.366
1.05515
312.048
1.05508
Ti2p Scan
Pt #004
2018
11
30
20
20
56
0
10
Casa Info Follows
0
0
1
CASA region (*Ti 2p*) (*None*) 1024.8709 1031.2855 7.81 2 0 0 2464.1558 1480.6 0.5 7.74424 (*Ti 2p*) 47.8784 0 7.81
0
Pt #004 X Y [49917.2 , 63791.4]
X-ray spot-size: 400 um by 400 um
20181130 mapping for raul
Standard  30/11/2018   20:20:56
XPS
0
3
KA1486
1486.68
36
1e+037
1e+037
1e+037
1e+037
FAT
50
1e+037
1e+037
1e+037
1e+037
1e+037
1e+037
1e+037
Ti 2p

-1
Kinetic Energy
eV
1011.6
0.1
2
Counts
d
Transmission
d
pulse counting
0.05
5
1e+037
1e+037
1e+037
1e+037
2
MFP Exponent
d
-0.6
ESCAPE DEPTH TYPE
d
1
542
0
1
0
1
1854.58
1.0752
1899.73
1.07512
1851.81
1.07505
1945.4
1.07497
1939.19
1.0749
1944.94
1.07482
1897.58
1.07475
1989.53
1.07467
1959.24
1.07459
1956.59
1.07452
1919.12
1.07444
2000.85
1.07437
1952.71
1.07429
1954.61
1.07421
2018.44
1.07414
2020.98
1.07406
2009.52
1.07399
2082.28
1.07391
2079.53
1.07384
2048.04
1.07376
2125.33
1.07368
2103.8
1.07361
2178.49
1.07353
2175.22
1.07346
2207.32
1.07338
2272.45
1.07331
2330.05
1.07323
2230.39
1.07315
2449.13
1.07308
2417.07
1.073
2334.7
1.07293
2376.03
1.07285
2404.74
1.07278
2329.44
1.0727
2380.3
1.07262
2320.79
1.07255
2360.81
1.07247
2299
1.0724
2314.47
1.07232
2269.8
1.07225
2218.65
1.07217
2102.6
1.0721
2131
1.07202
2044.86
1.07195
1995.85
1.07187
2037.85
1.07179
1892.03
1.07172
1909.06
1.07164
1842.2
1.07157
1838.05
1.07149
1676.43
1.07142
1721.53
1.07134
1727.34
1.07127
1731.06
1.07119
1679.19
1.07112
1647.62
1.07104
1659.57
1.07096
1610.16
1.07089
1561.26
1.07081
1577.04
1.07074
1519.17
1.07066
1562.41
1.07059
1489.44
1.07051
1437.23
1.07044
1501.46
1.07036
1462.86
1.07029
1495.97
1.07021
1525.2
1.07014
1444.66
1.07006
1465.6
1.06999
1485.38
1.06991
1496.93
1.06984
1438.36
1.06976
1428.28
1.06969
1466.99
1.06961
1429.42
1.06954
1424.56
1.06946
1438.41
1.06938
1460.49
1.06931
1515.88
1.06923
1537.15
1.06916
1508.89
1.06908
1592.76
1.06901
1549.18
1.06893
1557.68
1.06886
1537.02
1.06878
1524.68
1.06871
1643.96
1.06863
1685.14
1.06856
1717.87
1.06848
1753.95
1.06841
1813.68
1.06833
1875.39
1.06826
1931.19
1.06818
2057.22
1.06811
2199.04
1.06803
2303.59
1.06796
2409.67
1.06788
2532.88
1.06781
2741.08
1.06773
2941.56
1.06766
3124.67
1.06758
3357.68
1.06751
3590.38
1.06743
3894.71
1.06736
3894.33
1.06729
4052.64
1.06721
4202.61
1.06714
4143.21
1.06706
4255.05
1.06699
4257.08
1.06691
4191.63
1.06684
4151.82
1.06676
3950.8
1.06669
3724.09
1.06661
3600.07
1.06654
3414.83
1.06646
3249.5
1.06639
2970.85
1.06631
2871.24
1.06624
2657.27
1.06616
2515.92
1.06609
2274.29
1.06601
2152.72
1.06594
1998.84
1.06587
1900.45
1.06579
1894.08
1.06572
1803.88
1.06564
1688.46
1.06557
1665.91
1.06549
1670.53
1.06542
1539.57
1.06534
1528.63
1.06527
1569.12
1.06519
1513.1
1.06512
1531.55
1.06504
1452.44
1.06497
1405.7
1.0649
1434.25
1.06482
1524.79
1.06475
1504.08
1.06467
1544.89
1.0646
1545.99
1.06452
1487.61
1.06445
1571.07
1.06437
1525.29
1.0643
1542.53
1.06423
1541.61
1.06415
1593.52
1.06408
1621.94
1.064
1694.03
1.06393
1646.33
1.06385
1758.71
1.06378
1906.9
1.06371
2028.05
1.06363
2258.83
1.06356
2605.87
1.06348
3072.35
1.06341
3597.7
1.06333
4369.26
1.06326
5192.01
1.06319
6224.67
1.06311
7344.39
1.06304
8483.72
1.06296
9572.17
1.06289
10227.7
1.06281
10620.2
1.06274
10595.3
1.06267
10272.9
1.06259
9529.7
1.06252
8586.71
1.06244
7456.43
1.06237
6204.22
1.06229
5091.02
1.06222
4069.93
1.06215
3213.06
1.06207
2651.25
1.062
2137.34
1.06192
1713.91
1.06185
1487.15
1.06178
1218.15
1.0617
1091.27
1.06163
995.56
1.06155
831.185
1.06148
798.097
1.06141
714.882
1.06133
641.344
1.06126
644.064
1.06118
548.608
1.06111
584.959
1.06104
524.472
1.06096
524.628
1.06089
496.339
1.06081
461.074
1.06074
492.266
1.06067
440.85
1.06059
442.335
1.06052
431.425
1.06044
426.722
1.06037
403.733
1.0603
391.206
1.06022
367.366
1.06015
366.904
1.06007
419.402
1.06
345.699
1.05993
382.761
1.05985
387.954
1.05978
341.119
1.05971
360.793
1.05963
368.343
1.05956
365.288
1.05948
311.836
1.05941
338.209
1.05934
367.154
1.05926
359.789
1.05919
354.141
1.05912
367.348
1.05904
376.524
1.05897
354.487
1.05889
345.304
1.05882
340.47
1.05875
293.499
1.05867
310.775
1.0586
346.172
1.05853
349.7
1.05845
318.316
1.05838
325.201
1.05831
328.701
1.05823
348.942
1.05816
336.07
1.05808
316.563
1.05801
327.068
1.05794
320.662
1.05786
315.42
1.05779
304.252
1.05772
340.23
1.05764
309.327
1.05757
326.984
1.0575
359.351
1.05742
349.568
1.05735
334.4
1.05728
342.431
1.0572
335.286
1.05713
324.72
1.05706
309.741
1.05698
300.417
1.05691
320.497
1.05684
324.291
1.05676
324.22
1.05669
298.438
1.05662
332.881
1.05654
314.351
1.05647
287.825
1.0564
372.848
1.05632
354.056
1.05625
297.71
1.05618
299.81
1.0561
304.394
1.05603
312.922
1.05596
298.834
1.05588
286.889
1.05581
315.542
1.05574
288.274
1.05566
349.12
1.05559
305.942
1.05552
325.21
1.05544
319.853
1.05537
312.206
1.0553
311.243
1.05522
314.989
1.05515
318.215
1.05508
Valence
Pt #001
2018
11
30
20
20
56
0
9
Casa Info Follows
0
0
0
0
Pt #001 X Y [42548.7 , 56286.6]
X-ray spot-size: 400 um by 400 um
20181130 mapping for raul
Standard  30/11/2018   20:20:56
XPS
0
0
KA1486
1486.68
36
1e+037
1e+037
1e+037
1e+037
FAT
50
1e+037
1e+037
1e+037
1e+037
1e+037
1e+037
1e+037
V.B.

-1
Kinetic Energy
eV
1471.6
0.1
2
Counts
d
Transmission
d
pulse counting
0.05
100
1e+037
1e+037
1e+037
1e+037
1
MFP Exponent
d
-0.6
362
0
1
0
1
811.515
0.811148
790.244
0.811105
816.724
0.811061
803.717
0.811018
773.245
0.810975
789.65
0.810931
746.965
0.810888
785.318
0.810845
787.449
0.810801
767.951
0.810758
772.648
0.810715
777.95
0.810672
760.083
0.810628
752.231
0.810585
771.792
0.810542
723.739
0.810498
737.51
0.810455
769.145
0.810412
752.855
0.810369
772.405
0.810325
766.137
0.810282
766.089
0.810239
710.735
0.810196
734.884
0.810152
728.066
0.810109
754.398
0.810066
735.02
0.810023
719.088
0.809979
696.776
0.809936
725.673
0.809893
736.623
0.80985
744.827
0.809807
776.788
0.809763
741.399
0.80972
699.45
0.809677
725.23
0.809634
707.538
0.809591
735.283
0.809548
716.855
0.809504
719.773
0.809461
758.442
0.809418
708.066
0.809375
719.953
0.809332
691.695
0.809289
708.973
0.809245
669.906
0.809202
732.576
0.809159
688.314
0.809116
673.67
0.809073
669.287
0.80903
641.448
0.808987
653.713
0.808944
669.016
0.808901
652.65
0.808857
632.518
0.808814
662.227
0.808771
717.727
0.808728
700.029
0.808685
758.938
0.808642
756.734
0.808599
774.215
0.808556
878.56
0.808513
917.593
0.80847
1005.82
0.808427
1054.37
0.808384
1198.5
0.808341
1311.59
0.808298
1368.52
0.808255
1575.31
0.808211
1722.63
0.808168
1898.65
0.808125
1957.51
0.808082
2112.28
0.808039
2205.61
0.807996
2325.4
0.807953
2327.38
0.80791
2382.97
0.807867
2385.71
0.807824
2404.14
0.807781
2346.95
0.807738
2358.28
0.807695
2426.28
0.807653
2276.86
0.80761
2286.37
0.807567
2231.06
0.807524
2145.45
0.807481
2101.92
0.807438
2077.15
0.807395
2136.9
0.807352
2195.09
0.807309
2191.93
0.807266
2252.18
0.807223
2230.61
0.80718
2334.84
0.807137
2310.24
0.807094
2371.38
0.807051
2322.93
0.807009
2373.66
0.806966
2350.36
0.806923
2306.15
0.80688
2271.1
0.806837
2314.11
0.806794
2178.55
0.806751
2055.52
0.806708
1994.7
0.806665
1996.91
0.806623
1849.31
0.80658
1870.85
0.806537
1686.16
0.806494
1613.57
0.806451
1554.11
0.806408
1465.69
0.806366
1354.86
0.806323
1302.77
0.80628
1250.79
0.806237
1134.11
0.806194
1011.4
0.806151
874.72
0.806109
780.404
0.806066
676.69
0.806023
546.359
0.80598
452.799
0.805937
441.334
0.805895
377.816
0.805852
298.137
0.805809
248.844
0.805766
214.381
0.805724
174.062
0.805681
170.792
0.805638
133.776
0.805595
110.112
0.805553
106.915
0.80551
86.4434
0.805467
74.5455
0.805424
64.8414
0.805382
66.799
0.805339
58.506
0.805296
52.9273
0.805253
50.2298
0.805211
64.9739
0.805168
40.059
0.805125
42.8966
0.805083
37.0052
0.80504
39.6334
0.804997
28.9195
0.804955
30.2308
0.804912
31.5372
0.804869
17.757
0.804827
23.6871
0.804784
25.8437
0.804741
25.7115
0.804699
19.9214
0.804656
22.9098
0.804613
17.6545
0.804571
17.7358
0.804528
19.0394
0.804485
19.9251
0.804443
16.0742
0.8044
12.9951
0.804358
18.783
0.804315
12.7454
0.804272
11.7329
0.80423
12.8115
0.804187
8.58534
0.804144
11.5544
0.804102
7.43998
0.804059
11.0728
0.804017
8.09109
0.803974
8.95416
0.803932
9.81686
0.803889
7.12267
0.803846
9.90178
0.803804
6.54395
0.803761
7.10555
0.803719
8.64112
0.803676
6.12781
0.803634
4.99341
0.803591
6.11325
0.803549
3.27088
0.803506
5.26531
0.803464
2.67058
0.803421
Valence
Pt #002
2018
11
30
20
20
56
0
9
Casa Info Follows
0
0
0
0
Pt #002 X Y [49234.9 , 52329.4]
X-ray spot-size: 400 um by 400 um
20181130 mapping for raul
Standard  30/11/2018   20:20:56
XPS
0
1
KA1486
1486.68
36
1e+037
1e+037
1e+037
1e+037
FAT
50
1e+037
1e+037
1e+037
1e+037
1e+037
1e+037
1e+037
V.B.

-1
Kinetic Energy
eV
1471.6
0.1
2
Counts
d
Transmission
d
pulse counting
0.05
100
1e+037
1e+037
1e+037
1e+037
2
MFP Exponent
d
-0.6
ESCAPE DEPTH TYPE
d
1
362
0
1
0
1
753.212
0.811148
751.253
0.811105
770.525
0.811061
807.61
0.811018
837.638
0.810975
764.271
0.810931
793.683
0.810888
795.863
0.810845
748.913
0.810801
781.174
0.810758
790.741
0.810715
765.654
0.810672
809.876
0.810628
765.584
0.810585
796.713
0.810542
787.292
0.810498
778.731
0.810455
746
0.810412
815.344
0.810369
696.169
0.810325
696.133
0.810282
770.592
0.810239
763.984
0.810196
719.072
0.810152
752.595
0.810109
717.978
0.810066
722.549
0.810023
726.384
0.809979
772.455
0.809936
739.466
0.809893
706.796
0.80985
696.8
0.809807
697.903
0.809763
707.507
0.80972
707.772
0.809677
765.453
0.809634
698.388
0.809591
717.035
0.809548
734.825
0.809504
743.451
0.809461
740.563
0.809418
749.427
0.809375
733.078
0.809332
707.438
0.809289
699.154
0.809245
713.763
0.809202
677.378
0.809159
668.406
0.809116
712.482
0.809073
653.272
0.80903
702.826
0.808987
648.892
0.808944
620.548
0.808901
646.142
0.808857
609.552
0.808814
616.85
0.808771
647.928
0.808728
624.036
0.808685
620.654
0.808642
650.113
0.808599
656.771
0.808556
682.833
0.808513
758.278
0.80847
810.551
0.808427
763.771
0.808384
830.697
0.808341
913.998
0.808298
954.574
0.808255
1027.21
0.808211
1131.55
0.808168
1314.48
0.808125
1436.26
0.808082
1536.71
0.808039
1710.37
0.807996
1834.52
0.807953
1951.14
0.80791
2143.07
0.807867
2242.53
0.807824
2379.63
0.807781
2424.25
0.807738
2432.96
0.807695
2460.18
0.807653
2427.94
0.80761
2398.78
0.807567
2410.01
0.807524
2317.53
0.807481
2249.76
0.807438
2210.67
0.807395
2211.21
0.807352
2220.31
0.807309
2146.64
0.807266
2161.99
0.807223
2167.38
0.80718
2166.57
0.807137
2233.52
0.807094
2236.85
0.807051
2212.45
0.807009
2296.05
0.806966
2311.61
0.806923
2335.96
0.80688
2350.83
0.806837
2383.79
0.806794
2303.82
0.806751
2342.75
0.806708
2216.57
0.806665
2144.64
0.806623
2162.91
0.80658
2211.86
0.806537
2051.08
0.806494
1959.56
0.806451
1896.72
0.806408
1840.18
0.806366
1730.89
0.806323
1632.91
0.80628
1554.04
0.806237
1506.24
0.806194
1356.59
0.806151
1283.08
0.806109
1151.64
0.806066
1098.14
0.806023
1004.57
0.80598
895.291
0.805937
766.122
0.805895
697.425
0.805852
565.688
0.805809
474.587
0.805766
421.335
0.805724
366.085
0.805681
320.287
0.805638
246.16
0.805595
219.998
0.805553
194.026
0.80551
157.217
0.805467
139.693
0.805424
117.195
0.805382
111.744
0.805339
79.8454
0.805296
84.6976
0.805253
74.5987
0.805211
72.0754
0.805168
72.8663
0.805125
59.8698
0.805083
41.201
0.80504
46.9923
0.804997
32.7632
0.804955
41.8141
0.804912
32.236
0.804869
31.1658
0.804827
28.4831
0.804784
28.749
0.804741
24.8855
0.804699
35.4681
0.804656
23.0589
0.804613
27.3169
0.804571
22.8563
0.804528
18.2944
0.804485
18.3316
0.804443
25.662
0.8044
22.1956
0.804358
20.97
0.804315
14.6243
0.804272
17.1789
0.80423
18.141
0.804187
10.8907
0.804144
11.9585
0.804102
9.32565
0.804059
3.24477
0.804017
11.3513
0.803974
10.0884
0.803932
10.2968
0.803889
5.49604
0.803846
5.79509
0.803804
9.3999
0.803761
4.39042
0.803719
6.85451
0.803676
8.29908
0.803634
6.1893
0.803591
11.9205
0.803549
8.46004
0.803506
7.6284
0.803464
3.36204
0.803421
Valence
Pt #003
2018
11
30
20
20
56
0
9
Casa Info Follows
0
0
0
0
Pt #003 X Y [50190.1 , 58469.8]
X-ray spot-size: 400 um by 400 um
20181130 mapping for raul
Standard  30/11/2018   20:20:56
XPS
0
2
KA1486
1486.68
36
1e+037
1e+037
1e+037
1e+037
FAT
50
1e+037
1e+037
1e+037
1e+037
1e+037
1e+037
1e+037
V.B.

-1
Kinetic Energy
eV
1471.6
0.1
2
Counts
d
Transmission
d
pulse counting
0.05
100
1e+037
1e+037
1e+037
1e+037
2
MFP Exponent
d
-0.6
ESCAPE DEPTH TYPE
d
1
362
0
1
0
1
733.616
0.811148
793.945
0.811105
805.024
0.811061
756.915
0.811018
759.992
0.810975
782.483
0.810931
732.969
0.810888
741.564
0.810845
759.85
0.810801
672.236
0.810758
693.881
0.810715
748.593
0.810672
699.974
0.810628
717.268
0.810585
743.098
0.810542
751.228
0.810498
742.285
0.810455
755.536
0.810412
735.101
0.810369
701.12
0.810325
674.381
0.810282
740.684
0.810239
671.007
0.810196
697.442
0.810152
749.059
0.810109
727.77
0.810066
688.185
0.810023
740.721
0.809979
721.666
0.809936
716.96
0.809893
701.282
0.80985
713.289
0.809807
714.2
0.809763
677.169
0.80972
661.193
0.809677
645.126
0.809634
659.133
0.809591
674.352
0.809548
742.908
0.809504
710.445
0.809461
693.322
0.809418
677.919
0.809375
695.176
0.809332
698.905
0.809289
677.94
0.809245
665.613
0.809202
714.13
0.809159
685.423
0.809116
672.639
0.809073
687.485
0.80903
655.262
0.808987
690.298
0.808944
641.714
0.808901
694.938
0.808857
659.101
0.808814
642.608
0.808771
648.672
0.808728
666.675
0.808685
641.933
0.808642
656.714
0.808599
679.612
0.808556
710.197
0.808513
725.054
0.80847
747.138
0.808427
768.247
0.808384
749.749
0.808341
819.739
0.808298
905.317
0.808255
951.768
0.808211
980.7
0.808168
1121.26
0.808125
1345.45
0.808082
1463.93
0.808039
1559.59
0.807996
1744.44
0.807953
1820.72
0.80791
2009.75
0.807867
2146.85
0.807824
2205.45
0.807781
2234.84
0.807738
2377.65
0.807695
2467.58
0.807653
2497.54
0.80761
2476.29
0.807567
2434.07
0.807524
2330.3
0.807481
2255.59
0.807438
2263.18
0.807395
2222.89
0.807352
2198.72
0.807309
2091.24
0.807266
2106.78
0.807223
2060.94
0.80718
2150.61
0.807137
2180.01
0.807094
2263.35
0.807051
2241.49
0.807009
2242.83
0.806966
2275.96
0.806923
2330.4
0.80688
2329.33
0.806837
2328.14
0.806794
2375.91
0.806751
2376.13
0.806708
2289.94
0.806665
2253.2
0.806623
2281.79
0.80658
2233.41
0.806537
2087.59
0.806494
2059.56
0.806451
2061.53
0.806408
2013.73
0.806366
1864.77
0.806323
1770.05
0.80628
1679.03
0.806237
1615.71
0.806194
1459.11
0.806151
1409.87
0.806109
1282.21
0.806066
1205.18
0.806023
1066.79
0.80598
963.857
0.805937
971.593
0.805895
776.664
0.805852
661.066
0.805809
614.306
0.805766
524.379
0.805724
445.55
0.805681
340.745
0.805638
300.652
0.805595
260.549
0.805553
191.993
0.80551
173.156
0.805467
148.293
0.805424
135.816
0.805382
124.996
0.805339
112.935
0.805296
75.8834
0.805253
82.2591
0.805211
79.9727
0.805168
61.5688
0.805125
58.9408
0.805083
55.4148
0.80504
43.7702
0.804997
52.4348
0.804955
51.2948
0.804912
39.9687
0.804869
37.1665
0.804827
32.4975
0.804784
27.8415
0.804741
17.4137
0.804699
21.2811
0.804656
21.343
0.804613
18.1809
0.804571
14.7663
0.804528
22.3561
0.804485
23.7716
0.804443
24.0155
0.8044
15.8378
0.804358
21.5152
0.804315
13.389
0.804272
18.6566
0.80423
11.2717
0.804187
11.7498
0.804144
21.863
0.804102
13.1042
0.804059
18.3989
0.804017
5.20767
0.803974
6.93928
0.803932
10.5272
0.803889
11.2147
0.803846
11.0921
0.803804
6.92823
0.803761
6.87072
0.803719
7.64583
0.803676
7.67798
0.803634
7.29169
0.803591
5.79884
0.803549
3.39941
0.803506
4.33179
0.803464
6.40529
0.803421
Valence
Pt #004
2018
11
30
20
20
56
0
9
Casa Info Follows
0
0
0
0
Pt #004 X Y [49917.2 , 63791.4]
X-ray spot-size: 400 um by 400 um
20181130 mapping for raul
Standard  30/11/2018   20:20:56
XPS
0
3
KA1486
1486.68
36
1e+037
1e+037
1e+037
1e+037
FAT
50
1e+037
1e+037
1e+037
1e+037
1e+037
1e+037
1e+037
V.B.

-1
Kinetic Energy
eV
1471.6
0.1
2
Counts
d
Transmission
d
pulse counting
0.05
100
1e+037
1e+037
1e+037
1e+037
2
MFP Exponent
d
-0.6
ESCAPE DEPTH TYPE
d
1
362
0
1
0
1
714.547
0.811148
702.402
0.811105
725.344
0.811061
774.775
0.811018
788.095
0.810975
742.922
0.810931
770.751
0.810888
747.464
0.810845
718.703
0.810801
743.274
0.810758
726.134
0.810715
708.411
0.810672
701.486
0.810628
757.622
0.810585
676.548
0.810542
754.03
0.810498
689.729
0.810455
743.409
0.810412
759.301
0.810369
745.527
0.810325
746.781
0.810282
664.409
0.810239
691.303
0.810196
736.541
0.810152
725.796
0.810109
700.348
0.810066
712.008
0.810023
748.048
0.809979
669.543
0.809936
709.246
0.809893
691.644
0.80985
643.42
0.809807
645.975
0.809763
656.569
0.80972
663.928
0.809677
708.612
0.809634
680.748
0.809591
670.011
0.809548
682.925
0.809504
671.04
0.809461
697.675
0.809418
649.514
0.809375
632.229
0.809332
703.4
0.809289
702.768
0.809245
685.003
0.809202
701.243
0.809159
683.478
0.809116
710.421
0.809073
731.073
0.80903
660.644
0.808987
666.846
0.808944
699.393
0.808901
661.644
0.808857
616.557
0.808814
624.497
0.808771
632.588
0.808728
669.566
0.808685
632.262
0.808642
613.706
0.808599
663.659
0.808556
662.78
0.808513
677.62
0.80847
693.649
0.808427
741.089
0.808384
777.291
0.808341
866.898
0.808298
887.466
0.808255
974.386
0.808211
1090.75
0.808168
1184.91
0.808125
1310.98
0.808082
1460.42
0.808039
1556.03
0.807996
1821.65
0.807953
1883.66
0.80791
2003.04
0.807867
2222.9
0.807824
2193.86
0.807781
2384.77
0.807738
2400.93
0.807695
2409.22
0.807653
2417.42
0.80761
2427.29
0.807567
2456.83
0.807524
2454.5
0.807481
2339.57
0.807438
2248.5
0.807395
2233.84
0.807352
2185.5
0.807309
2210.65
0.807266
2226.25
0.807223
2209.97
0.80718
2182.28
0.807137
2240.9
0.807094
2137.41
0.807051
2196.5
0.807009
2258.25
0.806966
2395.79
0.806923
2396.82
0.80688
2442.05
0.806837
2425.62
0.806794
2440.88
0.806751
2403.89
0.806708
2372.54
0.806665
2336.61
0.806623
2332.47
0.80658
2247.08
0.806537
2139.23
0.806494
2006.92
0.806451
2079.04
0.806408
2044.35
0.806366
1813.95
0.806323
1800.47
0.80628
1676.43
0.806237
1554.26
0.806194
1444.9
0.806151
1419.85
0.806109
1331.93
0.806066
1246.31
0.806023
1108.46
0.80598
963.601
0.805937
907.702
0.805895
807.968
0.805852
689.023
0.805809
605.159
0.805766
496.515
0.805724
423.494
0.805681
342.476
0.805638
285.708
0.805595
246.442
0.805553
243.198
0.80551
184.395
0.805467
161.653
0.805424
152.641
0.805382
113.357
0.805339
111.609
0.805296
83.4438
0.805253
87.584
0.805211
78.0242
0.805168
68.1612
0.805125
64.5173
0.805083
59.3812
0.80504
53.3899
0.804997
53.2522
0.804955
44.8416
0.804912
41.105
0.804869
37.0286
0.804827
36.5322
0.804784
29.2378
0.804741
18.5792
0.804699
27.4225
0.804656
23.9242
0.804613
21.523
0.804571
14.806
0.804528
23.5642
0.804485
19.3789
0.804443
24.9764
0.8044
16.0825
0.804358
27.5774
0.804315
20.0352
0.804272
17.1687
0.80423
13.07
0.804187
14.7287
0.804144
14.3777
0.804102
13.523
0.804059
5.29482
0.804017
16.499
0.803974
24.4324
0.803932
12.2157
0.803889
9.94186
0.803846
12.6056
0.803804
1.10913
0.803761
13.2076
0.803719
7.34046
0.803676
7.2226
0.803634
6.57049
0.803591
6.88835
0.803549
5.09743
0.803506
8.23846
0.803464
1.51078
0.803421
end of experiment
